# Supplementary material for: Type I IFN exacerbates disease in tuberculosis-susceptible mice by inducing neutrophil-mediated lung inflammation and NETosis
Source: Nat Commun. 2020 Nov 4;11:5566. doi: 10.1038/s41467-020-19412-6 (PMC7643080; doi:10.1038/s41467-020-19412-6)
Supplement: Supplementary file 4 — Supplementary Data 1 [file 41467_2020_19412_MOESM4_ESM.xlsx]

## Sheet: Fig. 1 expt #1
Supplementary Data 1. Histopathological scoring of lung sections from M. tuberculosis infected mice (Fig. 1)
Fig. 1 experiment #1
Mtb strain	HN878						Uninfected
Mouse strain	C57Bl/6 WT						C57Bl/6 WT
Treatment	Ctrl Ab			aGM-CSF			Ctrl Ab			aGM-CSF
Histological parameter
Macrophages	3	3	3	3	3	3	0	0	0	0	0	0
Neutrophils	2	2	2	2	2	2	0	0	0	0	0	0
Lymphocytes	2	2	2	2	2	2	0	0	0	0	0	0
Perivascular lymphocytes	2	2	2	3	3	3	0	0	0	0	0	0
Peribronchilar lymphocytes	1	1	1	2	2	1	0	0	0	0	0	0
Necrosis	1	2	2	3	3	3	0	0	0	0	0	0
Intra-alveolar necrotic debris	1	2	2	2	3	3	0	0	0	0	0	0
Occlusion bronchioles	0	1	0	0	1	0	0	0	0	0	0	0
Pleuritis	1	1	1	3	1	2	0	0	0	0	0	0
Relative lesion burden	2	2	2	4	3	4	0	0	0	0	0	0
Relative lesion burden
0= no lesions
1= focal lesion
2= multiple focal lesions
3= one or more focal severe lesions
4= multiple focal lesions that are extensive and coalesce
5= extensive lesions that occupy the majority of the lung lobe
All other parameters
0=not present
1=minimal
2=mild
3=moderate
4=marked

## Sheet: Fig. 1 expt #2
Supplementary Data 1. Histopathological scoring of lung sections from M. tuberculosis infected mice (Fig. 1)
Fig. 1 experiment #2
Mtb strain	HN878						Uninfected
Mouse strain	C57Bl/6 WT						C57Bl/6 WT
Treatment	Ctrl Ab			aGM-CSF			Ctrl Ab			aGM-CSF
Histological parameter
Macrophages	2	2	2	3	3	2	0	0	0	0	0	0
Neutrophils	2	2	2	2	2	1	0	0	0	0	0	0
Lymphocytes	2	2	2	2	2	2	0	0	0	0	0	0
Perivascular lymphocytes	1	2	2	3	2	3	0	0	0	0	0	0
Peribronchilar lymphocytes	1	1	1	1	1	1	0	0	0	0	0	0
Necrosis	2	1	2	2	3	3	0	0	0	0	0	0
Intra-alveolar necrotic debris	2	2	2	3	3	2	0	0	0	0	0	0
Occlusion bronchioles	0	0	0	1	2	0	0	0	0	0	0	0
Pleuritis	1	1	1	2	2	2	0	0	0	0	0	0
Relative lesion burden	2	2	2	4	4	2	0	0	0	0	0	0
Relative lesion burden
0= no lesions
1= focal lesion
2= multiple focal lesions
3= one or more focal severe lesions
4= multiple focal lesions that are extensive and coalesce
5= extensive lesions that occupy the majority of the lung lobe
All other parameters
0=not present
1=minimal
2=mild
3=moderate
4=marked

## Sheet: Fig. 1 expt #3
Supplementary Data 1. Histopathological scoring of lung sections from M. tuberculosis infected mice (Fig. 1)
Fig. 1 experiment #3
Mtb strain	HN878
Mouse strain	C57Bl/6 WT
Treatment	Ctrl Ab			aGM-CSF
Histological parameter
Macrophages	2	2	2	3	3	3
Neutrophils	2	2	2	2	2	3
Lymphocytes	2	2	2	2	2	2
Perivascular lymphocytes	2	2	3	2	3	2
Peribronchilar lymphocytes	1	1	1	1	1	1
Necrosis	1	2	1	3	2	3
Intra-alveolar necrotic debris	1	2	1	2	2	3
Occlusion bronchioles	1	1	0	2	1	1
Pleuritis	1	1	1	1	1	1
Relative lesion burden	2	3	2	3	2	3
Relative lesion burden
0= no lesions
1= focal lesion
2= multiple focal lesions
3= one or more focal severe lesions
4= multiple focal lesions that are extensive and coalesce
5= extensive lesions that occupy the majority of the lung lobe
All other parameters
0=not present
1=minimal
2=mild
3=moderate
4=marked

## Sheet: Fig. 1 expt #4
Supplementary Data 1. Histopathological scoring of lung sections from M. tuberculosis infected mice (Fig. 1)
Fig. 1 experiment #4
Mtb strain	HN878						Uninfcted
Mouse strain	C57Bl/6 WT						C57Bl/6 WT
Treatment	Ctrl Ab			aGM-CSF			Ctrl Ab			aGM-CSF
Histological parameter
Macrophages	2	2	2	3	2	3	0	0	0	0	0	0
Neutrophils	2	2	2	3	3	3	0	1	0	0	0	0
Lymphocytes	2	2	2	3	3	3	0	1	0	0	0	0
Perivascular lymphocytes	2	2	2	3	3	3	0	0	0	0	0	0
Peribronchilar lymphocytes	1	1	1	1	1	1	0	0	0	0	0	0
Necrosis	0	1	1	3	3	3	0	0	0	0	0	0
Intra-alveolar necrotic debris	1	1	1	3	3	3	0	0	0	0	0	0
Occlusion bronchioles	0	0	1	3	2	3	0	0	0	0	0	0
Pleuritis	2	1	1	2	1	3	0	0	0	0	0	0
Relative lesion burden	2	2	2	3	3	4	0	1	0	0	0	0
Relative lesion burden
0= no lesions
1= focal lesion
2= multiple focal lesions
3= one or more focal severe lesions
4= multiple focal lesions that are extensive and coalesce
5= extensive lesions that occupy the majority of the lung lobe
All other parameters
0=not present
1=minimal
2=mild
3=moderate
4=marked

## Sheet: Fig. 1 expt #5
Supplementary Data 1. Histopathological scoring of lung sections from M. tuberculosis infected mice (Fig. 1)
Fig. 1 experiment #5
Mtb strain	HN878
Mouse strain	C57Bl/6 WT
Treatment	Ctrl Ab			aGM-CSF
Histological parameter
Macrophages	2	3	2	3	3	3
Neutrophils	1	1	1	2	2	2
Lymphocytes	2	2	2	2	2	2
Perivascular lymphocytes	2	2	2	3	2	2
Peribronchiolar lymphocytes	1	1	1	1	2	2
Necrosis	1	1	1	2	3	3
Intra-alveolar necrotic debris	0	0	0	3	3	3
Occlusion bronchioles	0	0	0	2	2	2
Pleuritis	1	1	2	2	3	3
Relative lesion burden	2	2	2	4	4	4
Relative lesion burden
0= no lesions
1= focal lesion
2= multiple focal lesions
3= one or more focal severe lesions
4= multiple focal lesions that are extensive and coalesce
5= extensive lesions that occupy the majority of the lung lobe
All other parameters
0=not present
1=minimal
2=mild
3=moderate
4=marked

## Sheet: Fig. 6 expt #6
Supplementary Data 1. Histopathological scoring of lung sections from M. tuberculosis infected mice (Fig. 6)
Fig. 6 experiment #6
Mtb strain	HN878
Mouse strain	C57Bl/6 WT						C57Bl/6 IFNAR-/-
Treatment	Ctrl Ab			aGM-CSF			Ctrl Ab			aGM-CSF
Histological parameter
Macrophages	2	2	2	2	2	2	1	1	2	2	2	2
Neutrophils	1	1	1	1	1	2	0	0	0	1	1	1
Lymphocytes	2	2	2	2	2	2	1	1	1	2	2	2
Perivascular lymphocytes	2	2	2	2	2	3	1	1	1	2	2	2
Peribronchiolar lymphocytes	2	1	1	1	1	1	0	0	0	1	1	1
Necrosis	1	1	1	2	2	3	0	0	0	0	0	0
Intra-alveolar necrotic debris	0	0	0	1	2	2	0	0	0	0	0	0
Occlusion bronchioles	0	0	0	1	2	2	0	0	0	0	0	0
Pleuritis	1	1	1	2	1	2	1	1	1	1	1	1
Relative lesion burden	3	2	2	3	4	4	2	2	2	2	2	2
Relative lesion burden
0= no lesions
1= focal lesion
2= multiple focal lesions
3= one or more focal severe lesions
4= multiple focal lesions that are extensive and coalesce
5= extensive lesions that occupy the majority of the lung lobe
All other parameters
0=not present
1=minimal
2=mild
3=moderate
4=marked

## Sheet: Fig. 6 expt #7
Supplementary Data 1. Histopathological scoring of lung sections from M. tuberculosis infected mice (Fig. 6)
Fig. 6 experiment #7
Mtb strain	HN878												Uninfected
Mouse strain	C57Bl/6 WT						C57Bl/6 IFNAR-/-						C57Bl/6 WT							C57Bl/6 IFNAR-/-
Treatment	Ctrl Ab			aGM-CSF			Ctrl Ab			aGM-CSF			Ctrl Ab			aGM-CSF				Ctrl Ab			aGM-CSF
Histological parameter
Macrophages	4	4	3	2	2	1	3	3	4	4	4	3	0	0	0	0	0	1	0	0	0	0	0	0
Neutrophils	3	3	4	4	4	4	0	1	2	2	1	2	1	0	0	0	0	0	0	0	0	0	0	0
Lymphocytes	3	3	2	1	1	0	3	3	3	3	3	2	0	0	0	0	0	0	0	0	0	0	0	0
Perivascular lymphocytes	3	3	3	3	3	3	2	2	3	1	3	2	0	0	0	0	0	0	0	0	0	0	0	0
Peribronchiolar lymphocytes	3	3	3	3	3	3	2	2	3	1	3	2	0	0	0	0	0	0	0	0	0	0	0	0
Necrosis	1	1	4	4	4	4	0	0	0	0	0	1	0	0	0	0	0	0	0	0	0	0	0	0
Intra-alveolar necrotic debris	1	0	4	4	4	4	0	0	0	0	0	1	0	0	0	0	0	0	0	0	0	0	0	0
Occlusion bronchioles	2	2	3	4	4	4	1	0	1	0	2	1	0	0	0	0	0	0	0	0	0	0	0	0
Pleuritis	1	0	2	4	2	1	0	0	0	1	0	1	0	0	0	0	0	0	0	0	0	0	0	0
Relative lesion burden	2	2	3	4	4	4	2	2	2	2	3	2	1	0	0	0	0	1	0	0	0	0	0	0
Relative lesion burden
0= no lesions
1= focal lesion
2= multiple focal lesions
3= one or more focal severe lesions
4= multiple focal lesions that are extensive and coalesce
5= extensive lesions that occupy the majority of the lung lobe
All other parameters
0=not present
1=minimal
2=mild
3=moderate
4=marked

## Sheet: Fig. 6 expt #8
Supplementary Data 1. Histopathological scoring of lung sections from M. tuberculosis infected mice (Fig. 6)
Fig. 6 experiment #8
Mtb strain	HN878												Uninfected
Mouse strain	C57Bl/6 WT						C57Bl/6 IFNAR-/-						C57Bl/6 WT						C57Bl/6 IFNAR-/-
Treatment	Ctrl Ab			aGM-CSF			Ctrl Ab			aGM-CSF			Ctrl Ab			aGM-CSF			Ctrl Ab			aGM-CSF
Histological parameter
Macrophages	4	3	4	2	2	1	4	4	3	3	3	3	0	0	0	0	0	0	0	0	0	0	0	0
Neutrophils	1	3	3	4	4	4	1	1	2	3	4	3	0	0	0	0	0	0	0	0	0	0	0	0
Lymphocytes	3	3	4	1	1	1	3	3	3	3	2	2	0	0	0	0	0	0	0	0	0	0	0	0
Perivascular lymphocytes	3	3	4	3	2	2	3	3	3	2	2	2	0	0	1	0	0	1	0	0	0	0	0	0
Peribronchiolar lymphocytes	3	2	2	3	2	2	2	2	3	2	2	2	0	0	1	0	0	0	0	0	0	0	0	0
Necrosis	0	0	0	4	4	4	0	0	0	1	3	2	0	0	0	0	0	0	0	0	0	0	0	0
Intra-alveolar necrotic debris	0	0	0	3	4	4	0	0	0	1	3	2	0	0	0	0	0	0	0	0	0	0	0	0
Occlusion bronchioles	1	2	2	3	2	3	1	1	2	2	3	1	0	0	0	0	0	0	0	0	0	0	0	0
Pleuritis	0	0	0	1	2	3	1	0	0	2	2	1	0	0	0	0	0	0	0	0	0	0	0	0
Relative lesion burden	2	2	3	4	3	3	2	2	2	2	3	3	0	0	0	0	0	0	0	0	0	0	0	0
Relative lesion burden
0= no lesions
1= focal lesion
2= multiple focal lesions
3= one or more focal severe lesions
4= multiple focal lesions that are extensive and coalesce
5= extensive lesions that occupy the majority of the lung lobe
All other parameters
0=not present
1=minimal
2=mild
3=moderate
4=marked

## Sheet: Fig. 6 expt #9
Supplementary Data 1. Histopathological scoring of lung sections from M. tuberculosis infected mice (Fig. 6)
Fig. 6 experiment #9
Mtb strain	HN878												Uninfected
Mouse strain	C57Bl/6 WT							C57Bl/6 IFNAR-/-					C57Bl/6 WT							C57Bl/6 IFNAR-/-
Treatment	Ctrl Ab			aGM-CSF				Ctrl Ab			aGM-CSF		Ctrl Ab				aGM-CSF			Ctrl Ab		aGM-CSF
Histological parameter
Macrophages	4	4	3	4	4	2	3	4	4	4	4	4	0	0	0	0	0	0	0	0	0	0	0	0
Neutrophils	3	3	3	4	4	4	4	1	2	1	3	2	0	0	0	0	0	0	0	0	0	0	0	0
Lymphocytes	2	2	2	2	3	1	1	2	2	2	2	3	0	0	0	0	0	0	0	0	0	0	0	0
Perivascular lymphocytes	3	4	3	3	3	1	4	2	3	2	3	3	0	0	0	0	0	0	0	0	0	0	0	0
Peribronchiolar lymphocytes	3	4	3	3	2	1	4	2	3	2	2	1	0	0	0	0	0	0	0	0	0	0	0	0
Necrosis	1	1	1	4	2	4	3	0	0	0	0	0	0	0	0	0	0	0	0	0	0	0	0	0
Intra-alveolar necrotic debris	1	0	1	4	2	3	3	0	0	0	0	0	0	0	0	0	0	0	0	0	0	0	0	0
Occlusion bronchioles	2	2	2	3	2	3	3	1	2	1	2	1	0	0	0	0	0	0	0	0	0	0	0	0
Pleuritis	0	1	0	1	1	1	2	0	0	0	0	0	0	0	0	0	0	0	0	0	0	0	0	0
Relative lesion burden	2	3	3	3	3	3	4	2	3	2	2	2	0	0	0	0	0	0	0	0	0	0	0	0
Relative lesion burden
0= no lesions
1= focal lesion
2= multiple focal lesions
3= one or more focal severe lesions
4= multiple focal lesions that are extensive and coalesce
5= extensive lesions that occupy the majority of the lung lobe
All other parameters
0=not present
1=minimal
2=mild
3=moderate
4=marked

## Sheet: Fig. 9 expt #10
Supplementary Data 1. Histopathological scoring of lung sections from M. tuberculosis infected mice (Fig. 9)
Fig. 9 experiment #10
Mtb strain	HN878						Uninfected
Mouse strain	C3HeB/FeJ						C3HeB/FeJ
Treatment	Ctrl Ab			aIFNAR			Ctrl Ab		aIFNAR
Histological parameter
Macrophages	2	2	3	4	3	4	0	0	0	0
Neutrophils	4	4	4	2	3	4	0	0	0	0
Lymphocytes	1	1	1	2	2	1	0	0	0	0
Perivascular lymphocytes	1	2	2	2	2	1	0	0	0	0
Peribronchiolar lymphocytes	1	2	2	2	2	1	0	0	0	1
Necrosis	4	4	3	1	2	2	0	0	0	0
Intra-alveolar necrotic debris	4	4	3	0	2	2	0	0	0	0
Occlusion bronchioles	3	2	2	1	2	2	0	0	0	0
Pleuritis	2	1	1	1	2	2	0	0	0	0
Relative lesion burden	4	4	3	2	3	4	0	0	0	0
Relative lesion burden
0= no lesions
1= focal lesion
2= multiple focal lesions
3= one or more focal severe lesions
4= multiple focal lesions that are extensive and coalesce
5= extensive lesions that occupy the majority of the lung lobe
All other parameters
0=not present
1=minimal
2=mild
3=moderate
4=marked

[truncated: 1 more sheets: Fig. 9 expt #11]
