# Supplementary material for: Type I IFN exacerbates disease in tuberculosis-susceptible mice by inducing neutrophil-mediated lung inflammation and NETosis
Source: Nat Commun. 2020 Nov 4;11:5566. doi: 10.1038/s41467-020-19412-6 (PMC7643080; doi:10.1038/s41467-020-19412-6)
Supplement: Supplementary file 5 — Supplementary Data 2 [file 41467_2020_19412_MOESM5_ESM.xlsx]

## Sheet: Infected_Ctrl_vs_Uninfected_Ctr
Supplementary Data 2. Differently expressed genes in blood for comparison Infected_Ctrl Ab versus Uninfected_Ctrl Ab (Supplementary Fig. 2c, left panel)
Gene ID	Gene name	Base Mean	log2 Fold Change	P value	adj. P value
ENSMUSG00000090942	F830016B08Rik	108.54	7.83633	2.69e-25	1.57e-23
ENSMUSG00000073555	Gm4951	391.753	7.69452	1.07e-66	1.12e-63
ENSMUSG00000031734	Irx3	48.2575	6.8833	4.87e-25	2.77e-23
ENSMUSG00000085977	Gm5970	49.1344	6.67014	8.6e-23	4.01e-21
ENSMUSG00000091556	Gm14569	4.87778	6.45913	2.22e-09	2.48e-08
ENSMUSG00000026830	Ermn	16.5682	6.24496	3.07e-12	4.99e-11
ENSMUSG00000029417	Cxcl9	256.407	5.80252	1.29e-74	2.32e-71
ENSMUSG00000068606	Gm4841	90.723	5.71436	1.19e-38	2.2e-36
ENSMUSG00000042379	Esm1	59.8889	5.50524	5.34e-40	1.08e-37
ENSMUSG00000063388	BC023105	7.03026	5.47794	6.33e-08	5.69e-07
ENSMUSG00000024798	Htr7	33.8692	5.47322	3.58e-09	3.86e-08
ENSMUSG00000104445	Rhbg	5.30813	5.39906	1.43e-07	1.22e-06
ENSMUSG00000035186	Ubd	3.84505	5.33948	0.000154026	0.00075137
ENSMUSG00000074345	Tnfaip8l3	4.42806	5.28698	4.54e-06	3.02e-05
ENSMUSG00000031760	Mt3	2.25689	5.24225	8.06e-06	5.1e-05
ENSMUSG00000027718	Il21	6.43461	5.18983	4.58e-06	3.04e-05
ENSMUSG00000074217	2210011C24Rik	4.14241	5.18872	8.69e-07	6.51e-06
ENSMUSG00000020826	Nos2	58.4907	5.12621	3.77e-07	3e-06
ENSMUSG00000095029	Gm21370	3.57807	5.04927	4.41e-06	2.93e-05
ENSMUSG00000014782	Plekhg4	11.0297	5.03388	7.71e-08	6.85e-07
ENSMUSG00000054072	Iigp1	1881.77	4.91649	8.13e-141	8.07e-137
ENSMUSG00000108436	RP23-137A24.6	15.3223	4.89546	7.52e-10	8.98e-09
ENSMUSG00000090231	Cfb	1889.44	4.88882	2.1e-28	1.65e-26
ENSMUSG00000043857	Mgat5b	2.02561	4.85374	8.71e-05	0.000449162
ENSMUSG00000103261	Gm36981	33.7549	4.83872	8.71e-25	4.89e-23
ENSMUSG00000049036	Tmem121	2.76983	4.82368	8.33e-06	5.26e-05
ENSMUSG00000046413	Irx3os	2.06693	4.76393	0.000172286	0.000828939
ENSMUSG00000045991	Onecut2	2.0253	4.75837	2.89e-05	0.000164335
ENSMUSG00000039699	Batf2	194.546	4.74058	2.25e-70	2.99e-67
ENSMUSG00000038146	Notch3	75.6369	4.67007	1.23e-27	8.76e-26
ENSMUSG00000091650	Apol11a	599.721	4.57063	9.91e-19	3.21e-17
ENSMUSG00000027797	Dclk1	3.78393	4.52035	2.72e-05	0.000155332
ENSMUSG00000086902	Gm11728	2.02211	4.48398	0.000124338	0.000620098
ENSMUSG00000052273	Dnah3	2.51764	4.47228	0.0011047	0.00444474
ENSMUSG00000073420	Btnl5-ps	11.9693	4.24699	2.2e-09	2.46e-08
ENSMUSG00000040264	Gbp2b	245.371	4.23622	1.41e-07	1.2e-06
ENSMUSG00000020185	E2f7	76.4971	4.19974	1.34e-31	1.38e-29
ENSMUSG00000041372	B4galnt3	2.1926	4.18258	0.000483283	0.00212071
ENSMUSG00000024786	1700123I01Rik	1.49446	4.17558	0.0014596	0.00568721
ENSMUSG00000055170	Ifng	253.418	4.16038	1.29e-76	2.85e-73
ENSMUSG00000093726	Gm20667	7.31907	4.15895	1.17e-08	1.17e-07
ENSMUSG00000025165	Sectm1a	21.8851	4.15033	4.53e-13	8.02e-12
ENSMUSG00000097240	Gm26614	8.27787	4.12898	4.26e-10	5.27e-09
ENSMUSG00000058435	Btnl4	2.53044	4.10567	0.000178805	0.000857298
ENSMUSG00000014602	Kif1a	8.46164	4.08325	9.4e-05	0.000479991
ENSMUSG00000000957	Mmp14	178.493	4.06428	6.27e-29	5.22e-27
ENSMUSG00000022033	Pbk	55.6865	4.04181	2.54e-38	4.47e-36
ENSMUSG00000104088	Gm38275	6.21014	3.96443	0.000212477	0.00100348
ENSMUSG00000034883	Lrr1	10.6115	3.92414	1e-11	1.52e-10
ENSMUSG00000111094	Gm34425	2.76622	3.9138	0.00158214	0.00610956
ENSMUSG00000020125	Elane	5.57147	3.9135	0.00075477	0.00317307
ENSMUSG00000026955	Sapcd2	38.4679	3.91004	1.49e-25	9.02e-24
ENSMUSG00000028661	Epha8	1.01957	3.90735	0.00336013	0.0118828
ENSMUSG00000066363	Serpina3f	485.763	3.85573	2.49e-120	1.24e-116
ENSMUSG00000005124	Wisp1	1.70302	3.8403	0.00154192	0.00596934
ENSMUSG00000020407	Upp1	471.875	3.84014	1.09e-21	4.59e-20
ENSMUSG00000020493	Prr11	183.916	3.83527	4.14e-46	1.42e-43
ENSMUSG00000096971	4930556M19Rik	1.93832	3.83415	0.00204969	0.00768355
ENSMUSG00000095704	Gm8221	2.03798	3.82607	0.000635083	0.00272175
ENSMUSG00000053522	Lgals7	2.31402	3.82284	0.00153795	0.00595978
ENSMUSG00000038379	Ttk	55.6082	3.80876	2.11e-26	1.36e-24
ENSMUSG00000048385	Scrt1	10.3	3.80033	1.41e-09	1.62e-08
ENSMUSG00000012443	Kif11	541.891	3.79645	1.06e-41	2.49e-39
ENSMUSG00000026390	Marco	369.135	3.79122	0.00222045	0.00824269
ENSMUSG00000068154	Insm1	1.53489	3.77142	0.00594414	0.0195326
ENSMUSG00000034472	Rasd2	5.19641	3.7695	0.000358348	0.00162554
ENSMUSG00000028270	Gbp2	8657.24	3.76911	1.67e-70	2.37e-67
ENSMUSG00000020330	Hmmr	160.631	3.75584	2.85e-29	2.42e-27
ENSMUSG00000027611	Procr	9.19595	3.74415	1.3e-08	1.3e-07
ENSMUSG00000092618	Btnl6	3.47132	3.73689	0.000444891	0.00196734
ENSMUSG00000097767	Miat	109.019	3.73456	2.56e-18	7.9e-17
ENSMUSG00000072717	Klra11-ps	1.28057	3.73064	0.006796	0.0219291
ENSMUSG00000051378	Kif18b	174.882	3.72687	2.61e-46	9.25e-44
ENSMUSG00000022501	Prm1	1.92516	3.72119	0.000860963	0.0035637
ENSMUSG00000095620	2010005H15Rik	4.1736	3.71761	0.00381978	0.0132906
ENSMUSG00000036834	Plch1	8.17954	3.71632	5.43e-08	4.94e-07
ENSMUSG00000026683	Nuf2	133.439	3.71484	4.84e-44	1.35e-41
ENSMUSG00000040204	2810417H13Rik	351.946	3.70259	8.63e-48	3.43e-45
ENSMUSG00000079103	Tgm7	2.42107	3.69722	0.0035862	0.0125726
ENSMUSG00000041064	Pif1	92.824	3.68137	2.91e-26	1.87e-24
ENSMUSG00000022220	Adcy4	179.197	3.67242	2.03e-40	4.3e-38
ENSMUSG00000028718	Stil	100.621	3.65763	2.68e-37	4.36e-35
ENSMUSG00000025930	Msc	3.29218	3.62815	0.000159749	0.0007751
ENSMUSG00000028037	Ifi44	156.905	3.62468	2.94e-23	1.44e-21
ENSMUSG00000027379	Bub1	105.226	3.61788	6.31e-36	9.02e-34
ENSMUSG00000033350	Chst2	147.844	3.61007	9.15e-25	5.11e-23
ENSMUSG00000005950	P2rx5	2.4976	3.60897	0.00132896	0.00524091
ENSMUSG00000019942	Cdk1	213.313	3.60366	4.64e-41	1.01e-38
ENSMUSG00000029092	D5Ertd615e	1.56508	3.6013	0.00903253	0.0281535
ENSMUSG00000022322	Shcbp1	89.6519	3.60021	5.64e-37	8.97e-35
ENSMUSG00000000247	Lhx2	1.06131	3.59773	0.00608345	0.0199146
ENSMUSG00000060183	Cxcl11	1.01438	3.5953	0.00927764	0.0288045
ENSMUSG00000050982	Apol10a	439.622	3.59031	1.1e-11	1.65e-10
ENSMUSG00000028678	Kif2c	130.267	3.58548	3.72e-33	4.25e-31
ENSMUSG00000061489	Olfr525	1.40862	3.58349	0.0137594	0.0405756
ENSMUSG00000034773	BC030867	38.6787	3.57394	1.32e-18	4.23e-17
ENSMUSG00000051969	Tlr11	135.168	3.56737	2.3e-55	1.43e-52
ENSMUSG00000025887	Casp12	60.9605	3.56572	1.15e-16	2.95e-15
ENSMUSG00000022246	Rai14	76.6286	3.56486	7.04e-17	1.85e-15
ENSMUSG00000054203	Ifi205	802.336	3.54654	1.01e-47	3.93e-45
ENSMUSG00000020808	Fam64a	58.203	3.53369	5.03e-21	2.02e-19
ENSMUSG00000090016	Gm16578	2.34057	3.53133	0.000912795	0.00375866
ENSMUSG00000007021	Syngr3	9.13942	3.52022	7.43e-09	7.64e-08
ENSMUSG00000026829	Gbgt1	30.743	3.52002	2.36e-16	5.89e-15
ENSMUSG00000111913	Gm49751	31.2224	3.51587	9.38e-23	4.36e-21
ENSMUSG00000079362	Gbp6	116.124	3.50716	3.19e-06	2.16e-05
ENSMUSG00000034311	Kif4	182.762	3.48259	4.11e-48	1.66e-45
ENSMUSG00000022586	Ly6i	932.274	3.48124	5.84e-32	6.24e-30
ENSMUSG00000036768	Kif15	205.303	3.47727	3.76e-59	2.77e-56
ENSMUSG00000104620	Trav7-1	3.56846	3.46747	0.00148329	0.00576485
ENSMUSG00000031710	Ucp1	2.72714	3.46572	0.0103938	0.0317731
ENSMUSG00000002055	Spag5	235.526	3.44567	3.72e-28	2.79e-26
ENSMUSG00000099241	Gm18852	636.375	3.42035	2.2e-24	1.19e-22
ENSMUSG00000042385	Gzmk	98.0833	3.39298	1.77e-06	1.25e-05
ENSMUSG00000021485	Mxd3	73.9059	3.37625	1.41e-20	5.5e-19
ENSMUSG00000078521	Aunip	13.8917	3.35794	3.58e-11	5.04e-10
ENSMUSG00000054046	Klk13	5.46169	3.35769	0.00120617	0.00480918
ENSMUSG00000030867	Plk1	244.832	3.35577	7.41e-41	1.6e-38
ENSMUSG00000044377	Gm13080	3.7702	3.35056	0.0024657	0.009035
ENSMUSG00000059606	Rnase2b	2.89753	3.34952	0.00320106	0.011377
ENSMUSG00000032091	Tmprss4	2.89415	3.34878	0.00291489	0.0104837
ENSMUSG00000022126	Irg1	518.696	3.34792	1.09e-29	9.65e-28
ENSMUSG00000034855	Cxcl10	188.961	3.34727	4.46e-27	3.08e-25
ENSMUSG00000020884	Asgr1	1.83962	3.33812	0.00919314	0.0285734
ENSMUSG00000037725	Ckap2	102.113	3.33227	8.28e-30	7.45e-28
ENSMUSG00000020914	Top2a	1929.05	3.32604	1.04e-46	3.84e-44
ENSMUSG00000028360	Slc44a5	2.55353	3.31859	0.000636212	0.00272541
ENSMUSG00000028175	Depdc1a	50.3533	3.29611	2.65e-27	1.85e-25
ENSMUSG00000019992	Mtfr2	44.1371	3.29472	1.13e-31	1.19e-29
ENSMUSG00000041431	Ccnb1	209.957	3.29128	1.75e-36	2.7e-34
ENSMUSG00000055407	Map6	39.6843	3.27637	1.86e-30	1.78e-28
ENSMUSG00000044201	Cdc25c	27.4743	3.27168	8.77e-18	2.55e-16
ENSMUSG00000021803	Cdhr1	6.56606	3.25603	2.15e-05	0.0001251
ENSMUSG00000026605	Cenpf	308.865	3.2477	1.33e-39	2.64e-37
ENSMUSG00000110914	Gm48611	1.83871	3.24466	0.00762657	0.0242779
ENSMUSG00000072082	Ccnf	194.565	3.24466	1.06e-26	7.06e-25
ENSMUSG00000063611	Gm10134	3.40337	3.23634	0.00166199	0.00637825
ENSMUSG00000039470	Zdhhc2	83.9087	3.22665	3.79e-49	1.64e-46
ENSMUSG00000050395	Tnfsf15	2.60571	3.22491	0.0013994	0.00548168
ENSMUSG00000015880	Ncapg	163.756	3.22379	4e-32	4.35e-30
ENSMUSG00000033952	Aspm	219.807	3.21982	1.19e-30	1.15e-28
ENSMUSG00000035683	Melk	78.9704	3.2163	5.38e-30	4.88e-28
ENSMUSG00000024989	Cep55	107.669	3.2159	7.32e-34	8.75e-32
ENSMUSG00000021950	Anxa8	18.7167	3.21559	3.33e-14	6.57e-13
ENSMUSG00000026622	Nek2	159.141	3.21251	9.34e-45	2.77e-42
ENSMUSG00000048922	Cdca2	146.247	3.20883	4.79e-23	2.28e-21
ENSMUSG00000114055	Gm32089	2.71417	3.19387	0.00720086	0.0230818
ENSMUSG00000087075	A230065H16Rik	2.48015	3.1934	0.00314216	0.0112017
ENSMUSG00000024658	Gm9750	1.44528	3.19089	0.0116773	0.0350974
ENSMUSG00000026452	Syt2	1.29662	3.1848	0.00976991	0.030121
ENSMUSG00000028391	Wdr31	9.05361	3.18358	5.61e-06	3.65e-05
ENSMUSG00000044303	Cdkn2a	10.6332	3.17899	7.97e-09	8.18e-08
ENSMUSG00000026669	Mcm10	105.452	3.17215	2.05e-36	3.08e-34
ENSMUSG00000023940	Sgol1	73.9513	3.17141	1.01e-30	9.85e-29
ENSMUSG00000029304	Spp1	81.0537	3.17112	1.35e-16	3.42e-15
ENSMUSG00000046591	Ticrr	118.162	3.17048	1.33e-23	6.8e-22
ENSMUSG00000048327	Ckap2l	179.166	3.17018	4.45e-34	5.43e-32
ENSMUSG00000040694	Apobec2	106.142	3.16213	2.26e-19	7.92e-18
ENSMUSG00000035365	Parpbp	61.8403	3.15966	6.2e-24	3.24e-22
ENSMUSG00000106334	Gm43549	1.52893	3.14882	0.0137507	0.040562
ENSMUSG00000098934	Gm18853	819.596	3.14862	2.85e-23	1.41e-21
ENSMUSG00000020374	Rasgef1c	1.60803	3.1472	0.0137078	0.0404593
ENSMUSG00000068466	Gm5518	1.63941	3.13815	0.016163	0.0464366
ENSMUSG00000036777	Anln	139.621	3.13268	4.73e-47	1.77e-44
ENSMUSG00000046295	Ankle1	64.5277	3.13153	3.91e-21	1.58e-19
ENSMUSG00000026450	Chit1	10.4672	3.13077	7.56e-10	9.02e-09
ENSMUSG00000045328	Cenpe	333.425	3.12928	2.59e-55	1.56e-52
ENSMUSG00000021965	Ska3	58.8587	3.12204	1.21e-35	1.66e-33
ENSMUSG00000053318	Slamf8	682.325	3.11847	7.78e-60	6.19e-57
ENSMUSG00000024791	Cdca5	88.9295	3.1143	6.81e-28	4.99e-26
ENSMUSG00000096746	Trav7d-3	9.69968	3.09399	1.98e-05	0.000116324
ENSMUSG00000032492	Pth1r	10.4805	3.09346	1.91e-09	2.16e-08
ENSMUSG00000102918	Pcdhgc3	63.3882	3.08367	2.41e-17	6.64e-16
ENSMUSG00000036223	Ska1	32.7851	3.08082	3.51e-15	7.64e-14
ENSMUSG00000038943	Prc1	406.741	3.06843	1.31e-38	2.41e-36
ENSMUSG00000039396	Neil3	85.6717	3.06571	1.12e-35	1.55e-33
ENSMUSG00000027315	Spint1	136.214	3.05935	3.22e-05	0.000181629
ENSMUSG00000026039	Sgol2a	90.4406	3.0576	1.57e-33	1.84e-31
ENSMUSG00000042029	Ncapg2	218.233	3.05223	1.8e-50	8.95e-48
ENSMUSG00000028871	Rspo1	90.7878	3.05048	2.88e-23	1.42e-21
ENSMUSG00000030346	Rad51ap1	68.7419	3.03662	7.4e-30	6.68e-28
ENSMUSG00000034906	Ncaph	218.354	3.03288	2e-41	4.58e-39
ENSMUSG00000070570	Slc17a7	2.90743	3.03142	0.0115407	0.0347447
ENSMUSG00000087670	9530036M11Rik	4.79711	3.0255	0.000242668	0.00113688
ENSMUSG00000027962	Vcam1	15.2895	3.01963	1.59e-05	9.5e-05
ENSMUSG00000030114	Klrg1	741.782	3.01479	1.95e-37	3.22e-35
ENSMUSG00000087273	Gm13203	1.9185	3.0133	0.0139984	0.0411338
ENSMUSG00000048612	Myof	1737.64	3.00741	3.38e-55	1.97e-52
ENSMUSG00000030268	Bcat1	10.8023	2.99323	5.28e-10	6.45e-09
ENSMUSG00000003779	Kif20a	202.151	2.99226	1.29e-24	7.11e-23
ENSMUSG00000033031	C330027C09Rik	149.641	2.98628	4.2e-50	1.99e-47
ENSMUSG00000015709	Arnt2	30.2981	2.98501	7.48e-22	3.2e-20
ENSMUSG00000105096	Gbp10	193.341	2.98197	8.39e-42	2.01e-39
ENSMUSG00000058290	Espl1	281.366	2.97119	3.04e-24	1.63e-22
ENSMUSG00000034329	Brip1	102.045	2.96151	1.37e-28	1.11e-26
ENSMUSG00000024679	Ms4a6d	978.551	2.95684	6.05e-34	7.33e-32
ENSMUSG00000051359	Ncald	160.045	2.9568	8.95e-27	5.98e-25
ENSMUSG00000096908	Trav7-3	22.8176	2.95547	6.52e-06	4.19e-05
ENSMUSG00000031202	Rab39b	9.35154	2.94532	2.1e-09	2.35e-08
ENSMUSG00000040495	Chrm4	7.71517	2.94077	3.63e-07	2.89e-06
ENSMUSG00000027654	Fam83d	31.2376	2.93904	9.04e-19	2.95e-17
ENSMUSG00000111546	Gm47050	4.04049	2.936	0.000134949	0.000667487
ENSMUSG00000099775	Gm5960	6.26021	2.93147	5.14e-05	0.000278544
ENSMUSG00000073494	Sh2d1b2	4.57298	2.93102	0.00305311	0.0109274
ENSMUSG00000039693	Msantd3	54.44	2.90599	1.86e-20	7.08e-19
ENSMUSG00000037474	Dtl	94.128	2.9048	5.63e-31	5.54e-29
ENSMUSG00000032783	Troap	48.0605	2.8997	1.29e-13	2.44e-12
ENSMUSG00000027699	Ect2	141.831	2.89735	2.68e-45	8.31e-43
ENSMUSG00000108959	RP23-7L11.6	2.66429	2.8904	0.00467065	0.0158135
ENSMUSG00000105504	Gbp5	2220.59	2.88902	1.76e-121	1.16e-117
ENSMUSG00000004296	Il12b	6.65221	2.86304	0.000689523	0.00292915
ENSMUSG00000017716	Birc5	263.632	2.85342	2.23e-28	1.74e-26
ENSMUSG00000021391	Cenpp	9.97708	2.84969	1.75e-08	1.72e-07
ENSMUSG00000038156	Spon1	286.977	2.84926	3.08e-24	1.64e-22
ENSMUSG00000001228	Uhrf1	425.769	2.8415	3.55e-58	2.43e-55
ENSMUSG00000028873	Cdca8	202.637	2.83965	6.68e-42	1.63e-39
ENSMUSG00000069265	Hist1h3a	3.59147	2.82461	0.00760459	0.0242196
ENSMUSG00000087042	Gm11611	1.67124	2.81682	0.0113325	0.0342161
ENSMUSG00000040084	Bub1b	336.998	2.81244	4.87e-67	5.37e-64
ENSMUSG00000020897	Aurkb	264.463	2.80554	5.46e-65	5.42e-62
ENSMUSG00000006398	Cdc20	216.76	2.8049	9.03e-34	1.07e-31
ENSMUSG00000041498	Kif14	184.574	2.80413	3.34e-17	9.05e-16
ENSMUSG00000001555	Fkbp10	31.1858	2.79163	2.03e-09	2.28e-08
ENSMUSG00000029414	Kntc1	140.303	2.79143	1.45e-23	7.38e-22
ENSMUSG00000027323	Rad51	121.258	2.78966	2.01e-31	2.05e-29
ENSMUSG00000037628	Cdkn3	28.315	2.77206	1e-13	1.9e-12
ENSMUSG00000026994	Galnt3	71.01	2.76677	3.46e-26	2.21e-24
ENSMUSG00000031004	Mki67	3662.1	2.76583	1.33e-38	2.43e-36
ENSMUSG00000041481	Serpina3g	2479.6	2.76315	1.48e-68	1.84e-65
ENSMUSG00000054074	Skida1	9.01406	2.76134	7.67e-08	6.82e-07
ENSMUSG00000020649	Rrm2	700.46	2.75176	7.07e-37	1.11e-34
ENSMUSG00000049916	2610318N02Rik	40.6942	2.751	2.29e-17	6.33e-16
ENSMUSG00000091694	Apol11b	58365.4	2.75046	3.92e-10	4.87e-09
ENSMUSG00000076481	Trbv30	5.00365	2.74764	0.0110627	0.0335086
ENSMUSG00000023224	Serping1	33.5072	2.74364	9.59e-05	0.000489145
ENSMUSG00000016942	Tmprss6	6.60671	2.74144	0.000145335	0.000712648
ENSMUSG00000048416	Mlf1	4.26102	2.738	0.00247327	0.00905437
ENSMUSG00000050919	Zfp366	28.0802	2.73624	2.63e-08	2.52e-07
ENSMUSG00000029120	Ppp2r2c	1.60508	2.73454	0.0167404	0.0478298
ENSMUSG00000021822	Plau	76.5595	2.73022	5.26e-16	1.26e-14
ENSMUSG00000027326	Casc5	196.455	2.72287	8.95e-44	2.47e-41
ENSMUSG00000034413	Neurl1b	88.8221	2.72095	4.61e-26	2.92e-24
ENSMUSG00000071552	Tigit	120.068	2.70704	7.11e-19	2.35e-17
ENSMUSG00000078240	Gm3550	3.18974	2.70609	0.00779341	0.0247693
ENSMUSG00000001517	Foxm1	382.481	2.70148	9.23e-42	2.18e-39
ENSMUSG00000108060	4921529L05Rik	2.89745	2.6918	0.00823748	0.0259811
ENSMUSG00000033498	Strc	12.1148	2.6788	1.94e-05	0.000114213
ENSMUSG00000035455	Fignl1	122.335	2.67663	1.86e-36	2.83e-34
ENSMUSG00000022385	Gtse1	109.524	2.67082	1.29e-34	1.63e-32
ENSMUSG00000028246	Faxc	2.19583	2.66589	0.0156004	0.045087
ENSMUSG00000020303	Stc2	20.3953	2.66465	1.48e-11	2.19e-10
ENSMUSG00000063234	Gpr84	34.9317	2.66245	1.15e-09	1.34e-08
ENSMUSG00000020007	Il20ra	2.70477	2.65831	0.00130681	0.00516383
ENSMUSG00000031373	Car5b	159.378	2.65814	9.54e-35	1.24e-32
ENSMUSG00000102051	I830127L07Rik	708.922	2.65105	3.53e-39	6.94e-37
ENSMUSG00000040605	Bace2	2.23695	2.64526	0.00494658	0.0166034
ENSMUSG00000034958	Atcay	25.15	2.63489	4.17e-13	7.44e-12
ENSMUSG00000039055	Eme1	41.9153	2.63383	7.34e-21	2.92e-19
ENSMUSG00000078773	Rad54b	41.073	2.63106	2.03e-17	5.65e-16
ENSMUSG00000054057	A930004D18Rik	7.29943	2.61271	6.68e-06	4.28e-05
ENSMUSG00000104713	Gbp6	1551	2.60001	5.08e-109	2.02e-105
ENSMUSG00000017499	Cdc6	97.7213	2.58988	1.23e-29	1.07e-27
ENSMUSG00000038521	C1s1	23.1739	2.5838	0.00243401	0.00893204
ENSMUSG00000078606	Gm4070	15657.2	2.5741	6.77e-49	2.8e-46
ENSMUSG00000002835	Chaf1a	155.825	2.56915	6.74e-42	1.63e-39
ENSMUSG00000027204	Fbn1	38.325	2.56752	2.28e-09	2.54e-08
ENSMUSG00000079227	Ccr5	1206.9	2.56736	2.11e-56	1.35e-53
ENSMUSG00000104781	Gm43303	2.23487	2.56368	0.0147584	0.0430171
ENSMUSG00000026779	Mastl	48.5279	2.56364	5.98e-19	2e-17
ENSMUSG00000047443	Fam132b	5.30099	2.56265	0.000482836	0.00211957
ENSMUSG00000021760	Gpx8	40.0981	2.55995	1.2e-13	2.26e-12
ENSMUSG00000040026	Saa3	739.459	2.55762	0.0114509	0.0345107
ENSMUSG00000025154	Arhgap19	289.235	2.54861	3.33e-42	8.49e-40
ENSMUSG00000063021	Hist1h2ak	1.93619	2.54409	0.00594694	0.0195385
ENSMUSG00000028044	Cks1b	168.713	2.54375	1.89e-35	2.57e-33
ENSMUSG00000037544	Dlgap5	231.197	2.54347	7.52e-36	1.06e-33
ENSMUSG00000046031	Fam26f	454.791	2.52364	2.16e-54	1.23e-51
ENSMUSG00000044701	Il27	91.5825	2.51822	8.55e-19	2.8e-17
ENSMUSG00000050366	Olfr524	3.50743	2.51336	0.00353925	0.0124409
ENSMUSG00000024397	Aif1	292.423	2.50078	4.45e-33	5e-31
ENSMUSG00000046179	E2f8	255.959	2.49387	9.11e-59	6.46e-56
ENSMUSG00000028212	Ccne2	44.9963	2.49288	5.19e-22	2.25e-20
ENSMUSG00000027496	Aurka	137.047	2.49158	1.64e-29	1.41e-27
ENSMUSG00000031262	Cenpi	52.1413	2.49118	1.55e-13	2.88e-12
ENSMUSG00000042489	Clspn	251.055	2.48741	6.04e-52	3.16e-49
ENSMUSG00000032113	Chek1	41.3165	2.48728	2.94e-22	1.3e-20
ENSMUSG00000058163	Gm5431	507.287	2.48255	7.41e-60	6.19e-57
ENSMUSG00000000028	Cdc45	122.856	2.47759	3.97e-25	2.29e-23
ENSMUSG00000034818	Celf5	5.59816	2.47721	2.25e-05	0.00013036
ENSMUSG00000023505	Cdca3	222.166	2.47693	1.76e-26	1.15e-24
ENSMUSG00000094595	Fsbp	6.43166	2.47087	0.00715461	0.0229447
ENSMUSG00000026274	Pask	45.5732	2.46234	5.25e-16	1.26e-14
ENSMUSG00000079553	Kifc1	178.7	2.45626	1.05e-21	4.41e-20
ENSMUSG00000094777	Hist1h2ap	254.754	2.45388	1e-23	5.18e-22
ENSMUSG00000021614	Vcan	1763.52	2.44711	3.21e-15	7.04e-14
ENSMUSG00000030208	Emp1	147.139	2.44704	3.96e-26	2.51e-24
ENSMUSG00000028832	Stmn1	698.277	2.44534	5.43e-31	5.37e-29
ENSMUSG00000087651	1500009L16Rik	13.6323	2.44229	2.98e-09	3.26e-08
ENSMUSG00000022440	C1qtnf6	132.655	2.43478	4.06e-39	7.83e-37
ENSMUSG00000028702	Rad54l	124.569	2.43194	4.31e-19	1.48e-17
ENSMUSG00000068220	Lgals1	2809.04	2.42856	1.17e-47	4.46e-45
ENSMUSG00000045273	Cenph	26.4471	2.42503	4.74e-18	1.43e-16
ENSMUSG00000048852	Gm12185	249.677	2.42446	1.19e-43	3.24e-41
ENSMUSG00000020658	Efr3b	5.99678	2.41796	0.000401317	0.00179463
ENSMUSG00000035385	Ccl2	10.4237	2.41698	0.000436414	0.00193373
ENSMUSG00000027469	Tpx2	441.924	2.40019	1.21e-23	6.25e-22
ENSMUSG00000029641	Rasl11a	2.90549	2.39743	0.0100004	0.0307361
ENSMUSG00000027199	Gatm	83.5226	2.39274	1.39e-10	1.81e-09
ENSMUSG00000094220	Trav6-3	8.87897	2.39214	0.00874537	0.0273572
ENSMUSG00000006342	Susd2	65.9005	2.38546	4.58e-21	1.84e-19
ENSMUSG00000042262	Ccr8	11.5468	2.38472	3.54e-07	2.83e-06
ENSMUSG00000074802	Gas2l3	88.8618	2.38364	1.7e-28	1.35e-26
ENSMUSG00000015437	Gzmb	2224.29	2.38227	3.38e-29	2.84e-27
ENSMUSG00000020331	Hcn2	8.14889	2.36724	2.1e-05	0.00012243
ENSMUSG00000099413	Gm17767	42.5962	2.36709	1.12e-13	2.12e-12
ENSMUSG00000096001	2610528A11Rik	7.93906	2.36192	1.67e-05	9.93e-05
ENSMUSG00000018451	6330403K07Rik	25.7303	2.34764	4.04e-10	5e-09
ENSMUSG00000081723	Gm15931	424.985	2.33973	6.09e-26	3.81e-24
ENSMUSG00000017861	Mybl2	128.219	2.33893	7.24e-29	5.94e-27
ENSMUSG00000050410	Tcf19	204.053	2.33729	1.72e-38	3.08e-36
ENSMUSG00000005470	Asf1b	277.98	2.33403	1.63e-34	2.02e-32
ENSMUSG00000028214	Gem	387.704	2.33189	3.48e-45	1.05e-42
ENSMUSG00000047534	Mis18bp1	96.1474	2.3298	5.73e-36	8.31e-34
ENSMUSG00000064125	Prr36	44.5743	2.32189	1.32e-14	2.71e-13
ENSMUSG00000012889	Podnl1	359.663	2.32054	1e-25	6.18e-24
ENSMUSG00000005233	Spc25	89.1235	2.31882	6.82e-21	2.71e-19
ENSMUSG00000114185	Gm47662	6.33726	2.31595	3.52e-05	0.000196997
ENSMUSG00000038244	Mical2	103.99	2.31553	1.82e-18	5.77e-17
ENSMUSG00000029561	Oasl2	10677.6	2.3127	5.21e-17	1.39e-15
ENSMUSG00000052485	Tmem171	3.37713	2.30405	0.0103209	0.0315894
ENSMUSG00000068101	Cenpm	27.7454	2.30211	5.73e-09	5.96e-08
ENSMUSG00000000791	Il12rb1	407.372	2.30156	4.53e-40	9.28e-38
ENSMUSG00000066861	Oas1g	334.447	2.29389	9.97e-13	1.72e-11
ENSMUSG00000085912	Trp53cor1	3.72807	2.29332	0.00278501	0.0100768
ENSMUSG00000026196	Bard1	158.867	2.29209	1.1e-37	1.84e-35
ENSMUSG00000092528	Nlrp1c-ps	45.375	2.28834	1.81e-14	3.66e-13
ENSMUSG00000043230	Fam124b	30.1957	2.28577	1.44e-14	2.94e-13
ENSMUSG00000025279	Dnase1l3	368.52	2.28403	2.7e-12	4.42e-11
ENSMUSG00000052415	Tchh	20.3573	2.2811	4.51e-09	4.79e-08
ENSMUSG00000057729	Prtn3	72.8735	2.28	4.68e-09	4.95e-08
ENSMUSG00000044703	Phf11a	185.691	2.27628	6.18e-29	5.16e-27
ENSMUSG00000059027	9630013D21Rik	21.1432	2.27607	1.66e-08	1.63e-07
ENSMUSG00000030677	Kif22	288.038	2.27286	2.25e-38	3.99e-36
ENSMUSG00000113726	Gm36099	4.52158	2.26959	0.000831212	0.00345423
ENSMUSG00000028068	Iqgap3	75.1504	2.26397	2.15e-19	7.56e-18
ENSMUSG00000037129	Tmprss13	67.4683	2.26377	2.03e-13	3.72e-12
ENSMUSG00000012519	Mlkl	150.009	2.25908	1.24e-28	1.01e-26
ENSMUSG00000032238	Rora	433.851	2.25862	1.23e-45	4.06e-43
ENSMUSG00000001444	Tbx21	1417.13	2.25619	2.73e-28	2.08e-26
ENSMUSG00000033752	Mnd1	5.31946	2.24807	0.000163556	0.000791637
ENSMUSG00000103160	C130012C08Rik	6.68041	2.24525	0.000155473	0.000757498
ENSMUSG00000103576	Gm38188	1.95827	2.23635	0.0157307	0.0454045
ENSMUSG00000031756	Cenpn	62.5108	2.23342	5.19e-19	1.76e-17
ENSMUSG00000018341	Il12rb2	753.523	2.23083	4.12e-40	8.52e-38
ENSMUSG00000114025	Gm49331	7.38523	2.22392	0.000344177	0.00156734
ENSMUSG00000070304	Scn2b	62.3931	2.22093	1.97e-12	3.28e-11
ENSMUSG00000112290	Gm33782	10.999	2.21747	6.97e-07	5.3e-06
ENSMUSG00000082292	Gm12250	853.775	2.21262	6.29e-74	1.04e-70
ENSMUSG00000024842	Cabp4	27.4269	2.20692	6.04e-08	5.45e-07
ENSMUSG00000070427	Il18bp	441.379	2.20597	9.63e-18	2.78e-16
ENSMUSG00000045868	Gvin1	22561.2	2.20399	3.12e-40	6.53e-38
ENSMUSG00000029121	Crmp1	116.824	2.20033	3.03e-22	1.34e-20
ENSMUSG00000097081	Gm10425	6.3787	2.19101	0.00104312	0.00422179
ENSMUSG00000053030	Spink2	7.03788	2.19096	0.00536166	0.0178339
ENSMUSG00000021759	Plpp1	42.2037	2.1901	1.19e-07	1.02e-06
ENSMUSG00000029343	Crybb1	21.0032	2.18808	3.81e-08	3.55e-07
ENSMUSG00000029553	Tfec	87.9612	2.18355	1.45e-17	4.12e-16
ENSMUSG00000026536	Mnda	1275.2	2.18314	1.93e-41	4.46e-39
ENSMUSG00000051314	Ffar2	72.319	2.17975	4.26e-07	3.37e-06
ENSMUSG00000023132	Gzma	7349.46	2.17941	1.39e-18	4.43e-17
ENSMUSG00000038295	Atg9b	7.98798	2.17308	6.96e-05	0.00036631
ENSMUSG00000021403	Serpinb9b	240.819	2.1706	1.95e-16	4.89e-15
ENSMUSG00000022584	Ly6c2	5744.43	2.16881	7.28e-40	1.46e-37
ENSMUSG00000030616	Sytl2	713.379	2.16507	2.09e-30	2e-28
ENSMUSG00000023345	Poc1a	58.5864	2.16334	3.32e-23	1.62e-21
ENSMUSG00000005640	Insrr	7.73106	2.162	4.85e-05	0.000264719
ENSMUSG00000056904	Gm5620	3.22131	2.16166	0.0101763	0.0312236
ENSMUSG00000021280	Exoc3l4	19.4015	2.16069	6.92e-07	5.26e-06
ENSMUSG00000104535	Gm42686	3.10116	2.15814	0.0127163	0.0379216
ENSMUSG00000092283	Gm20412	32.0258	2.1543	0.00553342	0.0183315
ENSMUSG00000037418	Best1	3.51674	2.15017	0.00597994	0.0196405
ENSMUSG00000074476	Spc24	103.761	2.14616	1.91e-15	4.32e-14
ENSMUSG00000109245	RP24-88J19.3	29.9286	2.14153	2.17e-13	3.97e-12
ENSMUSG00000075010	AW112010	2780.61	2.13379	4.63e-49	1.96e-46
ENSMUSG00000055172	C1ra	91.3686	2.13284	4.51e-07	3.54e-06
ENSMUSG00000070504	Fcrl6	12.0049	2.12859	1.89e-05	0.000111189
ENSMUSG00000033287	Kctd17	152.105	2.12644	2.84e-36	4.21e-34
ENSMUSG00000028885	Smpdl3b	899.779	2.12441	6.43e-24	3.35e-22
ENSMUSG00000028268	Gbp3	1846.15	2.12397	5.92e-64	5.34e-61
ENSMUSG00000040253	Gbp7	2969.57	2.12337	3.25e-77	8.06e-74
ENSMUSG00000074170	Plekhf1	74.3369	2.11734	2.35e-24	1.26e-22
ENSMUSG00000038152	5033430I15Rik	5.26814	2.11308	0.000486728	0.00213335
ENSMUSG00000021569	Trip13	51.7237	2.11305	2.21e-23	1.1e-21
ENSMUSG00000049353	Rd3	8.79442	2.11233	0.000849339	0.00351924
ENSMUSG00000006931	P3h4	18.2075	2.11091	2.56e-06	1.77e-05
ENSMUSG00000086968	4933431E20Rik	7.75144	2.10614	7.27e-05	0.000381542
ENSMUSG00000108090	Gm6637	62.3152	2.10484	5.35e-10	6.51e-09
ENSMUSG00000037313	Tacc3	352.163	2.10465	3.53e-41	7.78e-39
ENSMUSG00000024424	Ttc39c	182.472	2.10328	6.17e-39	1.18e-36
ENSMUSG00000060112	Olfr60	7.14174	2.10161	0.0060037	0.0197087
ENSMUSG00000039062	Anpep	81.5867	2.10049	8.44e-17	2.21e-15
ENSMUSG00000043953	Ccrl2	115.789	2.09185	1.87e-36	2.83e-34
ENSMUSG00000078922	Tgtp1	1677.78	2.09012	9.51e-54	5.11e-51
ENSMUSG00000033227	Wnt6	16.5116	2.08624	0.000807015	0.00336635
ENSMUSG00000029468	P2rx7	1035.68	2.0836	1.5e-37	2.5e-35
ENSMUSG00000038188	Scarf1	214.079	2.08193	4.6e-28	3.44e-26
ENSMUSG00000046186	Cd109	2.4664	2.07553	0.0151855	0.0440036
ENSMUSG00000026835	Fcnb	9.63031	2.07128	0.0163213	0.0467899
ENSMUSG00000069910	Spdl1	78.9561	2.07078	1.79e-24	9.76e-23
ENSMUSG00000034981	Parm1	111.626	2.06829	1.15e-16	2.95e-15
ENSMUSG00000107985	Gm44160	4.39126	2.06755	0.00157625	0.00609118
ENSMUSG00000033213	AA467197	65.0027	2.06556	2.25e-05	0.00013028
ENSMUSG00000032224	Fam81a	12.1244	2.06125	2.5e-06	1.72e-05
ENSMUSG00000108688	RP23-136G1.3	2.36711	2.06057	0.00862434	0.0270382
ENSMUSG00000055809	Dnaaf3	60.4287	2.05711	1.81e-11	2.64e-10
ENSMUSG00000032218	Ccnb2	335.46	2.05189	1.83e-15	4.16e-14
ENSMUSG00000030200	Bcl2l14	23.2029	2.05134	9.05e-09	9.2e-08
ENSMUSG00000024164	C3	7339.52	2.05104	2.18e-31	2.2e-29
ENSMUSG00000105134	Gm42923	4.17306	2.04781	0.0151659	0.0439788
ENSMUSG00000098292	Gm27194	14.3268	2.0426	2.84e-05	0.000161842
ENSMUSG00000027514	Zbp1	3445.59	2.03899	1.2e-79	3.41e-76
ENSMUSG00000006651	Aplp1	36.1561	2.03689	8.6e-12	1.31e-10
ENSMUSG00000032547	Ryk	51.1611	2.03259	4.7e-11	6.49e-10
ENSMUSG00000035735	Dagla	23.8094	2.03155	2.14e-06	1.49e-05
ENSMUSG00000040809	Chil3	10293.4	2.0296	6.78e-05	0.000357747
ENSMUSG00000042116	Vwa1	5.94604	2.02406	0.00159552	0.00615168
ENSMUSG00000066878	Gm10184	35.9619	2.02311	5.55e-05	0.000298474
ENSMUSG00000050737	Ptges	27.1577	2.02224	0.000375355	0.00169263
ENSMUSG00000062991	Nrg1	37.3637	2.01997	1.43e-07	1.21e-06
ENSMUSG00000075502	Kbtbd6	11.9607	2.01797	1.34e-05	8.15e-05
ENSMUSG00000105338	Gm43802	110.737	2.01736	1.46e-19	5.22e-18
ENSMUSG00000025747	Tyms	151.849	2.00983	1.9e-21	7.88e-20
ENSMUSG00000035042	Ccl5	4764.11	2.00964	2.93e-13	5.29e-12
ENSMUSG00000023959	Clic5	44.4554	2.00553	5.16e-12	8.12e-11
ENSMUSG00000020099	Unc5b	3.4563	2.00109	0.00877509	0.0274372
ENSMUSG00000032064	Dixdc1	21.2253	2.00039	5.59e-11	7.64e-10
ENSMUSG00000082229	Nap1l2	5.08604	1.99983	0.00352546	0.0123968
ENSMUSG00000020057	Dram1	564.931	1.99813	3.19e-29	2.68e-27
ENSMUSG00000055184	Fam72a	19.288	1.99621	6.57e-10	7.92e-09
ENSMUSG00000053101	Gpr141	1512.64	1.99478	9.44e-26	5.84e-24
ENSMUSG00000042842	Serpinb6b	604.192	1.99385	1.67e-17	4.69e-16
ENSMUSG00000044313	Mab21l3	4.59534	1.99002	0.00775419	0.0246565
ENSMUSG00000002108	Nr1h3	111.989	1.98907	4.7e-11	6.49e-10
ENSMUSG00000030306	Tmtc1	54.5182	1.98687	4.62e-09	4.89e-08
ENSMUSG00000022236	Ropn1l	8.72331	1.98424	0.000682115	0.0029014
ENSMUSG00000018920	Cxcl16	77.4039	1.98414	4.12e-19	1.42e-17
ENSMUSG00000021697	Depdc1b	154.76	1.97958	3.85e-18	1.17e-16
ENSMUSG00000032372	Plscr2	3.89591	1.97749	0.0138452	0.040756
ENSMUSG00000015947	Fcgr1	931.083	1.97321	1.4e-38	2.53e-36
ENSMUSG00000006378	Gcat	29.6807	1.97319	1.3e-05	7.94e-05
ENSMUSG00000061991	Hist1h2af	6.11121	1.97106	0.00886212	0.0276831
ENSMUSG00000008136	Fhl2	100.727	1.97065	9.83e-11	1.31e-09
ENSMUSG00000027030	Stk39	243.16	1.96845	3.64e-36	5.36e-34
ENSMUSG00000030103	Bhlhe40	1417.7	1.96037	6.39e-25	3.62e-23
ENSMUSG00000029816	Gpnmb	39.5453	1.94856	4.49e-05	0.00024642
ENSMUSG00000029822	Osbpl3	992.454	1.94717	4.54e-25	2.61e-23
ENSMUSG00000018916	Csf2	4.1743	1.93742	0.0171553	0.0488285
ENSMUSG00000020709	Adap2	115.361	1.93493	1.44e-15	3.3e-14
ENSMUSG00000050967	Creg2	10.0218	1.93344	0.00596884	0.0196072
ENSMUSG00000062082	Cd200r4	114.193	1.93306	2.81e-22	1.25e-20
ENSMUSG00000045827	Serpinb9	1040.06	1.92925	2.66e-28	2.03e-26
ENSMUSG00000026308	Klhl30	57.6688	1.92607	1.4e-07	1.19e-06
ENSMUSG00000078796	Zfp541	14.8116	1.92054	1.16e-06	8.54e-06
ENSMUSG00000067599	Klra7	367.886	1.91935	2.62e-15	5.81e-14
ENSMUSG00000062127	Cttnbp2nl	76.127	1.91476	6.45e-13	1.13e-11
ENSMUSG00000085079	Khdc1b	32.8917	1.91171	4.13e-08	3.83e-07
ENSMUSG00000101655	2310040G24Rik	13.5047	1.91118	4.28e-06	2.85e-05
ENSMUSG00000024899	Papss2	109.105	1.91099	8.72e-23	4.06e-21
ENSMUSG00000038527	C1rl	145.908	1.91006	3.03e-10	3.81e-09
ENSMUSG00000070369	Itgad	50.2749	1.907	3.09e-09	3.39e-08
ENSMUSG00000067610	Klri1	13.6962	1.90422	5.75e-05	0.000308597
ENSMUSG00000102543	Pcdhgc5	4.49853	1.89986	0.00350337	0.012331
ENSMUSG00000033368	Trim69	4.87168	1.89708	0.00649288	0.0211019
ENSMUSG00000037411	Serpine1	11.476	1.8916	0.0136294	0.0402551
ENSMUSG00000038973	Cldnd2	5.27999	1.89016	0.0041176	0.0141828
ENSMUSG00000029322	Plac8	10362.6	1.88861	2.52e-35	3.38e-33
ENSMUSG00000021097	Clmn	40.0184	1.88811	0.000295908	0.00136537
ENSMUSG00000029168	Dpysl5	18.2197	1.88438	1.21e-06	8.87e-06
ENSMUSG00000043099	Hic1	82.1813	1.88301	1.89e-15	4.27e-14
ENSMUSG00000053007	Creb5	26.2802	1.88242	2.95e-08	2.8e-07
ENSMUSG00000039748	Exo1	51.4414	1.88156	1.66e-17	4.68e-16
ENSMUSG00000042190	Cmklr1	673.661	1.87934	5.09e-15	1.09e-13
ENSMUSG00000033027	Klrc3	45.2248	1.87173	8.18e-09	8.37e-08
ENSMUSG00000030187	Klra2	1680.11	1.86843	3.57e-33	4.12e-31
ENSMUSG00000109713	Pvrig	50.7392	1.86421	1.85e-10	2.38e-09
ENSMUSG00000078921	Tgtp2	4057.06	1.86298	6.03e-36	8.68e-34
ENSMUSG00000069310	Hist1h3c	4.47426	1.86212	0.0175073	0.0496691
ENSMUSG00000028587	Orc1	26.0449	1.86147	8.04e-10	9.58e-09
ENSMUSG00000029516	Cit	362.796	1.86076	2.54e-12	4.17e-11
ENSMUSG00000004612	Nkg7	2526.86	1.85853	4.56e-18	1.38e-16
ENSMUSG00000079363	Gbp4	2938.86	1.85809	4.92e-141	8.07e-137
ENSMUSG00000052125	F730043M19Rik	172.406	1.85797	4.86e-18	1.46e-16
ENSMUSG00000026068	Il18rap	3617.68	1.85667	3.27e-22	1.44e-20
ENSMUSG00000026285	Pdcd1	48.9257	1.85574	5.86e-08	5.3e-07
ENSMUSG00000060275	Nrg2	14.4258	1.85561	1.61e-05	9.6e-05
ENSMUSG00000021322	Aoah	380.527	1.85426	1.7e-26	1.12e-24
ENSMUSG00000070490	Gm10293	3.80773	1.85291	0.00694746	0.0223598
ENSMUSG00000087213	2810408I11Rik	5.23738	1.85193	0.0012059	0.00480907
ENSMUSG00000082809	Gm14150	5.30146	1.8517	0.0165684	0.0474091
ENSMUSG00000044320	1700001O22Rik	6.91914	1.84518	0.00137596	0.00540158
ENSMUSG00000025265	Fgd1	3.01776	1.84416	0.0168266	0.0480305
ENSMUSG00000024936	Kcnk7	8.65128	1.84155	0.000421847	0.00187588
ENSMUSG00000094627	Gm10182	14.6678	1.83192	1.16e-06	8.49e-06
ENSMUSG00000046879	Irgm1	3509.72	1.82133	1.66e-56	1.1e-53
ENSMUSG00000019647	Sema6a	12.996	1.82019	1.16e-05	7.13e-05
ENSMUSG00000046687	Gm5424	9.87138	1.81917	0.000192992	0.00091999
ENSMUSG00000029769	Ccdc136	11.5705	1.81729	0.000155187	0.000756289
ENSMUSG00000069301	Hist1h2ag	7.59644	1.81542	0.00897553	0.0279978
ENSMUSG00000050777	Tmem37	59.4465	1.81395	2.14e-14	4.3e-13
ENSMUSG00000102399	Gm5049	7.32656	1.81194	0.000818112	0.00340477
ENSMUSG00000050272	Dscam	6.29029	1.81154	0.0039406	0.0136393
ENSMUSG00000059089	Fcgr4	2147.19	1.80921	2.75e-21	1.13e-19
ENSMUSG00000062488	Ifit3b	413.32	1.80814	1.09e-16	2.8e-15
ENSMUSG00000030154	Klrb1f	268.756	1.80694	6.79e-22	2.92e-20
ENSMUSG00000047507	Baiap3	846.928	1.8008	2.73e-14	5.43e-13
ENSMUSG00000030247	Kcnj8	136.096	1.79798	1.68e-11	2.46e-10
ENSMUSG00000041362	Shtn1	278.773	1.79643	1.94e-10	2.49e-09
ENSMUSG00000044724	Gpr152	13.7703	1.79475	6.09e-05	0.000324814
ENSMUSG00000038252	Ncapd2	982.439	1.7932	4.66e-31	4.63e-29
ENSMUSG00000051934	Spats2	10.0248	1.79254	0.00201951	0.00758901
ENSMUSG00000028312	Smc2	655.691	1.79187	6.36e-34	7.65e-32
ENSMUSG00000032024	Clmp	6.92275	1.7902	0.00743962	0.0237819
ENSMUSG00000027883	Gpsm2	179.225	1.78988	2.36e-45	7.44e-43
ENSMUSG00000079852	Klra4	315.332	1.78903	7.52e-13	1.31e-11
ENSMUSG00000029910	Mad2l1	296.112	1.78887	2.65e-46	9.25e-44
ENSMUSG00000086507	Adap2os	6.71465	1.78862	0.00830001	0.0261369
ENSMUSG00000038037	Socs1	314.985	1.78775	1.68e-20	6.42e-19
ENSMUSG00000022479	Vdr	22.5824	1.78748	1.29e-06	9.39e-06
ENSMUSG00000034947	Tmem106a	720.498	1.78663	2.98e-29	2.52e-27
ENSMUSG00000075266	Cenpw	37.5574	1.78277	2.53e-11	3.62e-10
ENSMUSG00000038453	Srcin1	14.0839	1.78113	0.00292811	0.0105255
ENSMUSG00000075269	Bex6	17.2508	1.78063	6.54e-05	0.000346451
ENSMUSG00000079853	Klra1	111.882	1.77882	1.68e-10	2.17e-09
ENSMUSG00000093394	Gm20621	4.7538	1.77723	0.00443155	0.0151174
ENSMUSG00000026358	Rgs1	133.537	1.77544	4.05e-20	1.51e-18
ENSMUSG00000112843	Gm46224	65.9815	1.7741	3.51e-09	3.8e-08
ENSMUSG00000031016	Wee1	95.9175	1.77175	8.33e-18	2.43e-16
ENSMUSG00000102516	Gm38340	10.183	1.77149	0.000422165	0.00187688
ENSMUSG00000032578	Cish	444.866	1.76865	2.03e-18	6.41e-17
ENSMUSG00000025555	Farp1	114.354	1.76626	6.13e-14	1.18e-12
ENSMUSG00000017146	Brca1	151.699	1.76547	2.77e-21	1.14e-19
ENSMUSG00000074896	Ifit3	1235.93	1.76363	1.5e-22	6.89e-21
ENSMUSG00000073489	Ifi204	2363.79	1.75981	1.54e-29	1.33e-27
ENSMUSG00000001089	Luzp1	280.828	1.75868	1.11e-36	1.72e-34
ENSMUSG00000095865	Gm13237	9.69449	1.75847	0.00122227	0.00486945
ENSMUSG00000075602	Ly6a	2823.49	1.75708	1.3e-28	1.05e-26
ENSMUSG00000028655	Mfsd2a	5.06515	1.75676	0.00275106	0.00996664
ENSMUSG00000022580	Rhpn1	27.47	1.75646	5.5e-05	0.000296264
ENSMUSG00000054206	Gzmm	66.337	1.7562	9.1e-08	7.99e-07
ENSMUSG00000051029	Serpinb1b	5.33218	1.75571	0.00219245	0.00816172
ENSMUSG00000054717	Hmgb2	2557.64	1.74978	8.63e-31	8.44e-29
ENSMUSG00000032400	Zwilch	70.4887	1.74975	4.37e-13	7.76e-12
ENSMUSG00000024590	Lmnb1	1388.78	1.74784	2.11e-33	2.45e-31
ENSMUSG00000038304	Cd160	225.241	1.74649	1.59e-11	2.33e-10
ENSMUSG00000041831	Sytl3	723.857	1.74602	4.42e-23	2.12e-21
ENSMUSG00000048376	F2r	721.863	1.74062	4.23e-27	2.92e-25
ENSMUSG00000039682	Lap3	399.537	1.73599	1.49e-22	6.86e-21
ENSMUSG00000087028	Gm13387	11.6347	1.73335	1.54e-05	9.24e-05
ENSMUSG00000041115	Iqsec2	280.805	1.73281	9.49e-38	1.64e-35
ENSMUSG00000087052	Gm8093	15.3937	1.73001	2e-05	0.000117005
ENSMUSG00000112478	Gm47761	94.1787	1.72986	3.72e-07	2.97e-06
ENSMUSG00000029814	Igf2bp3	36.9043	1.72278	4.03e-11	5.63e-10
ENSMUSG00000034730	Adgrb1	14.9411	1.72187	0.00203931	0.00765183
ENSMUSG00000044350	Lacc1	302.254	1.7164	4.85e-20	1.79e-18
ENSMUSG00000026104	Stat1	14174.1	1.71631	8.66e-60	6.61e-57
ENSMUSG00000038179	Slamf7	1361.99	1.71575	2.53e-54	1.4e-51
ENSMUSG00000050147	F2rl3	91.2306	1.71515	1.42e-14	2.91e-13
ENSMUSG00000038539	Atf5	755.257	1.71252	0.000191339	0.000913424
ENSMUSG00000099998	Gm6501	6.7297	1.71248	0.00435414	0.0148891
ENSMUSG00000063760	Rnf217	64.6847	1.71222	4.32e-16	1.05e-14
ENSMUSG00000023015	Racgap1	923.556	1.71015	2.06e-25	1.22e-23
ENSMUSG00000047557	Lxn	95.0513	1.70844	4.68e-13	8.27e-12
ENSMUSG00000040312	Cchcr1	120.174	1.70728	1.26e-20	4.95e-19
ENSMUSG00000007080	Pole	293.728	1.70717	2.43e-25	1.43e-23
ENSMUSG00000069014	Gm5641	119.719	1.70631	1.71e-07	1.44e-06
ENSMUSG00000032374	Plod2	37.6832	1.7042	1.67e-07	1.4e-06
ENSMUSG00000075591	Gm10874	10.9893	1.70243	0.00132466	0.00522705
ENSMUSG00000046733	Gprc5a	13.0839	1.70101	0.000107017	0.000539541
ENSMUSG00000019773	Fbxo5	176.586	1.70019	2.88e-20	1.08e-18
ENSMUSG00000025758	Plk4	192.088	1.69909	3.14e-28	2.38e-26
ENSMUSG00000038507	Parp12	953.101	1.69822	8.81e-30	7.88e-28
ENSMUSG00000018362	Kpna2	992.749	1.69794	2.3e-76	4.57e-73
ENSMUSG00000035364	4930524J08Rik	4.41975	1.69481	0.00693629	0.0223274
ENSMUSG00000026873	Phf19	99.9575	1.69337	4.77e-14	9.34e-13
ENSMUSG00000039315	Clnk	71.0323	1.69221	5.74e-09	5.96e-08
ENSMUSG00000034156	Bzrap1	251.994	1.68817	6.05e-16	1.45e-14
ENSMUSG00000022769	Sdf2l1	403.193	1.68689	1.37e-23	6.98e-22
ENSMUSG00000069874	Irgm2	2970.98	1.68365	1.08e-44	3.16e-42
ENSMUSG00000015981	Stk32c	93.9241	1.6812	9.26e-13	1.6e-11
ENSMUSG00000036867	Smad6	10.0692	1.67806	0.0006411	0.00274457
ENSMUSG00000108760	RP24-443B5.7	5.83472	1.67664	0.00119622	0.00477622
ENSMUSG00000022057	Adamdec1	65.0183	1.67302	3.04e-10	3.82e-09
ENSMUSG00000027454	Gins1	37.8862	1.66891	1.29e-10	1.69e-09
ENSMUSG00000050533	Gm9845	7.40687	1.66657	0.00284448	0.0102583
ENSMUSG00000006678	Pola1	214.512	1.66567	1.05e-33	1.24e-31
ENSMUSG00000090576	Gm17055	10.344	1.65773	9.22e-05	0.000471945
ENSMUSG00000000392	Fap	10.8888	1.65668	0.000645969	0.00276363
ENSMUSG00000102037	Bcl2a1a	115.492	1.654	1.14e-09	1.32e-08
ENSMUSG00000078920	Ifi47	3484.25	1.65332	9.02e-65	8.54e-62
ENSMUSG00000025810	Nrp1	846.055	1.6531	1.38e-34	1.74e-32
ENSMUSG00000034573	Ptpn13	98.6383	1.65269	4.62e-10	5.69e-09
ENSMUSG00000054418	2900041M22Rik	5.77478	1.65226	0.0035679	0.0125249
ENSMUSG00000028967	Errfi1	165.777	1.64865	4.56e-22	1.98e-20
ENSMUSG00000029648	Flt1	477.546	1.64842	7.13e-16	1.7e-14
ENSMUSG00000079685	Ulbp1	208.566	1.64801	9.36e-24	4.85e-22
ENSMUSG00000027331	Knstrn	190.242	1.64653	1.81e-23	9.04e-22
ENSMUSG00000112808	Gm4739	468.805	1.64548	2.14e-18	6.7e-17
ENSMUSG00000006715	Gmnn	128.426	1.64025	2.56e-22	1.14e-20
ENSMUSG00000034438	Gbp8	913.485	1.63976	4.51e-68	5.28e-65
ENSMUSG00000028965	Tnfrsf9	196.414	1.63545	3.33e-10	4.16e-09
ENSMUSG00000055435	Maf	456.767	1.63471	4.19e-23	2.02e-21
ENSMUSG00000002808	Epdr1	8.66811	1.63329	0.000973591	0.00397521
ENSMUSG00000023036	Pcdhga8	65.3809	1.63312	7.56e-07	5.72e-06
ENSMUSG00000030499	Kctd15	18.875	1.62996	2.76e-05	0.000157839
ENSMUSG00000030978	Rrm1	861.116	1.62648	2.15e-36	3.21e-34
ENSMUSG00000030560	Ctsc	7157.49	1.62261	1.17e-32	1.29e-30
ENSMUSG00000103219	Gm37787	16.0656	1.6222	0.000969831	0.00396312
ENSMUSG00000082016	Pgam1-ps2	18.878	1.62167	0.00366991	0.0128231
ENSMUSG00000079056	Kcnip3	90.6376	1.62101	1.59e-10	2.06e-09
ENSMUSG00000092021	Gbp11	33.4491	1.62097	1.42e-10	1.86e-09
ENSMUSG00000030124	Lag3	75.1175	1.61718	4.64e-11	6.42e-10
ENSMUSG00000026764	Kif5c	43.5385	1.60776	2.68e-10	3.38e-09
ENSMUSG00000023909	Paqr4	63.348	1.60651	5.18e-16	1.25e-14
ENSMUSG00000025001	Hells	169.659	1.60643	3.26e-23	1.59e-21
ENSMUSG00000030361	Klrb1a	151.664	1.60331	2.07e-08	2e-07
ENSMUSG00000056394	Lig1	417.311	1.59866	4.61e-23	2.2e-21
ENSMUSG00000049932	H2afx	744.97	1.59024	1.52e-34	1.9e-32
ENSMUSG00000037202	Prf1	2417.95	1.5896	7.19e-11	9.71e-10
ENSMUSG00000078636	Gm7336	190.385	1.588	1.82e-07	1.52e-06
ENSMUSG00000067750	Khdc1a	63.6709	1.58311	9.63e-07	7.16e-06
ENSMUSG00000030641	Ddias	36.3522	1.58183	8.14e-09	8.34e-08
ENSMUSG00000000817	Fasl	320.846	1.57394	7.91e-13	1.37e-11
ENSMUSG00000031142	Cacna1f	6.81155	1.57351	0.00354656	0.0124578
ENSMUSG00000009376	Met	248.371	1.5724	6.45e-18	1.91e-16
ENSMUSG00000003352	Cacnb3	65.5941	1.57201	0.000207263	0.000982124
ENSMUSG00000038517	Tbkbp1	939.397	1.57186	1.06e-34	1.37e-32
ENSMUSG00000070390	Nlrp1b	202.729	1.5712	1.49e-19	5.31e-18
ENSMUSG00000059325	Hopx	565.728	1.56849	2e-29	1.71e-27
ENSMUSG00000099569	Gm18301	8.42953	1.56587	0.00253116	0.00924757
ENSMUSG00000067591	Klra3	90.1019	1.56537	6e-07	4.61e-06
ENSMUSG00000002602	Axl	473.165	1.56536	2.43e-13	4.42e-12
ENSMUSG00000071176	Arhgef10	152.219	1.56023	3e-25	1.75e-23
ENSMUSG00000025044	Msr1	617.304	1.55787	2.31e-07	1.9e-06
ENSMUSG00000020593	Lpin1	1249.41	1.55608	9.01e-17	2.34e-15
ENSMUSG00000026896	Ifih1	933.99	1.55425	1.4e-29	1.21e-27
ENSMUSG00000038151	Prdm1	349.799	1.55274	3.59e-33	4.12e-31
ENSMUSG00000056656	Apol8	18.7141	1.55038	0.00064817	0.00277006
ENSMUSG00000068245	Phf11d	217.407	1.54996	3.41e-19	1.18e-17
ENSMUSG00000039787	Cercam	85.4734	1.5497	3.26e-12	5.27e-11
ENSMUSG00000021266	Wars	1819.75	1.54817	5.24e-73	8.01e-70
ENSMUSG00000033542	Arhgef5	53.9637	1.54809	6.25e-08	5.62e-07
ENSMUSG00000062300	Pvrl2	9.45231	1.54726	0.0162557	0.0466354
ENSMUSG00000090222	Gm16340	28.1218	1.54708	4.79e-05	0.000261474
ENSMUSG00000041722	Khdc1c	20.4677	1.54668	5.97e-05	0.000319009
ENSMUSG00000051235	Gen1	91.0664	1.54558	2.09e-13	3.83e-12
ENSMUSG00000053702	Nebl	62.5779	1.544	1.55e-13	2.89e-12
ENSMUSG00000069793	Slfn9	401.048	1.54357	1.49e-45	4.84e-43
ENSMUSG00000027811	4930579G24Rik	68.9857	1.54194	1.67e-16	4.22e-15
ENSMUSG00000026418	Tnni1	5.80728	1.54129	0.0115029	0.0346518
ENSMUSG00000062524	Ncr1	1427.89	1.54044	1.72e-09	1.96e-08
ENSMUSG00000018899	Irf1	5726.49	1.53379	8e-32	8.49e-30
ENSMUSG00000021281	Tnfaip2	4173.32	1.53216	1.1e-17	3.18e-16
ENSMUSG00000068744	Psrc1	40.8314	1.5319	9.23e-07	6.89e-06
ENSMUSG00000049488	Tmem67	203.345	1.53142	4.73e-16	1.15e-14
ENSMUSG00000050315	Synpo2	16.106	1.53104	0.000490524	0.00214763
ENSMUSG00000044708	Kcnj10	5.85484	1.52925	0.0122436	0.0366442
ENSMUSG00000091191	Gm17334	57.362	1.52829	2.22e-10	2.82e-09
ENSMUSG00000000365	Rnf17	6.13241	1.52745	0.00961178	0.0297072
ENSMUSG00000023206	Il15ra	273.35	1.52685	6.52e-28	4.8e-26
ENSMUSG00000066150	Slc31a1	711.185	1.52549	1.74e-25	1.04e-23
ENSMUSG00000052270	Fpr2	668.828	1.52245	1.8e-05	0.000106145
ENSMUSG00000027296	Itpka	6.35184	1.51245	0.0148692	0.0432574
ENSMUSG00000051220	Ercc6l	116.667	1.51092	1.19e-24	6.56e-23
ENSMUSG00000040584	Abcb1a	315.907	1.50779	2.22e-25	1.32e-23
ENSMUSG00000079419	Ms4a6c	3156.05	1.5063	3.62e-24	1.92e-22
ENSMUSG00000111229	Gm39323	146.312	1.50596	2.4e-11	3.45e-10
ENSMUSG00000049103	Ccr2	5647.51	1.5046	7.92e-19	2.6e-17
ENSMUSG00000042082	Arsb	1502.03	1.50354	3.73e-16	9.17e-15
ENSMUSG00000110631	Gm42047	1159.01	1.50038	4.31e-06	2.87e-05
ENSMUSG00000055994	Nod2	383.278	1.49975	1.98e-20	7.5e-19
ENSMUSG00000050957	Insl6	51.8227	1.4993	2.31e-11	3.32e-10
ENSMUSG00000055541	Lair1	1072.9	1.49658	4.73e-20	1.75e-18
ENSMUSG00000005410	Mcm5	817.782	1.49551	4.2e-35	5.56e-33
ENSMUSG00000108897	RP24-88J19.4	57.6119	1.49469	6.84e-09	7.05e-08
ENSMUSG00000094758	Trav13d-2	4.9728	1.48891	0.013425	0.0397368
ENSMUSG00000094779	Trav13n-2	4.9728	1.48891	0.013425	0.0397368
ENSMUSG00000034206	Polq	127.512	1.48794	1.86e-15	4.23e-14
ENSMUSG00000036206	Sh3bp4	88.054	1.48777	2.92e-12	4.77e-11
ENSMUSG00000021707	Dhfr	98.6507	1.48746	3.43e-24	1.82e-22
ENSMUSG00000025912	Mybl1	31.6228	1.48741	7.15e-06	4.57e-05
ENSMUSG00000026069	Il1rl1	226.485	1.48593	1.09e-15	2.54e-14
ENSMUSG00000020422	Tns3	1168.67	1.48459	1.5e-44	4.25e-42
ENSMUSG00000024660	Incenp	885.348	1.48331	6.47e-29	5.33e-27
ENSMUSG00000030167	Klrc1	283.321	1.48229	2.97e-08	2.81e-07
ENSMUSG00000089727	Klra8	441.721	1.48074	1.09e-08	1.1e-07
ENSMUSG00000023349	Clec4n	111.83	1.47996	2.86e-09	3.14e-08
ENSMUSG00000027490	E2f1	150.728	1.47483	7.28e-22	3.12e-20
ENSMUSG00000060703	Cd302	286.358	1.47469	7.75e-12	1.19e-10
ENSMUSG00000035107	Dcbld2	20.2449	1.47362	7.5e-05	0.000392503
ENSMUSG00000029994	Anxa4	394.947	1.47038	3.46e-21	1.41e-19
ENSMUSG00000027115	Kif18a	60.2809	1.46791	1.06e-11	1.59e-10
ENSMUSG00000037991	Rmi2	81.8972	1.46735	5.7e-18	1.7e-16
ENSMUSG00000064358	mt-Co3	4478.85	1.46401	0.01377	0.0405886
ENSMUSG00000040328	Olfr56	78.1175	1.46353	2.92e-15	6.45e-14
ENSMUSG00000024795	Kif20b	194.248	1.46168	2.67e-23	1.32e-21
ENSMUSG00000021714	Cenpk	21.4562	1.46127	7.15e-05	0.000375187
ENSMUSG00000047586	Nccrp1	15.2463	1.46061	0.00186231	0.00705702
ENSMUSG00000043895	S1pr2	309.634	1.46022	2.4e-28	1.87e-26
ENSMUSG00000042284	Itga1	189.91	1.45949	4.28e-10	5.29e-09
ENSMUSG00000045094	Arhgef37	848.933	1.45875	1.23e-28	1e-26
ENSMUSG00000061728	Btnl7-ps	17.2998	1.45756	0.000922031	0.00378962
ENSMUSG00000016496	Cd274	1924.41	1.45524	1.56e-34	1.94e-32
ENSMUSG00000050014	Apol10b	9.20556	1.45335	0.00138848	0.00544428
ENSMUSG00000015568	Lpl	419.597	1.45248	9.51e-05	0.000485432
ENSMUSG00000037820	Tgm2	1891.01	1.4514	3.22e-21	1.32e-19
ENSMUSG00000078853	Igtp	4611.94	1.44915	3.8e-39	7.4e-37
ENSMUSG00000040711	Sh3pxd2b	122.171	1.44872	2.39e-06	1.65e-05
ENSMUSG00000002297	Dbf4	261.945	1.44782	1.54e-26	1.02e-24
ENSMUSG00000037636	Slc25a43	17.0167	1.4465	5.33e-05	0.000288216
ENSMUSG00000052336	Cx3cr1	2873.92	1.44479	4.61e-15	9.92e-14
ENSMUSG00000107075	Gm43068	16.8669	1.44426	0.00561424	0.0185683
ENSMUSG00000030188	Magohb	124.063	1.44304	1.6e-14	3.26e-13
ENSMUSG00000029490	Mfsd7a	231.237	1.44293	3.59e-17	9.69e-16
ENSMUSG00000010342	Tex14	29.379	1.44112	1.48e-05	8.89e-05
ENSMUSG00000069830	Nlrp1a	225.238	1.44053	4.5e-21	1.81e-19
ENSMUSG00000024066	Xdh	6308.04	1.4377	5.89e-28	4.36e-26
ENSMUSG00000020572	Nampt	1502.46	1.43547	1.2e-25	7.28e-24
ENSMUSG00000032666	1700025G04Rik	442.036	1.4346	5.09e-16	1.23e-14
ENSMUSG00000085133	B930095G15Rik	27.377	1.43364	2.93e-05	0.000166226
ENSMUSG00000024056	Ndc80	176.621	1.43295	5.49e-25	3.12e-23
ENSMUSG00000057406	Whsc1	996.753	1.43124	3.29e-42	8.48e-40
ENSMUSG00000029082	Bst1	1045.64	1.43058	5.14e-07	4e-06
ENSMUSG00000021176	Efcab11	12.577	1.42597	0.000519285	0.00226258
ENSMUSG00000032690	Oas2	1382.42	1.42536	2.7e-09	2.97e-08
ENSMUSG00000001020	S100a4	1987.86	1.42398	2.42e-20	9.09e-19
ENSMUSG00000091649	Phf11b	685.064	1.42383	4.26e-30	3.88e-28
ENSMUSG00000020644	Id2	1440.86	1.42377	5.62e-22	2.43e-20
ENSMUSG00000040658	Dnph1	5.69464	1.42372	0.00936194	0.0290385
ENSMUSG00000062380	Tubb3	28.062	1.42256	8.49e-06	5.35e-05
ENSMUSG00000085129	5031425F14Rik	12.526	1.4225	0.00733739	0.0234891
ENSMUSG00000048329	Mfsd6l	11.7724	1.42209	0.000978194	0.00399072
ENSMUSG00000031444	F10	959.022	1.42132	3.41e-14	6.74e-13
ENSMUSG00000019889	Ptprk	12.8264	1.42112	0.000509449	0.00222264
ENSMUSG00000020492	Ska2	137.834	1.41884	2.45e-13	4.45e-12
ENSMUSG00000032744	Heyl	6.48928	1.41553	0.00814024	0.0257071
ENSMUSG00000041219	Arhgap11a	614.798	1.4148	2.47e-30	2.32e-28
ENSMUSG00000086421	Gm14091	5.68616	1.41445	0.00654024	0.0212211
ENSMUSG00000113669	Gm36723	160.417	1.41337	8.08e-14	1.54e-12
ENSMUSG00000029275	Gfi1	149.354	1.4091	3.17e-09	3.46e-08
ENSMUSG00000027715	Ccna2	1066.49	1.4089	2.81e-07	2.28e-06
ENSMUSG00000028392	Bspry	62.597	1.40714	1.48e-08	1.46e-07
ENSMUSG00000068246	Apol9b	18.5306	1.40578	0.000981436	0.00400231
ENSMUSG00000052736	Klrc2	412.92	1.40491	1.34e-07	1.14e-06
ENSMUSG00000023961	Enpp4	278.533	1.40076	1.11e-22	5.13e-21
ENSMUSG00000033762	Recql4	52.0383	1.39952	2.78e-11	3.95e-10
ENSMUSG00000099974	Bcl2a1d	248.829	1.39919	5.24e-14	1.02e-12
ENSMUSG00000034792	Gna15	258.04	1.39864	5.15e-21	2.06e-19
ENSMUSG00000112422	Gm31938	9.64474	1.39837	0.00681836	0.0219942
ENSMUSG00000090030	A430072P03Rik	7.10646	1.39761	0.00610265	0.019961
ENSMUSG00000040957	Cables1	21.5122	1.39696	5.38e-05	0.00029038
ENSMUSG00000030774	Pak1	317.982	1.39512	2.05e-15	4.6e-14
ENSMUSG00000037020	Wdr62	192.006	1.39315	5e-20	1.85e-18
ENSMUSG00000021871	Pnp	2419.23	1.39296	1.18e-20	4.67e-19
ENSMUSG00000049521	Cdc42ep1	32.673	1.39267	3.73e-07	2.97e-06
ENSMUSG00000073490	AI607873	1422.18	1.39223	9.75e-25	5.41e-23
ENSMUSG00000052776	Oas1a	1274.96	1.3914	3.03e-17	8.25e-16
ENSMUSG00000047821	Trim16	124.287	1.39096	8.9e-09	9.06e-08
ENSMUSG00000039899	Fgl2	4254.68	1.39006	2.14e-18	6.71e-17
ENSMUSG00000020092	Pald1	67.2055	1.39001	2.89e-06	1.98e-05
ENSMUSG00000029413	Naaa	2100.49	1.3895	1.2e-14	2.48e-13
ENSMUSG00000097582	Gm26527	61.2036	1.38757	0.0161402	0.0463845
ENSMUSG00000040596	Pogk	812.971	1.38684	3.03e-17	8.25e-16
ENSMUSG00000097755	2010110K18Rik	6.6436	1.38681	0.00220847	0.0082121
ENSMUSG00000024095	Hnrnpll	625.329	1.38521	6.64e-43	1.73e-40
ENSMUSG00000112980	D430020J02Rik	35.9058	1.3808	6.1e-06	3.94e-05
ENSMUSG00000071714	Csf2rb2	1489.81	1.37654	2.14e-11	3.11e-10
ENSMUSG00000063810	Alms1	121.182	1.37466	6.94e-23	3.28e-21
ENSMUSG00000042726	Trafd1	4539.31	1.37418	2.11e-31	2.14e-29
ENSMUSG00000063605	Ccdc102a	137.409	1.37152	3.58e-15	7.78e-14
ENSMUSG00000110481	Gm45705	72.5315	1.37117	1.39e-05	8.42e-05
ENSMUSG00000067297	Ifit1bl2	206.813	1.371	0.000161757	0.000783504
ENSMUSG00000027525	Phactr3	46.1858	1.3706	1.13e-05	6.96e-05
ENSMUSG00000067608	Pcna-ps2	8.17492	1.36943	0.00243133	0.00892551
ENSMUSG00000097224	Gm26716	20.0595	1.36688	0.0144427	0.0422206
ENSMUSG00000025743	Sdc3	2417.08	1.36444	3.45e-06	2.33e-05
ENSMUSG00000064032	Gm10143	16.6049	1.3642	0.00207394	0.00776565
ENSMUSG00000049410	Zfp683	171.346	1.36343	1.32e-05	8.05e-05
ENSMUSG00000024940	Ltbp3	40.7952	1.36141	1.78e-07	1.49e-06
ENSMUSG00000026630	Batf3	51.3209	1.36082	2.89e-05	0.000164651
ENSMUSG00000023186	Vwa5a	1440.09	1.36078	7.86e-28	5.74e-26
ENSMUSG00000078249	Hmga1-rs1	17.2836	1.35738	0.00431704	0.0147698
ENSMUSG00000032254	Kif23	427.306	1.357	3.26e-32	3.55e-30
ENSMUSG00000037816	Fbxw17	147.501	1.35624	2.05e-18	6.46e-17
ENSMUSG00000027238	Frmd5	16.7457	1.35463	7.11e-05	0.000373384
ENSMUSG00000034459	Ifit1	1859.03	1.34941	2.1e-06	1.47e-05
ENSMUSG00000030917	Tmem159	72.9297	1.34808	6.65e-17	1.76e-15
ENSMUSG00000068129	Cst7	345.038	1.34716	1.14e-10	1.51e-09
ENSMUSG00000026463	Atp2b4	1639.71	1.3466	8.64e-11	1.16e-09
ENSMUSG00000046352	Gjb2	52.7592	1.34538	7e-06	4.48e-05
ENSMUSG00000050107	Gsg2	185.649	1.34392	6.53e-23	3.1e-21
ENSMUSG00000048521	Cxcr6	543.964	1.34215	5.78e-11	7.88e-10
ENSMUSG00000066975	Cryba4	14.6665	1.33971	0.00182037	0.00690995
ENSMUSG00000027342	Pcna	1697.21	1.33907	7.72e-60	6.19e-57
ENSMUSG00000062248	Cks2	200.906	1.33878	3.97e-22	1.74e-20
ENSMUSG00000050241	Klre1	518.702	1.33784	8.22e-07	6.18e-06
ENSMUSG00000019528	Gyg	1420.98	1.33557	7.85e-12	1.21e-10
ENSMUSG00000062510	Nsl1	90.7708	1.33546	8.09e-15	1.71e-13
ENSMUSG00000036902	Neto2	25.4287	1.33486	3.44e-06	2.33e-05
ENSMUSG00000030173	Klra5	14.8448	1.33411	0.000635994	0.00272506
ENSMUSG00000074506	Gm10705	68.8769	1.33327	0.00100239	0.00407522
ENSMUSG00000039410	Prdm16	35.6692	1.33279	8.19e-06	5.18e-05
ENSMUSG00000064043	Trerf1	405.025	1.33223	1.44e-20	5.59e-19
ENSMUSG00000026321	Tnfrsf11a	79.8928	1.32961	1.24e-06	9.09e-06
ENSMUSG00000074151	Nlrc5	5018.39	1.32906	9.24e-108	3.06e-104
ENSMUSG00000098090	2700099C18Rik	43.6191	1.32845	7.51e-09	7.72e-08
ENSMUSG00000024909	Efemp2	24.5492	1.32752	0.000130915	0.000649472
ENSMUSG00000018925	Heatr9	95.3986	1.32269	2.17e-06	1.52e-05
ENSMUSG00000097423	Gm26522	15.1491	1.32252	0.00119378	0.00476935
ENSMUSG00000024754	Tmem2	420.821	1.32137	7.68e-14	1.47e-12
ENSMUSG00000025888	Casp1	955.365	1.31762	6.79e-18	2e-16
ENSMUSG00000086652	Gm14029	134.98	1.31609	7.4e-09	7.61e-08
ENSMUSG00000044447	Dock5	2312.95	1.31233	1.17e-31	1.21e-29
ENSMUSG00000036053	Fmnl2	64.9384	1.31198	1.28e-07	1.09e-06
ENSMUSG00000028551	Cdkn2c	330.975	1.30968	5.77e-10	7e-09
ENSMUSG00000026121	Sema4c	67.5482	1.30885	1.25e-06	9.1e-06
ENSMUSG00000022422	Dscc1	23.7914	1.30756	7.49e-06	4.76e-05
ENSMUSG00000017417	Plxdc1	133.137	1.30719	1.49e-14	3.05e-13
ENSMUSG00000027173	Depdc7	17.5248	1.30598	0.000731878	0.00308991
ENSMUSG00000034023	Fancd2	160.585	1.30339	1.82e-08	1.78e-07
ENSMUSG00000045087	S1pr5	1177.29	1.30336	1.21e-13	2.28e-12
ENSMUSG00000068227	Il2rb	5051.34	1.30321	9.5e-12	1.44e-10
ENSMUSG00000059901	Adamts14	1259.78	1.30244	5.03e-06	3.3e-05
ENSMUSG00000073144	4930599N23Rik	9.18347	1.30216	0.00240259	0.00882816
ENSMUSG00000000386	Mx1	578.601	1.30064	2.98e-11	4.22e-10
ENSMUSG00000025076	Casp7	491.546	1.29934	4.58e-23	2.19e-21
ENSMUSG00000043587	Pxylp1	240.61	1.2992	8.76e-12	1.33e-10
ENSMUSG00000061039	Olfr920	6.99585	1.29902	0.0152368	0.0441394
ENSMUSG00000017550	Atad5	182.088	1.29819	3.38e-21	1.38e-19
ENSMUSG00000025936	Gm4956	194.84	1.29731	1.82e-07	1.52e-06
ENSMUSG00000067878	Mtap7d3	14.8135	1.29657	0.000792791	0.00331258
ENSMUSG00000021591	Glrx	1163.25	1.29578	1.17e-06	8.57e-06
ENSMUSG00000112230	Ifngas1	22.6314	1.29324	0.000192534	0.000918246
ENSMUSG00000008540	Mgst1	955.057	1.29183	9.99e-08	8.71e-07
ENSMUSG00000033538	Casp4	663.332	1.29171	1.1e-11	1.64e-10
ENSMUSG00000021932	Rnaseh2b	178.362	1.29129	9.94e-28	7.15e-26
ENSMUSG00000039813	Tbc1d2	192.869	1.28801	5.9e-05	0.000315776
ENSMUSG00000045381	Olfr433	6.57558	1.28416	0.00869437	0.0272107
ENSMUSG00000020814	Mxra7	26.5089	1.28402	0.00500773	0.0167916
ENSMUSG00000018537	Pcgf2	69.7037	1.28263	2.95e-08	2.8e-07
ENSMUSG00000075270	Pde11a	40.6104	1.28193	2.02e-06	1.41e-05
ENSMUSG00000024247	Pkdcc	67.719	1.28048	5.5e-08	5e-07
ENSMUSG00000063684	Gm13910	16.9992	1.27934	0.000585842	0.00252652
ENSMUSG00000070291	Ddx43	22.1071	1.27803	8.93e-06	5.61e-05
ENSMUSG00000072721	Klra14-ps	91.9294	1.2755	7.45e-05	0.000389837
ENSMUSG00000021453	Gadd45g	124.823	1.27117	8.84e-12	1.34e-10
ENSMUSG00000059040	Eno1b	27.6913	1.27021	0.00165989	0.00637222
ENSMUSG00000078907	Fam186b	8.56385	1.26867	0.00365914	0.0127899
ENSMUSG00000041488	Stx3	293.945	1.26864	4.76e-18	1.43e-16
ENSMUSG00000100150	Gm19585	129.839	1.26859	4.84e-10	5.94e-09
ENSMUSG00000111623	Gm48303	29.9091	1.26724	5.06e-06	3.32e-05
ENSMUSG00000085525	Gm13166	8.54751	1.26659	0.0145163	0.0424046
ENSMUSG00000024301	Kifc5b	83.4571	1.26651	7.1e-11	9.6e-10
ENSMUSG00000037894	H2afz	2450.87	1.26582	3.11e-43	8.36e-41
ENSMUSG00000037405	Icam1	1406.21	1.26559	8.14e-46	2.74e-43
ENSMUSG00000024793	Tnfrsf25	214.283	1.26305	1.43e-12	2.41e-11
ENSMUSG00000020828	Pld2	176.889	1.25716	1.61e-18	5.12e-17
ENSMUSG00000043067	Dpy19l1	1137.8	1.25619	2.77e-45	8.47e-43
ENSMUSG00000022881	Rfc4	82.2359	1.25588	1.03e-15	2.41e-14
ENSMUSG00000032640	Chsy1	2012.81	1.2548	1.59e-20	6.09e-19
ENSMUSG00000027035	Cers6	3235.49	1.25443	1.36e-13	2.55e-12
ENSMUSG00000056174	Col8a2	21.6965	1.25226	0.0043081	0.0147469
ENSMUSG00000002324	Rec8	21.2162	1.25108	0.000391925	0.00175818
ENSMUSG00000087060	Eldr	31.0265	1.24927	0.00120557	0.00480907
ENSMUSG00000034220	Gpc1	533.151	1.24859	2.28e-09	2.54e-08
ENSMUSG00000030789	Itgax	2061.49	1.24706	2.67e-17	7.32e-16
ENSMUSG00000038058	Nod1	2468.94	1.2445	5.12e-50	2.31e-47
ENSMUSG00000024640	Psat1	341.729	1.24152	1.9e-28	1.51e-26
ENSMUSG00000004633	Chn2	203.16	1.24059	1.72e-14	3.5e-13
ENSMUSG00000046805	Mpeg1	18672.4	1.24019	2e-22	9.09e-21
ENSMUSG00000032369	Plscr1	291.53	1.23783	1.01e-05	6.26e-05
ENSMUSG00000024985	Tcf7l2	243.857	1.23602	3.32e-10	4.15e-09
ENSMUSG00000089929	Bcl2a1b	345.377	1.2349	1.57e-17	4.43e-16
ENSMUSG00000096727	Psmb9	2125.38	1.23352	4.13e-33	4.66e-31
ENSMUSG00000051517	Arhgef39	38.8497	1.23338	8.47e-10	1.01e-08
ENSMUSG00000046207	Pik3r6	504.425	1.23227	1.08e-13	2.04e-12
ENSMUSG00000095609	Gm21188	31.5887	1.22996	6.22e-05	0.000331409
ENSMUSG00000023004	Tuba1b	4993.17	1.22971	5.66e-33	6.31e-31
ENSMUSG00000084350	Znf41-ps	65.6115	1.226	3.11e-06	2.12e-05
ENSMUSG00000085995	Gm2788	9.75526	1.22271	0.00754439	0.0240587
ENSMUSG00000026070	Il18r1	1237.96	1.22158	1.72e-14	3.49e-13
ENSMUSG00000027994	Ccdc109b	283.151	1.22151	1.98e-10	2.55e-09
ENSMUSG00000049502	Dtx3l	3395.49	1.21876	2.23e-49	9.85e-47
ENSMUSG00000030149	Klrk1	1635.95	1.2178	1.89e-11	2.74e-10
ENSMUSG00000063458	1700112E06Rik	31.5448	1.21747	0.000238475	0.00111961
ENSMUSG00000038301	Snx10	1125.1	1.21692	1.82e-26	1.18e-24
ENSMUSG00000002233	Rhoc	170.422	1.21635	1.95e-12	3.25e-11
ENSMUSG00000026384	Ptpn4	762.614	1.2152	9.25e-16	2.17e-14
ENSMUSG00000024427	Spry4	20.1383	1.21322	0.00312817	0.0111558
ENSMUSG00000030107	Usp18	559.075	1.21235	1.34e-10	1.75e-09
ENSMUSG00000020844	Nxn	212.8	1.21166	1.4e-13	2.63e-12
ENSMUSG00000084826	AI847159	49.0748	1.21068	0.000126559	0.000629595
ENSMUSG00000004562	Arhgef40	27.8688	1.21062	0.00126189	0.00500321
ENSMUSG00000036634	Mag	35.9884	1.20964	7.83e-06	4.97e-05
ENSMUSG00000095788	Sirpb1a	478.613	1.20785	5.18e-14	1.01e-12
ENSMUSG00000039934	Gsap	1581.84	1.20783	1.12e-30	1.09e-28
ENSMUSG00000049625	Tifab	2036.28	1.20746	7.91e-20	2.89e-18
ENSMUSG00000074228	Gm10645	22.1862	1.20741	4.61e-05	0.000252444
ENSMUSG00000023243	Kcnk5	291.127	1.20549	2.16e-12	3.57e-11
ENSMUSG00000111535	Gm35154	22.5696	1.20397	8.35e-05	0.000432123
ENSMUSG00000103945	Gm38228	17.4899	1.20308	0.000487227	0.00213507
ENSMUSG00000027670	Ocstamp	27.9733	1.19989	0.00357743	0.0125507
ENSMUSG00000022225	Cma1	231.915	1.19954	3.33e-05	0.000187302
ENSMUSG00000026708	Cenpl	150.219	1.19819	1.63e-17	4.59e-16
ENSMUSG00000043932	Klri2	530.244	1.1959	1.15e-06	8.47e-06
ENSMUSG00000023067	Cdkn1a	259.03	1.19514	1e-12	1.73e-11
ENSMUSG00000034586	Hid1	477.865	1.19313	5.72e-09	5.95e-08
ENSMUSG00000038456	Dennd2a	49.3411	1.19304	0.000403559	0.00180061
ENSMUSG00000033355	Rtp4	1101.48	1.19231	6.89e-12	1.07e-10
ENSMUSG00000076474	Trbv17	18.649	1.19224	0.000263093	0.00122563
ENSMUSG00000014633	Cmc2	101.575	1.19198	5.48e-09	5.73e-08
ENSMUSG00000040659	Efhd2	3256.25	1.19028	1.2e-34	1.53e-32
ENSMUSG00000019558	Slc6a8	14.1578	1.18909	0.000817196	0.00340167
ENSMUSG00000006800	Sulf2	1000.75	1.18863	3.81e-14	7.5e-13
ENSMUSG00000029752	Asns	120.244	1.18677	0.00287586	0.0103546
ENSMUSG00000078926	Cdc20b	39.5016	1.18589	0.000212769	0.00100462
ENSMUSG00000020089	Ppa1	225.446	1.18535	5.53e-18	1.65e-16
ENSMUSG00000028218	Fam92a	57.7054	1.18475	2.05e-09	2.3e-08
ENSMUSG00000028613	Lrp8	139.144	1.18318	5.4e-11	7.41e-10
ENSMUSG00000025877	Hk3	1553.12	1.18274	3.98e-09	4.26e-08
ENSMUSG00000038482	Tfdp1	645.489	1.18203	2.24e-19	7.86e-18
ENSMUSG00000048763	Hoxb3	24.0534	1.1794	0.000319941	0.00146301
ENSMUSG00000078453	Abracl	622.847	1.17902	3.95e-26	2.51e-24
ENSMUSG00000097823	Gm16701	9.3949	1.17733	0.00414531	0.0142634
ENSMUSG00000030325	Klrb1c	1516.26	1.17607	3.3e-07	2.64e-06
ENSMUSG00000039187	Fanci	111.867	1.17579	2.32e-11	3.33e-10
ENSMUSG00000094796	BC147527	124.37	1.17543	7.78e-13	1.35e-11
ENSMUSG00000070605	Gm13251	91.8912	1.17483	2e-09	2.26e-08
ENSMUSG00000032344	Mb21d1	200.098	1.1736	1.43e-20	5.56e-19
ENSMUSG00000103400	Gm15853	8.77817	1.17194	0.012093	0.0362316
ENSMUSG00000034738	Nostrin	43.9199	1.16971	1.11e-05	6.83e-05
ENSMUSG00000021196	Pfkp	2703.3	1.16956	8.22e-52	4.19e-49
ENSMUSG00000025324	Atp10a	470.501	1.16851	1.65e-26	1.09e-24
ENSMUSG00000072980	Oip5	45.9913	1.16718	0.000271516	0.00126161
ENSMUSG00000028007	Snx7	12.6181	1.16705	0.0157989	0.0455816
ENSMUSG00000055865	Fam19a3	78.2841	1.16461	1.24e-05	7.59e-05
ENSMUSG00000057789	Bak1	1945.94	1.16395	6.96e-39	1.32e-36
ENSMUSG00000029915	Clec5a	349.579	1.16333	1.24e-05	7.63e-05
ENSMUSG00000028378	Ptgr1	75.7584	1.16274	5.22e-05	0.000282285
ENSMUSG00000063568	Jazf1	30.5685	1.16256	2.36e-06	1.63e-05
ENSMUSG00000073705	Apitd1	31.1104	1.1602	0.000186616	0.000892806
ENSMUSG00000061769	Klra6	27.7524	1.16012	0.00579498	0.0190961
ENSMUSG00000040549	Ckap5	1061.91	1.15954	3.07e-38	5.35e-36
ENSMUSG00000028367	Txn1	1898.85	1.15852	3.01e-09	3.3e-08
ENSMUSG00000034487	Kdelc2	43.6721	1.1567	0.000399772	0.00178893
ENSMUSG00000021200	Asb2	134.015	1.15622	7.69e-05	0.000400715
ENSMUSG00000019194	Scn1b	42.2508	1.15621	0.015252	0.0441705
ENSMUSG00000079481	Nhsl2	1557.37	1.15617	1.51e-11	2.23e-10
ENSMUSG00000036306	Lzts1	53.9457	1.15371	2.33e-05	0.000134413
ENSMUSG00000047766	Lrrc49	22.5314	1.15142	0.000182838	0.000875578
ENSMUSG00000004952	Rasa4	950.653	1.14994	8.19e-16	1.94e-14
ENSMUSG00000078616	Trim30c	83.5833	1.14806	8.13e-12	1.24e-10
ENSMUSG00000022945	Chaf1b	142.56	1.14738	2.09e-17	5.81e-16
ENSMUSG00000043931	Gimap7	845.29	1.1473	2.92e-17	7.97e-16
ENSMUSG00000030178	Klra13-ps	460.185	1.14695	6.06e-06	3.92e-05
ENSMUSG00000110815	Gm47345	9.58332	1.14694	0.00785728	0.0249364
ENSMUSG00000061451	Tmem151a	17.1832	1.14647	0.0016794	0.00643636
ENSMUSG00000102662	Gm38377	29.11	1.14641	0.000403083	0.00179969
ENSMUSG00000024730	Ms4a8a	329.988	1.14607	0.00141115	0.00552121
ENSMUSG00000045777	Ifitm10	207.58	1.14595	3.56e-06	2.4e-05
ENSMUSG00000031709	Tbc1d9	507.565	1.14449	1.2e-10	1.57e-09
ENSMUSG00000019832	Rab32	891.85	1.14435	4.37e-19	1.5e-17
ENSMUSG00000030117	Gdf3	22.1594	1.14353	0.00626979	0.020437
ENSMUSG00000015217	Hmgb3	101.99	1.14062	6.47e-13	1.13e-11
ENSMUSG00000000982	Ccl3	98.5121	1.14049	1.43e-06	1.03e-05
ENSMUSG00000042784	Muc1	16.7525	1.14005	0.00469039	0.0158745
ENSMUSG00000043051	Disc1	46.1766	1.13986	7.46e-06	4.75e-05
ENSMUSG00000024742	Fen1	347.802	1.13938	4.18e-22	1.82e-20
ENSMUSG00000040322	Slc25a24	570.031	1.13835	3.05e-15	6.7e-14
ENSMUSG00000027695	Pld1	172.163	1.13564	4.27e-09	4.55e-08
ENSMUSG00000040883	Tmem205	26.7627	1.1348	0.000944911	0.00387244
ENSMUSG00000057895	Zfp105	10.6523	1.13441	0.00314951	0.0112199
ENSMUSG00000020250	Txnrd1	1120.38	1.13433	1.01e-35	1.41e-33
ENSMUSG00000024953	Prdx5	4370.18	1.13339	1.89e-13	3.48e-12
ENSMUSG00000001663	Gstt1	27.9185	1.13185	0.000642772	0.00275054
ENSMUSG00000029658	Wdr95	39.6758	1.13133	0.00581237	0.0191439
ENSMUSG00000099474	1700097N02Rik	31.7242	1.12979	1.91e-05	0.000112491
ENSMUSG00000056116	H2-T22	4230.55	1.12791	1.05e-29	9.33e-28
ENSMUSG00000045751	Mms22l	145.024	1.1262	4.44e-12	7.03e-11
ENSMUSG00000079339	Ifit1bl1	843.215	1.12603	2.84e-14	5.63e-13
ENSMUSG00000025597	Klhl4	28.9694	1.12596	0.000335741	0.00153068
ENSMUSG00000107951	Gm6210	16.7699	1.12588	0.00393081	0.0136125
ENSMUSG00000028438	Kif24	53.6644	1.12391	1.91e-08	1.86e-07
ENSMUSG00000003617	Cp	51.7356	1.12252	0.000317992	0.00145544
ENSMUSG00000031897	Psmb10	1590.88	1.12161	1.63e-45	5.21e-43
ENSMUSG00000087598	Zfp111	28.3296	1.12039	0.000938983	0.00385292
ENSMUSG00000033847	Pla2g4c	10.8279	1.12025	0.0110466	0.0334678
ENSMUSG00000026107	Nabp1	2031.3	1.11898	5.74e-18	1.71e-16
ENSMUSG00000021217	Tshz3	58.5943	1.11862	0.00250729	0.0091671
ENSMUSG00000027463	Slc52a3	101.121	1.11566	1.88e-07	1.56e-06
ENSMUSG00000028896	Rcc1	276.81	1.11552	1.89e-14	3.81e-13
ENSMUSG00000073902	Gm1966	7129.65	1.11544	4.4e-25	2.53e-23
ENSMUSG00000026429	Ube2t	67.1947	1.11325	3.68e-11	5.17e-10
ENSMUSG00000032397	Tipin	153.547	1.11312	1.99e-16	4.98e-15
ENSMUSG00000033082	Clec1a	10.9191	1.1131	0.0114277	0.0344462
ENSMUSG00000031441	Atp11a	1825.38	1.11208	1.47e-05	8.85e-05
ENSMUSG00000046876	Atxn1	465.902	1.11158	2.39e-13	4.36e-12
ENSMUSG00000026355	Mcm6	1205.48	1.11146	2.34e-25	1.38e-23
ENSMUSG00000044390	Tigd3	14.4983	1.11082	0.00120241	0.00479803
ENSMUSG00000058927	Gm10053	302.416	1.11072	1.65e-33	1.93e-31
ENSMUSG00000031700	Gpt2	30.6957	1.11031	0.000569276	0.00246042
ENSMUSG00000073987	Ggh	288.08	1.1093	1.57e-11	2.31e-10
ENSMUSG00000043542	Zc2hc1a	31.383	1.1092	0.000167023	0.000807431
ENSMUSG00000026649	Cfap126	17.9452	1.10658	0.000432991	0.00191985
ENSMUSG00000041238	Rbbp8	461.392	1.10541	2.23e-22	1.01e-20
ENSMUSG00000022102	Dok2	1064.74	1.10449	4.35e-09	4.63e-08
ENSMUSG00000098183	Gm27010	16.2589	1.10203	0.00158517	0.0061177
ENSMUSG00000051354	Samd3	306.173	1.1018	3.32e-05	0.000186484
ENSMUSG00000018986	Slfn3	109.394	1.09752	1.09e-12	1.87e-11
ENSMUSG00000038807	Rap1gap2	2784.95	1.0967	4.89e-22	2.12e-20
ENSMUSG00000041859	Mcm3	854.992	1.09614	5.66e-27	3.86e-25
ENSMUSG00000027353	Mcm8	37.0649	1.09506	1.54e-06	1.1e-05
ENSMUSG00000033906	Zdhhc15	191.321	1.09414	1.11e-12	1.89e-11
ENSMUSG00000096954	Gdap10	205.686	1.09101	2.94e-11	4.17e-10
ENSMUSG00000049734	Trex1	933.705	1.08889	2.4e-19	8.36e-18
ENSMUSG00000036928	Stag3	17.2221	1.08814	0.000565667	0.00244749
ENSMUSG00000040483	Xaf1	989.2	1.08814	1.1e-15	2.54e-14
ENSMUSG00000014599	Csf1	813.307	1.08554	3.18e-16	7.88e-15
ENSMUSG00000029687	Ezh2	625.163	1.08151	1.14e-16	2.93e-15
ENSMUSG00000037321	Tap1	6623.19	1.08022	1.01e-36	1.58e-34
ENSMUSG00000025395	Prim1	191.027	1.07922	2.22e-13	4.05e-12
ENSMUSG00000087196	Gm13373	11.5653	1.07735	0.0160855	0.0462525
ENSMUSG00000048721	Fndc9	86.6639	1.07656	2.08e-10	2.65e-09
ENSMUSG00000022534	Mefv	769.393	1.07649	1.27e-09	1.47e-08
ENSMUSG00000054115	Skp2	94.5507	1.07634	5.77e-09	5.99e-08
ENSMUSG00000037466	4930427A07Rik	159.339	1.07204	2.55e-07	2.08e-06
ENSMUSG00000035004	Igsf6	2384.64	1.07161	2.21e-14	4.42e-13
ENSMUSG00000028680	Plk3	154.973	1.07117	1.56e-07	1.32e-06
ENSMUSG00000036368	Rmdn2	29.2952	1.07102	1.7e-06	1.21e-05
ENSMUSG00000024401	Tnf	116.847	1.0704	4.37e-07	3.45e-06
ENSMUSG00000030223	Ptpro	932.076	1.06943	4.76e-12	7.52e-11
ENSMUSG00000021175	Cdca7l	305.81	1.06894	3.38e-12	5.42e-11
ENSMUSG00000111116	Gm48065	25.6557	1.06866	0.000383116	0.00172411
ENSMUSG00000023045	Soat2	164.398	1.06816	4.89e-08	4.48e-07
ENSMUSG00000034422	Parp14	5326.29	1.06734	4.58e-50	2.11e-47
ENSMUSG00000033024	Klra9	280.34	1.06546	5.75e-05	0.000308725
ENSMUSG00000056999	Ide	925.586	1.06346	3.1e-08	2.92e-07
ENSMUSG00000023960	Enpp5	115.66	1.06322	2.03e-08	1.97e-07
ENSMUSG00000079186	Gzmc	8.02616	1.06299	0.0143479	0.0420054
ENSMUSG00000044042	Fmn1	32.3209	1.06175	0.00248409	0.00909064
ENSMUSG00000035158	Mitf	101.592	1.06146	1.44e-07	1.23e-06
ENSMUSG00000039960	Rhou	92.3492	1.06066	0.00384175	0.0133507
ENSMUSG00000022070	Bora	131.799	1.06063	7.64e-11	1.03e-09
ENSMUSG00000110720	Gm46223	13.7407	1.06054	0.0159437	0.045946
ENSMUSG00000059742	Kcnh7	24.7578	1.05806	0.0148113	0.0431332
ENSMUSG00000079197	Psme2	2456.83	1.05742	1.05e-37	1.78e-35
ENSMUSG00000060568	Fam78b	71.9924	1.05688	1.45e-05	8.75e-05
ENSMUSG00000067916	Gm13139	116.341	1.05619	2.65e-07	2.16e-06
ENSMUSG00000060550	H2-Q7	15682.4	1.05556	1.88e-25	1.12e-23
ENSMUSG00000043889	Gm8399	40.1144	1.05419	8.42e-05	0.000435122
ENSMUSG00000076441	Ass1	1109.25	1.05394	6.86e-12	1.06e-10
ENSMUSG00000039304	Tnfsf10	336.71	1.05356	9.58e-16	2.24e-14
ENSMUSG00000023019	Gpd1	16.1192	1.05353	0.00924189	0.0287025
ENSMUSG00000066152	Slc31a2	408.508	1.05308	2.26e-09	2.52e-08
ENSMUSG00000002103	Acp2	663.724	1.05204	3e-13	5.41e-12
ENSMUSG00000035085	1700020L24Rik	22.5188	1.051	0.00255857	0.00933739
ENSMUSG00000034177	Rnf43	152.159	1.04895	4.96e-06	3.26e-05
ENSMUSG00000060260	Pwwp2b	63.6118	1.04545	1.27e-05	7.75e-05
ENSMUSG00000023982	Guca1a	16.2745	1.04535	0.0010517	0.00425132
ENSMUSG00000026014	Raph1	283.622	1.043	1.49e-08	1.48e-07
ENSMUSG00000032815	Fanca	447.491	1.04206	9.26e-19	3.01e-17
ENSMUSG00000022892	App	2368.31	1.04184	1.01e-05	6.3e-05
ENSMUSG00000039234	Sec24d	282.587	1.03996	1.31e-19	4.73e-18
ENSMUSG00000097585	Gm26529	84.7191	1.0399	4.38e-07	3.45e-06
ENSMUSG00000019214	Chtf18	98.1533	1.03986	8.98e-09	9.13e-08
ENSMUSG00000004709	Cd244	1651.03	1.0398	8.07e-16	1.91e-14
ENSMUSG00000087541	Hopxos	32.4882	1.03931	4.12e-06	2.75e-05
ENSMUSG00000016194	Hsd11b1	772.793	1.03923	8.34e-10	9.91e-09
ENSMUSG00000024525	Impa2	158.239	1.03848	2.97e-15	6.54e-14
ENSMUSG00000021676	Iqgap2	1886.82	1.0363	3.39e-26	2.17e-24
ENSMUSG00000046447	Camk2n1	140.438	1.03546	6.94e-05	0.000365502
ENSMUSG00000000958	Slc7a7	237.825	1.03536	3.04e-10	3.82e-09
ENSMUSG00000098188	Sowahc	522.374	1.03521	1.09e-12	1.87e-11
ENSMUSG00000033880	Lgals3bp	3444.89	1.03512	1.14e-21	4.75e-20
ENSMUSG00000025077	Dclre1a	108.236	1.03233	4.91e-09	5.17e-08
ENSMUSG00000092550	Gm20496	18.3578	1.02946	0.0170825	0.0486772
ENSMUSG00000026475	Rgs16	14.8995	1.02849	0.00267102	0.00970497
ENSMUSG00000020656	Grhl1	12.4653	1.02731	0.00552269	0.0183052
ENSMUSG00000028556	Dock7	187.896	1.02721	5.66e-07	4.38e-06
ENSMUSG00000078783	Gm9733	297.302	1.0264	1.16e-05	7.13e-05
ENSMUSG00000025492	Ifitm3	6768.74	1.02631	1.48e-12	2.5e-11
ENSMUSG00000030498	Gas2	22.6612	1.02626	0.000117165	0.000587569
ENSMUSG00000003824	Syce2	39.8191	1.02595	3.26e-06	2.21e-05
ENSMUSG00000025498	Irf7	12054.3	1.02562	0.0103957	0.0317742
ENSMUSG00000101389	Ms4a4a	603.469	1.02557	7.35e-09	7.57e-08
ENSMUSG00000078945	Naip2	1048.29	1.02553	5.23e-17	1.4e-15
ENSMUSG00000035283	Adrb1	43.5195	1.02331	0.000314858	0.00144308
ENSMUSG00000024675	Ms4a4c	2135.69	1.02314	1.23e-16	3.14e-15
ENSMUSG00000031506	Ptpn7	1335.26	1.02285	1.12e-12	1.92e-11
ENSMUSG00000055629	B4galnt4	38.448	1.02272	0.000111394	0.000560115
ENSMUSG00000035493	Tgfbi	8082.74	1.02129	3.46e-06	2.34e-05
ENSMUSG00000030165	Klrd1	476.016	1.02122	3.17e-07	2.54e-06
ENSMUSG00000060802	B2m	47868.7	1.01974	1.4e-16	3.55e-15
ENSMUSG00000111390	Gm48796	13.6931	1.01972	0.0083114	0.0261616
ENSMUSG00000024210	Ip6k3	93.1602	1.01921	0.00147707	0.0057429
ENSMUSG00000042348	Arl15	135.919	1.01819	6.48e-13	1.14e-11
ENSMUSG00000025466	Fuom	22.5219	1.01777	0.00114551	0.00459315
ENSMUSG00000025790	Slco3a1	587.411	1.01728	2.37e-25	1.4e-23
ENSMUSG00000040714	Klc3	24.4798	1.01486	0.000116895	0.000586494
ENSMUSG00000092517	Art2a-ps	89.9034	1.0138	0.000707553	0.0029974
ENSMUSG00000064193	Gm4735	51.0736	1.01327	9.91e-05	0.000504055
ENSMUSG00000026134	Prim2	141.88	1.0126	2.47e-13	4.48e-12
ENSMUSG00000017631	Abr	3273.11	1.0097	6.08e-27	4.13e-25
ENSMUSG00000028028	Alpk1	396.954	1.00959	2.64e-13	4.77e-12
ENSMUSG00000026728	Vim	11726.7	1.00896	1.1e-13	2.09e-12
ENSMUSG00000022906	Parp9	1760.84	1.00885	2.88e-30	2.67e-28
ENSMUSG00000020399	Havcr2	431.433	1.007	1.87e-06	1.32e-05
ENSMUSG00000019979	Apaf1	1361.91	1.00521	1.91e-24	1.04e-22
ENSMUSG00000036875	Dna2	779.369	1.00488	2.76e-15	6.12e-14
ENSMUSG00000032324	Tspan3	151.205	1.00467	2.2e-11	3.18e-10
ENSMUSG00000041696	Rasl12	50.9748	1.00449	0.000993834	0.00404539
ENSMUSG00000103009	Gm4430	38.6619	1.00446	7.82e-06	4.97e-05
ENSMUSG00000028064	Sema4a	4210.45	1.00431	2.27e-12	3.75e-11
ENSMUSG00000025429	Pstpip2	450.36	1.00363	1.67e-10	2.16e-09
ENSMUSG00000034275	Igsf9b	21.0774	1.00346	0.00773273	0.0245922
ENSMUSG00000029861	Fam131b	21.6617	1.00192	0.00139024	0.00545011
ENSMUSG00000043832	Clec4a3	1401.75	0.999655	1.61e-13	2.98e-12
ENSMUSG00000044162	Tnip3	24.4722	0.999013	0.00294821	0.0105901
ENSMUSG00000022364	Tbc1d31	208.3	0.99708	1.64e-15	3.73e-14
ENSMUSG00000024079	Eif2ak2	1079.88	0.996946	4.29e-18	1.3e-16
ENSMUSG00000027639	Samhd1	33366.2	0.996808	1.1e-21	4.62e-20
ENSMUSG00000033705	Stard9	531.047	0.996214	3.48e-08	3.26e-07
ENSMUSG00000028334	Nans	585.808	0.995969	1.19e-25	7.27e-24
ENSMUSG00000093661	Eif4e3	545.319	0.995825	1.53e-13	2.85e-12
ENSMUSG00000023953	Polh	245.895	0.995461	9.86e-11	1.31e-09
ENSMUSG00000025227	Tmem180	101.588	0.995457	6.44e-07	4.92e-06
ENSMUSG00000026573	Xcl1	131.904	0.995282	0.00021874	0.00103085
ENSMUSG00000051457	Spn	8178.41	0.995143	1.67e-19	5.92e-18
ENSMUSG00000027641	Rbl1	861.682	0.994665	1.84e-34	2.26e-32
ENSMUSG00000051177	Plcb1	237.46	0.992488	2.61e-07	2.13e-06
ENSMUSG00000034101	Ctnnd1	512.61	0.99183	1.07e-06	7.9e-06
ENSMUSG00000052477	C130026I21Rik	299.91	0.99033	2.1e-08	2.03e-07
ENSMUSG00000041926	Rnpep	1851.57	0.989491	4.8e-14	9.39e-13
ENSMUSG00000035232	Pdk3	467.186	0.988737	4.57e-10	5.63e-09
ENSMUSG00000071648	Rom1	112.361	0.988589	2.02e-10	2.59e-09
ENSMUSG00000032661	Oas3	5692.81	0.986805	1.71e-05	0.000101352
ENSMUSG00000044966	Fbxo48	38.7016	0.986004	4.1e-05	0.00022675
ENSMUSG00000001665	Gstt3	19.6565	0.985991	0.000384882	0.00173088
ENSMUSG00000030717	Nupr1	344.015	0.985729	4.7e-09	4.96e-08
ENSMUSG00000006418	Rnf114	5532.17	0.985333	1.27e-05	7.74e-05
ENSMUSG00000078154	Gm12184	34.9273	0.984661	0.013353	0.0395708
ENSMUSG00000028327	Stra6l	14.5475	0.984297	0.0170826	0.0486772
ENSMUSG00000031838	Ifi30	2765.2	0.984007	6.81e-16	1.63e-14
ENSMUSG00000004383	Large	25.4943	0.9836	0.000800328	0.00334196
ENSMUSG00000073018	Gm1070	10.9809	0.983407	0.0175554	0.0497674
ENSMUSG00000026458	Ppfia4	607.202	0.981807	4.17e-16	1.02e-14
ENSMUSG00000027380	Acoxl	16.4112	0.980641	0.0078178	0.024823
ENSMUSG00000018930	Ccl4	122.551	0.980104	3.38e-06	2.29e-05
ENSMUSG00000038070	Cntln	55.0299	0.978742	2.78e-05	0.000158609
ENSMUSG00000026893	Gca	95.9523	0.975905	0.0014657	0.00570334
ENSMUSG00000024222	Fkbp5	952.172	0.974391	0.00039615	0.00177552
ENSMUSG00000018339	Gpx3	99.7908	0.970268	0.00391963	0.0135786
ENSMUSG00000079017	Ifi27l2a	1452.54	0.970145	4.79e-12	7.56e-11
ENSMUSG00000026826	Nr4a2	35.6524	0.969626	0.000376	0.00169516
ENSMUSG00000026271	Gpr35	1190.83	0.968987	2.64e-11	3.77e-10
ENSMUSG00000042272	Sestd1	217.397	0.965921	1.6e-13	2.97e-12
ENSMUSG00000030830	Itgal	22595.7	0.965675	4.5e-31	4.5e-29
ENSMUSG00000022602	Arc	25.2211	0.965459	0.0031129	0.0111113
ENSMUSG00000023495	Pcbp4	99.3982	0.964547	9.66e-07	7.17e-06
ENSMUSG00000050232	Cxcr3	432.336	0.964146	1.65e-08	1.62e-07
ENSMUSG00000001482	Def8	458.355	0.963953	2.24e-21	9.28e-20
ENSMUSG00000027298	Tyro3	54.772	0.963782	4.97e-05	0.000270211
ENSMUSG00000024338	Psmb8	4179.03	0.961809	4.51e-32	4.87e-30
ENSMUSG00000061981	Flot2	1081.94	0.960331	3.73e-06	2.51e-05
ENSMUSG00000015656	Hspa8	26827	0.959916	4.07e-16	9.96e-15
ENSMUSG00000053541	Gm4759	874.506	0.959068	1.69e-05	0.000100265
ENSMUSG00000031875	Cmtm3	433.496	0.958467	1.41e-08	1.4e-07
ENSMUSG00000054640	Slc8a1	263.346	0.958444	2.01e-09	2.26e-08
ENSMUSG00000039512	Uhrf1bp1	278.6	0.95524	1.05e-17	3.02e-16
ENSMUSG00000038331	Satb2	19.0432	0.954482	0.00744998	0.0238073
ENSMUSG00000026009	Icos	394.784	0.954062	2.12e-10	2.71e-09
ENSMUSG00000070713	Gm10282	19.1757	0.95402	0.0102026	0.0312898
ENSMUSG00000030530	Furin	3460.04	0.953821	4.89e-16	1.18e-14
ENSMUSG00000027459	Fam110a	145.427	0.953091	5.12e-10	6.26e-09
ENSMUSG00000070031	Sp140	2206.51	0.95271	3.44e-22	1.51e-20
ENSMUSG00000026117	Zap70	1165.18	0.952514	4.77e-10	5.85e-09
ENSMUSG00000014846	Tppp3	744.391	0.952462	0.000579035	0.00250043
ENSMUSG00000024300	Myo1f	7369.25	0.952023	6.2e-15	1.31e-13
ENSMUSG00000027018	Hat1	318.225	0.951827	3.99e-22	1.74e-20
ENSMUSG00000029649	Pomp	1176.7	0.951776	5.21e-24	2.74e-22
ENSMUSG00000024140	Epas1	173.819	0.951292	5.84e-07	4.51e-06
ENSMUSG00000020178	Adora2a	437.867	0.950855	1.51e-10	1.97e-09
ENSMUSG00000022722	Arl6	10.5629	0.950442	0.0151772	0.0440012
ENSMUSG00000035704	Alg8	129.943	0.950346	1.23e-11	1.84e-10
ENSMUSG00000036676	Tmtc3	71.4781	0.949276	5.88e-05	0.000314892
ENSMUSG00000079499	6530402F18Rik	655.44	0.948567	5.74e-14	1.11e-12
ENSMUSG00000050335	Lgals3	2728.2	0.948465	2.91e-09	3.19e-08
ENSMUSG00000039081	Zfp503	11.5861	0.94728	0.0141444	0.0414829
ENSMUSG00000002870	Mcm2	755.712	0.946941	2.25e-15	5.03e-14
ENSMUSG00000020401	Fam71b	39.9273	0.9469	0.00145119	0.00565892
ENSMUSG00000033777	Tlr13	2475.75	0.946013	1.39e-07	1.19e-06
ENSMUSG00000060131	Atp8b4	1525.2	0.945475	3.91e-13	6.97e-12
ENSMUSG00000028341	Nr4a3	137.399	0.945041	0.000706348	0.00299358
ENSMUSG00000027248	Pdia3	4681.56	0.943397	2.38e-18	7.37e-17
ENSMUSG00000030793	Pycard	976.303	0.941903	1.73e-25	1.04e-23
ENSMUSG00000049191	Rgag4	193.871	0.941804	2.73e-05	0.000156169
ENSMUSG00000106634	Gm43042	15.5632	0.939533	0.00801595	0.0253711
ENSMUSG00000044551	9930012K11Rik	55.2454	0.939196	1.47e-06	1.06e-05
ENSMUSG00000025574	Tk1	259.078	0.938557	1.77e-16	4.47e-15
ENSMUSG00000001999	Blvra	256.877	0.937608	1.7e-17	4.79e-16
ENSMUSG00000032446	Eomes	609.362	0.937483	0.000196092	0.0009332
ENSMUSG00000028403	Zdhhc21	762.649	0.936211	5.72e-36	8.31e-34
ENSMUSG00000027995	Tlr2	748.656	0.93588	1.2e-05	7.38e-05
ENSMUSG00000068749	Psma5	860.306	0.935204	1.33e-26	8.82e-25
ENSMUSG00000029798	Herc6	1135.85	0.934785	9.39e-18	2.72e-16
ENSMUSG00000050271	D8Ertd82e	541.266	0.933909	8.1e-07	6.09e-06
ENSMUSG00000015355	Cd48	2323.23	0.933088	1.68e-28	1.35e-26
ENSMUSG00000022360	Atad2	720.029	0.932366	7.58e-19	2.49e-17
ENSMUSG00000035954	Dock4	211.111	0.93073	2.6e-07	2.12e-06
ENSMUSG00000039005	Tlr4	362.57	0.928732	1.35e-05	8.21e-05
ENSMUSG00000037410	Tbc1d2b	1866.42	0.928544	1.02e-37	1.74e-35
ENSMUSG00000022180	Slc7a8	272.426	0.926819	7.19e-07	5.46e-06
ENSMUSG00000030257	Srgap3	270.167	0.926344	2.75e-07	2.23e-06
ENSMUSG00000022673	Mcm4	998.521	0.925367	6.51e-36	9.23e-34
ENSMUSG00000079445	B3gnt7	99.1654	0.925291	0.00012695	0.000631223
ENSMUSG00000015133	Lrrk1	1520.2	0.924467	2.17e-37	3.57e-35
ENSMUSG00000045348	Nyap1	38.3912	0.923225	0.000289107	0.00133803
ENSMUSG00000022014	Epsti1	2023.95	0.922718	5.34e-42	1.33e-39
ENSMUSG00000019961	Tmpo	3185.47	0.922185	1.15e-31	1.2e-29
ENSMUSG00000026365	Cfh	825.459	0.921048	0.00234208	0.00863138
ENSMUSG00000005696	Sh2d1a	201.397	0.919998	6.19e-08	5.57e-07
ENSMUSG00000101462	Gm3052	22.1914	0.919883	0.0030355	0.0108722
ENSMUSG00000018340	Anxa6	6218.98	0.919562	1.19e-20	4.7e-19
ENSMUSG00000027165	B230118H07Rik	14.2156	0.919062	0.00455419	0.0154746
ENSMUSG00000038372	Gmds	79.5034	0.918846	1.1e-07	9.54e-07
ENSMUSG00000028071	Sh2d2a	1584.12	0.91795	4.51e-07	3.54e-06
ENSMUSG00000026385	Dbi	556.369	0.917566	3.6e-15	7.81e-14
ENSMUSG00000028937	Acot7	675.992	0.917032	6.68e-18	1.98e-16
ENSMUSG00000032899	Styk1	132.616	0.916905	0.00122137	0.00486685
ENSMUSG00000070868	Skint3	188.202	0.913273	5.07e-05	0.000275458
ENSMUSG00000031591	Asah1	1652.76	0.912687	6.19e-11	8.43e-10
ENSMUSG00000024145	Pigf	56.1711	0.912566	2.93e-06	2e-05
ENSMUSG00000027583	Zbtb46	48.126	0.910764	0.000828187	0.00344238
ENSMUSG00000104988	Gm43622	23.8474	0.910246	0.00847797	0.0266255
ENSMUSG00000052684	Jun	501.103	0.908954	4.51e-15	9.72e-14
ENSMUSG00000058013	Sept11	2713.15	0.906919	2.86e-12	4.66e-11
ENSMUSG00000032377	Plscr4	43.4893	0.906213	0.00160135	0.00617057
ENSMUSG00000039713	Plekhg5	114.587	0.905691	4.2e-08	3.89e-07
ENSMUSG00000027669	Gnb4	101.296	0.90543	2.23e-08	2.15e-07
ENSMUSG00000026509	Capn2	2892.75	0.904804	3.94e-27	2.75e-25
ENSMUSG00000001525	Tubb5	6677.12	0.90336	7.08e-23	3.33e-21
ENSMUSG00000028884	Rpa2	371.597	0.902586	2.99e-12	4.88e-11
ENSMUSG00000029722	Agfg2	345.422	0.902043	6.6e-13	1.16e-11
ENSMUSG00000040033	Stat2	3153.27	0.900921	1.53e-23	7.71e-22
ENSMUSG00000056413	Adap1	890.172	0.900837	5.23e-14	1.02e-12
ENSMUSG00000070327	Rnf213	10983.9	0.898982	1.53e-20	5.87e-19
ENSMUSG00000024737	Slc15a3	844.89	0.898672	3.57e-08	3.34e-07
ENSMUSG00000021109	Hif1a	1597.78	0.898619	2.53e-28	1.96e-26
ENSMUSG00000002228	Ppm1j	232.658	0.89593	1.49e-05	8.95e-05
ENSMUSG00000052821	Cysltr1	79.2569	0.895673	0.0103066	0.0315552
ENSMUSG00000072718	Klra10	29.3131	0.894037	0.0162077	0.0465325
ENSMUSG00000051412	Vamp7	133.29	0.893883	1.35e-06	9.81e-06
ENSMUSG00000109036	RP24-417N13.7	94.8548	0.893209	2e-05	0.000117067
ENSMUSG00000068417	Pnp2	41.4543	0.893062	0.0117914	0.0354081
ENSMUSG00000105139	Gm43223	37.9194	0.892472	2.42e-05	0.000139054
ENSMUSG00000056130	Ticam2	355.052	0.892401	1.87e-08	1.83e-07
ENSMUSG00000032290	Ptpn9	468.215	0.891838	2.56e-28	1.97e-26
ENSMUSG00000017830	Dhx58	759.23	0.891536	1.58e-13	2.93e-12
ENSMUSG00000089844	A530032D15Rik	101.535	0.891493	4.12e-05	0.0002276
ENSMUSG00000022048	Dpysl2	729.429	0.890958	1.95e-19	6.9e-18
ENSMUSG00000096458	Moap1	31.5864	0.890302	0.00573416	0.0189177
ENSMUSG00000015474	Ppt2	634.999	0.889566	2.56e-14	5.1e-13
ENSMUSG00000039629	Strip2	23.4313	0.887306	0.0151026	0.0438273
ENSMUSG00000024601	Isoc1	697.679	0.88663	3.74e-21	1.52e-19
ENSMUSG00000039007	Cpq	157.566	0.886415	1.19e-08	1.19e-07
ENSMUSG00000040522	Tlr8	453.803	0.88547	1.46e-05	8.8e-05
ENSMUSG00000096210	H1f0	300.423	0.883991	0.000358227	0.00162536
ENSMUSG00000004642	Slbp	824.72	0.882972	1.26e-19	4.54e-18
ENSMUSG00000085399	Foxd2os	68.8968	0.882127	2.35e-06	1.63e-05
ENSMUSG00000031132	Cd40lg	131.016	0.882032	5.23e-07	4.06e-06
ENSMUSG00000032193	Ldlr	1108.34	0.880078	2.64e-06	1.82e-05
ENSMUSG00000062593	Lilrb4a	1408.27	0.879159	6.58e-06	4.22e-05
ENSMUSG00000002068	Ccne1	150.049	0.87785	1.53e-11	2.25e-10
ENSMUSG00000030545	Pex11a	27.9692	0.877368	0.00207202	0.0077614
ENSMUSG00000016757	Ttll12	340.459	0.876412	9.24e-09	9.37e-08
ENSMUSG00000026883	Dab2ip	318.127	0.876015	1.63e-05	9.69e-05
ENSMUSG00000053644	Aldh7a1	79.0007	0.875276	1.53e-07	1.3e-06
ENSMUSG00000074813	Gm14005	95.476	0.875135	8.31e-06	5.24e-05
ENSMUSG00000022864	D16Ertd472e	404.744	0.873903	1.06e-21	4.45e-20
ENSMUSG00000042462	Dctpp1	100.31	0.873517	2.38e-11	3.42e-10
ENSMUSG00000031652	N4bp1	2694.61	0.872808	4.59e-20	1.7e-18
ENSMUSG00000059498	Fcgr3	3259.54	0.8726	3.9e-05	0.000216285
ENSMUSG00000016528	Mapkapk2	4554.81	0.872582	8.48e-23	3.96e-21
ENSMUSG00000019845	Tube1	50.6952	0.871799	6.48e-06	4.16e-05
ENSMUSG00000073529	F830208F22Rik	65.7642	0.871664	1.42e-05	8.56e-05
ENSMUSG00000032038	St3gal4	1187.63	0.871599	6.24e-12	9.75e-11
ENSMUSG00000016624	Phf21b	52.2814	0.871491	0.00126943	0.00503012
ENSMUSG00000028931	Kcnab2	3015.79	0.870178	1.51e-12	2.54e-11
ENSMUSG00000027636	Sla2	385.171	0.86968	1.99e-08	1.94e-07
ENSMUSG00000045039	Megf8	110.431	0.86903	6.57e-07	5.02e-06
ENSMUSG00000015340	Cybb	11089.5	0.868898	4.27e-13	7.6e-12
ENSMUSG00000020891	Alox8	16.5134	0.86838	0.0172888	0.0491589
ENSMUSG00000045932	Ifit2	2043.57	0.867969	4.7e-12	7.44e-11
ENSMUSG00000047003	Zfp41	90.1929	0.867819	7.54e-05	0.000394279
ENSMUSG00000003623	Crot	653.035	0.867623	7.51e-26	4.68e-24
ENSMUSG00000063286	Gm8995	14358.8	0.866231	2.55e-41	5.7e-39
ENSMUSG00000039217	Il18	79.872	0.865646	0.000135955	0.000671461
ENSMUSG00000035678	Tnfsf9	27.5225	0.865321	0.00552499	0.0183097
ENSMUSG00000089669	Tnfsf13	250.043	0.864306	2.2e-08	2.12e-07
ENSMUSG00000063694	Cycs	546.425	0.862663	1.96e-15	4.43e-14
ENSMUSG00000111758	Gm30373	21.2015	0.862564	0.00384101	0.0133507
ENSMUSG00000027160	Ccdc34	99.3283	0.861951	1.71e-05	0.000101348
ENSMUSG00000110902	Gm33104	58.5157	0.861931	0.000453497	0.00200183
ENSMUSG00000019866	Aim1	2239.05	0.86187	4.3e-37	6.88e-35
ENSMUSG00000032175	Tyk2	2635.54	0.861825	1.04e-25	6.42e-24
ENSMUSG00000045410	Akr1e1	43.7196	0.861656	0.000138905	0.000684668
ENSMUSG00000071713	Csf2rb	4959.09	0.860826	1.17e-06	8.62e-06
ENSMUSG00000035351	Nup37	79.699	0.860541	2.25e-07	1.86e-06
ENSMUSG00000056290	Ms4a4b	3693.92	0.860189	3.47e-10	4.33e-09
ENSMUSG00000047409	Ctdspl	70.9205	0.859934	0.00463796	0.0157162
ENSMUSG00000030528	Blm	169.347	0.859899	2.21e-14	4.42e-13
ENSMUSG00000002699	Lcp2	3862.72	0.859822	1.82e-23	9.07e-22
ENSMUSG00000020638	Cmpk2	1011.15	0.857984	2.46e-07	2.01e-06
ENSMUSG00000032841	Prr5l	969.388	0.857043	6.8e-10	8.18e-09
ENSMUSG00000003038	Hmgn2	1794.86	0.857032	2.37e-07	1.94e-06
ENSMUSG00000047945	Marcksl1	746.435	0.855581	1.77e-08	1.73e-07
ENSMUSG00000025630	Hprt	751.34	0.854908	9.16e-25	5.11e-23
ENSMUSG00000061778	Mospd2	391.269	0.853529	4.18e-09	4.46e-08
ENSMUSG00000038213	Tapbpl	1064.39	0.853521	2.8e-29	2.39e-27
ENSMUSG00000054676	1600014C10Rik	1530.75	0.853342	1.57e-05	9.39e-05
ENSMUSG00000001750	Tcirg1	2738.47	0.853247	1.01e-38	1.88e-36
ENSMUSG00000005973	Rcn1	305.282	0.851713	9.17e-11	1.23e-09
ENSMUSG00000030970	Ctbp2	239.258	0.851541	6.95e-08	6.22e-07
ENSMUSG00000030199	Etv6	1571.44	0.850722	5.6e-20	2.06e-18
ENSMUSG00000048537	Phldb1	38.6475	0.850715	0.000140503	0.000691514
ENSMUSG00000020589	Fam49a	2336.98	0.849583	5.75e-14	1.11e-12
ENSMUSG00000051735	Rinl	2243.48	0.849009	8.43e-14	1.61e-12
ENSMUSG00000058715	Fcer1g	3935.44	0.848989	1.03e-10	1.36e-09
ENSMUSG00000112627	4933412E12Rik	116.957	0.84501	9.29e-10	1.1e-08
ENSMUSG00000026657	Frmd4a	483.725	0.84457	8.14e-10	9.7e-09
ENSMUSG00000027074	Slc43a3	298.747	0.84267	0.000311575	0.00143068
ENSMUSG00000006517	Mvd	246.663	0.841696	5.1e-09	5.34e-08
ENSMUSG00000003559	As3mt	330.564	0.840512	6.21e-06	4e-05
ENSMUSG00000092277	Gm19684	20.4638	0.840169	0.00636773	0.0207222
ENSMUSG00000081752	Gm14680	64.56	0.838403	0.0137311	0.040517
ENSMUSG00000063229	Ldha	4460.61	0.837758	1.23e-19	4.46e-18
ENSMUSG00000041406	BC055324	53.2015	0.837216	1.68e-05	9.99e-05
ENSMUSG00000049037	Clec4a1	1437.38	0.836798	1.48e-08	1.47e-07
ENSMUSG00000024910	Ctsw	1205.74	0.836155	1.41e-05	8.53e-05
ENSMUSG00000034936	Arl4d	205.511	0.835575	0.00081586	0.00339682
ENSMUSG00000027544	Nfatc2	1267.62	0.834928	1.15e-12	1.97e-11
ENSMUSG00000034271	Jdp2	119.033	0.834625	0.000106935	0.000539262
ENSMUSG00000024939	Fam89b	662.58	0.834482	2.05e-28	1.61e-26
ENSMUSG00000024621	Csf1r	10123.2	0.834141	1.93e-09	2.18e-08
ENSMUSG00000039153	Runx2	646.523	0.834046	1.33e-19	4.79e-18
ENSMUSG00000006930	Hap1	21.1576	0.833937	0.0112449	0.0339924
ENSMUSG00000042312	S100a13	661.034	0.833234	3.47e-07	2.78e-06
ENSMUSG00000018012	Rac3	23.6101	0.832381	0.00324612	0.0115206
ENSMUSG00000090174	Gm10612	42.4043	0.831414	0.000357285	0.00162146
ENSMUSG00000063268	Parp10	1458.83	0.830593	1.86e-08	1.81e-07
ENSMUSG00000028691	Prdx1	2204.95	0.829986	5.15e-26	3.24e-24
ENSMUSG00000027329	Spef1	44.8563	0.829606	0.000110355	0.0005551
ENSMUSG00000069833	Ahnak	26501.6	0.829098	1.53e-06	1.09e-05
ENSMUSG00000030966	Trim21	843.894	0.82881	2.9e-22	1.29e-20
ENSMUSG00000005883	Spo11	104.608	0.826217	4.66e-09	4.93e-08
ENSMUSG00000026478	Lamc1	929.781	0.825927	1.49e-14	3.04e-13
ENSMUSG00000020010	Vnn3	223.518	0.825915	4.59e-07	3.6e-06
ENSMUSG00000036781	Rps27l	337.678	0.824949	9.18e-16	2.16e-14
ENSMUSG00000041390	Mdfic	365.163	0.824621	7.05e-15	1.49e-13
ENSMUSG00000009575	Cbx5	1187.57	0.823854	4.43e-17	1.19e-15
ENSMUSG00000045441	Gprin3	192.122	0.82308	0.000854156	0.00353626
ENSMUSG00000031216	Stard8	262.384	0.822963	2.66e-09	2.93e-08
ENSMUSG00000035311	Gnptab	1589.71	0.822141	5.45e-28	4.05e-26
ENSMUSG00000105987	AI506816	1779.08	0.821975	2.09e-12	3.45e-11
ENSMUSG00000076465	Trbv5	28.9901	0.821473	0.0164773	0.0471826
ENSMUSG00000097194	9330175E14Rik	784.009	0.82132	1.01e-19	3.7e-18
ENSMUSG00000030339	Ltbr	634.663	0.82092	8.17e-08	7.23e-07
ENSMUSG00000036636	Clcn7	1229.24	0.820608	4.76e-16	1.15e-14
ENSMUSG00000094828	Trav3-3	18.2561	0.820391	0.0148954	0.0433145
ENSMUSG00000048440	Cyp4f16	707.022	0.819967	1.11e-08	1.11e-07
ENSMUSG00000029101	Rgs12	149.697	0.819893	3.53e-05	0.000197051
ENSMUSG00000031697	Orc6	138.485	0.818774	6.8e-09	7.02e-08
ENSMUSG00000052459	Atp6v1a	1323.71	0.818742	1.11e-07	9.58e-07
ENSMUSG00000096751	Gm28373	15.8554	0.818014	0.0125069	0.0373715
ENSMUSG00000036587	Fut7	76.2041	0.8176	0.000323598	0.00147905
ENSMUSG00000026836	Acvr1	59.2825	0.816593	0.000221792	0.001044
ENSMUSG00000021556	Golm1	818.285	0.814775	1.61e-12	2.7e-11
ENSMUSG00000082319	Gm8822	32.9921	0.814621	0.000904237	0.00372806
ENSMUSG00000036943	Rab8b	2982.46	0.814471	1.16e-16	2.97e-15
ENSMUSG00000074622	Mafb	340.264	0.814177	0.00888478	0.0277408
ENSMUSG00000048012	Zfp473	30.5817	0.813006	0.00204119	0.00765744
ENSMUSG00000030064	Frmd4b	482.563	0.811352	1.19e-08	1.19e-07
ENSMUSG00000015846	Rxra	595.209	0.811238	3.81e-09	4.09e-08
ENSMUSG00000034987	Hrh2	609.72	0.811142	2.01e-05	0.000117346
ENSMUSG00000027533	Fabp5	150.64	0.810775	0.000761498	0.00319527
ENSMUSG00000000409	Lck	4587.22	0.810142	1.29e-07	1.1e-06
ENSMUSG00000025779	Ly96	36.978	0.809059	0.00929933	0.0288628
ENSMUSG00000095115	Itpripl2	761.577	0.808985	5.11e-07	3.98e-06
ENSMUSG00000037278	Tmem97	78.0445	0.808487	1.57e-06	1.12e-05
ENSMUSG00000030452	Nipa2	657.739	0.807301	1.96e-11	2.86e-10
ENSMUSG00000039163	Cmc1	144.593	0.805819	8.46e-11	1.13e-09
ENSMUSG00000056529	Ptafr	1064.59	0.805505	3.76e-05	0.000209145
ENSMUSG00000053063	Clec12a	1039.04	0.805406	1.66e-06	1.18e-05
ENSMUSG00000005054	Cstb	326.944	0.805189	1.84e-09	2.08e-08
ENSMUSG00000045287	Rtn4rl1	142.562	0.804665	0.000125884	0.000626705
ENSMUSG00000029363	Rfc5	311.42	0.802781	9.3e-13	1.6e-11
ENSMUSG00000037661	Gpr160	95.4656	0.802063	1.04e-05	6.44e-05
ENSMUSG00000023274	Cd4	1843.06	0.801969	1.35e-09	1.56e-08
ENSMUSG00000020027	Socs2	86.3019	0.801495	0.00084706	0.00351054
ENSMUSG00000022793	B4galt4	43.5229	0.801238	0.000529409	0.00230315
ENSMUSG00000097328	Tnfsf12	239.253	0.800669	3.12e-09	3.41e-08
ENSMUSG00000041754	Trem3	422.677	0.800008	0.000123099	0.000614533
ENSMUSG00000078502	Gm13212	89.644	0.798863	0.00446282	0.0152057
ENSMUSG00000058258	Idi1	256.732	0.798018	1.27e-05	7.78e-05
ENSMUSG00000035969	Rusc2	52.102	0.796775	0.00364812	0.0127604
ENSMUSG00000026946	Nmi	612.07	0.79619	1.02e-11	1.55e-10
ENSMUSG00000024913	Lrp5	473.803	0.795608	1.64e-06	1.16e-05
ENSMUSG00000042249	Adrbk2	2102.22	0.795192	0.000148934	0.000729213
ENSMUSG00000032202	Rab27a	1637.62	0.794541	1.64e-06	1.16e-05
ENSMUSG00000032402	Smad3	1344.43	0.792958	2.66e-09	2.94e-08
ENSMUSG00000021377	Dek	1402.22	0.792803	9.14e-15	1.92e-13
ENSMUSG00000022013	Dnajc15	285.488	0.792397	9.15e-10	1.08e-08
ENSMUSG00000044934	Zfp367	170.628	0.79219	6.62e-07	5.05e-06
ENSMUSG00000039942	Ptger4	623.869	0.79123	6.46e-13	1.13e-11
ENSMUSG00000030447	Cyfip1	1646.13	0.790934	3.13e-10	3.93e-09
ENSMUSG00000026662	Sephs1	500.221	0.790178	1.46e-23	7.4e-22
ENSMUSG00000046572	Zfp518b	75.2757	0.789856	2.24e-05	0.00012972
ENSMUSG00000032231	Anxa2	5735.47	0.789843	2.67e-06	1.84e-05
ENSMUSG00000026317	Cln8	837.578	0.789264	7.56e-11	1.02e-09
ENSMUSG00000028926	Cdk14	180.123	0.788687	1.59e-06	1.13e-05
ENSMUSG00000027322	Siglec1	420.801	0.788457	0.000965912	0.00394954
ENSMUSG00000030769	Slc5a11	24.3927	0.788231	0.00211964	0.00791437
ENSMUSG00000029344	Tpst2	1106.87	0.788195	8.48e-13	1.47e-11
ENSMUSG00000032301	Psma4	1152.58	0.788102	6.14e-24	3.22e-22
ENSMUSG00000025226	Fbxl15	42.7899	0.788073	0.000365824	0.00165492
ENSMUSG00000045005	Fzd5	298.505	0.787303	1.77e-07	1.48e-06
ENSMUSG00000056749	Nfil3	475.992	0.78704	1.83e-05	0.000107684
ENSMUSG00000070780	Rbm47	386.162	0.786583	6.7e-05	0.000353863
ENSMUSG00000037710	Cisd1	126.849	0.785823	2e-09	2.25e-08
ENSMUSG00000090164	BC035044	266.383	0.784849	7.78e-10	9.28e-09
ENSMUSG00000025134	Alyref	462.237	0.784736	3.06e-13	5.51e-12
ENSMUSG00000000290	Itgb2	19135.2	0.784291	9.27e-18	2.69e-16
ENSMUSG00000020486	Sept4	26.9013	0.783721	0.000787592	0.00329224
ENSMUSG00000001281	Itgb7	7499.38	0.783497	5.19e-35	6.83e-33
ENSMUSG00000032184	Lysmd2	47.8961	0.782953	0.000302018	0.00139162
ENSMUSG00000049848	Ceacam19	20.7744	0.782356	0.0111882	0.033832
ENSMUSG00000056025	Clca3a1	461.922	0.78218	0.00766575	0.0243909
ENSMUSG00000015112	Slc25a13	63.5724	0.780823	0.00250266	0.00915185
ENSMUSG00000039501	Znfx1	2736.34	0.779692	8.55e-36	1.2e-33
ENSMUSG00000021670	Hmgcr	891.705	0.779291	3.51e-17	9.48e-16
ENSMUSG00000002477	Snrpd1	322.524	0.778293	5.79e-14	1.12e-12
ENSMUSG00000062070	Pgk1	2873.02	0.778056	4.68e-11	6.48e-10
ENSMUSG00000022325	Pop1	119.06	0.777914	2.62e-08	2.51e-07
ENSMUSG00000032281	Acsbg1	172.009	0.777762	1.79e-06	1.26e-05
ENSMUSG00000003283	Hck	3429.3	0.776875	1.54e-08	1.53e-07
ENSMUSG00000026483	Fam129a	2795.57	0.77555	1.14e-07	9.83e-07
ENSMUSG00000004207	Psap	40289.1	0.775338	5.03e-13	8.86e-12
ENSMUSG00000002393	Nr2f6	122.638	0.775187	5.92e-06	3.83e-05
ENSMUSG00000000184	Ccnd2	4186.98	0.77477	3.66e-12	5.83e-11
ENSMUSG00000026425	Srgap2	1295.65	0.774622	2e-17	5.58e-16
ENSMUSG00000046080	Clec9a	90.0748	0.774405	0.00107252	0.00433109
ENSMUSG00000039959	Hip1	2116.83	0.77394	9.29e-10	1.1e-08
ENSMUSG00000035024	Ncapd3	635.207	0.773648	3.84e-16	9.43e-15
ENSMUSG00000030225	Dera	344.19	0.772349	1.52e-15	3.48e-14
ENSMUSG00000009293	Ube2g2	806.255	0.771729	8.4e-19	2.75e-17
ENSMUSG00000040260	Daam2	21.8062	0.771507	0.00625045	0.0203907
ENSMUSG00000018171	Vmp1	1347.35	0.770815	8.04e-13	1.4e-11
ENSMUSG00000078202	Nrarp	321.714	0.770395	1.28e-06	9.31e-06
ENSMUSG00000029430	Ran	2029.72	0.770002	6.32e-29	5.23e-27
ENSMUSG00000057963	Itpk1	652.602	0.76865	2.94e-15	6.49e-14
ENSMUSG00000030763	Lcmt1	192.703	0.767381	2.85e-11	4.04e-10
ENSMUSG00000036473	Tbc1d24	68.7603	0.767079	0.00244721	0.00897553
ENSMUSG00000042345	Ubash3a	472.943	0.76675	5.7e-06	3.7e-05
ENSMUSG00000055612	Cdca7	191.272	0.766602	1.19e-11	1.78e-10
ENSMUSG00000024085	Man2a1	2823.56	0.765694	2.14e-11	3.1e-10
ENSMUSG00000031960	Aars	1104.91	0.765537	3.96e-42	9.96e-40
ENSMUSG00000025353	Ormdl2	204.945	0.765018	2.35e-14	4.68e-13
ENSMUSG00000029923	Rab19	275.465	0.764512	2.99e-17	8.14e-16
ENSMUSG00000084320	Gm14125	26.8353	0.7643	0.00842934	0.0264812
ENSMUSG00000027963	Extl2	64.0798	0.763343	0.000299504	0.00138164
ENSMUSG00000070691	Runx3	1694.43	0.762966	2e-09	2.25e-08
ENSMUSG00000020108	Ddit4	682.04	0.762647	0.00905607	0.028218
ENSMUSG00000024897	Apba1	391.444	0.761682	4.27e-09	4.55e-08
ENSMUSG00000053897	Slc39a8	26.0914	0.761473	0.0134768	0.0398725
ENSMUSG00000070873	Lilra5	195.455	0.760617	0.00601092	0.0197226
ENSMUSG00000032601	Prkar2a	444.383	0.760046	5.91e-11	8.06e-10
ENSMUSG00000033249	Hsf4	24.0016	0.759673	0.0120134	0.0360257
ENSMUSG00000065979	Cpped1	162.386	0.759532	4.52e-10	5.57e-09
ENSMUSG00000076463	Trbv3	86.3617	0.759317	0.00276423	0.0100089
ENSMUSG00000026558	Uck2	588.149	0.759144	1.89e-13	3.48e-12
ENSMUSG00000006411	Pvrl4	94.3747	0.758695	5.61e-06	3.65e-05
ENSMUSG00000025969	Nrp2	178.945	0.75844	5.08e-06	3.33e-05
ENSMUSG00000037936	Scarb1	1430.78	0.758244	5.72e-07	4.42e-06
ENSMUSG00000021408	Ripk1	1166.64	0.758121	6.02e-10	7.28e-09
ENSMUSG00000040616	Tmem51	605.883	0.756871	4.16e-09	4.43e-08
ENSMUSG00000061724	Gm2423	40.0774	0.755789	0.0083999	0.026397
ENSMUSG00000042289	Hsd3b7	223.328	0.755091	5.94e-07	4.57e-06
ENSMUSG00000039616	Mocos	303.149	0.754568	0.000354603	0.00161002
ENSMUSG00000034165	Ccnd3	7414.38	0.754355	1.51e-15	3.46e-14
ENSMUSG00000076432	Ywhaq	2109.37	0.754265	9.41e-35	1.23e-32
ENSMUSG00000032508	Myd88	2401.59	0.754171	7.52e-08	6.7e-07
ENSMUSG00000020328	Nudcd2	119.572	0.754158	2.03e-07	1.68e-06
ENSMUSG00000000278	Scpep1	1381.6	0.754076	2.31e-11	3.33e-10
ENSMUSG00000019856	Fam184a	21.2711	0.752748	0.0154996	0.0448222
ENSMUSG00000027009	Itga4	12948	0.74953	2.26e-22	1.02e-20
ENSMUSG00000024644	Cndp2	1278.76	0.748984	1.09e-11	1.63e-10
ENSMUSG00000029410	Ppef2	34.316	0.7486	0.0138814	0.0408565
ENSMUSG00000060512	0610040J01Rik	70.5938	0.747974	0.0113908	0.0343454
ENSMUSG00000010307	Tmem86a	147.885	0.747664	1.92e-05	0.000112909
ENSMUSG00000028970	Abcb1b	171.541	0.746687	4.44e-09	4.71e-08
ENSMUSG00000026914	Psmd14	747.46	0.745599	9.14e-26	5.68e-24
ENSMUSG00000029177	Cenpa	805.914	0.745241	7.78e-11	1.05e-09
ENSMUSG00000039497	Dse	493.505	0.744813	2.81e-08	2.68e-07
ENSMUSG00000024339	Tap2	3093.36	0.742977	1.07e-19	3.89e-18
ENSMUSG00000034266	Batf	295.03	0.742944	8.55e-10	1.01e-08
ENSMUSG00000030760	Acer3	566.711	0.742936	7.64e-07	5.77e-06
ENSMUSG00000047875	Gpr157	38.065	0.742423	0.00217435	0.00810343
ENSMUSG00000071014	Ndufb6	170.882	0.741937	9.6e-09	9.73e-08
ENSMUSG00000019843	Fyn	3320.2	0.741874	2.13e-10	2.72e-09
ENSMUSG00000068758	Il3ra	177.013	0.741866	3.76e-09	4.05e-08
ENSMUSG00000037349	Nudt22	71.5007	0.741194	1.19e-05	7.3e-05
ENSMUSG00000030921	Trim30a	3217.61	0.740875	4.57e-09	4.84e-08
ENSMUSG00000030055	Rab43	2522.78	0.740744	1.75e-14	3.55e-13
ENSMUSG00000035863	Palm	899.701	0.740227	2.55e-06	1.76e-05
ENSMUSG00000011752	Pgam1	1670.46	0.739939	1.47e-13	2.75e-12
ENSMUSG00000020085	Aifm2	117.49	0.739531	0.000243046	0.00113838
ENSMUSG00000046718	Bst2	504.164	0.736417	8.24e-09	8.43e-08
ENSMUSG00000111118	Gm6545	328.27	0.736096	1.41e-05	8.54e-05
ENSMUSG00000049882	Vcpkmt	89.1585	0.735892	2.06e-06	1.44e-05
ENSMUSG00000063245	Gm13248	44.6761	0.735387	0.0150398	0.0436643
ENSMUSG00000039450	Dcxr	104.883	0.734501	3.99e-07	3.16e-06
ENSMUSG00000027635	Dsn1	123.036	0.734156	2.85e-08	2.71e-07
ENSMUSG00000069516	Lyz2	61493.9	0.734068	4e-06	2.68e-05
ENSMUSG00000031168	Ebp	547.866	0.733119	9.26e-14	1.77e-12
ENSMUSG00000019810	Fuca2	790.768	0.732869	5.35e-10	6.52e-09
ENSMUSG00000030681	Mvp	1801.21	0.731567	3.36e-08	3.15e-07
ENSMUSG00000018548	Trim37	295.779	0.731391	3.08e-12	5e-11
ENSMUSG00000047293	Gpr15	62.7478	0.730812	0.0152902	0.0442617
ENSMUSG00000078546	2210404O09Rik	28.4907	0.730682	0.0102742	0.0314755
ENSMUSG00000041598	Cdc42ep4	371.198	0.730495	5.07e-08	4.63e-07
ENSMUSG00000028988	Ctnnbip1	90.6773	0.730252	0.00390602	0.0135361
ENSMUSG00000032754	Slc8b1	886.802	0.729737	4.74e-09	5e-08
ENSMUSG00000074305	Peak1	1582.02	0.729717	2.38e-09	2.64e-08
ENSMUSG00000001270	Ckb	351.114	0.72892	6.67e-08	5.98e-07
ENSMUSG00000049600	Zbtb45	280.148	0.728697	2.87e-19	9.95e-18
ENSMUSG00000024677	Ms4a6b	5379.6	0.728041	5.88e-19	1.98e-17
ENSMUSG00000085208	Brip1os	690.727	0.727454	8.28e-24	4.31e-22
ENSMUSG00000034708	Grn	3703.93	0.725833	1.1e-05	6.81e-05
ENSMUSG00000038473	Nos1ap	36.4987	0.72564	0.00682939	0.0220227
ENSMUSG00000026981	Il1rn	613.538	0.72547	0.0013351	0.00526199
ENSMUSG00000019066	Rab3d	763.003	0.72544	0.000201115	0.000955044
ENSMUSG00000046417	Lrrc75a	74.3391	0.72352	8.26e-05	0.0004276
ENSMUSG00000037752	Xkr8	109.435	0.723369	3.84e-05	0.000213535
ENSMUSG00000060002	Chpt1	131.48	0.72321	0.000140822	0.000692739
ENSMUSG00000029992	Gfpt1	1159.03	0.722737	1.78e-22	8.16e-21
ENSMUSG00000000555	Itga5	608.862	0.722106	1.63e-06	1.16e-05
ENSMUSG00000027207	Galk2	328.166	0.722012	2.01e-15	4.51e-14
ENSMUSG00000021951	N6amt2	123.171	0.721464	1.1e-07	9.51e-07
ENSMUSG00000028184	Adgrl2	32.0752	0.719878	0.0102537	0.0314223
ENSMUSG00000020974	Pole2	92.8322	0.719562	0.000117393	0.000588567
ENSMUSG00000083161	Gm11427	360.581	0.719201	0.00572404	0.0188908
ENSMUSG00000022216	Psme1	3637.5	0.719053	1.49e-23	7.5e-22
ENSMUSG00000050212	Eva1b	75.5397	0.718788	5.17e-05	0.000280061
ENSMUSG00000040964	Arhgef10l	962.157	0.718772	1.59e-05	9.47e-05
ENSMUSG00000059810	Rgs3	1985.82	0.718101	1e-07	8.72e-07
ENSMUSG00000003062	Stard3nl	367.985	0.718004	4.84e-10	5.93e-09
ENSMUSG00000043157	Arl11	172.862	0.717949	0.000917868	0.00377485
ENSMUSG00000028837	Psmb2	715.64	0.717901	1.98e-26	1.28e-24
ENSMUSG00000079293	Clec7a	2307.64	0.716829	0.000231776	0.00108971
ENSMUSG00000027366	Sppl2a	2365.04	0.716371	6.61e-12	1.03e-10
ENSMUSG00000025289	Prdx4	160.797	0.715867	3.16e-08	2.97e-07
ENSMUSG00000019806	Aig1	165.119	0.715844	1.15e-05	7.08e-05
ENSMUSG00000038642	Ctss	11560.7	0.71573	1.79e-11	2.62e-10
ENSMUSG00000029777	Gars	1179.6	0.715318	2.62e-28	2.01e-26
ENSMUSG00000049109	Themis	740.747	0.714533	2.98e-07	2.41e-06
ENSMUSG00000049988	Lrrc25	831.556	0.713815	2.6e-05	0.000149028
ENSMUSG00000042659	Arrdc4	390.818	0.713666	0.000195096	0.000928904
ENSMUSG00000025130	P4hb	3763.91	0.71256	7.88e-09	8.09e-08
ENSMUSG00000006736	Tspan31	418.748	0.71244	6.16e-09	6.36e-08
ENSMUSG00000035293	G2e3	286.133	0.7124	1.8e-06	1.27e-05
ENSMUSG00000074867	Zfp808	18.2492	0.71027	0.0171824	0.0488913
ENSMUSG00000027959	Sass6	182.838	0.709585	1.62e-10	2.1e-09
ENSMUSG00000028337	Coro2a	2003.4	0.70901	2.28e-17	6.3e-16
ENSMUSG00000073409	H2-Q6	6720.26	0.708404	1.98e-12	3.29e-11
ENSMUSG00000019971	Cep290	78.096	0.708054	1.98e-05	0.000116043
ENSMUSG00000032737	Inppl1	564.622	0.708052	1.18e-17	3.39e-16
ENSMUSG00000054435	Gimap4	6019.27	0.707843	1.5e-11	2.22e-10
ENSMUSG00000044229	Nxpe4	1027.88	0.70754	0.000117425	0.000588574
ENSMUSG00000025533	Asl	275.575	0.707292	1.88e-09	2.13e-08
ENSMUSG00000025950	Idh1	837.51	0.707207	7.25e-05	0.000380543
ENSMUSG00000024981	Acsl5	2144.46	0.706926	3.62e-43	9.6e-41
ENSMUSG00000093798	Gm8355	65.5623	0.706869	0.00131227	0.00518229
ENSMUSG00000026872	Zeb2	3429.52	0.706609	2.87e-15	6.35e-14
ENSMUSG00000057666	Gapdh	13222	0.705802	3.47e-09	3.76e-08
ENSMUSG00000019917	Sept10	45.4272	0.705138	0.00411871	0.0141841
ENSMUSG00000047810	Ccdc88b	2777.63	0.704998	2.45e-13	4.45e-12
ENSMUSG00000020048	Hsp90b1	6244.62	0.704379	4.21e-12	6.69e-11
ENSMUSG00000036606	Plxnb2	3257.2	0.703711	6.68e-07	5.09e-06
ENSMUSG00000033111	3830406C13Rik	228.38	0.70276	6.65e-11	9.02e-10
ENSMUSG00000017670	Elmo2	2568.14	0.702692	5.7e-16	1.37e-14
ENSMUSG00000026116	Tmem131	3752.06	0.701526	3.09e-17	8.39e-16
ENSMUSG00000021108	Prkch	1686.52	0.701423	1.74e-14	3.54e-13
ENSMUSG00000054404	Slfn5	4064.01	0.701362	1.64e-08	1.61e-07
ENSMUSG00000007646	Rad51c	45.453	0.70086	0.00420685	0.0144401
ENSMUSG00000021886	Gpr65	637.729	0.700845	5.12e-11	7.04e-10
ENSMUSG00000023882	Zfp54	45.5524	0.700382	0.000362814	0.00164279
ENSMUSG00000024835	Coro1b	3777.22	0.699447	2.45e-15	5.45e-14
ENSMUSG00000029330	Cds1	123.218	0.69873	2.96e-06	2.02e-05
ENSMUSG00000035725	Prkx	1614.22	0.698682	6.3e-19	2.1e-17
ENSMUSG00000013155	Enkd1	35.8416	0.698499	0.00239539	0.00880335
ENSMUSG00000046688	Tifa	665.653	0.698074	4.13e-09	4.41e-08
ENSMUSG00000040624	Plekhg1	189.29	0.694688	0.0016772	0.00643041
ENSMUSG00000033596	Rfwd3	1114.19	0.694258	2.51e-22	1.12e-20
ENSMUSG00000026389	Steap3	120.77	0.692935	7.66e-05	0.00039993
ENSMUSG00000033470	Cysltr2	165.142	0.692473	8.03e-07	6.05e-06
ENSMUSG00000015733	Capza2	2996.01	0.691875	1e-09	1.18e-08
ENSMUSG00000083307	AA414768	25.7091	0.691186	0.0147696	0.0430433
ENSMUSG00000031278	Acsl4	687.661	0.690948	7.34e-18	2.15e-16
ENSMUSG00000028943	Espn	137.479	0.690237	4.78e-06	3.15e-05
ENSMUSG00000029730	Mcm7	886.719	0.689952	1.73e-10	2.23e-09
ENSMUSG00000052593	Adam17	1760.89	0.689249	1.47e-20	5.66e-19
ENSMUSG00000020484	Xbp1	2452.22	0.688917	1.19e-10	1.56e-09
ENSMUSG00000026811	St6galnac6	172.444	0.688758	2.15e-06	1.5e-05
ENSMUSG00000026123	Plekhb2	1089.91	0.688448	1.11e-16	2.87e-15
ENSMUSG00000062866	Phactr2	457.35	0.688056	9.55e-08	8.35e-07
ENSMUSG00000042129	Rassf4	3945.81	0.687218	3.39e-08	3.18e-07
ENSMUSG00000008036	Ap2s1	951.221	0.686919	8.95e-15	1.88e-13
ENSMUSG00000031669	Gins3	107.639	0.685509	2e-07	1.66e-06
ENSMUSG00000038718	Pbx3	96.2165	0.684921	0.000239015	0.00112188
ENSMUSG00000061232	H2-K1	36931.1	0.684651	1.14e-26	7.59e-25
ENSMUSG00000024766	Lipo1	82.6175	0.684583	0.000172306	0.000828939
ENSMUSG00000000489	Pdgfb	259.911	0.68394	1.05e-05	6.49e-05
ENSMUSG00000087150	BC064078	273.078	0.683817	9.94e-09	1.01e-07
ENSMUSG00000020869	Lrrc59	1047.98	0.682482	4.93e-21	1.98e-19
ENSMUSG00000048120	Entpd1	1338.19	0.682112	0.000198795	0.000945609
ENSMUSG00000029171	Pgm1	423.229	0.681814	4.24e-06	2.83e-05
ENSMUSG00000070730	Rmdn3	308.929	0.681653	5.01e-11	6.9e-10
ENSMUSG00000096188	Cmtm4	155.945	0.681467	1.55e-06	1.1e-05
ENSMUSG00000022973	Synj1	1683.54	0.681216	1.1e-10	1.46e-09
ENSMUSG00000033970	Rfc3	130.994	0.68069	2.82e-07	2.28e-06
ENSMUSG00000015750	Aph1a	1389.57	0.680615	3.29e-10	4.12e-09
ENSMUSG00000028494	Plin2	1623.6	0.679799	0.000153053	0.000747175
ENSMUSG00000062944	9130023H24Rik	88.1275	0.679782	3.14e-05	0.000177117
ENSMUSG00000104835	Gm5547	63.8363	0.679345	0.000846951	0.00351054
ENSMUSG00000102336	Gm37233	122.465	0.679262	0.00319764	0.0113689
ENSMUSG00000028041	Adam15	953.643	0.678727	0.00114327	0.00458602
ENSMUSG00000045917	6330416G13Rik	777.05	0.678661	0.00114131	0.00458001
ENSMUSG00000004849	Ap1s1	388.381	0.67866	1.34e-17	3.85e-16
ENSMUSG00000036977	Anapc10	78.4409	0.67843	0.000291068	0.00134616
ENSMUSG00000031266	Gla	96.1924	0.67761	0.000262785	0.00122448
ENSMUSG00000024521	Pmaip1	517.88	0.677557	1.11e-08	1.11e-07
ENSMUSG00000102418	Sh2d1b1	233.307	0.677422	2.55e-07	2.08e-06
ENSMUSG00000001424	Snd1	2078.55	0.677366	2.75e-18	8.45e-17
ENSMUSG00000071657	Bscl2	902.84	0.677171	1.1e-14	2.27e-13
ENSMUSG00000043424	Eif3j2	243.935	0.676912	0.00258451	0.00942341
ENSMUSG00000102752	Gm7694	96.0373	0.675917	0.00473528	0.0160132
ENSMUSG00000048970	C1galt1c1	251.967	0.675755	1.31e-06	9.54e-06
ENSMUSG00000026307	Scly	487.991	0.674688	1.52e-11	2.25e-10
ENSMUSG00000029007	Agtrap	1012.6	0.674631	7.61e-12	1.17e-10
ENSMUSG00000030341	Tnfrsf1a	2822.37	0.673831	4.89e-06	3.22e-05
ENSMUSG00000027254	Map1a	84.8549	0.673763	0.00499363	0.0167472
ENSMUSG00000056220	Pla2g4a	339.561	0.672085	8.03e-08	7.12e-07
ENSMUSG00000001025	S100a6	2970.63	0.671821	0.0154666	0.0447332
ENSMUSG00000030062	Rpn1	1801.91	0.671266	2.45e-13	4.45e-12
ENSMUSG00000008333	Snrpb2	399.638	0.670875	1.31e-16	3.34e-15
ENSMUSG00000029163	Emilin1	479.383	0.670836	0.000106434	0.000537146
ENSMUSG00000017057	Il13ra1	1041.73	0.670805	0.00412081	0.0141889
ENSMUSG00000074677	Sirpb1c	1498.04	0.670516	1.89e-08	1.84e-07
ENSMUSG00000112148	Lilrb4a	5050.27	0.670501	0.0020107	0.00755733
ENSMUSG00000052151	Plpp2	88.3636	0.670318	3.39e-05	0.000190294
ENSMUSG00000049230	Gm9833	43.49	0.669437	0.00303431	0.0108699
ENSMUSG00000027566	Psma7	1536.09	0.668073	2.26e-18	7.04e-17
ENSMUSG00000030990	Pgap2	452.752	0.667671	1.78e-10	2.29e-09
ENSMUSG00000016319	Slc25a5	3141.81	0.667472	1.54e-18	4.9e-17
ENSMUSG00000079057	Cyp4v3	479.826	0.666072	5.34e-10	6.51e-09
ENSMUSG00000010663	Fads1	145.9	0.665442	0.000105956	0.000535112
ENSMUSG00000040599	Mis12	465.719	0.663095	1.24e-12	2.11e-11
ENSMUSG00000069893	9930111J21Rik1	1958.3	0.66305	1.12e-07	9.71e-07
ENSMUSG00000051185	Fam174a	399.77	0.662107	8.02e-07	6.04e-06
ENSMUSG00000044952	Kctd21	108.28	0.6612	1.99e-05	0.000116802
ENSMUSG00000039361	Picalm	6014.93	0.661008	1.25e-05	7.65e-05
ENSMUSG00000025163	Cd7	831.091	0.660956	1.57e-07	1.32e-06
ENSMUSG00000039953	Clstn1	225.807	0.660934	3.28e-05	0.000184931
ENSMUSG00000040249	Lrp1	8837.61	0.660877	8.68e-05	0.00044769
ENSMUSG00000039621	Prex1	6920.81	0.660603	7.89e-11	1.06e-09
ENSMUSG00000028657	Ppt1	2168.3	0.659943	8.66e-08	7.63e-07
ENSMUSG00000024782	Ak3	941.485	0.659751	3.04e-20	1.14e-18
ENSMUSG00000026864	Hspa5	5444.99	0.659299	4.78e-13	8.44e-12
ENSMUSG00000068923	Syt11	524.961	0.658907	8.66e-08	7.63e-07
ENSMUSG00000028098	Rnf115	2866.92	0.658618	0.00365819	0.0127899
ENSMUSG00000021548	Ccnh	208.611	0.658576	6.3e-11	8.56e-10
ENSMUSG00000015839	Nfe2l2	2287.3	0.658004	3.59e-10	4.48e-09
ENSMUSG00000074825	Itpripl1	428.893	0.657828	1.13e-13	2.15e-12
ENSMUSG00000018752	Tnfsfm13	179.548	0.657771	4.46e-07	3.51e-06
ENSMUSG00000024736	Tmem132a	111.097	0.657337	0.00177845	0.00676506
ENSMUSG00000028719	Cmpk1	884.384	0.65674	3.78e-13	6.75e-12
ENSMUSG00000056724	Nbeal2	4416.67	0.656509	9.76e-08	8.53e-07
ENSMUSG00000035929	H2-Q4	6037.67	0.656303	5.17e-19	1.75e-17
ENSMUSG00000035561	Aldh1b1	147.704	0.656278	5.96e-05	0.000318545
ENSMUSG00000016257	Slmo2	420.297	0.655783	9.07e-18	2.63e-16
ENSMUSG00000071451	Psmg4	120.528	0.654392	1.35e-08	1.35e-07
ENSMUSG00000031227	Magee1	80.9973	0.654359	1.62e-05	9.63e-05
ENSMUSG00000041180	Hectd2	33.1326	0.653951	0.00537002	0.0178587
ENSMUSG00000021990	Spata13	3758.06	0.653889	2.28e-41	5.15e-39
ENSMUSG00000073411	H2-D1	45453.7	0.653861	9.16e-16	2.16e-14
ENSMUSG00000026767	Fam188a	384.575	0.653572	3.93e-11	5.49e-10
ENSMUSG00000038679	Trps1	863.573	0.653426	1.25e-06	9.1e-06
ENSMUSG00000034110	Kctd7	67.7169	0.653263	0.000152205	0.000743764
ENSMUSG00000010406	Mrpl52	280.334	0.652768	5.89e-09	6.11e-08
ENSMUSG00000054091	1810037I17Rik	536.23	0.652736	1.07e-07	9.31e-07
ENSMUSG00000076473	Trbv16	76.7359	0.65269	0.00839306	0.026388
ENSMUSG00000027351	Spred1	251.753	0.652284	5.92e-05	0.000316731
ENSMUSG00000026923	Notch1	2490.7	0.652096	1.38e-06	9.99e-06
ENSMUSG00000032577	Mapkapk3	1183.4	0.651203	3.19e-12	5.16e-11
ENSMUSG00000027882	Stxbp3	715.468	0.650742	2.21e-10	2.81e-09
ENSMUSG00000029640	Usp12	1718.27	0.65026	2.97e-17	8.1e-16
ENSMUSG00000050989	Sepn1	687.327	0.649891	0.000390326	0.00175258
ENSMUSG00000066232	Ipo7	1495.6	0.649578	4.68e-13	8.27e-12
ENSMUSG00000031639	Tlr3	53.962	0.649434	0.00272702	0.00988857
ENSMUSG00000005413	Hmox1	601.725	0.649317	0.000265167	0.00123442
ENSMUSG00000024966	Stip1	1308.47	0.648792	6.88e-07	5.23e-06
ENSMUSG00000025059	Gk	444.31	0.648667	0.00225495	0.00835055
ENSMUSG00000040282	BC052040	82.516	0.648571	4.9e-05	0.000266782
ENSMUSG00000037344	Slc12a9	785.046	0.64829	5.5e-07	4.27e-06
ENSMUSG00000024174	Pot1b	1322.71	0.648027	0.00012415	0.000619314
ENSMUSG00000030654	Arl6ip1	3299.81	0.647764	1.45e-20	5.62e-19
ENSMUSG00000035372	1810055G02Rik	39.005	0.64716	0.00393584	0.0136276
ENSMUSG00000031988	Vps26b	1044.91	0.646678	8.64e-13	1.5e-11
ENSMUSG00000002274	Metrn	72.1518	0.646074	0.000628831	0.00269553
ENSMUSG00000032849	Abcc4	981.952	0.646007	7.99e-15	1.69e-13
ENSMUSG00000084806	Gm15232	44.5589	0.645332	0.00996794	0.0306506
ENSMUSG00000090881	Gm6904	22.8253	0.6451	0.0105024	0.0320558
ENSMUSG00000083327	Vcp-rs	52.8823	0.644902	0.0112528	0.0340014
ENSMUSG00000024805	Pcgf5	188.174	0.644481	1.62e-09	1.85e-08
ENSMUSG00000044583	Tlr7	1184.81	0.643978	6.31e-05	0.000335207
ENSMUSG00000063412	Gm10131	107.394	0.643637	0.00920901	0.0286093
ENSMUSG00000022678	Nde1	770.547	0.643207	9.68e-15	2.02e-13
ENSMUSG00000028224	Nbn	202.577	0.64309	4.95e-08	4.53e-07
ENSMUSG00000042333	Tnfrsf14	645.315	0.643049	3.79e-14	7.44e-13
ENSMUSG00000057388	Mrpl18	451.758	0.642071	1.67e-20	6.38e-19
ENSMUSG00000044783	Hjurp	1862.28	0.641644	3.91e-07	3.11e-06
ENSMUSG00000074797	Itpa	232.814	0.641445	5.6e-07	4.33e-06
ENSMUSG00000063524	Eno1	8326.83	0.639367	1.44e-12	2.43e-11
ENSMUSG00000031400	G6pdx	3197.15	0.639238	0.000657387	0.00280643
ENSMUSG00000046949	Nqo2	407.897	0.638441	7.83e-08	6.94e-07
ENSMUSG00000031787	Katnb1	308.965	0.63832	2.47e-10	3.13e-09
ENSMUSG00000078771	Evi2a	932.122	0.638146	6.73e-07	5.13e-06
ENSMUSG00000090124	Ugt1a7c	1229.94	0.637895	0.00131384	0.00518747
ENSMUSG00000074811	Hps6	204.071	0.637688	4.62e-10	5.69e-09
ENSMUSG00000036093	Arl5a	1758.01	0.637419	1.08e-14	2.25e-13
ENSMUSG00000113902	Ndufb1-ps	509.05	0.63728	9.36e-08	8.2e-07
ENSMUSG00000037419	Endod1	580.274	0.637172	1.16e-06	8.5e-06
ENSMUSG00000041594	Tmtc4	83.3718	0.636754	6.94e-06	4.45e-05
ENSMUSG00000028480	Glipr2	2573.07	0.636452	0.000143678	0.000705395
ENSMUSG00000034575	Papd7	341.581	0.635783	1.19e-06	8.7e-06
ENSMUSG00000030423	Pop4	235.709	0.635645	4.36e-10	5.38e-09
ENSMUSG00000041515	Irf8	4066.69	0.635597	2.33e-18	7.24e-17
ENSMUSG00000044252	Osbpl1a	76.2075	0.635456	0.0149722	0.0435062
ENSMUSG00000006519	Cyba	3577.55	0.635364	1.39e-09	1.61e-08
ENSMUSG00000013089	Etv5	117.705	0.635286	2.31e-05	0.000133546
ENSMUSG00000029298	Gbp9	2436.11	0.635264	1.58e-16	4e-15
ENSMUSG00000002881	Nab1	1723.76	0.634544	1.38e-17	3.94e-16
ENSMUSG00000106831	Ube2n-ps1	113.827	0.634455	0.000759251	0.00318786
ENSMUSG00000037731	Themis2	4880.49	0.634403	3.01e-12	4.91e-11
ENSMUSG00000028614	Ndc1	137.892	0.633839	4.16e-06	2.78e-05
ENSMUSG00000060935	Tmem263	178.113	0.633772	9.5e-07	7.07e-06
ENSMUSG00000033792	Atp7a	673.004	0.633645	1.07e-06	7.94e-06
ENSMUSG00000030101	Sumf1	562.695	0.63356	1.67e-09	1.9e-08
ENSMUSG00000021876	Rnase4	128.025	0.632688	0.0106088	0.032331
ENSMUSG00000033066	Gas7	922.41	0.632582	0.000439065	0.00194461
ENSMUSG00000020149	Rab1a	1495.05	0.632316	3.54e-12	5.66e-11
ENSMUSG00000020803	Txndc17	498.091	0.631874	1.13e-07	9.73e-07
ENSMUSG00000076437	2700094K13Rik	253.427	0.631658	4.35e-08	4.02e-07
ENSMUSG00000071711	Mpst	467.746	0.629906	0.00440888	0.0150503
ENSMUSG00000025507	Pidd1	173.063	0.629749	1.3e-05	7.94e-05
ENSMUSG00000032462	Pik3cb	846.901	0.628857	1.95e-08	1.9e-07
ENSMUSG00000079426	Arpc4	2878.95	0.628491	1.07e-15	2.48e-14
ENSMUSG00000057530	Ece1	606.275	0.628139	2.28e-08	2.2e-07
ENSMUSG00000041084	Ostc	609.843	0.626296	7.56e-15	1.6e-13
ENSMUSG00000092572	Serpinb10	603.408	0.623863	0.00242178	0.00889208
ENSMUSG00000066324	Impad1	500.144	0.623795	3.24e-11	4.58e-10
ENSMUSG00000069808	Fam57a	33.5673	0.623611	0.0082465	0.0259972
ENSMUSG00000036109	Mbnl3	173.633	0.623078	2.15e-05	0.000124772
ENSMUSG00000019055	Plod1	356.252	0.622643	0.000269649	0.00125411
ENSMUSG00000020483	Dynll2	567.342	0.622547	1.14e-10	1.5e-09
ENSMUSG00000038079	Tmem237	39.6929	0.622319	0.0026637	0.00968371
ENSMUSG00000042364	Snx18	1187.81	0.621918	9.53e-06	5.95e-05
ENSMUSG00000067547	Gm7666	73.6195	0.621322	0.0076818	0.0244381
ENSMUSG00000051341	Zfp52	111.315	0.620998	0.000143959	0.000706596
ENSMUSG00000046456	Tmem150b	60.1492	0.620962	0.00264112	0.00961394
ENSMUSG00000041355	Ssr2	783.341	0.620792	1.57e-09	1.8e-08
ENSMUSG00000040570	Rundc3b	94.3904	0.620649	0.00143098	0.00558452
ENSMUSG00000027775	Mfsd1	1103.46	0.620556	3.86e-09	4.14e-08
ENSMUSG00000044813	Shb	51.0378	0.62036	0.00101956	0.00413655
ENSMUSG00000066979	Bub3	1022.85	0.619714	1.38e-22	6.37e-21
ENSMUSG00000028059	Arhgef2	2883.33	0.619339	8.29e-17	2.17e-15
ENSMUSG00000020635	Fkbp1b	40.1496	0.619219	0.0117744	0.0353625
ENSMUSG00000024937	Ehbp1l1	3474.54	0.618936	1.5e-11	2.22e-10
ENSMUSG00000021486	Prelid1	2460.63	0.618506	1.08e-11	1.63e-10
ENSMUSG00000051615	Rap2a	1180.4	0.618224	3.45e-08	3.23e-07
ENSMUSG00000091549	Gm6548	242.504	0.617799	2.44e-05	0.000140044
ENSMUSG00000026276	Sept2	1211.28	0.617723	4.35e-10	5.37e-09
ENSMUSG00000045414	1190002N15Rik	195.247	0.6175	6.79e-05	0.000358045
ENSMUSG00000028599	Tnfrsf1b	6760.78	0.617492	3.02e-09	3.31e-08
ENSMUSG00000046324	Ermp1	897.303	0.616759	2.44e-11	3.49e-10
ENSMUSG00000002731	Prkra	127.97	0.616525	0.000143515	0.000704766
ENSMUSG00000107355	AI839979	169.824	0.614591	0.00652494	0.0211818
ENSMUSG00000032575	Manf	738.033	0.614178	1.63e-10	2.11e-09
ENSMUSG00000045658	Pid1	461.115	0.614154	0.000373183	0.00168399
ENSMUSG00000007891	Ctsd	13219.3	0.614102	2.04e-08	1.98e-07
ENSMUSG00000049562	Ap5b1	402.194	0.613983	1.66e-09	1.9e-08
ENSMUSG00000023272	Creld2	322.675	0.613981	5.27e-06	3.45e-05
ENSMUSG00000034731	Dgkh	152.916	0.613689	0.00336371	0.0118933
ENSMUSG00000032279	Idh3a	426.739	0.613392	8.74e-13	1.51e-11
ENSMUSG00000043998	Mgat2	845.005	0.613001	2.6e-18	8.01e-17
ENSMUSG00000005779	Psmb4	1384.68	0.612843	2.33e-12	3.84e-11
ENSMUSG00000032589	Bsn	155.269	0.61266	0.0102767	0.0314781
ENSMUSG00000060073	Psma3	1011.6	0.612655	1.01e-16	2.6e-15
ENSMUSG00000050891	Tatdn1	46.8527	0.612401	0.00410714	0.0141541
ENSMUSG00000018774	Cd68	1823.5	0.612386	1.75e-07	1.47e-06
ENSMUSG00000028849	Map7d1	2373.43	0.612229	9.18e-16	2.16e-14
ENSMUSG00000020175	Rab36	134.24	0.611924	0.000419687	0.00186795
ENSMUSG00000015671	Psma2	1319.64	0.611292	8.74e-28	6.31e-26
ENSMUSG00000056629	Fkbp2	199.624	0.610335	1.9e-06	1.34e-05
ENSMUSG00000027531	Impa1	710.469	0.609456	1.69e-24	9.23e-23
ENSMUSG00000020849	Ywhae	2836.01	0.607794	3.36e-23	1.63e-21
ENSMUSG00000044906	4930503L19Rik	173.161	0.6075	4.12e-07	3.26e-06
ENSMUSG00000027108	Ola1	459.145	0.607478	2.09e-13	3.83e-12
ENSMUSG00000029009	Mthfr	609.939	0.606989	1.34e-09	1.54e-08
ENSMUSG00000023942	Slc29a1	403.73	0.606288	1.81e-09	2.05e-08
ENSMUSG00000025809	Itgb1	9991.14	0.606258	4.03e-10	4.99e-09
ENSMUSG00000004099	Dnmt1	3274.64	0.605832	4.98e-09	5.23e-08
ENSMUSG00000018770	Atp5g3	1060.46	0.605785	6.01e-19	2.01e-17
ENSMUSG00000029725	Ppp1r35	178.298	0.605267	6.52e-07	4.98e-06
ENSMUSG00000021361	Tmem14c	813.641	0.604626	3.92e-11	5.49e-10
ENSMUSG00000022351	Sqle	163.023	0.604585	0.00217932	0.0081189
ENSMUSG00000022136	Dnajc3	1774.92	0.604524	4.7e-11	6.49e-10
ENSMUSG00000024208	Uqcc2	183.217	0.604461	6.08e-06	3.93e-05
ENSMUSG00000027242	Wdr76	267.937	0.604259	2.11e-09	2.36e-08
ENSMUSG00000021242	Npc2	4868.23	0.604027	6.65e-12	1.03e-10
ENSMUSG00000018334	Ksr1	602.054	0.6037	2.81e-05	0.000159935
ENSMUSG00000024308	Tapbp	6645.49	0.603612	8.15e-16	1.93e-14
ENSMUSG00000052310	Slc39a1	967.953	0.603414	9.78e-10	1.15e-08
ENSMUSG00000019907	Ppp1r12a	3665.79	0.603319	1.6e-16	4.04e-15
ENSMUSG00000025956	Mettl21a	115.131	0.602485	6.46e-05	0.000342112
ENSMUSG00000051355	Commd1	239.401	0.601738	3.18e-09	3.46e-08
ENSMUSG00000049327	Setd8	1587.31	0.601241	8.96e-07	6.7e-06
ENSMUSG00000026833	Olfm1	338.072	0.601142	0.000366856	0.00165883
ENSMUSG00000031527	Eri1	784.287	0.600847	6.48e-21	2.58e-19
ENSMUSG00000061175	Fnip2	333.786	0.60016	0.000613914	0.00263671
ENSMUSG00000020733	Slc9a3r1	2122.48	0.599333	1.51e-11	2.22e-10
ENSMUSG00000027175	Tcp11l1	192.316	0.598226	0.00147473	0.00573589
ENSMUSG00000067017	Gm3608	99.1506	0.598115	0.0122103	0.0365501
ENSMUSG00000037306	Man1c1	377.33	0.59808	9.3e-06	5.82e-05
ENSMUSG00000031672	Got2	1448.01	0.598028	3.83e-09	4.11e-08
ENSMUSG00000038005	2700029M09Rik	296.555	0.598006	1.26e-12	2.13e-11
ENSMUSG00000031387	Renbp	123.982	0.597988	0.00244599	0.00897269
ENSMUSG00000004846	Plod3	1988.71	0.597159	9.24e-07	6.9e-06
ENSMUSG00000020715	Ern1	1260.49	0.59692	2.2e-07	1.82e-06
ENSMUSG00000049401	Ogfr	2009.08	0.595986	2.54e-12	4.17e-11
ENSMUSG00000048779	P2ry6	307.694	0.595788	0.000192402	0.000917835
ENSMUSG00000026563	Tada1	426.552	0.595545	7.29e-12	1.12e-10
ENSMUSG00000035199	Arl6ip5	2149.69	0.595212	1.87e-14	3.79e-13
ENSMUSG00000052102	Gnpda1	829.105	0.594567	3.37e-08	3.16e-07
ENSMUSG00000033502	Cdc14a	372.075	0.594276	2.6e-05	0.000148642
ENSMUSG00000042747	Krtcap2	459.881	0.594057	1.58e-10	2.05e-09
ENSMUSG00000037999	Arap2	1193.52	0.593996	1.23e-08	1.23e-07
ENSMUSG00000062376	Borcs7	194.457	0.593666	5.94e-08	5.37e-07
ENSMUSG00000027828	Ssr3	2125.66	0.593586	2.62e-13	4.74e-12
ENSMUSG00000030615	Tmem126a	129.754	0.593481	4.19e-05	0.000231252
ENSMUSG00000040220	Gas8	46.3576	0.593266	0.0138012	0.0406565
ENSMUSG00000001123	Lgals9	2422.85	0.593188	9.29e-06	5.82e-05
ENSMUSG00000044702	Palb2	91.6345	0.593118	1.02e-05	6.33e-05
ENSMUSG00000030245	Golt1b	237.535	0.592327	1.26e-09	1.46e-08
ENSMUSG00000007458	M6pr	3244.4	0.591296	1.37e-23	6.97e-22
ENSMUSG00000022114	Spry2	167.444	0.590829	0.00083532	0.00346839
ENSMUSG00000033589	Reep4	360.379	0.590806	1.82e-09	2.07e-08
ENSMUSG00000031608	Galnt7	629.028	0.589938	1.58e-13	2.93e-12
ENSMUSG00000044026	Slc35g1	114.659	0.589157	0.000956058	0.00391247
ENSMUSG00000022177	Haus4	220.293	0.589022	0.000249104	0.00116313
ENSMUSG00000028152	Tspan5	379.475	0.58883	1.54e-08	1.52e-07
ENSMUSG00000021177	Tdp1	207.401	0.588594	8.79e-05	0.00045262
ENSMUSG00000034557	Zfyve9	652.423	0.588571	0.0028707	0.0103397
ENSMUSG00000022391	Rangap1	1321.79	0.588244	4.18e-08	3.88e-07
ENSMUSG00000041736	Tspo	2342.03	0.588136	0.000270843	0.00125907
ENSMUSG00000058454	Dhcr7	324.533	0.587936	1.61e-06	1.15e-05
ENSMUSG00000034327	Kctd9	320.786	0.587541	4.69e-08	4.3e-07
ENSMUSG00000016534	Lamp2	3155.55	0.58733	2.47e-05	0.000141923
ENSMUSG00000071660	Ttc9c	787.59	0.587135	1.3e-16	3.32e-15
ENSMUSG00000063171	Rps4l	69.7043	0.586977	0.00357282	0.012539
ENSMUSG00000045980	Tmem104	523.439	0.58551	8.87e-07	6.64e-06
ENSMUSG00000027663	Zmat3	354.701	0.585091	1.07e-10	1.42e-09
ENSMUSG00000043091	Tuba1c	2024.13	0.58498	0.000379716	0.00171075
ENSMUSG00000004460	Dnajb11	1405.81	0.584814	1.38e-13	2.6e-12
ENSMUSG00000030751	Psma1	1065.42	0.584764	1.43e-13	2.67e-12
ENSMUSG00000016028	Celsr1	449.767	0.584627	0.000248024	0.00115896
ENSMUSG00000003814	Calr	7542.18	0.58457	1.31e-09	1.51e-08
ENSMUSG00000030960	Mettl10	86.855	0.584068	2.44e-05	0.000140232
ENSMUSG00000066724	Gm10175	250.682	0.583975	0.0172389	0.049024
ENSMUSG00000043940	Wdfy3	829.873	0.583913	0.00164285	0.00631211
ENSMUSG00000071528	Usmg5	271.459	0.583841	0.000117616	0.000589385
ENSMUSG00000022035	Ccdc25	342.204	0.583768	2.36e-07	1.93e-06
ENSMUSG00000015932	Dstn	1533.73	0.58352	0.000729598	0.00308225
ENSMUSG00000042541	Shfm1	1205.59	0.583464	5.79e-08	5.24e-07
ENSMUSG00000062794	Zfp599	35.5882	0.582873	0.0149525	0.0434615
ENSMUSG00000095687	Rnaset2a	1027.28	0.582564	7.67e-07	5.79e-06
ENSMUSG00000028560	Usp1	907.309	0.581788	1.79e-26	1.17e-24
ENSMUSG00000047242	Taf9b	158.414	0.581152	3.11e-06	2.12e-05
ENSMUSG00000042712	Wbp5	122.529	0.580931	3.37e-06	2.28e-05
ENSMUSG00000042208	0610010F05Rik	132.606	0.580883	0.000248453	0.00116069
ENSMUSG00000024683	Mrpl16	196.46	0.580823	1.42e-08	1.41e-07
ENSMUSG00000036992	Nxt1	190.107	0.580672	3.17e-06	2.16e-05
ENSMUSG00000038172	Ttc39b	1338.86	0.580246	4.16e-13	7.42e-12
ENSMUSG00000079429	Mroh2a	120.864	0.580227	0.000911934	0.00375684
ENSMUSG00000097908	4933404O12Rik	59.2048	0.580138	0.000377235	0.00169995
ENSMUSG00000022205	Sub1	1721.06	0.58009	2.07e-10	2.65e-09
ENSMUSG00000074220	Zfp382	101.079	0.579746	0.000239938	0.00112542
ENSMUSG00000028066	Pmf1	310.693	0.579537	1.08e-09	1.27e-08
ENSMUSG00000006589	Aprt	573.948	0.579441	4.89e-05	0.000266581
ENSMUSG00000029346	Srrd	95.9106	0.578489	0.00010669	0.000538203
ENSMUSG00000020152	Actr2	7362.12	0.577768	1.54e-10	2e-09
ENSMUSG00000026628	Atf3	278.772	0.577751	0.00756223	0.0241118
ENSMUSG00000004610	Etfb	506.432	0.576136	2.56e-10	3.23e-09
ENSMUSG00000024048	Myl12a	3176.02	0.575952	2.49e-22	1.11e-20
ENSMUSG00000057363	Uxs1	173.633	0.575659	3.56e-05	0.000198814
ENSMUSG00000024378	Stard4	391.909	0.575524	1.42e-06	1.02e-05
ENSMUSG00000025287	Acot9	544.157	0.57518	1.47e-06	1.05e-05
ENSMUSG00000027712	Anxa5	1901.77	0.574241	5.89e-09	6.11e-08
ENSMUSG00000024579	Pcyox1l	77.524	0.574223	0.0056732	0.0187446
ENSMUSG00000064090	Vrk2	345.945	0.574181	3.06e-09	3.35e-08
ENSMUSG00000055652	Klhl25	567.194	0.574136	0.000116921	0.000586494
ENSMUSG00000021270	Hsp90aa1	4026.22	0.573632	1.35e-06	9.82e-06
ENSMUSG00000026113	Inpp4a	1284.07	0.573226	1.33e-06	9.66e-06
ENSMUSG00000022436	Sh3bp1	2278.39	0.572887	2.01e-18	6.37e-17
ENSMUSG00000070372	Capza1	5689.96	0.57263	6.17e-07	4.73e-06
ENSMUSG00000018858	Ict1	340.14	0.572317	7.67e-08	6.82e-07
ENSMUSG00000022372	Sla	4337.21	0.572171	9.24e-06	5.79e-05
ENSMUSG00000004530	Coro1c	2303.35	0.571946	3.31e-12	5.33e-11
ENSMUSG00000034612	Chst11	570.89	0.571731	0.00116881	0.00467903
ENSMUSG00000051444	Bbs12	53.4051	0.571517	0.00533952	0.0177731
ENSMUSG00000005732	Ranbp1	561.764	0.57143	1.04e-08	1.05e-07
ENSMUSG00000047344	Lancl3	78.032	0.570777	0.0081791	0.0258175
ENSMUSG00000054408	Spcs3	1164.85	0.570703	2.47e-12	4.06e-11
ENSMUSG00000049184	Purg	56.9606	0.570681	0.00309725	0.0110614
ENSMUSG00000038349	Plcl1	66.3344	0.569179	0.00620288	0.0202521
ENSMUSG00000017765	Slc12a4	285.063	0.569084	0.000208813	0.000988292
ENSMUSG00000108064	Gm44423	76.0981	0.56904	0.0045675	0.0155119
ENSMUSG00000038366	Lasp1	4982.9	0.568722	9.87e-09	9.99e-08
ENSMUSG00000034853	Acot11	250.41	0.567605	1.36e-05	8.27e-05
ENSMUSG00000021583	Erap1	1674.85	0.567248	4.75e-12	7.51e-11
ENSMUSG00000061518	Cox5b	1127.16	0.567151	5.22e-14	1.02e-12
ENSMUSG00000030742	Lat	1904.93	0.56701	0.000101896	0.000515945
ENSMUSG00000064326	Siva1	150.506	0.566761	2.15e-06	1.5e-05
ENSMUSG00000078942	Naip6	797.859	0.566685	5.38e-06	3.51e-05
ENSMUSG00000038622	Med30	221.717	0.566673	2.78e-08	2.65e-07
ENSMUSG00000026229	Psmd1	937.769	0.566559	1.02e-11	1.55e-10
ENSMUSG00000041308	Sntb2	616.77	0.566024	5.82e-05	0.000312054
ENSMUSG00000058818	Pirb	7370.86	0.565916	0.000922391	0.00379031
ENSMUSG00000026005	Rpe	472.777	0.565603	1.82e-08	1.78e-07
ENSMUSG00000067336	Bmpr2	591.311	0.565174	7.95e-05	0.000413446
ENSMUSG00000029253	Cenpc1	287.181	0.56463	2.11e-07	1.75e-06
ENSMUSG00000026342	Slc35f5	182.789	0.563481	0.000433462	0.00192108
ENSMUSG00000014226	Cacybp	531.87	0.562989	1.99e-06	1.4e-05
ENSMUSG00000020368	Canx	3564.75	0.562923	6.73e-11	9.11e-10
ENSMUSG00000021003	Galc	221.081	0.562658	0.00303294	0.0108669
ENSMUSG00000009863	Sdhb	907.314	0.562575	4.9e-13	8.64e-12
ENSMUSG00000047415	Gpr68	440.521	0.562481	0.000217112	0.00102367
ENSMUSG00000037572	Wdhd1	332.079	0.562081	6.67e-07	5.09e-06
ENSMUSG00000059248	Sept9	6283.85	0.562074	4.3e-23	2.07e-21
ENSMUSG00000033316	Galnt9	106.305	0.561906	0.00143099	0.00558452
ENSMUSG00000020326	Ccng1	1319.03	0.561682	2.26e-24	1.22e-22
ENSMUSG00000041891	Lman1	569.39	0.560775	2.93e-08	2.78e-07
ENSMUSG00000060519	Tor3a	851.41	0.560391	2.51e-13	4.55e-12
ENSMUSG00000014470	Rnf166	1113.04	0.560373	6.68e-11	9.05e-10
ENSMUSG00000038811	Gngt2	1397.29	0.55993	3.12e-05	0.000176382
ENSMUSG00000049307	Fut4	259.104	0.559896	1.31e-05	7.98e-05
ENSMUSG00000024346	Pfdn1	177.189	0.559698	4.68e-08	4.3e-07
ENSMUSG00000030647	Ndufc2	296.764	0.559381	6.15e-08	5.54e-07
ENSMUSG00000038235	F11r	621.212	0.559262	0.0113768	0.0343204
ENSMUSG00000033222	Ttf2	377.855	0.559003	8.39e-10	9.96e-09
ENSMUSG00000001467	Cyp51	357.407	0.558743	0.000317967	0.00145544
ENSMUSG00000071715	Ncf4	2086.26	0.558646	1.25e-06	9.11e-06
ENSMUSG00000016833	Mrps18c	194.621	0.558435	2.13e-08	2.06e-07
ENSMUSG00000028927	Padi2	1735.37	0.55829	1.46e-06	1.05e-05
ENSMUSG00000025525	Apool	121.086	0.558233	3e-05	0.00017016
ENSMUSG00000007721	Ccdc124	431.888	0.557838	8.28e-08	7.33e-07
ENSMUSG00000028933	Xrcc2	62.2979	0.557451	0.00305397	0.0109285
ENSMUSG00000029836	Cbx3	1090.73	0.557184	8.63e-11	1.16e-09
ENSMUSG00000067212	H2-T23	8191.36	0.556209	6.46e-12	1.01e-10
ENSMUSG00000066684	Pilrb1	575.145	0.556179	0.000295618	0.00136435
ENSMUSG00000034957	Cebpa	603.984	0.555937	0.00220039	0.00818665
ENSMUSG00000021957	Tkt	4825.03	0.555789	3.43e-05	0.000192364
ENSMUSG00000027422	Rrbp1	2166.73	0.555781	0.000194301	0.000925339
ENSMUSG00000041143	Tmco4	523.147	0.555625	2.85e-12	4.66e-11
ENSMUSG00000006360	Crip1	2273.66	0.555588	7.81e-06	4.96e-05
ENSMUSG00000026102	Inpp1	651.124	0.555232	8.71e-21	3.45e-19
ENSMUSG00000027823	Gmps	584.321	0.5549	1.37e-10	1.79e-09
ENSMUSG00000055782	Abcd2	559.648	0.554707	0.00492165	0.0165373
ENSMUSG00000015668	Pdzd11	188.218	0.554545	2.56e-06	1.76e-05
[truncated: 5,012 more rows]

## Sheet: Uninf_aGM-CSF_vs_Uninf_Ctrl
Supplementary Data 2. Differently expressed genes in blood for comparison Uninfected_aGM-CSF versus Uninfected_Ctrl (Supplementary Fig. 2c, middle panel)
Gne ID	Gene name	Base Mean	log2 Fold Change	P value	adj. P value
ENSMUSG00000089704	Galnt2	1356.85	-0.548013	4.49e-06	0.0401298
ENSMUSG00000013936	Myl2	43.5624	-4.37861	6.42e-06	0.0401298
ENSMUSG00000038583	Pln	20.9883	-3.57735	7.51e-06	0.0401298
ENSMUSG00000051747	Ttn	52.0491	-2.67467	4.48e-06	0.0401298
ENSMUSG00000028773	Fabp3	15.2916	-4.59414	1.13e-05	0.0437134
ENSMUSG00000035458	Tnni3	37.2228	-2.88336	1.23e-05	0.0437134
ENSMUSG00000030399	Ckm	10.9581	-4.03751	1.57e-05	0.0478665

## Sheet: Infected_aGM-CSF_vs_Infect_Ctrl
Supplementary Data 2. Differently expressed genes in blood for comparison Infected_aGM-CSF versus Infected_Ctrl (Supplementary Fig. 2c, right panel)
Gene ID	Gene name	Cluster	Base Mean	log2 Fold Change	P value	adj. P value		UP	DOWN
ENSMUSG00000000078	Klf6	I	3877.32	0.259782	0.00830626	0.0335604
ENSMUSG00000000131	Xpo6	I	3059.45	0.363283	0.00770925	0.031541
ENSMUSG00000000248	Clec2g	I	32.8928	1.11727	9.48e-06	0.00012235
ENSMUSG00000000275	Trim25	I	3357.69	0.524308	0.000128021	0.00108924
ENSMUSG00000000318	Clec10a	I	127.895	1.11028	4e-07	8.69e-06
ENSMUSG00000000532	Acvr1b	I	845.537	1.11614	1.83e-08	6.69e-07
ENSMUSG00000000562	Adora3	I	77.3361	1.7723	3.33e-06	5.08e-05
ENSMUSG00000000711	Rab5b	I	2304.67	0.476541	6.37e-06	8.75e-05
ENSMUSG00000001128	Cfp	I	1053.75	1.19305	0.000494599	0.0033436
ENSMUSG00000001173	Ocrl	I	209.96	0.371146	9.77e-05	0.000867555
ENSMUSG00000001751	Naglu	I	299.688	0.382216	0.000685819	0.00441717
ENSMUSG00000001995	Sipa1l2	I	494.528	0.925229	1.3e-05	0.000159456
ENSMUSG00000002280	Narfl	I	384.145	0.422819	0.00012645	0.00107812
ENSMUSG00000002413	Braf	I	1045.87	0.524478	0.000156753	0.00129845
ENSMUSG00000002458	Rgs19	I	1391.84	0.548307	1.63e-07	4.17e-06
ENSMUSG00000002963	Pnkp	I	1026.2	0.826627	8.85e-05	0.00080142
ENSMUSG00000002985	Apoe	I	4353.48	1.36035	1.49e-05	0.000178589
ENSMUSG00000002992	Apoc2	I	222.96	1.56233	1.29e-09	7.56e-08
ENSMUSG00000003309	Ap1m2	I	41.8241	0.584303	0.00898481	0.0357915
ENSMUSG00000003484	Cyp4f18	I	2074.15	0.73447	4.78e-07	1e-05
ENSMUSG00000003534	Ddr1	I	94.1093	0.477033	0.0133591	0.0490592
ENSMUSG00000003546	Klc4	I	315.614	0.454899	0.00201209	0.0107004
ENSMUSG00000003812	Dnase2a	I	403.908	0.498607	5.83e-05	0.000569235
ENSMUSG00000004270	Lpcat3	I	554.008	0.33175	0.000519651	0.00347703
ENSMUSG00000004394	Tmed4	I	472.48	0.240219	0.00849265	0.0341565
ENSMUSG00000004609	Cd33	I	2205.58	1.99793	1.04e-08	4.25e-07
ENSMUSG00000004768	Rab23	I	103.903	0.665996	0.007753	0.0316645
ENSMUSG00000004843	Chmp2b	I	472.175	0.428232	0.000285184	0.00213633
ENSMUSG00000004933	Matk	I	207.168	0.394868	0.00873239	0.0349574
ENSMUSG00000005148	Klf5	I	35.954	2.29723	8.29e-06	0.000109388
ENSMUSG00000005533	Igf1r	I	986.54	0.795479	0.00146584	0.00827395
ENSMUSG00000005534	Insr	I	931.487	0.580181	4.42e-05	0.00045327
ENSMUSG00000005804	Bloc1s6	I	412.572	0.252981	0.000527281	0.00351944
ENSMUSG00000006019	Dhx34	I	482.181	0.248499	0.00448023	0.0203854
ENSMUSG00000006289	Osgep	I	471.122	0.234534	0.000896689	0.00552092
ENSMUSG00000006299	Aamp	I	1394	0.160321	0.0119576	0.0449832
ENSMUSG00000006344	Ggt5	I	375.15	1.82329	1.35e-07	3.54e-06
ENSMUSG00000006345	Ggt1	I	220.896	2.45318	2.11e-06	3.44e-05
ENSMUSG00000006445	Epha2	I	33.1689	1.55471	0.0126348	0.0470013
ENSMUSG00000007038	Neu1	I	960.096	0.387123	2.66e-05	0.000292987
ENSMUSG00000009350	Mpo	I	6.22956	3.25936	0.00119482	0.00700321
ENSMUSG00000009585	Apobec3	I	5914.67	0.195789	0.0013085	0.00753712
ENSMUSG00000009633	G0s2	I	132.172	1.58439	8.42e-05	0.000769522
ENSMUSG00000009772	Nuak2	I	1234.11	0.66076	6.04e-06	8.38e-05
ENSMUSG00000010142	Tnfrsf13b	I	1177.31	0.317	0.00329207	0.0160117
ENSMUSG00000010609	Psen2	I	687.042	0.325266	0.00164728	0.00907761
ENSMUSG00000010755	Cars	I	385.286	0.275023	0.000913879	0.00560565
ENSMUSG00000011256	Adam19	I	2413.77	0.625876	0.00223326	0.0116381
ENSMUSG00000011305	Plin5	I	5.07787	2.7214	0.00192178	0.0103106
ENSMUSG00000011831	Evi5	I	415.258	0.434961	0.000627529	0.00408681
ENSMUSG00000013663	Pten	I	2956.89	0.580869	0.000723155	0.00461763
ENSMUSG00000014550	Rbsn	I	540.767	0.225737	0.00177148	0.00962744
ENSMUSG00000015522	Arnt	I	1178.79	0.381424	8.01e-05	0.000738203
ENSMUSG00000015542	Nat9	I	145.246	0.544126	0.000105193	0.000924851
ENSMUSG00000015745	Plekho1	I	1251.76	0.427589	5.38e-16	3.52e-13
ENSMUSG00000015944	Gatsl2	I	279.722	0.451741	0.000127457	0.00108614
ENSMUSG00000015950	Ncf1	I	4730.81	0.881065	2.85e-06	4.45e-05
ENSMUSG00000015968	Cacna1d	I	87.1029	0.486282	0.0123466	0.0461601
ENSMUSG00000016494	Cd34	I	24.8501	1.12397	0.00654196	0.0277224
ENSMUSG00000017002	Slpi	I	1520.64	1.56326	1.78e-07	4.48e-06
ENSMUSG00000017737	Mmp9	I	7365.1	2.09254	1.55e-06	2.64e-05
ENSMUSG00000018363	Smurf2	I	1046.22	0.225475	0.0045787	0.0207258
ENSMUSG00000018427	Ypel2	I	241.186	0.384708	0.000992998	0.00599649
ENSMUSG00000018449	Rpain	I	168.988	0.44483	0.000415205	0.00289917
ENSMUSG00000018927	Ccl6	I	4770.4	0.504698	0.00759195	0.0311524
ENSMUSG00000019302	Atp6v0a1	I	1224.52	1.2872	1.44e-09	8.22e-08
ENSMUSG00000019726	Lyst	I	3645.14	0.535399	0.00157303	0.00874363
ENSMUSG00000019734	Tmc4	I	208.565	0.650616	0.000326965	0.00239554
ENSMUSG00000019802	Sec63	I	1049.13	0.246243	0.00140546	0.0080115
ENSMUSG00000019947	Arid5b	I	1128.37	0.302783	0.000160975	0.00132482
ENSMUSG00000020021	Fgd6	I	337.399	0.544195	8.97e-05	0.00081114
ENSMUSG00000020064	Herc4	I	1881.37	0.332501	0.00605158	0.0260699
ENSMUSG00000020130	Tbc1d15	I	873.112	0.356374	0.00763453	0.0313058
ENSMUSG00000020160	Meis1	I	69.9443	0.621882	0.00325829	0.0158911
ENSMUSG00000020238	Ncln	I	1612.44	0.3097	0.000460828	0.00316055
ENSMUSG00000020253	Ppm1m	I	848.045	0.509606	0.00124307	0.00723412
ENSMUSG00000020375	Rufy1	I	467.231	0.409815	7.1e-05	0.000668472
ENSMUSG00000020448	Rnf185	I	372.163	0.409679	0.00212672	0.0112007
ENSMUSG00000020455	Trim11	I	1462.8	0.493901	8.87e-06	0.000115513
ENSMUSG00000020460	Rps27a	I	8404.06	0.188988	0.0036503	0.0174236
ENSMUSG00000020590	Snx13	I	505.214	0.525537	0.000213019	0.00166915
ENSMUSG00000020604	Arsg	I	139.449	1.67546	2.62e-07	6.2e-06
ENSMUSG00000020605	Hs1bp3	I	167.043	0.424036	0.000399435	0.00281066
ENSMUSG00000020642	Rnf144a	I	1687.34	0.787024	0.000201733	0.00159755
ENSMUSG00000020700	Map3k3	I	2219.9	0.51292	4.66e-05	0.000471988
ENSMUSG00000020716	Nf1	I	561.438	0.232782	0.0124979	0.0465873
ENSMUSG00000020834	Dhrs13	I	30.0707	0.773661	0.00347481	0.0167177
ENSMUSG00000020841	Cpd	I	1446.79	1.55351	4.98e-07	1.03e-05
ENSMUSG00000020846	Fam101b	I	1188.55	0.909259	0.00194292	0.010407
ENSMUSG00000020919	Stat5b	I	3022.69	0.213231	0.000156818	0.00129845
ENSMUSG00000021044	Adck1	I	190.105	0.289557	0.0113346	0.0430059
ENSMUSG00000021094	Dhrs7	I	587.565	0.78451	0.000752413	0.0047673
ENSMUSG00000021112	Mpp5	I	353.002	0.271634	0.00368391	0.0175482
ENSMUSG00000021123	Rdh12	I	366.064	1.61709	6.69e-07	1.32e-05
ENSMUSG00000021125	Arg2	I	274.813	1.59619	4.01e-06	5.97e-05
ENSMUSG00000021224	Numb	I	862.498	0.805979	2.74e-05	0.000299822
ENSMUSG00000021340	Gpld1	I	146.89	0.714727	2.53e-05	0.000280938
ENSMUSG00000021457	Syk	I	12527.7	0.432575	6.54e-08	1.92e-06
ENSMUSG00000021482	Aaed1	I	613.82	0.353911	2.54e-05	0.000281765
ENSMUSG00000021483	Cdk20	I	48.4224	0.961739	0.00116326	0.00685286
ENSMUSG00000021494	Ddx41	I	866.02	0.217431	0.00393255	0.0184161
ENSMUSG00000021592	Arsk	I	158.497	0.330412	0.0071557	0.0298437
ENSMUSG00000021703	Serinc5	I	800.797	0.373436	0.000429562	0.00298103
ENSMUSG00000021710	Nln	I	292.943	0.34534	0.000158371	0.00130932
ENSMUSG00000021756	Il6st	I	2119.42	0.3978	0.000150683	0.00125464
ENSMUSG00000021846	Peli2	I	135.285	1.71869	5.42e-07	1.11e-05
ENSMUSG00000021866	Anxa11	I	2829.17	0.764105	4.23e-05	0.000436673
ENSMUSG00000021986	Amer2	I	45.2619	1.39078	0.00103861	0.00622598
ENSMUSG00000022041	Chrna2	I	20.3522	1.15823	0.00174663	0.00951139
ENSMUSG00000022074	Tnfrsf10b	I	41.0462	0.802327	0.0103253	0.0399076
ENSMUSG00000022228	Zscan26	I	1110.6	0.240834	0.0101552	0.039474
ENSMUSG00000022237	Ankrd33b	I	485.986	1.38202	7.58e-06	0.000101983
ENSMUSG00000022305	Lrp12	I	57.2079	1.17749	9.42e-05	0.000842005
ENSMUSG00000022433	Csnk1e	I	1117.08	0.262871	0.00766912	0.0314194
ENSMUSG00000022489	Pde1b	I	833.121	0.399228	0.00237347	0.0122439
ENSMUSG00000022504	Ciita	I	2766.78	0.539497	1.05e-09	6.45e-08
ENSMUSG00000022507	1810013L24Rik	I	835.338	0.379332	0.00605762	0.0260891
ENSMUSG00000022517	Mgrn1	I	1524.37	0.312805	5.47e-06	7.73e-05
ENSMUSG00000022540	Rogdi	I	423.712	0.513716	0.00241613	0.0124209
ENSMUSG00000022544	Eef2kmt	I	161.611	0.341225	0.00446039	0.0203121
ENSMUSG00000022620	Arsa	I	418.423	0.388093	5.35e-05	0.00053017
ENSMUSG00000022651	Retnlg	I	6746.28	3.02241	9.49e-11	9.02e-09
ENSMUSG00000022665	Ccdc80	I	39.8637	2.18919	2.36e-05	0.000263843
ENSMUSG00000022680	Pdxdc1	I	737.832	0.192955	0.0101974	0.0395913
ENSMUSG00000022707	Gbe1	I	243.419	0.457288	0.0116363	0.0439373
ENSMUSG00000022749	Tbc1d23	I	496.546	0.434295	0.00148851	0.00836767
ENSMUSG00000022848	Dirc2	I	284.278	0.447893	0.000131186	0.00111155
ENSMUSG00000022967	Ifnar1	I	2187.09	0.233041	0.00011488	0.000995563
ENSMUSG00000023022	Lima1	I	189.33	0.536451	0.0056256	0.0244995
ENSMUSG00000023094	Msrb2	I	68.6282	0.604945	0.0111094	0.0423419
ENSMUSG00000023367	Tmem176a	I	270.121	1.11837	5.14e-06	7.32e-05
ENSMUSG00000023791	Pigx	I	259.414	0.323619	0.0120913	0.0453925
ENSMUSG00000023809	Rps6ka2	I	244.127	1.29624	1.65e-07	4.2e-06
ENSMUSG00000023923	Tbc1d5	I	794.716	0.204187	0.0134125	0.0491894
ENSMUSG00000024006	Stk38	I	4992.79	0.272336	0.00235261	0.0121594
ENSMUSG00000024011	Pi16	I	1334.52	1.47815	2.04e-08	7.35e-07
ENSMUSG00000024013	Fgd2	I	1378.13	0.513913	9.76e-08	2.67e-06
ENSMUSG00000024042	Sik1	I	1090.73	0.928593	0.00137272	0.00784621
ENSMUSG00000024104	Fam21	I	1841.12	0.296472	0.00151009	0.00847154
ENSMUSG00000024127	Prepl	I	323.251	0.214304	0.0125299	0.0466744
ENSMUSG00000024130	Abca3	I	1463.85	0.456628	1.73e-10	1.5e-08
ENSMUSG00000024190	Dusp1	I	1736.36	1.28854	0.00468429	0.0210735
ENSMUSG00000024253	Dync2li1	I	14.1264	1.31783	0.0108877	0.041697
ENSMUSG00000024268	Celf4	I	19.6845	0.831387	0.0129962	0.0480505
ENSMUSG00000024451	Arap3	I	1137.48	0.598446	0.00562218	0.0244928
ENSMUSG00000024558	Mapk4	I	5.04627	2.15972	0.00685966	0.0288
ENSMUSG00000024570	Rbfa	I	551.363	0.408449	5.58e-05	0.000548961
ENSMUSG00000024594	Prrc1	I	627.954	0.248682	0.000257389	0.00196044
ENSMUSG00000024774	Ankrd22	I	50.9253	3.76383	6.73e-09	3.01e-07
ENSMUSG00000024776	Stambpl1	I	413.532	0.31137	0.00148497	0.00835353
ENSMUSG00000024986	Hhex	I	839.905	0.277344	0.000803369	0.00504512
ENSMUSG00000025041	Nt5c2	I	513.416	0.539562	0.000472865	0.00322871
ENSMUSG00000025236	Adpgk	I	1236.99	1.61928	5.12e-05	0.000511554
ENSMUSG00000025318	Jph3	I	14.8528	1.59358	0.00294731	0.0146407
ENSMUSG00000025330	Padi4	I	1266.02	1.77859	4.62e-07	9.78e-06
ENSMUSG00000025351	Cd63	I	143.055	0.813265	0.00615897	0.0264281
ENSMUSG00000025373	Rnf41	I	639.536	0.248029	0.00735666	0.0304322
ENSMUSG00000025409	Mbd6	I	1998.9	0.361293	8.33e-05	0.000762407
ENSMUSG00000025473	Adam8	I	1556.63	1.51849	1.24e-06	2.2e-05
ENSMUSG00000025489	Ifitm5	I	8.20698	1.59785	0.00600462	0.0259223
ENSMUSG00000025579	Gaa	I	486.839	0.226355	0.0136439	0.0498437
ENSMUSG00000025701	Alox5	I	671.042	1.37104	9.13e-06	0.000118442
ENSMUSG00000025795	Rassf3	I	2119.58	0.398025	0.00254685	0.0129827
ENSMUSG00000025959	Klf7	I	1185.39	0.443717	0.000883778	0.00545425
ENSMUSG00000025993	Slc40a1	I	942.95	1.34972	0.000131438	0.00111169
ENSMUSG00000026064	Ptp4a1	I	854.258	0.602103	0.000382	0.00271484
ENSMUSG00000026095	Asnsd1	I	944.429	0.593606	0.000395079	0.0027872
ENSMUSG00000026171	Rnf25	I	377.079	0.465809	0.000110045	0.000959254
ENSMUSG00000026176	Ctdsp1	I	3326.05	0.266089	0.00227101	0.0117823
ENSMUSG00000026193	Fn1	I	13823.8	1.41814	0.00243841	0.0125119
ENSMUSG00000026269	Rnpepl1	I	1813.81	0.254394	0.00027358	0.00206358
ENSMUSG00000026313	Hdac4	I	822.838	0.820043	0.000192597	0.00153793
ENSMUSG00000026315	Serpinb8	I	93.9133	1.25581	5.75e-06	8.08e-05
ENSMUSG00000026430	Rassf5	I	4064.69	0.336726	0.00203998	0.0108218
ENSMUSG00000026519	Tmem63a	I	781.833	0.351209	4.35e-05	0.00044764
ENSMUSG00000026580	Selp	I	593.739	1.4606	3.51e-07	7.86e-06
ENSMUSG00000026581	Sell	I	14956.3	0.605013	2.63e-05	0.000289656
ENSMUSG00000026585	Kifap3	I	54.9566	0.841	7.13e-05	0.000670494
ENSMUSG00000026851	BC005624	I	740.249	0.28877	0.000207338	0.00163245
ENSMUSG00000026874	Hc	I	6.05103	2.95662	0.00250612	0.012803
ENSMUSG00000026924	Sec16a	I	2445.74	0.220265	0.000394863	0.00278688
ENSMUSG00000026939	Tmem141	I	22.3771	0.776067	0.00807376	0.0327618
ENSMUSG00000026958	Dpp7	I	182.872	0.353166	0.011312	0.0429452
ENSMUSG00000026986	Hnmt	I	38.0821	1.15777	0.00386471	0.0181922
ENSMUSG00000026987	Baz2b	I	1813.65	0.503745	2.39e-05	0.000266766
ENSMUSG00000027073	Prg2	I	18.5246	3.5937	0.000269933	0.00204362
ENSMUSG00000027130	Slc12a6	I	5682.85	0.195781	0.0134919	0.0494359
ENSMUSG00000027221	Chst1	I	15.3369	1.53853	8.5e-05	0.000775509
ENSMUSG00000027244	Atg13	I	807.631	0.250151	0.00222123	0.0115792
ENSMUSG00000027312	Atrn	I	734.289	0.607829	6.19e-05	0.000598716
ENSMUSG00000027339	Rassf2	I	4067.55	0.285162	0.0109209	0.0417959
ENSMUSG00000027398	Il1b	I	3341.05	1.04137	0.0022452	0.0116818
ENSMUSG00000027465	Tbc1d20	I	1789.1	0.203867	0.00735651	0.0304322
ENSMUSG00000027483	Bpifa1	I	28.1947	5.44761	0.00936263	0.0370003
ENSMUSG00000027508	Pag1	I	3296.23	0.411224	0.00616982	0.0264608
ENSMUSG00000027678	Ncoa3	I	4319.37	0.188111	0.00455776	0.0206577
ENSMUSG00000027808	Serp1	I	4620.02	0.433647	0.000269852	0.00204362
ENSMUSG00000027864	Ptgfrn	I	111.649	1.61745	2.23e-08	7.89e-07
ENSMUSG00000027890	Gstm4	I	56.7603	0.538626	0.00157821	0.00876643
ENSMUSG00000028088	Fmo5	I	509.975	0.676146	6.96e-05	0.000657478
ENSMUSG00000028565	Nfia	I	65.66	0.739472	0.000706643	0.00452634
ENSMUSG00000028744	Pqlc2	I	181.818	0.453971	3.45e-05	0.000368002
ENSMUSG00000028859	Csf3r	I	12336.1	1.06959	6.81e-06	9.28e-05
ENSMUSG00000028862	Map3k6	I	67.9673	0.987705	9.05e-05	0.000814926
ENSMUSG00000028910	Mecr	I	123.75	0.419907	0.00172665	0.00942767
ENSMUSG00000028914	Casp9	I	628.2	0.313116	0.000602967	0.00395203
ENSMUSG00000029084	Cd38	I	1339.71	0.709716	0.000143505	0.00120407
ENSMUSG00000029086	Prom1	I	7.85436	3.25114	0.000735858	0.00467865
ENSMUSG00000029098	Acox3	I	1976.75	0.516644	6.13e-05	0.000593946
ENSMUSG00000029192	Tbc1d14	I	1912.92	0.653553	2.8e-05	0.000305824
ENSMUSG00000029314	Agpat9	I	147.101	1.24681	2.63e-06	4.16e-05
ENSMUSG00000029319	Coq2	I	441.09	0.222963	0.00380192	0.0179535
ENSMUSG00000029338	Antxr2	I	706.858	0.592256	0.00392536	0.0183982
ENSMUSG00000029415	Sdad1	I	853.73	0.40569	8.42e-08	2.36e-06
ENSMUSG00000029416	Slc15a4	I	968.199	0.260207	0.00179513	0.00973336
ENSMUSG00000029470	P2rx4	I	572.194	0.436334	7.37e-06	9.95e-05
ENSMUSG00000029482	Aacs	I	504.399	0.649345	0.000180289	0.00145234
ENSMUSG00000029510	Gpc2	I	93.7986	0.608497	4.23e-05	0.000436673
ENSMUSG00000029536	Gatc	I	313.905	0.227428	0.00318887	0.0156037
ENSMUSG00000029624	Ptcd1	I	339.696	0.326038	4.34e-05	0.000446825
ENSMUSG00000029699	Ssc4d	I	33.9499	1.0083	0.000496605	0.00335439
ENSMUSG00000029781	Fkbp9	I	19.7879	1.102	0.00910184	0.0361443
ENSMUSG00000029810	Tmem176b	I	477.621	1.16048	4.2e-09	2.06e-07
ENSMUSG00000029821	Dfna5	I	200.793	1.32318	7.1e-05	0.000668472
ENSMUSG00000030089	Slc41a3	I	215.929	0.451507	0.011348	0.043031
ENSMUSG00000030126	Tmcc1	I	1292.97	0.669021	0.000109719	0.000957946
ENSMUSG00000030144	Clec4d	I	822.785	1.25107	8.83e-07	1.65e-05
ENSMUSG00000030272	Camk1	I	408.839	0.417681	0.000426172	0.00296561
ENSMUSG00000030327	Necap1	I	391.576	0.338535	3.87e-05	0.00040486
ENSMUSG00000030330	Ing4	I	779.134	0.393237	0.000376858	0.00268413
ENSMUSG00000030413	Pglyrp1	I	1635.94	1.82871	1.74e-07	4.4e-06
ENSMUSG00000030427	Lilra6	I	683.42	0.745291	1.69e-05	0.000200146
ENSMUSG00000030471	Zdhhc13	I	320.741	0.33058	0.000117966	0.00101746
ENSMUSG00000030509	Asb7	I	351.67	1.34904	4.69e-08	1.45e-06
ENSMUSG00000030657	Xylt1	I	1555.36	0.324375	0.00938551	0.0370544
ENSMUSG00000030748	Il4ra	I	4459.72	1.23467	3.45e-12	5.59e-10
ENSMUSG00000030761	Myo7a	I	400.474	0.373123	0.00284862	0.0142327
ENSMUSG00000030766	Arhgap17	I	2667.91	0.239281	0.000174485	0.00141465
ENSMUSG00000030822	Prr14	I	1717.35	0.146449	0.00549248	0.0239964
ENSMUSG00000030881	Arfip2	I	330.604	0.305407	0.000464102	0.00317551
ENSMUSG00000030882	Dnhd1	I	94.6788	0.486025	0.00207064	0.0109619
ENSMUSG00000030965	Fam175b	I	560.143	0.312586	0.00250153	0.0127836
ENSMUSG00000030994	D7Ertd443e	I	10.4507	1.13001	0.00494202	0.0219519
ENSMUSG00000031065	Cdk16	I	1164.53	0.17609	0.00377218	0.0178543
ENSMUSG00000031146	Plp2	I	1407.54	0.827741	0.000227311	0.00176245
ENSMUSG00000031153	Gripap1	I	1680.66	0.28545	3.73e-06	5.62e-05
ENSMUSG00000031264	Btk	I	1601.3	0.404882	1.3e-05	0.000159445
ENSMUSG00000031377	Bmx	I	199.561	1.5789	9.46e-07	1.74e-05
ENSMUSG00000031431	Tsc22d3	I	6185.52	0.613099	0.00540336	0.023702
ENSMUSG00000031443	F7	I	23.1482	2.00349	0.00256543	0.013053
ENSMUSG00000031488	Rab11fip1	I	1175.55	0.544334	0.0025541	0.0130116
ENSMUSG00000031503	Col4a2	I	35.803	1.1949	0.00158151	0.00878183
ENSMUSG00000031505	Carkd	I	349.974	0.217476	0.00751406	0.030897
ENSMUSG00000031563	Wwc2	I	103.856	0.683582	1.59e-08	6.03e-07
ENSMUSG00000031610	Scrg1	I	24.6068	2.74707	2.58e-06	4.1e-05
ENSMUSG00000031767	Nudt7	I	170.688	0.343444	0.00226597	0.0117711
ENSMUSG00000031791	Tmem38a	I	76.5632	0.852347	0.00179727	0.00974172
ENSMUSG00000031808	Slc27a1	I	165.058	1.2162	2.27e-10	1.8e-08
ENSMUSG00000031834	Pik3r2	I	400.547	0.414543	1.02e-06	1.85e-05
ENSMUSG00000031898	Dpep3	I	3.92503	3.31114	0.00523087	0.0230505
ENSMUSG00000032000	Birc3	I	2389.79	0.302764	0.000297783	0.00221347
ENSMUSG00000032010	Usp2	I	28.1006	1.6394	4.06e-06	6.02e-05
ENSMUSG00000032097	Ddx6	I	6612.1	0.306165	0.012614	0.0469452
ENSMUSG00000032105	Pdzd3	I	18.1421	1.0765	0.00387348	0.0182177
ENSMUSG00000032122	Slc37a2	I	384.723	0.413687	8.44e-05	0.000771045
ENSMUSG00000032265	Fam46a	I	1502.1	0.356933	0.000354798	0.00255708
ENSMUSG00000032340	Neo1	I	18.5135	1.07694	0.00713964	0.0297843
ENSMUSG00000032434	Cmtm6	I	3984.32	0.579706	1.9e-05	0.000219899
ENSMUSG00000032496	Ltf	I	1231.08	6.66186	9.32e-11	8.91e-09
ENSMUSG00000032513	Gorasp1	I	130.632	0.562044	2.4e-05	0.000267586
ENSMUSG00000032515	Csrnp1	I	770.416	0.681816	0.000305524	0.00226074
ENSMUSG00000032554	Trf	I	1184.54	1.22611	3.93e-05	0.000410198
ENSMUSG00000032561	Acpp	I	206.544	1.30744	6.54e-05	0.000626979
ENSMUSG00000032673	Prorsd1	I	149.531	0.392015	0.00759332	0.0311524
ENSMUSG00000032715	Trib3	I	25.3323	1.01302	0.00454295	0.0206077
ENSMUSG00000032725	Folr2	I	4.71064	2.91365	0.0129381	0.0478945
ENSMUSG00000032827	Ppp1r9a	I	31.8385	1.8183	3.41e-05	0.000364949
ENSMUSG00000032860	P2ry2	I	68.2315	1.35162	1.56e-06	2.66e-05
ENSMUSG00000032890	Rims3	I	75.5143	0.615256	0.0135635	0.049676
ENSMUSG00000033335	Dnm2	I	4291.02	0.260562	0.000962459	0.00584662
ENSMUSG00000033400	Agl	I	492.371	0.719226	4.27e-06	6.26e-05
ENSMUSG00000033417	Cacul1	I	887.394	0.205207	0.0108103	0.0414687
ENSMUSG00000033540	Idua	I	521.874	0.234563	0.00147448	0.00830879
ENSMUSG00000033697	Arhgap39	I	459.84	0.45043	1.75e-05	0.00020546
ENSMUSG00000033855	Ston1	I	14.0853	1.82257	0.00143284	0.0081205
ENSMUSG00000033863	Klf9	I	93.0052	0.646556	0.00748316	0.0308009
ENSMUSG00000033985	Tesk2	I	124.44	0.454871	0.0113492	0.043031
ENSMUSG00000034006	Pqlc1	I	467.852	0.428835	0.00470322	0.0211265
ENSMUSG00000034111	Tmed8	I	1246.79	0.22696	0.00838893	0.0338149
ENSMUSG00000034118	Tpst1	I	330.05	0.368541	0.000393564	0.00278131
ENSMUSG00000034247	Plekhm1	I	2154.76	0.319862	0.000106031	0.000930717
ENSMUSG00000034401	Spata6	I	271.664	0.286922	0.00204021	0.0108218
ENSMUSG00000034471	Caskin2	I	89.9873	0.485285	0.0124266	0.0463848
ENSMUSG00000034560	A230046K03Rik	I	1062.72	0.264652	0.00167304	0.00919019
ENSMUSG00000034563	Ccpg1	I	2588.95	0.815394	1.75e-05	0.000205419
ENSMUSG00000034593	Myo5a	I	1584.89	0.315062	0.0016481	0.00907761
ENSMUSG00000034640	Tiparp	I	448.964	0.608171	0.000497495	0.00335862
ENSMUSG00000034641	Cd300ld	I	1678.94	0.767635	7.47e-07	1.45e-05
ENSMUSG00000034673	Pbx2	I	1423.93	0.403839	0.00231763	0.0119937
ENSMUSG00000034757	Tmub2	I	678.238	0.342636	0.000516469	0.00345856
ENSMUSG00000034786	Gpsm3	I	2769.85	0.426325	0.000629945	0.00409928
ENSMUSG00000034793	G6pc3	I	359.463	0.254661	0.00177793	0.00965609
ENSMUSG00000034908	Sidt2	I	3794.2	0.402602	2.86e-06	4.46e-05
ENSMUSG00000035165	Kcne3	I	14.9308	1.54175	0.000290764	0.00217018
ENSMUSG00000035325	Sec31a	I	1587.14	0.154289	0.00645226	0.0274062
ENSMUSG00000035596	Mboat7	I	1865.32	0.695726	2.44e-07	5.89e-06
ENSMUSG00000035671	Zswim4	I	417.146	0.367075	0.00412511	0.019121
ENSMUSG00000035711	Dok3	I	2584.09	0.65706	5.57e-07	1.13e-05
ENSMUSG00000035936	Aldh5a1	I	20.3063	1.04261	0.002659	0.0134413
ENSMUSG00000035953	Tmem55b	I	1014.81	0.291604	0.000268126	0.0020337
ENSMUSG00000035967	Ddx26b	I	1102.87	0.634696	3.26e-06	5.01e-05
ENSMUSG00000035992	Fnip1	I	577.294	0.374304	0.00899057	0.0357981
ENSMUSG00000036078	Sigmar1	I	343.162	0.46265	1.84e-05	0.000213956
ENSMUSG00000036246	Gmip	I	3567.27	0.294133	9.93e-05	0.000879698
ENSMUSG00000036273	Lrrk2	I	2601.2	0.478987	0.00369557	0.0175902
ENSMUSG00000036304	Zdhhc23	I	32.0785	0.726615	0.0045263	0.0205589
ENSMUSG00000036469	March1	I	1780.57	0.582273	4.11e-06	6.07e-05
ENSMUSG00000036534	Slc38a7	I	291.782	0.341081	0.00192495	0.0103209
ENSMUSG00000036611	Eepd1	I	104.341	0.831959	0.000180101	0.00145155
ENSMUSG00000036622	Atp13a2	I	1606.64	0.675711	9.99e-08	2.72e-06
ENSMUSG00000036661	Dennd3	I	1069.9	0.597255	0.00144907	0.0081967
ENSMUSG00000036792	Mbd5	I	391.635	0.367236	0.000847507	0.0052737
ENSMUSG00000036833	Pnpla7	I	1282.81	0.50749	0.00365409	0.0174315
ENSMUSG00000036941	Elac1	I	408.224	0.517631	7.5e-05	0.000696804
ENSMUSG00000037104	Socs5	I	362.643	0.349304	4.63e-05	0.000469992
ENSMUSG00000037451	Slc22a20	I	3.76761	2.6595	0.00803352	0.0326147
ENSMUSG00000037613	Tnfrsf23	I	77.9474	0.931217	0.000917115	0.00562339
ENSMUSG00000037759	Ptger2	I	98.5788	0.672087	0.00206718	0.0109471
ENSMUSG00000037913	Tmem156	I	267.73	0.64405	9.54e-05	0.000850819
ENSMUSG00000037926	Ssh2	I	6017.05	0.496348	1.56e-05	0.000185807
ENSMUSG00000037946	Fgd3	I	2348.45	0.319898	0.00129643	0.00748607
ENSMUSG00000037949	Ano10	I	298.831	0.591262	0.00615349	0.0264116
ENSMUSG00000038178	Slc43a2	I	2203.57	0.315629	0.000160778	0.00132453
ENSMUSG00000038286	Bphl	I	87.9835	0.548608	0.000159371	0.00131559
ENSMUSG00000038302	Lace1	I	95.3078	0.411574	0.00486598	0.0217117
ENSMUSG00000038357	Camp	I	123.883	5.89506	3.02e-08	1.01e-06
ENSMUSG00000038371	Sbf2	I	126.559	0.581876	0.0111621	0.0424993
ENSMUSG00000038375	Trp53inp2	I	251.177	0.819294	0.000379331	0.00269939
ENSMUSG00000038393	Txnip	I	10477.6	0.311286	0.00989205	0.0386627
ENSMUSG00000038463	Olfml2b	I	22.9524	3.89033	2.33e-07	5.7e-06
ENSMUSG00000038612	Mcl1	I	12475.2	0.435708	0.000291416	0.00217405
ENSMUSG00000038648	Creb3l2	I	265.315	0.468114	0.000150889	0.00125572
ENSMUSG00000038806	Sde2	I	556.249	0.205089	0.00567067	0.0246694
ENSMUSG00000038828	Tmem214	I	632.6	0.222179	0.007067	0.0295491
ENSMUSG00000038843	Gcnt1	I	869.586	0.793126	5.02e-06	7.19e-05
ENSMUSG00000039050	Osbpl2	I	675.743	0.494548	0.00296756	0.0147234
ENSMUSG00000039087	Rreb1	I	1215.23	0.364701	0.00201496	0.0107052
ENSMUSG00000039089	L3mbtl3	I	671.655	0.203018	0.00488688	0.0217812
ENSMUSG00000039115	Itga9	I	32.0936	1.02602	0.0120761	0.0453474
ENSMUSG00000039126	Prune2	I	10.8058	2.04204	0.00103219	0.00620112
ENSMUSG00000039193	Nlrc4	I	349.733	0.414858	0.000719534	0.0045999
ENSMUSG00000039196	Orm1	I	4.25548	3.30484	0.00970572	0.0381075
ENSMUSG00000039220	Ppp1r10	I	1252.4	0.233855	0.00119093	0.00698966
ENSMUSG00000039474	Wfs1	I	111.793	0.581673	2.4e-05	0.000267472
ENSMUSG00000039542	Ncam1	I	14.7516	1.28819	0.00698369	0.0292307
ENSMUSG00000039852	Rere	I	4511.53	0.339272	1.93e-09	1.07e-07
ENSMUSG00000039981	Zc3h12d	I	1062.65	0.254174	0.00715887	0.0298493
ENSMUSG00000039982	Dtx4	I	176.673	0.426412	0.0129394	0.0478945
ENSMUSG00000040093	Bmf	I	919.096	0.658173	2.98e-05	0.000322298
ENSMUSG00000040213	Ccbl2	I	45.964	0.995665	8.85e-06	0.000115371
ENSMUSG00000040345	Arhgap9	I	3445.38	0.264745	0.00770248	0.0315291
ENSMUSG00000040370	Lyrm5	I	147.778	0.499143	0.00356572	0.0170797
ENSMUSG00000040414	Slc25a28	I	478.238	0.258346	0.00622809	0.0266705
ENSMUSG00000040532	Abhd11	I	330.747	0.304275	0.000531904	0.0035474
ENSMUSG00000040537	Adam22	I	30.5367	0.648977	0.00651328	0.0276152
ENSMUSG00000040552	C3ar1	I	137.801	0.947265	0.0104964	0.0404066
ENSMUSG00000040564	Apoc1	I	11.4621	1.46259	0.0033504	0.0162446
ENSMUSG00000040693	Slco4c1	I	64.0371	2.23331	1.8e-05	0.000209533
ENSMUSG00000040697	Dnajc16	I	409.117	0.316573	5.51e-05	0.000543451
ENSMUSG00000040715	Rsc1a1	I	118.203	1.35911	5.12e-05	0.000511554
ENSMUSG00000040848	Sft2d2	I	1981.62	0.308889	0.0112343	0.0427145
ENSMUSG00000041268	Dmxl2	I	696.075	1.69989	1.62e-08	6.09e-07
ENSMUSG00000041324	Inhba	I	10.9086	3.25387	6.71e-05	0.000639295
ENSMUSG00000041354	Rgl2	I	1847.94	0.376791	1.97e-06	3.26e-05
ENSMUSG00000041608	Entpd3	I	63.9358	3.17166	4.55e-07	9.64e-06
ENSMUSG00000041707	1810011H11Rik	I	32.3069	1.49832	7.61e-06	0.000102145
ENSMUSG00000041797	Abca9	I	480.411	0.712496	0.00016352	0.00134374
ENSMUSG00000041809	Efhc1	I	13.4354	0.985861	0.0097319	0.0382011
ENSMUSG00000041915	Ammecr1l	I	776.401	0.179648	0.00195276	0.010446
ENSMUSG00000041977	Arhgef11	I	806.632	0.568492	1.41e-09	8.12e-08
ENSMUSG00000042046	Dstyk	I	640.933	0.35228	0.00174331	0.00949647
ENSMUSG00000042207	Kdm5b	I	966.555	0.309419	0.00436382	0.019939
ENSMUSG00000042286	Stab1	I	60.7902	1.21966	0.00118572	0.00696234
ENSMUSG00000042303	Sgsm3	I	80.0134	0.459673	0.00819212	0.0331762
ENSMUSG00000042328	Hps4	I	276.381	0.280369	0.00493682	0.0219498
ENSMUSG00000042404	Dennd4b	I	2531.59	0.153658	0.00045181	0.00311223
ENSMUSG00000042500	Ago4	I	214.88	0.579848	0.00108059	0.00644451
ENSMUSG00000042506	Usp22	I	905.793	0.341852	0.000306802	0.00226712
ENSMUSG00000042613	Pbxip1	I	3580.83	0.367196	0.000110513	0.000962027
ENSMUSG00000042724	Map3k9	I	271.218	1.20938	9.89e-06	0.000126691
ENSMUSG00000042817	Flt3	I	138.721	0.690009	5.61e-05	0.000551487
ENSMUSG00000042821	Snai1	I	16.6154	3.10662	8.31e-05	0.000761276
ENSMUSG00000043008	Klhl6	I	2321.94	0.264182	0.00134191	0.00769432
ENSMUSG00000043286	Pnpla1	I	9.61368	7.35549	0.000105396	0.000925637
ENSMUSG00000043541	Casc1	I	20.9216	1.11238	0.00169601	0.00929143
ENSMUSG00000043873	Chil5	I	33.5026	2.14901	5.48e-05	0.000542237
ENSMUSG00000044206	Vsig4	I	10.6502	3.77564	0.00479591	0.0214752
ENSMUSG00000044456	Rin3	I	3998.66	0.34447	0.00155261	0.00865129
ENSMUSG00000044465	Fam160a2	I	770.655	0.537088	0.000254653	0.00194142
ENSMUSG00000044712	Slc38a6	I	127.871	0.55324	3.75e-06	5.63e-05
ENSMUSG00000044786	Zfp36	I	3581.12	0.57233	3.25e-09	1.68e-07
ENSMUSG00000044827	Tlr1	I	1453.13	0.755355	3.52e-08	1.14e-06
ENSMUSG00000044948	Cfap43	I	1335.06	0.437007	0.001759	0.00957235
ENSMUSG00000045078	Rnf216	I	1069.22	0.321803	1.33e-05	0.000162151
ENSMUSG00000045302	Preb	I	1863.03	0.355583	0.000430379	0.00298347
ENSMUSG00000045404	Kcnk13	I	17.2321	2.62244	4.06e-06	6.02e-05
ENSMUSG00000045730	Adrb2	I	959.391	0.337297	0.00676045	0.0284346
ENSMUSG00000045817	Zfp36l2	I	6856.03	0.42395	6.81e-05	0.000647726
ENSMUSG00000045838	A430105I19Rik	I	14.7529	1.47652	0.00333353	0.0161809
ENSMUSG00000046006	Gapt	I	387.661	0.5348	0.00183657	0.00990872
ENSMUSG00000046159	Chrm3	I	45.1499	0.893603	0.00189612	0.010193
ENSMUSG00000046463	5930403N24Rik	I	16.2711	0.988343	0.011174	0.0425248
ENSMUSG00000046546	Fam43a	I	653.992	0.548332	1.95e-10	1.62e-08
ENSMUSG00000046841	Ckap4	I	763.38	2.0346	4.99e-11	5.2e-09
ENSMUSG00000046997	Spsb4	I	6.458	1.47622	0.0065817	0.0278259
ENSMUSG00000047090	Tmem198b	I	215.012	0.670558	3.23e-06	4.97e-05
ENSMUSG00000047423	AI837181	I	739.526	0.219272	0.00886255	0.0354091
ENSMUSG00000047434	Xxylt1	I	241.687	0.357062	0.00654952	0.0277337
ENSMUSG00000047592	Nxpe5	I	36.8096	1.747	0.00161222	0.00892374
ENSMUSG00000047735	Samd9l	I	4509.05	0.319797	0.00143312	0.0081205
ENSMUSG00000047789	Slc38a9	I	735.577	0.19187	0.00997055	0.0388951
ENSMUSG00000047881	Rell1	I	458.101	0.264591	0.0130711	0.0482402
ENSMUSG00000048027	Rgmb	I	102.41	0.525219	0.000888768	0.0054804
ENSMUSG00000048191	Muc6	I	32.9228	1.32841	0.000372039	0.00265328
ENSMUSG00000048232	Fbxo10	I	61.3708	0.546857	0.00498779	0.0221164
ENSMUSG00000048534	Amica1	I	768.139	0.505836	0.0131881	0.0485841
ENSMUSG00000048677	Tpcn2	I	331.485	0.532115	0.00216435	0.0113514
ENSMUSG00000049285	Mblac1	I	12.6262	1.2921	0.000464084	0.00317551
ENSMUSG00000049313	Sorl1	I	12576.4	0.765934	5.22e-06	7.42e-05
ENSMUSG00000049357	4933408B17Rik	I	16.2196	2.72148	1.8e-06	3.01e-05
ENSMUSG00000049653	Spatc1	I	23.4178	1.53355	6.06e-05	0.000588733
ENSMUSG00000049791	Fzd4	I	49.9389	0.890999	0.000855367	0.00531654
ENSMUSG00000050244	Heatr1	I	1205.55	0.228509	0.000207151	0.00163176
ENSMUSG00000050567	Maml1	I	1157.01	0.184247	0.0108765	0.0416737
ENSMUSG00000050931	Sgms2	I	426.916	0.796097	0.00147903	0.00833158
ENSMUSG00000051343	Rab11fip5	I	240.274	1.16671	8.37e-06	0.000110346
ENSMUSG00000051397	Tacstd2	I	126.715	1.4532	1.63e-05	0.000193964
ENSMUSG00000051490	Foxd4	I	75.5549	1.81157	5.03e-07	1.04e-05
ENSMUSG00000051506	Wdfy4	I	4478.58	0.439822	2.38e-05	0.000266406
ENSMUSG00000052212	Cd177	I	1721.62	3.61549	1.06e-09	6.54e-08
ENSMUSG00000052423	B4galt3	I	919.54	1.14367	9.66e-09	4.04e-07
ENSMUSG00000052435	Cebpe	I	57.6307	1.50036	0.000301735	0.00223777
ENSMUSG00000052609	Plekhg3	I	1127.75	0.346134	0.00466154	0.0209942
ENSMUSG00000052713	Zfp608	I	734.596	0.369639	0.00106364	0.0063527
ENSMUSG00000052749	Trim30b	I	1866.89	1.13656	1.35e-07	3.53e-06
ENSMUSG00000052837	Junb	I	2431.33	0.775242	1.74e-05	0.000204503
ENSMUSG00000052861	Dnah6	I	9.044	3.27746	0.000727287	0.00463858
ENSMUSG00000052915	Msl1	I	2933.28	0.33294	0.000882494	0.00544993
ENSMUSG00000053091	Lins1	I	171.194	0.815827	9.07e-05	0.000816623
ENSMUSG00000053291	Rab4b	I	1053.38	0.332645	0.00135913	0.00777402
ENSMUSG00000054008	Ndst1	I	1858.81	0.753254	0.000259746	0.00197472
ENSMUSG00000054169	Ceacam10	I	80.8956	3.78646	7.02e-08	2.03e-06
ENSMUSG00000054733	Msra	I	373.744	1.18972	4.72e-07	9.95e-06
ENSMUSG00000054792	Klhl18	I	977.17	0.50182	0.00016448	0.00134903
ENSMUSG00000054905	Stfa3	I	8.22481	4.05762	0.000200418	0.00158868
ENSMUSG00000055216	9430025C20Rik	I	74.224	0.843657	0.000101007	0.000893815
ENSMUSG00000055493	Epm2a	I	9.39349	1.34668	0.00748553	0.0308029
ENSMUSG00000055538	Zcchc24	I	597.435	0.557657	1.84e-06	3.06e-05
ENSMUSG00000055639	Dach1	I	39.5018	3.19165	3.58e-07	7.94e-06
ENSMUSG00000056050	Mia3	I	1164.87	0.200184	0.00148396	0.00835072
ENSMUSG00000056498	Tmem154	I	1206	0.735149	0.00177595	0.00964856
ENSMUSG00000056687	Gm11696	I	112.998	0.360219	0.0131643	0.0485182
ENSMUSG00000057193	Slc44a2	I	7592.32	0.235727	0.000407713	0.00285551
ENSMUSG00000057315	Arhgap24	I	139.488	1.28991	7.95e-08	2.25e-06
ENSMUSG00000057335	Cep170	I	1300.44	0.335146	2.08e-05	0.000236191
ENSMUSG00000057672	Pkn1	I	6129.26	0.198903	0.00103141	0.00619879
ENSMUSG00000058022	Adtrp	I	7.00013	4.58577	0.000170711	0.00138819
ENSMUSG00000058239	Usf2	I	1571.45	0.205021	0.000421889	0.00293956
ENSMUSG00000058318	Phf21a	I	1454.98	0.20876	0.00672735	0.0283252
ENSMUSG00000058587	Tmod3	I	3597.34	0.216587	0.0015048	0.00845054
ENSMUSG00000058709	Egln2	I	902.216	0.240018	0.00052399	0.00350319
ENSMUSG00000058755	Osm	I	263.782	0.926188	0.00193195	0.010355
ENSMUSG00000059316	Slc27a4	I	594.431	0.662858	0.00394364	0.0184469
ENSMUSG00000060224	Pyroxd2	I	54.7504	0.780692	0.000146367	0.00122307
ENSMUSG00000060376	Bckdha	I	545.694	0.331772	0.00920792	0.0365036
ENSMUSG00000060445	Sycp2	I	83.7704	1.39606	5.9e-05	0.000574977
ENSMUSG00000060470	Adgrg3	I	185.746	1.57305	8.79e-06	0.000114595
ENSMUSG00000060477	Irak2	I	902.271	0.29296	0.000910626	0.00559451
ENSMUSG00000060657	Marf1	I	2710.41	0.128787	0.00921343	0.0365165
ENSMUSG00000060791	Gmfg	I	1997.06	0.308005	0.00297301	0.0147416
ENSMUSG00000061143	Maml3	I	340.79	0.40843	0.000115243	0.00099818
ENSMUSG00000061455	Stx17	I	829.455	0.307328	0.00216317	0.0113488
ENSMUSG00000061665	Cd2ap	I	1720.89	0.559529	7.66e-09	3.36e-07
ENSMUSG00000061904	Slc25a3	I	4538.39	0.129175	0.0104754	0.0403449
ENSMUSG00000062031	Athl1	I	446.031	0.320713	0.0012963	0.00748607
ENSMUSG00000062210	Tnfaip8	I	937.181	0.448241	6.54e-05	0.000626806
ENSMUSG00000062585	Cnr2	I	1519.09	0.389328	0.000957856	0.00582298
ENSMUSG00000063193	Cd300lb	I	1370.78	0.767495	3.72e-05	0.000391196
ENSMUSG00000063972	Nr6a1	I	37.123	0.891335	0.00121843	0.00711859
ENSMUSG00000064147	Rab44	I	918.525	0.616885	0.00719886	0.0299778
ENSMUSG00000064294	Aox3	I	8.60615	2.51008	0.000226446	0.00175667
ENSMUSG00000066149	Cdc26	I	447.522	0.199776	0.00410628	0.0190497
ENSMUSG00000066406	Akap13	I	11605.1	0.208253	0.00794066	0.0322858
ENSMUSG00000066440	Zfyve26	I	1218.6	0.201861	0.00401963	0.018707
ENSMUSG00000066640	Fbxl18	I	412.864	0.322508	4.35e-05	0.00044764
ENSMUSG00000067787	Blcap	I	284.468	0.406719	0.00528512	0.0232645
ENSMUSG00000068566	Myadm	I	3862.56	0.579214	0.000964024	0.00585178
ENSMUSG00000069862	Rps12-ps9	I	7.53951	1.60046	0.00989756	0.038675
ENSMUSG00000069873	4930438A08Rik	I	15.502	5.00399	2.16e-06	3.5e-05
ENSMUSG00000070604	Vsig10l	I	132.794	0.592619	0.0124574	0.0464788
ENSMUSG00000070808	Gltscr1	I	1962.05	0.294892	1.91e-05	0.000220918
ENSMUSG00000071369	Map3k5	I	1554.36	0.266112	0.00135705	0.00776478
ENSMUSG00000071561	BC100530	I	13.5816	4.7463	6.67e-07	1.32e-05
ENSMUSG00000071562	Stfa1	I	16.0714	3.09805	3.31e-06	5.06e-05
ENSMUSG00000071637	Cebpd	I	517.728	1.05725	8.45e-06	0.000111131
ENSMUSG00000072244	Trim6	I	8.43166	1.84878	0.000808692	0.0050727
ENSMUSG00000072601	Ear1	I	21.1999	2.10221	0.00943671	0.0372031
ENSMUSG00000072683	Gm7457	I	8.343	4.81447	4.32e-05	0.000446112
ENSMUSG00000072772	Grcc10	I	1128.2	0.173588	0.00539928	0.0236905
ENSMUSG00000072872	Rybp	I	729.399	0.387588	0.000298121	0.00221498
ENSMUSG00000072919	Noxred1	I	47.1484	0.881919	0.00297143	0.0147382
ENSMUSG00000072949	Acot1	I	27.913	3.6572	2.56e-08	8.82e-07
ENSMUSG00000073386	9830107B12Rik	I	148.424	2.0681	3.53e-07	7.88e-06
ENSMUSG00000073889	Il11ra1	I	122.748	0.45289	0.00258205	0.0131254
ENSMUSG00000074063	Osgin1	I	235.836	0.90634	0.000875357	0.00541609
ENSMUSG00000074259	Gramd2	I	28.07	2.40623	9.47e-06	0.00012235
ENSMUSG00000074361	C5ar2	I	233.077	0.733862	0.00178092	0.00966913
ENSMUSG00000074580	4931440P22Rik	I	38.4976	0.607447	0.00729581	0.030271
ENSMUSG00000074748	Atxn7l3b	I	1469.51	0.245387	0.000410895	0.00287153
ENSMUSG00000074794	Arrdc3	I	1209.16	0.454152	0.00835543	0.033712
ENSMUSG00000075600	Zc3h3	I	511.675	0.242132	0.00417343	0.0192737
ENSMUSG00000078122	F630028O10Rik	I	761.776	1.27022	4.45e-06	6.48e-05
ENSMUSG00000078185	Chml	I	219.867	0.396337	0.00209998	0.0110956
ENSMUSG00000078817	Nlrp12	I	622.281	1.17051	0.000116986	0.0010106
ENSMUSG00000079164	Tlr5	I	77.3966	0.998376	1.74e-05	0.000204337
ENSMUSG00000081219	Bambi-ps1	I	39.8988	0.81544	0.00081708	0.00511355
ENSMUSG00000083844	Ube2d-ps	I	113.533	0.350724	0.00423852	0.0194972
ENSMUSG00000084956	Gm16194	I	79.2749	0.712703	0.0093447	0.0369473
ENSMUSG00000085184	4933439K11Rik	I	39.0948	0.559797	0.0110389	0.0421283
ENSMUSG00000085882	2610507I01Rik	I	124.8	0.734056	0.00497269	0.0220614
ENSMUSG00000086593	Gm16548	I	12.3362	1.68764	0.000974546	0.00590031
ENSMUSG00000086765	Gm11827	I	24.6456	1.26791	0.0104517	0.0402917
ENSMUSG00000087113	Gm11714	I	6.68504	2.49689	0.000694127	0.00446189
ENSMUSG00000087231	E230016M11Rik	I	24.9926	0.891541	0.00343578	0.0165885
ENSMUSG00000087530	Gm15533	I	5.4382	2.0404	0.00417592	0.0192798
ENSMUSG00000089762	Ier5l	I	5.16276	2.0681	0.00216263	0.0113488
ENSMUSG00000090035	Galnt4	I	405.961	0.398099	6.48e-05	0.000622681
ENSMUSG00000090150	Acad11	I	193.044	0.486186	0.000301025	0.00223351
ENSMUSG00000090246	Gm17017	I	97.9288	0.427381	0.00290894	0.0144843
ENSMUSG00000092274	Neat1	I	13326	0.260187	0.0093768	0.0370473
ENSMUSG00000092920	Mirt2	I	17.2904	1.39202	0.00785906	0.0320178
ENSMUSG00000093445	Lrch4	I	2471.95	0.216117	0.00707102	0.0295513
ENSMUSG00000096054	Syne1	I	2288.27	0.562962	0.00741477	0.030581
ENSMUSG00000097077	Gm16712	I	59.952	0.829305	0.00173617	0.00946699
ENSMUSG00000097378	B230208H11Rik	I	37.3371	1.70079	0.000630478	0.00410111
ENSMUSG00000097715	Gpr137b-ps	I	615.232	0.443842	4.58e-05	0.00046559
ENSMUSG00000097784	A430105J06Rik	I	4.19466	2.30475	0.00406151	0.0188687
ENSMUSG00000097814	Panct2	I	27.685	1.74849	0.000224287	0.00174454
ENSMUSG00000097944	A130014A01Rik	I	173.328	0.521759	0.000206951	0.00163097
ENSMUSG00000100147	1700047M11Rik	I	36.7209	3.72057	8.85e-08	2.46e-06
ENSMUSG00000100783	2310047D07Rik	I	10.1095	1.47963	0.00472357	0.0211978
ENSMUSG00000101585	1600010M07Rik	I	131.132	0.610255	0.0127553	0.047374
ENSMUSG00000102975	Gm37347	I	22.3923	2.8948	1.9e-05	0.000219899
ENSMUSG00000107041	Gm42735	I	20.8185	0.914878	0.00303179	0.0149695
ENSMUSG00000107411	Gm19040	I	11.1395	1.97564	4.34e-05	0.000446825
ENSMUSG00000108291	Gm44292	I	93.6049	1.57626	0.000700713	0.00449716
ENSMUSG00000108418	RP23-387F1.5	I	7.43641	1.69436	0.00725461	0.0301486
ENSMUSG00000108456	RP24-143K11.2	I	35.1583	0.738749	0.00795896	0.0323522
ENSMUSG00000108736	RP24-143K11.1	I	10.4966	1.32629	0.00239473	0.0123381
ENSMUSG00000109206	RP24-417N13.4	I	8.11616	1.96196	0.00293116	0.0145783
ENSMUSG00000109429	RP24-344N22.3	I	23.8066	1.30947	0.00994944	0.0388406
ENSMUSG00000000134	Tfe3	II	1160.53	0.482454	6.5e-09	2.93e-07
ENSMUSG00000000149	Gna12	II	558.893	0.225425	0.00157145	0.00873779
ENSMUSG00000000157	Itgb2l	II	152.285	5.85027	2.35e-11	2.8e-09
ENSMUSG00000000171	Sdhd	II	707.166	0.278579	0.00579575	0.0251334
ENSMUSG00000000194	Gpr107	II	996.641	0.280415	1.72e-05	0.000202103
ENSMUSG00000000204	Slfn4	II	6229.21	1.8131	1.16e-08	4.56e-07
ENSMUSG00000000278	Scpep1	II	1381.6	0.538372	1.39e-06	2.42e-05
ENSMUSG00000000326	Comt	II	383.517	0.693441	7.02e-06	9.51e-05
ENSMUSG00000000441	Raf1	II	2238.31	0.300778	0.000428686	0.00297804
ENSMUSG00000000530	Acvrl1	II	295.653	1.71211	9.54e-08	2.62e-06
ENSMUSG00000000552	Zfp385a	II	631.719	0.714185	3.55e-07	7.92e-06
ENSMUSG00000000555	Itga5	II	608.862	0.652882	1.08e-05	0.000136708
ENSMUSG00000000563	Atp5f1	II	2025.77	0.226945	0.00625413	0.0267662
ENSMUSG00000000581	C1d	II	271.043	0.396533	0.000343517	0.00249289
ENSMUSG00000000594	Gm2a	II	5954.43	0.614156	1.77e-10	1.51e-08
ENSMUSG00000000628	Hk2	II	644.991	0.57468	1.03e-05	0.000131173
ENSMUSG00000000708	Kat2b	II	1039.74	0.340744	2.01e-06	3.3e-05
ENSMUSG00000000794	Kcnn3	II	8.05682	2.85513	0.00738796	0.0305174
ENSMUSG00000000876	Pxmp4	II	272.064	0.29005	0.00695908	0.02915
ENSMUSG00000000958	Slc7a7	II	237.825	0.94414	1.44e-09	8.22e-08
ENSMUSG00000000983	Wfdc18	II	6.14267	1.594	0.0087176	0.0349152
ENSMUSG00000001025	S100a6	II	2970.63	1.32328	1.79e-06	2.99e-05
ENSMUSG00000001052	Sec24b	II	1757	0.212834	0.000381923	0.00271484
ENSMUSG00000001062	Vps9d1	II	616.748	0.564515	3.28e-09	1.69e-07
ENSMUSG00000001065	Zfp276	II	754.143	0.500906	3.26e-07	7.43e-06
ENSMUSG00000001143	Lman2l	II	494.476	0.560588	8.22e-11	8e-09
ENSMUSG00000001156	Mxd1	II	4757.86	1.16664	3.27e-05	0.000352203
ENSMUSG00000001227	Sema6b	II	198.724	2.48475	1.34e-10	1.2e-08
ENSMUSG00000001229	Dpp9	II	1039.2	0.22711	0.00632165	0.0269934
ENSMUSG00000001247	Lsr	II	119.054	1.40399	1.85e-07	4.64e-06
ENSMUSG00000001288	Rarg	II	851.89	0.396814	4.63e-06	6.72e-05
ENSMUSG00000001418	Glmp	II	1286.27	0.291292	4.73e-05	0.000477264
ENSMUSG00000001424	Snd1	II	2078.55	0.30391	7.46e-05	0.00069353
ENSMUSG00000001435	Col18a1	II	29.4304	2.23745	4.89e-05	0.000490608
ENSMUSG00000001441	Npepps	II	1354.79	0.375508	0.000189786	0.00152061
ENSMUSG00000001473	Tubb6	II	321.52	0.503956	0.0114432	0.0433273
ENSMUSG00000001632	Brpf1	II	1637.57	0.288618	6.04e-05	0.000587595
ENSMUSG00000001687	Ubl3	II	1724.49	0.422519	1.23e-05	0.000152407
ENSMUSG00000001729	Akt1	II	3278.93	0.291216	0.000796327	0.00501052
ENSMUSG00000001739	Cldn15	II	40.7126	2.41185	1.97e-08	7.11e-07
ENSMUSG00000001750	Tcirg1	II	2738.47	0.531481	1.49e-16	1.22e-13
ENSMUSG00000001768	Rin2	II	534.61	0.973631	2.9e-08	9.74e-07
ENSMUSG00000001794	Capns1	II	3369.36	0.310738	1.05e-05	0.00013297
ENSMUSG00000001891	Ugp2	II	725.067	0.34566	0.0017708	0.00962695
ENSMUSG00000001911	Nfix	II	447.187	0.654249	6.81e-11	6.71e-09
ENSMUSG00000002014	Ssr4	II	723.687	0.445681	4.5e-06	6.56e-05
ENSMUSG00000002058	Unc119	II	983.232	0.440679	0.000117862	0.00101743
ENSMUSG00000002103	Acp2	II	663.724	0.475714	0.000786495	0.00495628
ENSMUSG00000002111	Spi1	II	3784.9	1.01715	7.01e-12	9.96e-10
ENSMUSG00000002147	Stat6	II	4542.27	0.243007	8.81e-05	0.000798698
ENSMUSG00000002204	Napsa	II	3513	0.733332	8.1e-16	4.73e-13
ENSMUSG00000002227	Mov10	II	1219.93	1.01172	3.73e-06	5.62e-05
ENSMUSG00000002250	Ppard	II	619.601	0.739451	5.35e-09	2.5e-07
ENSMUSG00000002332	Dhrs1	II	545.959	0.587734	5.47e-07	1.12e-05
ENSMUSG00000002489	Tiam1	II	796.597	0.503135	0.00361298	0.0172859
ENSMUSG00000002603	Tgfb1	II	6533.17	0.367027	1.09e-11	1.45e-09
ENSMUSG00000002608	Ccdc97	II	1379.51	0.329606	2.39e-07	5.79e-06
ENSMUSG00000002699	Lcp2	II	3862.72	0.282409	0.000969693	0.00588182
ENSMUSG00000002731	Prkra	II	127.97	0.84755	2.11e-08	7.55e-07
ENSMUSG00000002768	Mea1	II	390.268	0.181667	0.0102786	0.0397907
ENSMUSG00000002778	Kdelr1	II	990.209	0.353353	1.09e-07	2.94e-06
ENSMUSG00000002812	Flii	II	3886.83	0.173046	0.00638265	0.0271953
ENSMUSG00000002844	Adprh	II	992.643	0.389226	0.000623663	0.00406551
ENSMUSG00000002897	Il17ra	II	7724.41	0.436594	1.01e-05	0.000128696
ENSMUSG00000002957	Ap2a2	II	1724.67	0.680904	1.08e-14	4.57e-12
ENSMUSG00000002981	Clptm1	II	1569.24	0.161398	0.00331639	0.016112
ENSMUSG00000003062	Stard3nl	II	367.985	0.368681	0.000924593	0.00565229
ENSMUSG00000003072	Atp5d	II	1309.21	0.180975	0.0110386	0.0421283
ENSMUSG00000003123	Lipe	II	712.979	0.711799	1.77e-08	6.54e-07
ENSMUSG00000003161	Sri	II	1697.93	0.476044	0.000878872	0.00543372
ENSMUSG00000003206	Ebi3	II	236.222	0.8022	2.26e-05	0.000253858
ENSMUSG00000003228	Grk5	II	1168.28	0.286117	0.012876	0.0477245
ENSMUSG00000003283	Hck	II	3429.3	0.857564	3.66e-10	2.68e-08
ENSMUSG00000003316	Glg1	II	3031.89	0.268349	1.03e-06	1.88e-05
ENSMUSG00000003458	Ncstn	II	1927.3	0.294107	1.05e-05	0.000133539
ENSMUSG00000003541	Ier3	II	80.6346	1.87945	1.04e-09	6.45e-08
ENSMUSG00000003644	Rps6ka1	II	3176.06	0.230261	0.00766992	0.0314194
ENSMUSG00000003762	Adck4	II	219.079	0.401564	0.000615732	0.00402602
ENSMUSG00000004040	Stat3	II	4739.28	0.403007	4.39e-08	1.36e-06
ENSMUSG00000004043	Stat5a	II	901.854	0.16457	0.00281705	0.0141008
ENSMUSG00000004054	Map3k11	II	1862.14	0.399187	2.89e-07	6.73e-06
ENSMUSG00000004070	Hmox2	II	758.007	0.455838	1.41e-06	2.45e-05
ENSMUSG00000004085	Zak	II	139.953	0.525118	0.00151955	0.00850999
ENSMUSG00000004207	Psap	II	40289.1	0.695283	9.06e-11	8.72e-09
ENSMUSG00000004266	Ptpn6	II	8002.63	0.51894	7.73e-13	1.6e-10
ENSMUSG00000004446	Bid	II	878.087	0.398107	6.24e-06	8.6e-05
ENSMUSG00000004451	Ralb	II	670.662	0.870167	3.17e-14	1.2e-11
ENSMUSG00000004460	Dnajb11	II	1405.81	0.248179	0.00143957	0.00815139
ENSMUSG00000004508	Gab2	II	946.779	0.731779	6.53e-07	1.29e-05
ENSMUSG00000004626	Stxbp2	II	2350.8	0.449666	7.55e-06	0.000101676
ENSMUSG00000004668	Abca13	II	96.9738	3.96789	2.96e-08	9.95e-07
ENSMUSG00000004677	Myo9b	II	3960.41	0.129445	0.0100878	0.0392587
ENSMUSG00000004709	Cd244	II	1651.03	0.491495	0.000123089	0.00105331
ENSMUSG00000004730	Adgre1	II	1515.94	0.865554	0.00012353	0.00105598
ENSMUSG00000004788	Eif2b2	II	473.448	0.269288	0.00154616	0.00862653
ENSMUSG00000004846	Plod3	II	1988.71	1.0297	1.45e-17	1.97e-14
ENSMUSG00000004864	Mapk13	II	230.254	2.90108	3.54e-09	1.78e-07
ENSMUSG00000004931	Apba3	II	253.44	0.310973	0.00273018	0.0137544
ENSMUSG00000004936	Map2k1	II	1625.89	0.283645	0.000172394	0.00139909
ENSMUSG00000005054	Cstb	II	326.944	0.63147	9.51e-07	1.75e-05
ENSMUSG00000005087	Cd44	II	8330.28	0.530609	1.19e-05	0.000147302
ENSMUSG00000005142	Man2b1	II	7109.31	0.508506	1.33e-05	0.000162609
ENSMUSG00000005413	Hmox1	II	601.725	1.06433	1.37e-09	8.03e-08
ENSMUSG00000005442	Cic	II	5207.61	0.178534	0.00594248	0.0256879
ENSMUSG00000005514	Por	II	1140.27	0.428108	0.000343239	0.00249289
ENSMUSG00000005615	Pcyt1a	II	809.945	0.577895	1.1e-07	2.97e-06
ENSMUSG00000005656	Snx6	II	594.399	0.261077	0.0104404	0.0402576
ENSMUSG00000005672	Kit	II	173.383	1.53262	0.000185851	0.00149274
ENSMUSG00000005686	Ampd3	II	1091.31	1.40109	2.08e-10	1.69e-08
ENSMUSG00000005800	Mmp8	II	3493.78	3.81417	3.27e-12	5.36e-10
ENSMUSG00000005803	Sqrdl	II	548.249	1.08006	4.74e-07	9.98e-06
ENSMUSG00000005823	Gpr108	II	844.029	0.358015	4.86e-06	6.99e-05
ENSMUSG00000005824	Tnfsf14	II	585.599	0.92307	3.93e-06	5.86e-05
ENSMUSG00000005881	Ergic3	II	747.748	0.285217	0.000493358	0.00333659
ENSMUSG00000005949	Ctns	II	346.052	0.742026	2.86e-11	3.27e-09
ENSMUSG00000005982	Naa60	II	1863.69	0.276898	0.00278272	0.013976
ENSMUSG00000006058	Snf8	II	601.655	0.260347	0.00238185	0.0122795
ENSMUSG00000006095	Tbcb	II	393.915	0.228456	0.0134501	0.049307
ENSMUSG00000006262	Mob1b	II	683.301	0.196895	0.00399814	0.0186432
ENSMUSG00000006273	Atp6v1b2	II	3187.06	0.766653	4.96e-10	3.48e-08
ENSMUSG00000006281	Tep1	II	1433.37	0.34847	7.7e-05	0.000713321
ENSMUSG00000006304	Arpc2	II	8380.02	0.238631	0.000442686	0.00305711
ENSMUSG00000006315	Tmem147	II	248.378	0.286547	0.012045	0.0452499
ENSMUSG00000006390	Elovl1	II	1155.82	0.233676	0.000881302	0.00544669
ENSMUSG00000006411	Pvrl4	II	94.3747	0.854777	1.42e-08	5.43e-07
ENSMUSG00000006519	Cyba	II	3577.55	0.282037	0.00697571	0.0292048
ENSMUSG00000006589	Aprt	II	573.948	0.530316	0.000162203	0.00133359
ENSMUSG00000006699	Cdc42	II	8060.94	0.20765	0.00797533	0.0324026
ENSMUSG00000006736	Tspan31	II	418.748	0.441328	0.000209653	0.00164751
ENSMUSG00000006932	Ctnnb1	II	3750.26	0.178531	0.000572798	0.00378053
ENSMUSG00000007041	Clic1	II	3902.8	0.25395	0.00725841	0.0301567
ENSMUSG00000007617	Homer1	II	191.774	0.36183	0.0103089	0.0398821
ENSMUSG00000007815	Rhoa	II	8547.36	0.242629	0.000288782	0.00215834
ENSMUSG00000007833	Aldh16a1	II	677.299	0.239074	0.00298938	0.0147958
ENSMUSG00000007837	Prrg2	II	131.456	0.600061	4.8e-05	0.00048242
ENSMUSG00000008035	Mid1ip1	II	931.936	0.294412	0.000452302	0.00311266
ENSMUSG00000008318	Relt	II	1016.02	0.720133	8.89e-08	2.47e-06
ENSMUSG00000008384	Sertad1	II	311.736	0.350362	0.0046477	0.0209492
ENSMUSG00000008475	Arpc5	II	7005.14	0.228016	0.00788303	0.0320914
ENSMUSG00000008540	Mgst1	II	955.057	1.10981	4.01e-06	5.97e-05
ENSMUSG00000009035	Tmem184b	II	1150.55	0.313751	0.000498448	0.00336267
ENSMUSG00000009292	Trpm2	II	1999.28	0.587813	0.00384856	0.0181327
ENSMUSG00000009376	Met	II	248.371	0.924134	7.38e-08	2.11e-06
ENSMUSG00000009630	Ppp2cb	II	1025.77	0.337081	0.000922996	0.00564464
ENSMUSG00000009687	Fxyd5	II	6174.71	0.396219	0.000485436	0.00329528
ENSMUSG00000010307	Tmem86a	II	147.885	0.418598	0.0126314	0.0469992
ENSMUSG00000010342	Tex14	II	29.379	0.989937	0.000565828	0.0037416
ENSMUSG00000010406	Mrpl52	II	280.334	0.267879	0.0128336	0.0475998
ENSMUSG00000011148	Adssl1	II	679.949	0.600859	2.05e-09	1.12e-07
ENSMUSG00000011382	Dhdh	II	124.016	0.580767	0.000142165	0.00119467
ENSMUSG00000011752	Pgam1	II	1670.46	0.512153	2.3e-07	5.62e-06
ENSMUSG00000011958	Bnip2	II	1489.09	0.225363	0.00161827	0.00894944
ENSMUSG00000012117	Dhdds	II	587.604	0.618655	1.14e-06	2.06e-05
ENSMUSG00000012428	Steap4	II	763.839	3.50876	1.22e-15	6.66e-13
ENSMUSG00000012519	Mlkl	II	150.009	0.559651	0.00214061	0.0112594
ENSMUSG00000013707	Tnfaip8l2	II	999.555	0.501561	4.78e-05	0.000481642
ENSMUSG00000013973	Dedd	II	553.259	0.202522	0.010019	0.0390581
ENSMUSG00000013974	Mcemp1	II	1072.45	1.47418	9.66e-09	4.04e-07
ENSMUSG00000014418	Hps5	II	1022.4	0.284899	1.3e-05	0.000159415
ENSMUSG00000014543	Klra17	II	88.71	2.45682	1.67e-07	4.25e-06
ENSMUSG00000014547	Wdfy2	II	241.183	0.432774	0.00134697	0.00771796
ENSMUSG00000014602	Kif1a	II	8.46164	1.82517	0.000514144	0.00344723
ENSMUSG00000014778	Fhod1	II	1082.88	0.27526	4.97e-05	0.000498197
ENSMUSG00000014867	Surf4	II	2446.28	0.264426	0.00135369	0.00774832
ENSMUSG00000015027	Galns	II	446.496	0.515603	6.3e-05	0.000608
ENSMUSG00000015112	Slc25a13	II	63.5724	0.786009	0.0012216	0.00713129
ENSMUSG00000015133	Lrrk1	II	1520.2	0.244499	0.000540745	0.00359756
ENSMUSG00000015312	Gadd45b	II	280.366	0.413109	0.010076	0.0392224
ENSMUSG00000015340	Cybb	II	11089.5	0.553423	3.8e-06	5.69e-05
ENSMUSG00000015461	Atf6b	II	1077.74	0.382206	3.15e-11	3.58e-09
ENSMUSG00000015474	Ppt2	II	634.999	0.453203	6.95e-05	0.000657313
ENSMUSG00000015575	Atp6v0e	II	1251	0.302616	0.0028164	0.0141008
ENSMUSG00000015656	Hspa8	II	26827	0.409982	0.00050695	0.00340738
ENSMUSG00000015702	Anxa9	II	37.6531	0.811827	9.34e-05	0.000836531
ENSMUSG00000015714	Cers2	II	2398.09	0.238599	0.000240791	0.00185301
ENSMUSG00000015733	Capza2	II	2996.01	0.421322	0.000186128	0.00149423
ENSMUSG00000015750	Aph1a	II	1389.57	0.292335	0.00643557	0.0273495
ENSMUSG00000015766	Eps8	II	488.849	1.22033	2.81e-10	2.13e-08
ENSMUSG00000015839	Nfe2l2	II	2287.3	0.471503	6.06e-06	8.4e-05
ENSMUSG00000015850	Adamtsl4	II	109.509	1.95141	2.55e-06	4.04e-05
ENSMUSG00000015932	Dstn	II	1533.73	0.799084	3.37e-06	5.13e-05
ENSMUSG00000015937	H2afy	II	3223.63	0.239795	9.99e-06	0.000127694
ENSMUSG00000015947	Fcgr1	II	931.083	1.24476	2.31e-17	2.91e-14
ENSMUSG00000015980	Lrrc27	II	21.849	1.36295	0.00180253	0.00975992
ENSMUSG00000016024	Lbp	II	71.576	2.34352	1.72e-10	1.5e-08
ENSMUSG00000016256	Ctsz	II	3518.4	0.69771	3.66e-21	9.97e-18
ENSMUSG00000016496	Cd274	II	1924.41	0.312871	0.00770594	0.0315354
ENSMUSG00000016528	Mapkapk2	II	4554.81	0.516993	4.68e-09	2.24e-07
ENSMUSG00000016534	Lamp2	II	3155.55	0.955338	5.77e-12	8.36e-10
ENSMUSG00000016541	Atxn10	II	945.436	1.05772	5.99e-06	8.33e-05
ENSMUSG00000016664	Pacsin2	II	2970.68	0.292865	0.00389755	0.0182941
ENSMUSG00000016831	Tox4	II	1746.15	0.162619	0.00330271	0.0160503
ENSMUSG00000017057	Il13ra1	II	1041.73	1.49719	1.19e-10	1.08e-08
ENSMUSG00000017144	Rnd3	II	182.525	0.941055	2.89e-08	9.74e-07
ENSMUSG00000017466	Timp2	II	700.889	0.737497	0.00718276	0.0299336
ENSMUSG00000017607	Tns4	II	107.033	0.688104	1.75e-05	0.000205008
ENSMUSG00000017631	Abr	II	3273.11	0.396923	2.06e-05	0.000235029
ENSMUSG00000017670	Elmo2	II	2568.14	0.30426	0.000410057	0.00286689
ENSMUSG00000017715	Pgs1	II	1075.55	0.6372	9.49e-12	1.28e-09
ENSMUSG00000017760	Ctsa	II	4659.18	0.557975	1.87e-11	2.33e-09
ENSMUSG00000017776	Crk	II	1517.69	0.337796	0.000503831	0.00339064
ENSMUSG00000017781	Pitpna	II	4426.5	0.413276	2.4e-08	8.35e-07
ENSMUSG00000017830	Dhx58	II	759.23	0.530187	7.52e-06	0.000101347
ENSMUSG00000017831	Rab5a	II	860.192	0.225067	0.000334603	0.00244275
ENSMUSG00000017837	Nkiras2	II	811.744	0.481135	3.65e-08	1.17e-06
ENSMUSG00000017929	B4galt5	II	2471.75	0.207343	0.00424185	0.019507
ENSMUSG00000018001	Cyth3	II	864.41	0.349208	0.0127765	0.047399
ENSMUSG00000018008	Cyth4	II	3815.51	0.241902	0.00219784	0.0114902
ENSMUSG00000018143	Mafk	II	946.683	0.22888	0.00481332	0.0215237
ENSMUSG00000018167	Stard3	II	751.349	0.295593	4.44e-05	0.000454851
ENSMUSG00000018171	Vmp1	II	1347.35	0.30956	0.00364899	0.0174236
ENSMUSG00000018339	Gpx3	II	99.7908	2.14462	1.57e-11	2.03e-09
ENSMUSG00000018381	Abi3	II	3496.46	0.465186	4.01e-05	0.000417978
ENSMUSG00000018459	Slc13a3	II	18.2507	2.24486	4.52e-05	0.000461397
ENSMUSG00000018476	Kdm6b	II	2336.2	0.767079	2.25e-07	5.51e-06
ENSMUSG00000018500	Adora2b	II	57.5292	0.869188	8.91e-06	0.000115764
ENSMUSG00000018507	Trpv2	II	1446.82	0.298456	0.000387757	0.00275097
ENSMUSG00000018559	Ctdnep1	II	1189.63	0.181183	0.000549049	0.00364835
ENSMUSG00000018572	Phf23	II	909.322	0.184248	0.0068625	0.0288045
ENSMUSG00000018736	Ndel1	II	864.62	0.525379	0.000302157	0.00223988
ENSMUSG00000018752	Tnfsfm13	II	179.548	0.509625	3.15e-05	0.000340295
ENSMUSG00000018774	Cd68	II	1823.5	0.852148	2.25e-13	6.23e-11
ENSMUSG00000018899	Irf1	II	5726.49	0.518585	6.79e-05	0.000646076
ENSMUSG00000019055	Plod1	II	356.252	1.00091	2.04e-09	1.12e-07
ENSMUSG00000019066	Rab3d	II	763.003	0.854432	1.01e-05	0.000128747
ENSMUSG00000019087	Atp6ap1	II	3376.35	0.429358	2.27e-06	3.66e-05
ENSMUSG00000019088	Dnase1l1	II	440.209	0.359745	0.0037778	0.0178705
ENSMUSG00000019122	Ccl9	II	1313.41	0.6606	7.93e-05	0.00073184
ENSMUSG00000019188	H13	II	1980.94	0.408256	2.49e-06	3.97e-05
ENSMUSG00000019210	Atp6v1e1	II	998.963	0.450078	7.54e-05	0.000699541
ENSMUSG00000019254	Ppp1r12c	II	2200.79	0.280197	5.65e-05	0.000555031
ENSMUSG00000019256	Ahr	II	349.382	0.520052	0.00220105	0.0115033
ENSMUSG00000019362	D8Ertd738e	II	776.281	0.273025	0.00121949	0.00712224
ENSMUSG00000019433	Gipc1	II	493.947	0.580561	4.51e-08	1.4e-06
ENSMUSG00000019461	Plscr3	II	334.259	0.651124	2.23e-08	7.89e-07
ENSMUSG00000019487	Trip10	II	99.4995	0.505347	0.000943932	0.00575331
ENSMUSG00000019528	Gyg	II	1420.98	1.22428	2.54e-10	1.96e-08
ENSMUSG00000019564	Arid3a	II	1166.08	0.837915	3.88e-06	5.8e-05
ENSMUSG00000019579	Mydgf	II	345.611	0.336374	0.000325936	0.00239229
ENSMUSG00000019590	Cyb561	II	29.2738	0.628401	0.00721608	0.0300233
ENSMUSG00000019659	Ccdc12	II	1120.69	0.227823	0.00133105	0.00765351
ENSMUSG00000019768	Esr1	II	81.4489	0.580348	0.00957034	0.0376211
ENSMUSG00000019806	Aig1	II	165.119	0.799132	2.37e-07	5.75e-06
ENSMUSG00000019810	Fuca2	II	790.768	0.580545	5.46e-07	1.11e-05
ENSMUSG00000019832	Rab32	II	891.85	0.874908	2.86e-12	4.82e-10
ENSMUSG00000019872	Smpdl3a	II	3144.61	0.797766	2.8e-07	6.57e-06
ENSMUSG00000019873	Reep3	II	975.486	0.454957	7.61e-05	0.000705937
ENSMUSG00000019916	P4ha1	II	583.196	0.337897	0.00707768	0.0295711
ENSMUSG00000019969	Psen1	II	1875.58	0.428068	4.11e-07	8.87e-06
ENSMUSG00000019979	Apaf1	II	1361.91	0.277169	0.00426539	0.0195987
ENSMUSG00000019990	Pde7b	II	269.703	0.735917	1.15e-05	0.000142994
ENSMUSG00000019998	Stx7	II	1799.84	0.456595	4.94e-11	5.18e-09
ENSMUSG00000020009	Ifngr1	II	4146.26	0.271711	0.0111924	0.0425749
ENSMUSG00000020057	Dram1	II	564.931	0.743638	1.6e-05	0.000190565
ENSMUSG00000020077	Srgn	II	9554.19	0.536119	0.000112673	0.000977472
ENSMUSG00000020078	Vps26a	II	855.282	0.562443	6.59e-13	1.43e-10
ENSMUSG00000020085	Aifm2	II	117.49	0.793712	3.45e-05	0.000368002
ENSMUSG00000020097	Sgpl1	II	2182.9	0.428398	2.83e-07	6.61e-06
ENSMUSG00000020100	Slc29a3	II	729.626	0.468708	6.46e-07	1.28e-05
ENSMUSG00000020101	Vsir	II	5240.85	0.971226	6.57e-08	1.92e-06
ENSMUSG00000020109	Dnajb12	II	706.323	0.189203	0.00907058	0.0360552
ENSMUSG00000020116	Pno1	II	227.742	0.242925	0.0121359	0.0455322
ENSMUSG00000020125	Elane	II	5.57147	2.78499	0.0001447	0.00121348
ENSMUSG00000020128	Vps54	II	1250.09	0.231276	0.00251437	0.0128372
ENSMUSG00000020149	Rab1a	II	1495.05	0.449553	5.4e-07	1.1e-05
ENSMUSG00000020198	Ap3d1	II	2597.76	0.289892	4.64e-05	0.000469992
ENSMUSG00000020225	Tmbim4	II	559.826	0.390077	0.00107552	0.00641665
ENSMUSG00000020260	Pofut2	II	554.082	0.330978	1.2e-05	0.000148463
ENSMUSG00000020261	Slc36a1	II	1044.32	0.555681	4.51e-09	2.18e-07
ENSMUSG00000020271	Fbxw11	II	1051.67	0.166841	0.0065618	0.0277633
ENSMUSG00000020277	Pfkl	II	801.162	0.301427	0.00219184	0.0114735
ENSMUSG00000020284	1810043G02Rik	II	137.344	0.687692	0.000258437	0.0019666
ENSMUSG00000020376	Rnf130	II	1654.91	0.505847	4.35e-06	6.36e-05
ENSMUSG00000020386	Sar1b	II	314.95	0.252585	0.00303567	0.0149841
ENSMUSG00000020397	Med7	II	205.987	0.337696	0.00220219	0.0115056
ENSMUSG00000020407	Upp1	II	471.875	2.36256	3.23e-10	2.38e-08
ENSMUSG00000020422	Tns3	II	1168.67	0.613464	2.62e-09	1.39e-07
ENSMUSG00000020432	Tcn2	II	993.001	1.23356	6.48e-08	1.91e-06
ENSMUSG00000020458	Rtn4	II	2128.29	0.432216	6.23e-07	1.24e-05
ENSMUSG00000020476	Dbnl	II	3609.63	0.33552	2.59e-06	4.1e-05
ENSMUSG00000020484	Xbp1	II	2452.22	0.802621	3.9e-14	1.37e-11
ENSMUSG00000020522	Mfap3	II	1089.66	0.220754	0.00318368	0.0155875
ENSMUSG00000020553	Pctp	II	239.773	0.416988	0.000217878	0.00170069
ENSMUSG00000020571	Pdia6	II	1717.49	0.517858	1.09e-05	0.000137507
ENSMUSG00000020572	Nampt	II	1502.46	0.773617	1.06e-08	4.27e-07
ENSMUSG00000020576	Nbas	II	472.458	0.308931	0.00279513	0.0140297
ENSMUSG00000020585	Laptm4a	II	2809.79	0.3463	0.000287127	0.00214794
ENSMUSG00000020589	Fam49a	II	2336.98	0.289428	0.0100195	0.0390581
ENSMUSG00000020635	Fkbp1b	II	40.1496	0.683575	0.00246359	0.0126173
ENSMUSG00000020647	Ncoa1	II	1693.62	0.415319	2.15e-05	0.000243044
ENSMUSG00000020709	Adap2	II	115.361	0.920077	2.96e-05	0.000320652
ENSMUSG00000020777	Acox1	II	621.014	0.245468	0.00128994	0.00745386
ENSMUSG00000020790	Ankfy1	II	2648.6	0.274907	4.99e-07	1.03e-05
ENSMUSG00000020806	Rhbdf2	II	1249.95	0.52577	2.29e-06	3.68e-05
ENSMUSG00000020814	Mxra7	II	26.5089	1.58794	0.000107982	0.00094683
ENSMUSG00000020823	Sec14l1	II	1866.42	0.457383	8.31e-05	0.000761276
ENSMUSG00000020844	Nxn	II	212.8	0.646695	2.98e-05	0.000322298
ENSMUSG00000020857	Nme2	II	1321.81	0.443629	1.39e-06	2.42e-05
ENSMUSG00000020865	Abcc3	II	47.9705	0.758371	0.00125581	0.00729011
ENSMUSG00000020869	Lrrc59	II	1047.98	0.203484	0.00397995	0.0185742
ENSMUSG00000020901	Pik3r5	II	2935.63	0.374749	3.2e-06	4.94e-05
ENSMUSG00000020903	Stx8	II	273.868	0.366331	8.38e-05	0.000766593
ENSMUSG00000020936	Nmt1	II	1918.29	0.304231	9.85e-07	1.81e-05
ENSMUSG00000020952	Scfd1	II	499.359	0.267528	0.000109291	0.00095523
ENSMUSG00000020964	Sel1l	II	1636.34	0.317573	0.000221849	0.00172922
ENSMUSG00000021000	Ctage5	II	1885.27	0.413044	7.18e-06	9.71e-05
ENSMUSG00000021003	Galc	II	221.081	0.982702	9.51e-08	2.62e-06
ENSMUSG00000021024	Psma6	II	965.652	0.185582	0.00943532	0.0372031
ENSMUSG00000021025	Nfkbia	II	1866.64	0.448885	1.34e-10	1.2e-08
ENSMUSG00000021036	Sptlc2	II	1526.31	0.385665	0.000190375	0.00152309
ENSMUSG00000021038	Vipas39	II	584.824	0.565276	4.59e-05	0.00046658
ENSMUSG00000021040	Slirp	II	174.251	0.328951	0.00484658	0.021637
ENSMUSG00000021069	Pygl	II	3820.97	1.59123	4.4e-08	1.36e-06
ENSMUSG00000021097	Clmn	II	40.0184	1.99087	2.32e-05	0.000260374
ENSMUSG00000021124	Vti1b	II	520.903	0.228328	0.00893217	0.0356524
ENSMUSG00000021133	Susd6	II	2773.14	0.478435	1.44e-08	5.51e-07
ENSMUSG00000021140	Pcnx	II	1154.25	0.309451	0.000316503	0.00233143
ENSMUSG00000021143	Pacs2	II	1359.68	0.201059	0.00341573	0.0165063
ENSMUSG00000021185	9030617O03Rik	II	286.563	0.314317	0.000140118	0.00117929
ENSMUSG00000021242	Npc2	II	4868.23	0.48153	3.87e-08	1.23e-06
ENSMUSG00000021248	Tmed10	II	2544.18	0.393689	6.19e-05	0.000598716
ENSMUSG00000021266	Wars	II	1819.75	0.379226	5.56e-06	7.83e-05
ENSMUSG00000021275	Tecpr2	II	300.345	0.432295	0.000192956	0.00153923
ENSMUSG00000021279	Cdc42bpb	II	853.082	0.546783	4.18e-08	1.31e-06
ENSMUSG00000021281	Tnfaip2	II	4173.32	0.825721	3.68e-06	5.54e-05
ENSMUSG00000021288	Klc1	II	1186.32	0.193125	0.00319665	0.0156277
ENSMUSG00000021360	Gcnt2	II	2021.36	1.57124	3.74e-12	5.88e-10
ENSMUSG00000021361	Tmem14c	II	813.641	0.492216	3.53e-08	1.14e-06
ENSMUSG00000021366	Hivep1	II	1729.66	0.232839	0.003546	0.0169952
ENSMUSG00000021375	Kif13a	II	302.665	0.495415	7.32e-05	0.000684221
ENSMUSG00000021408	Ripk1	II	1166.64	0.376217	0.0019162	0.0102875
ENSMUSG00000021417	Eci2	II	424.426	0.290155	0.00102308	0.00616673
ENSMUSG00000021423	Ly86	II	1490.6	0.761041	2.9e-13	7.62e-11
ENSMUSG00000021477	Ctsl	II	282.322	1.77199	2.17e-11	2.65e-09
ENSMUSG00000021484	Lman2	II	2800.42	0.258666	1.76e-06	2.95e-05
ENSMUSG00000021486	Prelid1	II	2460.63	0.347841	0.0001185	0.00102152
ENSMUSG00000021550	2210016F16Rik	II	351.575	0.285359	0.000188975	0.00151486
ENSMUSG00000021591	Glrx	II	1163.25	1.17055	1.01e-05	0.000128961
ENSMUSG00000021607	Mrpl36	II	275.572	0.266823	0.00237292	0.0122439
ENSMUSG00000021614	Vcan	II	1763.52	2.24253	2.94e-13	7.62e-11
ENSMUSG00000021624	Cd180	II	1873.83	0.539159	2.83e-06	4.43e-05
ENSMUSG00000021650	Ptcd2	II	390.238	0.303431	0.00112606	0.00666465
ENSMUSG00000021665	Hexb	II	1413.55	0.320601	1.52e-05	0.000182219
ENSMUSG00000021696	Elovl7	II	182.848	0.482511	0.0120275	0.0451943
ENSMUSG00000021725	Parp8	II	814.379	0.601236	1.5e-13	4.63e-11
ENSMUSG00000021728	Emb	II	2667.05	0.762849	2.41e-07	5.83e-06
ENSMUSG00000021770	Samd8	II	418.702	0.522401	0.000161149	0.00132559
ENSMUSG00000021771	Vdac2	II	1623.66	0.189444	0.00280082	0.0140497
ENSMUSG00000021794	Glud1	II	3941.64	0.304434	0.000328247	0.00240171
ENSMUSG00000021814	Anxa7	II	1230.76	0.372596	8.48e-06	0.000111475
ENSMUSG00000021822	Plau	II	76.5595	0.748837	0.0116945	0.0441053
ENSMUSG00000021868	Ppif	II	849.71	0.304738	0.00419414	0.0193376
ENSMUSG00000021871	Pnp	II	2419.23	0.853421	8.9e-09	3.78e-07
ENSMUSG00000021876	Rnase4	II	128.025	1.02447	1.89e-05	0.00021942
ENSMUSG00000021877	Arf4	II	1111.67	0.19094	0.000490186	0.00332338
ENSMUSG00000021886	Gpr65	II	637.729	0.389926	0.00018294	0.00147225
ENSMUSG00000021948	Prkcd	II	7022.38	0.401468	5.06e-08	1.55e-06
ENSMUSG00000021957	Tkt	II	4825.03	0.60537	6.14e-06	8.48e-05
ENSMUSG00000021987	Mtmr6	II	1646.37	0.383788	0.000265932	0.00201987
ENSMUSG00000021998	Lcp1	II	28163.1	0.502893	0.000154498	0.00128184
ENSMUSG00000022003	Slc25a30	II	284.792	0.385608	0.00104591	0.00626744
ENSMUSG00000022026	Olfm4	II	75.0446	4.39015	6.94e-15	3.07e-12
ENSMUSG00000022089	Bin3	II	909.162	0.658852	6.57e-06	9e-05
ENSMUSG00000022125	Cln5	II	599.532	0.456621	4.44e-06	6.47e-05
ENSMUSG00000022126	Irg1	II	518.696	1.43258	4.06e-07	8.81e-06
ENSMUSG00000022148	Fyb	II	6708.57	0.328482	2.11e-06	3.44e-05
ENSMUSG00000022180	Slc7a8	II	272.426	0.72892	6.08e-05	0.00058986
ENSMUSG00000022184	Fbxo4	II	224.618	0.370878	5.91e-05	0.000575498
ENSMUSG00000022216	Psme1	II	3637.5	0.184402	0.00974992	0.0382535
ENSMUSG00000022218	Tgm1	II	130.239	2.83471	1.65e-12	3.02e-10
ENSMUSG00000022220	Adcy4	II	179.197	1.1322	7.69e-07	1.48e-05
ENSMUSG00000022221	Ripk3	II	562.945	0.410818	3.48e-06	5.29e-05
ENSMUSG00000022263	Trio	II	941.43	0.519914	2.35e-05	0.000262564
ENSMUSG00000022285	Ywhaz	II	11339.6	0.154549	0.010463	0.0403176
ENSMUSG00000022372	Sla	II	4337.21	0.340458	0.00820208	0.0332084
ENSMUSG00000022378	Fam49b	II	2788.4	0.50891	2.83e-07	6.61e-06
ENSMUSG00000022419	Deptor	II	196.255	0.756378	4.34e-07	9.29e-06
ENSMUSG00000022427	Tomm22	II	1004.22	0.192992	0.00232951	0.0120438
ENSMUSG00000022436	Sh3bp1	II	2278.39	0.208459	0.00124928	0.00726255
ENSMUSG00000022450	Ndufa6	II	625.83	0.229401	0.00221942	0.0115734
ENSMUSG00000022453	Naga	II	844.128	0.41681	0.000263756	0.00200427
ENSMUSG00000022479	Vdr	II	22.5824	1.20474	2.56e-05	0.000283845
ENSMUSG00000022488	Nckap1l	II	7546.86	0.284384	0.000327121	0.00239561
ENSMUSG00000022514	Il1rap	II	480.76	1.43767	7.16e-07	1.4e-05
ENSMUSG00000022534	Mefv	II	769.393	1.04966	1.92e-09	1.07e-07
ENSMUSG00000022536	Glyr1	II	2122.71	0.212867	0.00343821	0.0165941
ENSMUSG00000022555	Dgat1	II	766.724	1.7726	1.06e-08	4.27e-07
ENSMUSG00000022558	Mroh1	II	1198.65	0.365785	0.000108127	0.00094708
ENSMUSG00000022574	Naprt	II	44.8731	0.692347	0.000874917	0.00541541
ENSMUSG00000022575	Gsdmd	II	1558.35	0.567541	4.11e-10	2.97e-08
ENSMUSG00000022582	Ly6g	II	296.923	4.24808	1.04e-10	9.65e-09
ENSMUSG00000022584	Ly6c2	II	5744.43	0.417651	0.0106666	0.040956
ENSMUSG00000022587	Ly6e	II	23723.7	0.499844	1.63e-14	6.66e-12
ENSMUSG00000022641	Bbx	II	983.314	0.227611	0.00815238	0.0330399
ENSMUSG00000022659	Gcsam	II	65.768	0.800607	0.00546492	0.0238952
ENSMUSG00000022663	Atg3	II	895.177	0.628722	6.78e-07	1.33e-05
ENSMUSG00000022664	Slc35a5	II	592.183	0.7142	4.14e-05	0.000429973
ENSMUSG00000022667	Cd200r1	II	89.1965	0.825393	1.51e-05	0.000181273
ENSMUSG00000022671	Mzt2	II	43.8585	0.619464	0.00270917	0.0136696
ENSMUSG00000022723	Crybg3	II	525.661	0.47533	0.000204391	0.0016129
ENSMUSG00000022744	Cldnd1	II	468.995	0.252153	0.00012324	0.00105405
ENSMUSG00000022769	Sdf2l1	II	403.193	0.536947	0.000947661	0.00576958
ENSMUSG00000022788	Fgd4	II	769.59	0.909401	1.24e-06	2.19e-05
ENSMUSG00000022822	Abcc5	II	1437.84	0.460762	8.06e-08	2.28e-06
ENSMUSG00000022824	Muc13	II	210.382	0.795886	5.14e-05	0.000513125
ENSMUSG00000022831	Hcls1	II	6131.81	0.401477	4.11e-07	8.87e-06
ENSMUSG00000022842	Ece2	II	56.7739	0.741738	4.8e-05	0.000482835
ENSMUSG00000022861	Dgkg	II	260.457	1.19554	3.39e-11	3.83e-09
ENSMUSG00000022876	Samsn1	II	1191.87	0.374252	0.000330221	0.00241399
ENSMUSG00000022892	App	II	2368.31	1.344	1.11e-08	4.43e-07
ENSMUSG00000022898	Dscr3	II	654.937	0.26261	0.00196408	0.0104929
ENSMUSG00000022901	Cd86	II	303.38	0.462698	0.000528961	0.00352921
ENSMUSG00000022902	Stfa2	II	16.4123	6.77597	3.47e-07	7.78e-06
ENSMUSG00000022906	Parp9	II	1760.84	0.344927	7.15e-05	0.000671909
ENSMUSG00000022912	Pros1	II	1640.96	0.746374	3.95e-08	1.25e-06
ENSMUSG00000022947	Cbr3	II	17.5385	1.4717	0.000941762	0.00574436
ENSMUSG00000022951	Rcan1	II	337.9	1.09038	5.38e-26	8.8e-22
ENSMUSG00000022964	Tmem50b	II	1259.12	0.815968	1.29e-12	2.46e-10
ENSMUSG00000022965	Ifngr2	II	1394.93	0.720843	3.07e-16	2.28e-13
ENSMUSG00000022971	Ifnar2	II	1703.29	0.346588	5.58e-05	0.000548961
ENSMUSG00000022973	Synj1	II	1683.54	0.411074	8.56e-05	0.000778975
ENSMUSG00000023010	Tmbim6	II	12220	0.223365	0.0102909	0.0398218
ENSMUSG00000023046	Igfbp6	II	43.2819	2.7669	8.78e-08	2.45e-06
ENSMUSG00000023048	Prr13	II	4205.56	0.681871	1.06e-07	2.89e-06
ENSMUSG00000023067	Cdkn1a	II	259.03	0.609997	0.000148298	0.00123794
ENSMUSG00000023087	Noct	II	367.452	0.590091	0.000810994	0.00508324
ENSMUSG00000023143	Nagpa	II	509.847	0.391539	6.89e-06	9.37e-05
ENSMUSG00000023186	Vwa5a	II	1440.09	0.519312	2.3e-05	0.000257477
ENSMUSG00000023206	Il15ra	II	273.35	0.667237	2.21e-07	5.44e-06
ENSMUSG00000023277	Twf2	II	1609.77	0.297261	0.000992137	0.00599351
ENSMUSG00000023348	Trip6	II	138.564	0.560112	1.06e-06	1.92e-05
ENSMUSG00000023349	Clec4n	II	111.83	0.910325	9.65e-05	0.000858534
ENSMUSG00000023452	Pisd	II	796.034	0.591955	1.14e-08	4.5e-07
ENSMUSG00000023473	Celsr3	II	187.129	1.34987	3.15e-07	7.23e-06
ENSMUSG00000023903	Mmp25	II	556.502	2.9495	4.18e-09	2.06e-07
ENSMUSG00000023904	Hcfc1r1	II	312.847	0.570506	7.77e-07	1.49e-05
ENSMUSG00000023913	Pla2g7	II	4267.29	1.52417	3.22e-10	2.38e-08
ENSMUSG00000023915	Tnfrsf21	II	985.832	0.866754	6.3e-17	5.72e-14
ENSMUSG00000023963	Cyp39a1	II	101.819	1.07304	5.76e-06	8.08e-05
ENSMUSG00000023973	Cnpy3	II	912.639	0.393782	2.66e-09	1.4e-07
ENSMUSG00000023982	Guca1a	II	16.2745	0.687686	0.00952056	0.0374704
ENSMUSG00000023992	Trem2	II	102.599	1.76078	1.11e-10	1.02e-08
ENSMUSG00000024012	Mtch1	II	1073.3	0.244864	0.0012146	0.00710133
ENSMUSG00000024019	Cmtr1	II	2681.81	0.254117	0.00728113	0.0302346
ENSMUSG00000024030	Abcg1	II	1668.69	0.699056	1.37e-10	1.22e-08
ENSMUSG00000024052	Lpin2	II	2380.86	0.274744	0.00430447	0.019734
ENSMUSG00000024053	Emilin2	II	4917.22	1.23646	1.08e-09	6.63e-08
ENSMUSG00000024066	Xdh	II	6308.04	0.731884	2.15e-08	7.66e-07
ENSMUSG00000024079	Eif2ak2	II	1079.88	0.398447	0.00043133	0.00298782
ENSMUSG00000024085	Man2a1	II	2823.56	0.511295	6.94e-06	9.43e-05
ENSMUSG00000024091	Vapa	II	727.818	0.478447	1.96e-08	7.11e-07
ENSMUSG00000024121	Atp6v0c	II	4268.04	0.552782	8.01e-07	1.52e-05
ENSMUSG00000024143	Rhoq	II	996.286	0.249832	0.00151223	0.00848063
ENSMUSG00000024150	Mcfd2	II	454.289	0.574299	5.25e-12	7.88e-10
ENSMUSG00000024164	C3	II	7339.52	0.853565	1.15e-06	2.07e-05
ENSMUSG00000024187	Fam234a	II	810.44	0.410134	0.000487829	0.00331015
ENSMUSG00000024197	Plin3	II	334.962	0.658684	2.17e-08	7.68e-07
ENSMUSG00000024219	Anks1	II	938.648	0.550446	4.71e-11	5.02e-09
ENSMUSG00000024235	Map3k8	II	499.871	0.327185	0.000201969	0.00159787
ENSMUSG00000024236	Svil	II	2624.81	0.878512	9.97e-09	4.12e-07
ENSMUSG00000024247	Pkdcc	II	67.719	0.718846	0.000760345	0.00481003
ENSMUSG00000024294	Mib1	II	931.147	0.253844	6.87e-05	0.000651928
ENSMUSG00000024300	Myo1f	II	7369.25	0.373121	0.00219321	0.011477
ENSMUSG00000024308	Tapbp	II	6645.49	0.304418	4.58e-05	0.000465921
ENSMUSG00000024327	Slc39a7	II	1290.87	0.177147	0.0116885	0.0440973
ENSMUSG00000024338	Psmb8	II	4179.03	0.202394	0.0125217	0.0466547
ENSMUSG00000024349	Tmem173	II	2032.27	0.538741	4.09e-10	2.97e-08
ENSMUSG00000024397	Aif1	II	292.423	0.626889	0.00139745	0.00797645
ENSMUSG00000024413	Npc1	II	1066.28	0.244378	0.00376017	0.0178229
ENSMUSG00000024507	Hsd17b4	II	793.315	0.505559	1.43e-07	3.72e-06
ENSMUSG00000024513	Mbd2	II	2757.63	0.358144	0.000819705	0.00512801
ENSMUSG00000024581	Napg	II	664.866	0.240085	0.000532298	0.00354858
ENSMUSG00000024601	Isoc1	II	697.679	0.399548	1.08e-05	0.000136702
ENSMUSG00000024621	Csf1r	II	10123.2	0.510868	0.000232446	0.00179555
ENSMUSG00000024644	Cndp2	II	1278.76	0.676924	4.73e-10	3.36e-08
ENSMUSG00000024659	Anxa1	II	2571.59	1.84308	2e-06	3.3e-05
ENSMUSG00000024672	Ms4a7	II	13.9647	1.21164	0.000362407	0.00260045
ENSMUSG00000024675	Ms4a4c	II	2135.69	0.58958	1.51e-06	2.61e-05
ENSMUSG00000024677	Ms4a6b	II	5379.6	0.219617	0.00705522	0.0295074
ENSMUSG00000024679	Ms4a6d	II	978.551	1.45086	9.07e-10	5.75e-08
ENSMUSG00000024691	Fam111a	II	2832.55	0.317136	0.000636504	0.00413867
ENSMUSG00000024725	Ostf1	II	2674.64	0.428229	0.000392476	0.00277842
ENSMUSG00000024730	Ms4a8a	II	329.988	1.94909	3.62e-08	1.17e-06
ENSMUSG00000024732	Ccdc86	II	307.271	0.501086	1.04e-07	2.83e-06
ENSMUSG00000024736	Tmem132a	II	111.097	0.579308	0.00427427	0.0196285
ENSMUSG00000024737	Slc15a3	II	844.89	0.959431	2.53e-09	1.35e-07
ENSMUSG00000024747	Aldh1a7	II	11.4612	1.06283	0.00931104	0.036832
ENSMUSG00000024750	Zfand5	II	1103.91	0.311853	0.00369606	0.0175902
ENSMUSG00000024754	Tmem2	II	420.821	0.475763	0.00587275	0.0254268
ENSMUSG00000024758	Rtn3	II	3984.71	0.350063	0.000644069	0.00418287
ENSMUSG00000024772	Ehd1	II	2089.53	0.383768	0.00109252	0.00650617
ENSMUSG00000024778	Fas	II	263.396	0.471871	3.17e-07	7.26e-06
ENSMUSG00000024781	Lipa	II	1361.07	0.403051	4.55e-05	0.000463388
ENSMUSG00000024789	Jak2	II	2834.28	0.267744	0.00024866	0.00190283
ENSMUSG00000024797	Vps51	II	686.279	0.296965	5.06e-06	7.23e-05
ENSMUSG00000024798	Htr7	II	33.8692	2.00998	1.12e-06	2.01e-05
ENSMUSG00000024818	Slc25a45	II	1093	0.491445	7.71e-07	1.48e-05
ENSMUSG00000024835	Coro1b	II	3777.22	0.444589	4.15e-07	8.95e-06
ENSMUSG00000024842	Cabp4	II	27.4269	0.863819	0.0114546	0.0433603
ENSMUSG00000024856	Cdk2ap2	II	2104.7	0.288551	0.00215456	0.0113146
ENSMUSG00000024885	Aldh3b1	II	722.589	1.10616	1.72e-09	9.66e-08
ENSMUSG00000024887	Asah2	II	75.0782	0.514999	0.00169197	0.00927547
ENSMUSG00000024897	Apba1	II	391.444	0.580849	3.75e-06	5.63e-05
ENSMUSG00000024899	Papss2	II	109.105	0.65757	0.000102152	0.000901022
ENSMUSG00000024900	Cpt1a	II	2950.2	0.467891	3.32e-07	7.5e-06
ENSMUSG00000024909	Efemp2	II	24.5492	0.861164	0.00415956	0.0192205
ENSMUSG00000024913	Lrp5	II	473.803	0.838268	2.61e-07	6.18e-06
ENSMUSG00000024937	Ehbp1l1	II	3474.54	0.340146	0.000193882	0.00154585
ENSMUSG00000024941	Scyl1	II	813.713	0.231468	0.00515933	0.0227844
ENSMUSG00000024942	Capn1	II	2972.09	0.4585	0.00104734	0.00626908
ENSMUSG00000024952	Rps6ka4	II	730.406	0.234908	0.00224125	0.0116723
ENSMUSG00000024953	Prdx5	II	4370.18	0.775614	4.44e-07	9.48e-06
ENSMUSG00000024955	Esrra	II	505.572	0.309292	0.000380203	0.00270442
ENSMUSG00000024958	Gpr137	II	277.14	0.64819	1.28e-07	3.37e-06
ENSMUSG00000024959	Bad	II	185.337	0.44504	0.00185629	0.010002
ENSMUSG00000024960	Plcb3	II	489.066	0.630967	2e-07	4.97e-06
ENSMUSG00000024981	Acsl5	II	2144.46	0.150926	0.00258122	0.0131252
ENSMUSG00000024982	Zdhhc6	II	442.676	0.22902	0.00464257	0.0209434
ENSMUSG00000024985	Tcf7l2	II	243.857	0.624904	0.00102872	0.00618705
ENSMUSG00000025017	Pik3ap1	II	1974.87	0.39286	1.94e-07	4.84e-06
ENSMUSG00000025027	Xpnpep1	II	845.504	0.227341	0.00237061	0.0122369
ENSMUSG00000025040	Fundc1	II	335.487	0.511037	0.000102498	0.000903582
ENSMUSG00000025044	Msr1	II	617.304	0.797049	0.00763931	0.0313175
ENSMUSG00000025058	5430427O19Rik	II	259.602	0.395854	0.00200468	0.0106714
ENSMUSG00000025059	Gk	II	444.31	1.38147	3.9e-11	4.2e-09
ENSMUSG00000025060	Slk	II	2603.12	0.376813	0.000266732	0.00202501
ENSMUSG00000025068	Gsto1	II	610.368	0.61992	4.7e-07	9.93e-06
ENSMUSG00000025130	P4hb	II	3763.91	0.633149	2.66e-07	6.26e-06
ENSMUSG00000025132	Arhgdia	II	8684.52	0.126211	0.00830177	0.0335538
ENSMUSG00000025161	Slc16a3	II	1158.88	1.14809	1.88e-07	4.69e-06
ENSMUSG00000025165	Sectm1a	II	21.8851	0.801821	0.0131955	0.0485894
ENSMUSG00000025171	Ubtd1	II	237.449	0.852316	1.99e-06	3.27e-05
ENSMUSG00000025192	Entpd7	II	275.767	0.493571	1.33e-05	0.000162141
ENSMUSG00000025198	Erlin1	II	500.275	0.668393	7.56e-08	2.16e-06
ENSMUSG00000025208	Mrpl43	II	418.773	0.240583	0.00779951	0.0318227
ENSMUSG00000025227	Tmem180	II	101.588	0.679843	0.000272171	0.00205704
ENSMUSG00000025232	Hexa	II	2528.03	0.716307	7.79e-22	3.18e-18
ENSMUSG00000025283	Sat1	II	3998.25	0.676864	7.52e-07	1.45e-05
ENSMUSG00000025354	Dnajc14	II	1508.31	0.200741	0.0103247	0.0399076
ENSMUSG00000025375	Aatk	II	283.565	1.41363	2.38e-06	3.81e-05
ENSMUSG00000025381	Cnpy2	II	242.056	0.346464	0.00132697	0.00763543
ENSMUSG00000025429	Pstpip2	II	450.36	0.693234	6.07e-06	8.4e-05
ENSMUSG00000025464	Paox	II	96.9783	0.537867	0.00186761	0.0100563
ENSMUSG00000025465	Echs1	II	427.407	0.383803	2.12e-05	0.000239906
ENSMUSG00000025491	Ifitm1	II	2165.22	3.00747	2.53e-10	1.96e-08
ENSMUSG00000025492	Ifitm3	II	6768.74	0.911853	2.96e-10	2.23e-08
ENSMUSG00000025512	Chid1	II	251.597	0.622028	1.78e-09	9.99e-08
ENSMUSG00000025534	Gusb	II	1304.46	0.653946	6.73e-11	6.67e-09
ENSMUSG00000025607	Copg2	II	882.664	0.455791	2.52e-06	4.01e-05
ENSMUSG00000025612	Bach1	II	1961.86	0.717285	3.01e-07	6.95e-06
ENSMUSG00000025648	Pfkfb4	II	1402.71	0.994373	4.72e-09	2.26e-07
ENSMUSG00000025779	Ly96	II	36.978	0.89946	0.00170352	0.00932811
ENSMUSG00000025786	Zdhhc3	II	1174.35	0.400348	0.00221058	0.011542
ENSMUSG00000025804	Ccr1	II	1269.32	1.78051	1.89e-08	6.91e-07
ENSMUSG00000025810	Nrp1	II	846.055	0.675244	2.55e-07	6.08e-06
ENSMUSG00000025854	Fam20c	II	115.47	1.84737	4.03e-05	0.0004191
ENSMUSG00000025868	Higd2a	II	609.534	0.203249	0.0112532	0.0427597
ENSMUSG00000025877	Hk3	II	1553.12	1.15953	6.4e-09	2.89e-07
ENSMUSG00000025887	Casp12	II	60.9605	1.48419	5.92e-06	8.28e-05
ENSMUSG00000025888	Casp1	II	955.365	0.46383	0.00210277	0.0111032
ENSMUSG00000025915	Sgk3	II	1076.78	0.710788	1.24e-09	7.43e-08
ENSMUSG00000025939	Ube2w	II	242.442	0.357264	0.00315025	0.0154378
ENSMUSG00000025950	Idh1	II	837.51	0.660852	0.000186244	0.00149443
ENSMUSG00000026003	Acadl	II	808.277	0.456754	0.00123182	0.00717889
ENSMUSG00000026005	Rpe	II	472.777	0.319419	0.00105056	0.00628378
ENSMUSG00000026029	Casp8	II	1667.58	0.156818	0.00022965	0.00177647
ENSMUSG00000026073	Il1r2	II	610.371	3.04069	3.83e-07	8.39e-06
ENSMUSG00000026083	Eif5b	II	1342.86	0.247748	0.011671	0.0440571
ENSMUSG00000026104	Stat1	II	14174.1	0.374374	0.00036281	0.0026022
ENSMUSG00000026107	Nabp1	II	2031.3	0.39925	0.00190951	0.0102583
ENSMUSG00000026111	Unc50	II	364.817	0.322947	0.00331908	0.0161203
ENSMUSG00000026113	Inpp4a	II	1284.07	0.336845	0.00418997	0.0193376
ENSMUSG00000026116	Tmem131	II	3752.06	0.619105	5.98e-14	1.92e-11
ENSMUSG00000026170	Cyp27a1	II	596.125	0.266236	0.0133909	0.049143
ENSMUSG00000026177	Slc11a1	II	1785.94	0.913611	2.04e-09	1.12e-07
ENSMUSG00000026180	Cxcr2	II	3818.92	1.97345	2.11e-06	3.44e-05
ENSMUSG00000026200	Glb1l	II	178.838	0.323608	0.0110185	0.0421177
ENSMUSG00000026209	Dnpep	II	514.825	0.241903	0.00318139	0.0155811
ENSMUSG00000026223	Itm2c	II	1213.06	0.309325	2.05e-05	0.000233726
ENSMUSG00000026271	Gpr35	II	1190.83	0.883148	7.96e-10	5.17e-08
ENSMUSG00000026288	Inpp5d	II	5327.11	0.232035	9.78e-09	4.08e-07
ENSMUSG00000026317	Cln8	II	837.578	0.36477	0.00226779	0.0117768
ENSMUSG00000026321	Tnfrsf11a	II	79.8928	0.935585	0.000252077	0.00192447
ENSMUSG00000026335	Pam	II	224.918	1.30295	1.37e-07	3.59e-06
ENSMUSG00000026341	Actr3	II	14023	0.270574	0.00140504	0.0080115
ENSMUSG00000026342	Slc35f5	II	182.789	1.08381	9.23e-13	1.86e-10
ENSMUSG00000026353	Ubxn4	II	1147.37	0.241504	0.00363056	0.0173497
ENSMUSG00000026360	Rgs2	II	2469.81	0.580889	3.18e-05	0.000342951
ENSMUSG00000026365	Cfh	II	825.459	1.5285	3.81e-07	8.39e-06
ENSMUSG00000026385	Dbi	II	556.369	0.455692	5.74e-05	0.000561745
ENSMUSG00000026389	Steap3	II	120.77	0.612393	0.000214725	0.00167972
ENSMUSG00000026425	Srgap2	II	1295.65	0.268468	0.00279667	0.0140331
ENSMUSG00000026426	Arl8a	II	974.998	0.253692	0.00200073	0.0106567
ENSMUSG00000026433	Rab29	II	374.042	0.331434	0.000864107	0.00536068
ENSMUSG00000026458	Ppfia4	II	607.202	0.631544	7.03e-08	2.03e-06
ENSMUSG00000026466	Tor1aip1	II	3153.48	0.248266	6.71e-05	0.000639295
ENSMUSG00000026469	Xpr1	II	1379.13	0.408754	5.47e-06	7.73e-05
ENSMUSG00000026480	Ncf2	II	4746.56	0.933145	2.29e-09	1.24e-07
ENSMUSG00000026483	Fam129a	II	2795.57	0.472772	0.00118336	0.00695095
ENSMUSG00000026536	Mnda	II	1275.2	0.651058	4.21e-05	0.00043526
ENSMUSG00000026577	Blzf1	II	189.675	0.283793	0.0118097	0.0444985
ENSMUSG00000026579	F5	II	10874.8	0.620034	4.36e-05	0.000447839
ENSMUSG00000026600	Soat1	II	2453.73	0.826068	3.49e-12	5.6e-10
ENSMUSG00000026626	Ppp2r5a	II	3798.85	0.309118	8.15e-05	0.000749742
ENSMUSG00000026628	Atf3	II	278.772	0.631657	0.00307109	0.015127
ENSMUSG00000026641	Usf1	II	1534.08	0.452779	1.66e-08	6.23e-07
ENSMUSG00000026648	Dclre1c	II	548.45	0.403956	1.18e-05	0.000146211
ENSMUSG00000026656	Fcgr2b	II	2480.56	1.03752	4.55e-20	9.3e-17
ENSMUSG00000026657	Frmd4a	II	483.725	0.444604	0.000949269	0.00577722
ENSMUSG00000026663	Atf6	II	1710.11	0.618966	2.98e-12	4.97e-10
ENSMUSG00000026664	Phyh	II	631.694	0.689288	2.53e-07	6.06e-06
ENSMUSG00000026687	Aldh9a1	II	889.9	0.413297	5.05e-10	3.53e-08
ENSMUSG00000026696	Vamp4	II	454.73	0.403171	5.37e-05	0.000532205
ENSMUSG00000026698	Pigc	II	331.716	0.244623	0.00422446	0.019438
ENSMUSG00000026727	Rsu1	II	1891.43	0.601389	1.7e-05	0.000200859
ENSMUSG00000026785	Pkn3	II	49.6634	0.437997	0.00986175	0.0385812
ENSMUSG00000026796	Fam129b	II	460.279	0.769146	0.000130033	0.00110407
ENSMUSG00000026814	Eng	II	186.246	0.584011	0.0002083	0.00163845
ENSMUSG00000026822	Lcn2	II	3476.46	4.66055	1.7e-13	5.16e-11
ENSMUSG00000026833	Olfm1	II	338.072	0.949245	8.06e-09	3.5e-07
ENSMUSG00000026835	Fcnb	II	9.63031	2.5503	6.41e-05	0.00061739
ENSMUSG00000026836	Acvr1	II	59.2825	0.583735	0.00413017	0.019121
ENSMUSG00000026842	Abl1	II	1459.56	0.155662	0.00742963	0.0306269
ENSMUSG00000026848	Tor1b	II	799.707	0.159864	0.00459909	0.020776
ENSMUSG00000026849	Tor1a	II	470.755	0.424589	4.59e-06	6.67e-05
ENSMUSG00000026864	Hspa5	II	5444.99	0.420041	3.77e-06	5.64e-05
ENSMUSG00000026872	Zeb2	II	3429.52	0.260519	0.00341743	0.0165097
ENSMUSG00000026878	Rab14	II	1903.09	0.261476	2.76e-05	0.000301793
ENSMUSG00000026893	Gca	II	95.9523	1.45181	7.19e-07	1.4e-05
ENSMUSG00000026896	Ifih1	II	933.99	0.566621	2.59e-05	0.000286586
ENSMUSG00000026928	Card9	II	607.142	0.971651	2.66e-17	3.11e-14
ENSMUSG00000026956	Uap1l1	II	233.009	0.299067	0.00590178	0.025539
ENSMUSG00000026970	Rbms1	II	2342.37	0.321395	8.55e-06	0.000111998
ENSMUSG00000026981	Il1rn	II	613.538	0.876655	9.37e-05	0.000838154
ENSMUSG00000026988	Wdsub1	II	113.638	0.428604	0.00112331	0.00665082
ENSMUSG00000027007	Ssfa2	II	755.756	0.474612	7.22e-07	1.41e-05
ENSMUSG00000027010	Slc25a12	II	941.563	0.250382	0.00566986	0.0246694
ENSMUSG00000027012	Dync1i2	II	1437.01	0.178655	0.00657393	0.0278002
ENSMUSG00000027035	Cers6	II	3235.49	0.961341	1.24e-08	4.82e-07
ENSMUSG00000027068	Dhrs9	II	582.553	1.99592	3.14e-06	4.86e-05
ENSMUSG00000027087	Itgav	II	1066.72	0.322579	0.00015126	0.00125817
ENSMUSG00000027175	Tcp11l1	II	192.316	0.753137	3.73e-05	0.000392084
ENSMUSG00000027199	Gatm	II	83.5226	1.62573	1.11e-06	2e-05
ENSMUSG00000027219	Slc28a2	II	3223.16	0.545745	2.05e-05	0.000233733
ENSMUSG00000027248	Pdia3	II	4681.56	0.276085	0.0102804	0.0397907
ENSMUSG00000027253	Lrp4	II	39.9102	0.843862	0.00339287	0.0164153
ENSMUSG00000027288	Zfp106	II	3840.15	0.389726	1.95e-07	4.84e-06
ENSMUSG00000027315	Spint1	II	136.214	3.63224	6.71e-08	1.95e-06
ENSMUSG00000027322	Siglec1	II	420.801	1.33372	1.52e-08	5.77e-07
ENSMUSG00000027360	Hdc	II	2736.62	2.30696	2.35e-07	5.73e-06
ENSMUSG00000027363	Usp8	II	1579.37	0.3466	6.74e-07	1.32e-05
ENSMUSG00000027366	Sppl2a	II	2365.04	0.405693	9.05e-05	0.000814926
ENSMUSG00000027422	Rrbp1	II	2166.73	0.731246	8.56e-07	1.61e-05
ENSMUSG00000027435	Cd93	II	1279.39	1.49809	6.97e-12	9.96e-10
ENSMUSG00000027439	Gzf1	II	341.745	0.278602	0.00693852	0.0290863
ENSMUSG00000027447	Cst3	II	4768.1	0.53979	7.63e-07	1.47e-05
ENSMUSG00000027463	Slc52a3	II	101.121	0.987142	5.62e-07	1.14e-05
ENSMUSG00000027475	Kif3b	II	1165.75	0.588089	3.44e-07	7.72e-06
ENSMUSG00000027502	Rtfdc1	II	1672.6	0.291451	9.13e-06	0.000118442
ENSMUSG00000027506	Tpd52	II	3560.39	1.12634	1.68e-14	6.71e-12
ENSMUSG00000027514	Zbp1	II	3445.59	0.506051	2.03e-06	3.34e-05
ENSMUSG00000027533	Fabp5	II	150.64	1.01633	1.29e-05	0.000158304
ENSMUSG00000027540	Ptpn1	II	6325.38	0.679571	5.1e-13	1.23e-10
ENSMUSG00000027566	Psma7	II	1536.09	0.238902	0.00148755	0.00836519
ENSMUSG00000027598	Itch	II	2113.73	0.225674	0.00128933	0.00745296
ENSMUSG00000027637	1110008F13Rik	II	995.607	0.546878	6.32e-06	8.7e-05
ENSMUSG00000027639	Samhd1	II	33366.2	0.531286	3.35e-07	7.56e-06
ENSMUSG00000027642	Rpn2	II	2293.77	0.271038	0.00298364	0.0147718
ENSMUSG00000027670	Ocstamp	II	27.9733	2.00771	1.02e-08	4.19e-07
ENSMUSG00000027695	Pld1	II	172.163	0.983106	7.21e-08	2.08e-06
ENSMUSG00000027712	Anxa5	II	1901.77	0.524051	8.38e-08	2.35e-06
ENSMUSG00000027765	P2ry1	II	444.118	0.606744	4.47e-05	0.000456933
ENSMUSG00000027775	Mfsd1	II	1103.46	0.591439	1.19e-08	4.66e-07
ENSMUSG00000027800	Tm4sf1	II	23.9776	0.996567	0.00438868	0.0200302
ENSMUSG00000027810	Eif2a	II	732.726	0.264048	0.00062907	0.00409522
ENSMUSG00000027828	Ssr3	II	2125.66	0.355074	9.84e-06	0.000126196
ENSMUSG00000027878	Notch2	II	8844.52	0.421452	2.09e-05	0.000236991
ENSMUSG00000027900	Dram2	II	514.304	0.760243	6.08e-07	1.22e-05
ENSMUSG00000027907	S100a11	II	4090.46	1.17684	9.64e-07	1.77e-05
ENSMUSG00000027935	Rab13	II	63.2403	0.608806	0.000899248	0.00553043
ENSMUSG00000027940	Tpm3	II	10398.4	0.146616	0.00392486	0.0183982
ENSMUSG00000027947	Il6ra	II	3568.99	0.690791	6.69e-11	6.67e-09
ENSMUSG00000027951	Adar	II	3327.62	0.216514	0.000120061	0.00103226
ENSMUSG00000027994	Ccdc109b	II	283.151	0.870591	2.67e-06	4.2e-05
ENSMUSG00000027995	Tlr2	II	748.656	1.09797	2.16e-07	5.34e-06
ENSMUSG00000028007	Snx7	II	12.6181	1.0542	0.0114218	0.0432664
ENSMUSG00000028016	Ints12	II	442.105	0.546679	0.000121748	0.00104348
ENSMUSG00000028028	Alpk1	II	396.954	0.6572	8.1e-07	1.53e-05
ENSMUSG00000028041	Adam15	II	953.643	1.19385	8.35e-09	3.6e-07
ENSMUSG00000028042	Zbtb7b	II	2423.51	0.529121	4.18e-06	6.16e-05
ENSMUSG00000028048	Gba	II	1003.06	0.210059	0.00536694	0.0235676
ENSMUSG00000028057	Rit1	II	782.989	0.280913	0.0102518	0.0397364
ENSMUSG00000028136	Snx27	II	1239.87	0.342016	0.000159922	0.00131929
ENSMUSG00000028159	Dapp1	II	1333.73	0.456251	5.22e-10	3.62e-08
ENSMUSG00000028163	Nfkb1	II	4650.78	0.152397	0.00623898	0.0267084
ENSMUSG00000028164	Manba	II	525.319	0.260187	0.000792957	0.00499123
ENSMUSG00000028173	Wls	II	456.37	0.371332	0.000316167	0.00233001
ENSMUSG00000028189	Ctbs	II	192.237	0.507807	0.00442978	0.0201869
ENSMUSG00000028191	Bcl10	II	1382.39	0.337089	0.000355284	0.00255945
ENSMUSG00000028207	Asph	II	290.34	0.574047	0.000141765	0.00119192
ENSMUSG00000028228	Cpne3	II	1139.93	0.626467	1.8e-07	4.53e-06
ENSMUSG00000028268	Gbp3	II	1846.15	0.61076	7.33e-07	1.42e-05
ENSMUSG00000028270	Gbp2	II	8657.24	1.02449	1.22e-06	2.17e-05
ENSMUSG00000028273	Pdlim5	II	1138.66	0.337158	0.000166731	0.0013626
ENSMUSG00000028300	3110043O21Rik	II	205.323	0.661672	0.000452443	0.00311266
ENSMUSG00000028367	Txn1	II	1898.85	0.711475	0.000254648	0.00194142
ENSMUSG00000028378	Ptgr1	II	75.7584	1.09215	5.24e-05	0.000521246
ENSMUSG00000028420	Tmem38b	II	298.507	0.868935	1.97e-08	7.13e-07
ENSMUSG00000028465	Tln1	II	33581.2	0.370246	1.14e-05	0.000142564
ENSMUSG00000028466	Creb3	II	428.132	0.44253	5.36e-07	1.1e-05
ENSMUSG00000028478	Clta	II	2239.33	0.396573	2.15e-07	5.32e-06
ENSMUSG00000028480	Glipr2	II	2573.07	0.461204	0.00575927	0.0250017
ENSMUSG00000028494	Plin2	II	1623.6	1.49332	5.77e-17	5.68e-14
ENSMUSG00000028497	Hacd4	II	3294.9	0.536763	0.00103668	0.00621936
ENSMUSG00000028550	Atg4c	II	183.671	0.536164	0.000191054	0.00152778
ENSMUSG00000028559	Osbpl9	II	2412.53	0.666612	8.51e-06	0.000111708
ENSMUSG00000028567	Txndc12	II	341.99	0.350209	0.000800781	0.00503467
ENSMUSG00000028581	Laptm5	II	25954.9	0.149514	0.00146624	0.00827395
ENSMUSG00000028599	Tnfrsf1b	II	6760.78	0.37559	0.000300709	0.00223218
ENSMUSG00000028603	Scp2	II	1768.13	0.256958	0.000200126	0.00158713
ENSMUSG00000028607	Cpt2	II	215.038	0.318764	0.00212201	0.0111795
ENSMUSG00000028618	Tmem59	II	1824.99	0.279724	4.76e-05	0.000479122
ENSMUSG00000028619	Tceanc2	II	549.707	0.250211	0.00252637	0.0128864
ENSMUSG00000028645	Slc2a1	II	686.046	0.720445	2.93e-05	0.000317495
ENSMUSG00000028656	Cap1	II	14865.3	0.347149	7.44e-05	0.00069241
ENSMUSG00000028657	Ppt1	II	2168.3	0.811406	3.45e-11	3.87e-09
ENSMUSG00000028672	Hmgcl	II	593.642	0.778094	1.32e-06	2.32e-05
ENSMUSG00000028673	Fuca1	II	1173.01	0.446635	9.52e-05	0.000850216
ENSMUSG00000028692	Akr1a1	II	2898.83	0.373787	3.63e-06	5.48e-05
ENSMUSG00000028708	Mknk1	II	1305.2	0.513379	4.26e-08	1.33e-06
ENSMUSG00000028757	Ddost	II	1349.59	0.265666	0.00223889	0.0116638
ENSMUSG00000028760	Eif4g3	II	4128.74	0.133828	0.0061661	0.0264518
ENSMUSG00000028779	Pef1	II	629.406	0.333021	0.0113688	0.0430856
ENSMUSG00000028793	Rnf19b	II	3532.85	0.368783	0.000986691	0.00596281
ENSMUSG00000028795	Ccdc28b	II	151.781	0.783764	8.58e-05	0.000780675
ENSMUSG00000028796	Phc2	II	1630.25	0.232022	6.42e-06	8.82e-05
ENSMUSG00000028837	Psmb2	II	715.64	0.183605	0.00438595	0.0200233
ENSMUSG00000028849	Map7d1	II	2373.43	0.2299	0.00231156	0.0119661
ENSMUSG00000028854	Slc9a1	II	1262.96	0.244332	6.89e-05	0.000653334
ENSMUSG00000028871	Rspo1	II	90.7878	0.870387	0.000791198	0.00498208
ENSMUSG00000028874	Fgr	II	5130.07	0.877529	2.03e-10	1.65e-08
ENSMUSG00000028879	Stx12	II	498.847	0.319281	0.000149138	0.00124305
ENSMUSG00000028893	Sesn2	II	333.404	0.849104	4.12e-05	0.00042846
ENSMUSG00000028955	Vamp3	II	881.52	0.331726	2.94e-05	0.000318932
ENSMUSG00000028961	Pgd	II	3784.22	1.04352	2.13e-08	7.62e-07
ENSMUSG00000028980	H6pd	II	815.555	0.279648	0.000917812	0.00562345
ENSMUSG00000028988	Ctnnbip1	II	90.6773	0.958968	7.42e-05	0.000691477
ENSMUSG00000029007	Agtrap	II	1012.6	0.481601	6.51e-07	1.29e-05
ENSMUSG00000029009	Mthfr	II	609.939	0.430912	9.92e-06	0.000127022
ENSMUSG00000029038	Ssu72	II	921.57	0.286272	0.00133719	0.00767804
ENSMUSG00000029063	Nadk	II	5512.31	0.55776	1.77e-06	2.96e-05
ENSMUSG00000029064	Gnb1	II	3789.57	0.139636	0.00571699	0.0248511
ENSMUSG00000029073	Cptp	II	142.459	0.378937	0.00130428	0.00752608
ENSMUSG00000029076	Sdf4	II	2804.11	0.156333	0.00325976	0.0158935
ENSMUSG00000029082	Bst1	II	1045.64	1.9346	7.48e-12	1.04e-09
ENSMUSG00000029103	Lrpap1	II	629.017	0.420893	1.12e-07	3.01e-06
ENSMUSG00000029119	Man2b2	II	1221.57	0.261593	0.00155324	0.00865129
ENSMUSG00000029125	Stx18	II	278.666	0.52916	5.49e-05	0.000542507
ENSMUSG00000029135	Fosl2	II	1871.7	1.02339	3.47e-05	0.000369831
ENSMUSG00000029146	Snx17	II	1098.2	0.217778	0.00191959	0.0103023
ENSMUSG00000029163	Emilin1	II	479.383	1.24768	1.83e-13	5.26e-11
ENSMUSG00000029171	Pgm1	II	423.229	0.579803	6.51e-05	0.000625022
ENSMUSG00000029175	Slc35f6	II	444.347	0.483751	7.85e-06	0.000104588
ENSMUSG00000029185	Fam114a1	II	137.836	0.895968	3.32e-07	7.5e-06
ENSMUSG00000029233	Srd5a3	II	561.924	0.217587	0.00684272	0.0287436
ENSMUSG00000029234	Tmem165	II	484.652	0.274825	0.00933084	0.0369014
ENSMUSG00000029265	Dr1	II	1191.56	0.200665	0.00119292	0.00699708
ENSMUSG00000029299	Abcg3	II	579.52	0.343272	0.00012854	0.00109309
ENSMUSG00000029311	Hsd17b11	II	1024.24	0.905841	4.41e-07	9.43e-06
ENSMUSG00000029322	Plac8	II	10362.6	0.864751	1.25e-08	4.87e-07
ENSMUSG00000029330	Cds1	II	123.218	0.514554	0.000216718	0.00169326
ENSMUSG00000029364	Wsb2	II	642.226	0.300757	0.000521833	0.0034902
ENSMUSG00000029366	Dck	II	1459.5	0.390123	4.75e-05	0.000479122
ENSMUSG00000029410	Ppef2	II	34.316	1.34293	7.73e-07	1.48e-05
ENSMUSG00000029413	Naaa	II	2100.49	1.34665	4.9e-14	1.64e-11
ENSMUSG00000029426	Scarb2	II	1682.08	0.543222	7.72e-08	2.2e-06
ENSMUSG00000029434	Vps33a	II	854.083	0.159772	0.00486087	0.0216948
ENSMUSG00000029461	Fam168a	II	1082.33	0.374038	3.13e-07	7.21e-06
ENSMUSG00000029465	Arpc3	II	3706.68	0.367667	1.24e-05	0.000152446
ENSMUSG00000029474	Rnf34	II	623.631	0.547796	4.7e-05	0.000474897
ENSMUSG00000029484	Anxa3	II	198.015	1.33255	1.96e-05	0.000225582
ENSMUSG00000029490	Mfsd7a	II	231.237	0.701779	1.41e-05	0.000170357
ENSMUSG00000029512	Ulk1	II	1243.55	0.364899	0.00458817	0.0207323
ENSMUSG00000029528	Pxn	II	3740.87	0.676479	2.36e-06	3.78e-05
ENSMUSG00000029538	Srsf9	II	649.542	0.288152	6.52e-05	0.000625298
ENSMUSG00000029553	Tfec	II	87.9612	0.950175	1.97e-05	0.000225582
ENSMUSG00000029580	Actb	II	110762	0.213998	0.00298297	0.0147718
ENSMUSG00000029598	Plbd2	II	604.248	0.309512	0.000493352	0.00333659
ENSMUSG00000029616	Erp29	II	1765.18	0.56193	4.34e-13	1.06e-10
ENSMUSG00000029617	Ccz1	II	661.582	0.294365	8.6e-05	0.000781942
ENSMUSG00000029622	Arpc1b	II	8515.13	0.378633	1.34e-05	0.000163844
ENSMUSG00000029640	Usp12	II	1718.27	0.438496	6.95e-09	3.09e-07
ENSMUSG00000029648	Flt1	II	477.546	0.669307	0.000816346	0.00511287
ENSMUSG00000029649	Pomp	II	1176.7	0.324005	0.000451313	0.00311012
ENSMUSG00000029713	Gnb2	II	5099.58	0.401992	2.66e-05	0.000293015
ENSMUSG00000029771	Irf5	II	3047.58	0.453343	3.09e-08	1.03e-06
ENSMUSG00000029772	Ahcyl2	II	1013.28	0.293633	0.000207446	0.00163251
ENSMUSG00000029775	Klhdc10	II	566.907	0.258714	0.000160039	0.00131929
ENSMUSG00000029798	Herc6	II	1135.85	0.395352	0.000227406	0.00176245
ENSMUSG00000029840	Mtpn	II	3965.9	0.243295	0.00181826	0.00982945
ENSMUSG00000029915	Clec5a	II	349.579	1.36678	1.71e-07	4.33e-06
ENSMUSG00000029924	Slc37a3	II	435.67	0.335926	0.00252473	0.012882
ENSMUSG00000029925	Tbxas1	II	1190.75	0.582861	5.96e-06	8.31e-05
ENSMUSG00000029998	Pcyox1	II	637.625	0.666436	1.43e-07	3.71e-06
ENSMUSG00000030055	Rab43	II	2522.78	0.272059	0.00458619	0.0207291
ENSMUSG00000030064	Frmd4b	II	482.563	0.382826	0.00611773	0.0262926
ENSMUSG00000030069	Prok2	II	175.068	7.6318	8.39e-09	3.6e-07
ENSMUSG00000030082	Sec61a1	II	2222.09	0.170975	0.0081827	0.0331463
ENSMUSG00000030095	Tmem43	II	1531.11	0.300993	0.00103713	0.00621936
ENSMUSG00000030096	Slc6a6	II	3210.18	0.474677	1.52e-05	0.000181842
ENSMUSG00000030101	Sumf1	II	562.695	0.551017	6.69e-08	1.95e-06
ENSMUSG00000030102	Itpr1	II	2253.51	0.206812	0.00889961	0.0355398
ENSMUSG00000030104	Edem1	II	4974.8	0.425559	9.44e-08	2.6e-06
ENSMUSG00000030105	Arl8b	II	817.801	0.252365	0.0116118	0.0438742
ENSMUSG00000030142	Clec4e	II	726.755	1.73313	1.71e-08	6.38e-07
ENSMUSG00000030148	Clec4a2	II	229.481	1.49115	5.91e-07	1.19e-05
ENSMUSG00000030162	Olr1	II	60.1229	1.34849	5.63e-07	1.14e-05
ENSMUSG00000030187	Klra2	II	1680.11	0.740523	1.46e-06	2.54e-05
ENSMUSG00000030188	Magohb	II	124.063	0.575866	0.000846374	0.00526865
ENSMUSG00000030199	Etv6	II	1571.44	0.597223	6.53e-11	6.55e-09
ENSMUSG00000030203	Dusp16	II	1154.7	0.576225	0.00120911	0.00707426
ENSMUSG00000030214	Plbd1	II	3173.79	0.788092	1.94e-08	7.07e-07
ENSMUSG00000030220	Arhgdib	II	14727.5	0.300236	0.00103363	0.00620572
ENSMUSG00000030223	Ptpro	II	932.076	0.434992	0.00447604	0.020372
ENSMUSG00000030259	Rassf8	II	56.8406	0.859579	0.00021013	0.00165022
ENSMUSG00000030284	Creld1	II	108.637	0.585794	4.21e-06	6.18e-05
ENSMUSG00000030314	Atg7	II	899.835	0.529651	8.25e-07	1.56e-05
ENSMUSG00000030339	Ltbr	II	634.663	1.10425	1.82e-13	5.26e-11
ENSMUSG00000030340	Scnn1a	II	433.685	0.66316	0.00198134	0.0105816
ENSMUSG00000030341	Tnfrsf1a	II	2822.37	0.932398	2.19e-10	1.76e-08
ENSMUSG00000030397	Mark4	II	715.513	0.251512	0.0030964	0.0152241
ENSMUSG00000030403	Vasp	II	5977.53	0.439697	0.00161481	0.00893338
ENSMUSG00000030447	Cyfip1	II	1646.13	0.732858	4.01e-09	2e-07
ENSMUSG00000030452	Nipa2	II	657.739	0.501077	2.09e-05	0.000237297
ENSMUSG00000030474	Siglece	II	754.961	2.09142	8.41e-10	5.43e-08
ENSMUSG00000030483	Cyp2b10	II	86.6632	1.52728	1.7e-11	2.16e-09
ENSMUSG00000030536	Iqgap1	II	15282.9	0.367299	0.00106057	0.00633665
ENSMUSG00000030538	Cib1	II	609.398	0.402831	4.79e-07	1e-05
ENSMUSG00000030545	Pex11a	II	27.9692	0.831344	0.000856813	0.0053235
ENSMUSG00000030557	Mef2a	II	2031.81	0.219878	0.0023972	0.012343
ENSMUSG00000030560	Ctsc	II	7157.49	0.98408	4.34e-13	1.06e-10
ENSMUSG00000030579	Tyrobp	II	6028.2	0.650168	5.37e-07	1.1e-05
ENSMUSG00000030583	Sipa1l3	II	1035.64	0.443918	3.61e-06	5.47e-05
ENSMUSG00000030588	Yif1b	II	177.905	0.397489	0.00311598	0.0152974
ENSMUSG00000030589	Rasgrp4	II	2457.74	1.27902	1.81e-14	7.05e-12
ENSMUSG00000030659	Nucb2	II	207.829	1.18854	8.19e-08	2.3e-06
ENSMUSG00000030681	Mvp	II	1801.21	0.87101	3.48e-11	3.87e-09
ENSMUSG00000030695	Aldoa	II	8062.66	0.406159	1.09e-05	0.000137312
ENSMUSG00000030706	Mrpl48	II	326.467	0.395321	1.88e-05	0.000218261
ENSMUSG00000030717	Nupr1	II	344.015	0.665566	4.84e-05	0.000486413
ENSMUSG00000030720	Cln3	II	973.281	0.376101	0.000115769	0.00100168
ENSMUSG00000030747	Dgat2	II	173.787	1.79583	1.49e-06	2.58e-05
ENSMUSG00000030751	Psma1	II	1065.42	0.203812	0.00861472	0.0345625
ENSMUSG00000030760	Acer3	II	566.711	0.80266	5.24e-08	1.59e-06
ENSMUSG00000030774	Pak1	II	317.982	0.805505	1.83e-06	3.04e-05
ENSMUSG00000030786	Itgam	II	8107.29	1.00848	1.69e-05	0.000200146
ENSMUSG00000030788	Rnf141	II	441.115	0.416912	0.00457913	0.0207258
ENSMUSG00000030824	Nucb1	II	2715.31	0.226161	0.00329027	0.0160088
ENSMUSG00000030842	Lamtor1	II	774.985	0.375452	1.49e-05	0.000178515
ENSMUSG00000030847	Bag3	II	333.425	0.405238	0.000121352	0.00104062
ENSMUSG00000030861	Acadsb	II	384.135	0.540484	1.73e-05	0.000203259
ENSMUSG00000030876	Mettl9	II	522.152	0.924635	5.06e-05	0.000506436
ENSMUSG00000030879	Mrpl17	II	210.6	0.345427	0.000394282	0.00278518
ENSMUSG00000030921	Trim30a	II	3217.61	0.562111	8.02e-06	0.000106439
ENSMUSG00000030966	Trim21	II	843.894	0.22639	0.00644205	0.0273699
ENSMUSG00000030970	Ctbp2	II	239.258	0.752093	6.6e-07	1.3e-05
ENSMUSG00000030990	Pgap2	II	452.752	0.450503	8.24e-06	0.000108888
ENSMUSG00000031007	Atp6ap2	II	656.411	0.31861	0.00290726	0.0144814
ENSMUSG00000031012	Cask	II	306.946	0.842288	1.26e-07	3.32e-06
ENSMUSG00000031143	Ccdc22	II	298.485	0.41458	1.32e-06	2.32e-05
ENSMUSG00000031165	Was	II	2358.69	0.287966	9.14e-05	0.000821708
ENSMUSG00000031207	Msn	II	23345.2	0.285123	8.75e-06	0.000114234
ENSMUSG00000031214	Ophn1	II	118.204	0.928151	1.54e-08	5.86e-07
ENSMUSG00000031216	Stard8	II	262.384	0.535627	5.2e-05	0.000517505
ENSMUSG00000031221	Igbp1	II	845.742	0.230305	0.00174158	0.00949335
ENSMUSG00000031246	Sh3bgrl	II	1350.24	0.245071	0.0104382	0.0402576
ENSMUSG00000031266	Gla	II	96.1924	0.447778	0.0107836	0.041376
ENSMUSG00000031295	Phka2	II	548.641	0.247413	0.00938541	0.0370544
ENSMUSG00000031299	Pdha1	II	1541.53	0.189211	0.00107029	0.00638778
ENSMUSG00000031303	Map3k15	II	397.647	0.648162	5.5e-07	1.12e-05
ENSMUSG00000031337	Mtm1	II	235.325	0.359855	0.00656438	0.027767
ENSMUSG00000031357	Syap1	II	522.591	0.224319	0.00530765	0.0233448
ENSMUSG00000031367	Ap1s2	II	893.468	0.660081	0.000182855	0.00147225
ENSMUSG00000031378	Abcd1	II	2099.46	0.398182	5.96e-07	1.2e-05
ENSMUSG00000031387	Renbp	II	123.982	0.732787	0.000106527	0.000934569
ENSMUSG00000031400	G6pdx	II	3197.15	1.07758	8.62e-09	3.68e-07
ENSMUSG00000031422	Morf4l2	II	689.702	0.281733	0.000503838	0.00339064
ENSMUSG00000031441	Atp11a	II	1825.38	2.0472	1.07e-15	6.06e-13
ENSMUSG00000031444	F10	II	959.022	1.17059	2.42e-10	1.89e-08
ENSMUSG00000031447	Lamp1	II	7253.09	0.606658	1.39e-15	7.31e-13
ENSMUSG00000031483	Erlin2	II	582.793	0.305815	0.000420298	0.00293097
ENSMUSG00000031485	Prosc	II	772.464	0.143652	0.00789881	0.0321396
ENSMUSG00000031490	Eif4ebp1	II	758.76	0.691789	2.13e-07	5.28e-06
ENSMUSG00000031493	Ggn	II	26.1311	0.719061	0.00907885	0.0360793
ENSMUSG00000031497	Tnfsf13b	II	92.3443	1.23744	0.000101903	0.000899309
ENSMUSG00000031504	Rab20	II	93.1792	1.20684	3.92e-06	5.86e-05
ENSMUSG00000031511	Arhgef7	II	1106.52	0.199533	0.00352982	0.0169326
ENSMUSG00000031529	Tnks	II	1269.94	0.214434	0.0053044	0.0233368
ENSMUSG00000031536	Polb	II	407.538	0.227407	0.00200127	0.0106567
ENSMUSG00000031555	Adam9	II	1022.67	0.788969	2.3e-13	6.26e-11
ENSMUSG00000031556	Tm2d2	II	404.656	0.666377	7.8e-07	1.49e-05
ENSMUSG00000031570	Plpp5	II	126.452	0.650621	0.000361606	0.00259688
ENSMUSG00000031584	Gsr	II	5286.06	1.03158	9.85e-11	9.28e-09
ENSMUSG00000031591	Asah1	II	1652.76	0.805183	5.97e-09	2.73e-07
ENSMUSG00000031605	Klhl2	II	567.856	0.887723	9.84e-08	2.69e-06
ENSMUSG00000031609	Sap30	II	288.202	0.610438	5.04e-11	5.21e-09
ENSMUSG00000031627	Irf2	II	2918.93	0.295718	1.39e-06	2.42e-05
ENSMUSG00000031628	Casp3	II	1076.94	0.209279	0.00583572	0.0252866
ENSMUSG00000031634	Ufsp2	II	344.937	0.63742	3.34e-08	1.09e-06
ENSMUSG00000031639	Tlr3	II	53.962	0.952072	1.01e-06	1.85e-05
ENSMUSG00000031652	N4bp1	II	2694.61	0.354775	0.000171329	0.00139243
ENSMUSG00000031660	Brd7	II	1032.76	0.162191	0.00241549	0.0124209
ENSMUSG00000031662	Snx20	II	1364.06	0.581103	2.97e-10	2.23e-08
ENSMUSG00000031672	Got2	II	1448.01	0.277415	0.00581356	0.0251972
ENSMUSG00000031681	Smad1	II	242.09	0.458151	4.7e-05	0.00047543
ENSMUSG00000031709	Tbc1d9	II	507.565	0.648341	0.000203016	0.0016046
ENSMUSG00000031712	Il15	II	120.943	0.51777	0.00451925	0.0205344
ENSMUSG00000031722	Hp	II	4950.46	1.85564	2.6e-12	4.52e-10
ENSMUSG00000031723	Txnl4b	II	164.824	0.705856	0.000163953	0.00134662
ENSMUSG00000031729	Ist1	II	2081.15	0.290483	3.69e-08	1.18e-06
ENSMUSG00000031753	Cog4	II	579.362	0.277507	0.000366738	0.00262462
ENSMUSG00000031765	Mt1	II	23.6465	1.72907	0.000158978	0.00131368
ENSMUSG00000031788	Kifc3	II	171.823	0.71409	2.53e-05	0.000280418
ENSMUSG00000031792	Usb1	II	605.45	0.466572	2.59e-06	4.1e-05
ENSMUSG00000031803	B3gnt3	II	61.5533	0.610156	0.00464743	0.0209492
ENSMUSG00000031818	Cox4i1	II	2602.38	0.197831	0.00524067	0.0230817
ENSMUSG00000031823	Zdhhc7	II	813.855	0.301278	0.000204461	0.0016129
ENSMUSG00000031824	6430548M08Rik	II	1826.66	1.06461	1.06e-08	4.27e-07
ENSMUSG00000031825	Crispld2	II	330.686	3.31813	1.02e-08	4.19e-07
ENSMUSG00000031827	Cotl1	II	7307.81	0.391997	0.00042248	0.00294242
ENSMUSG00000031838	Ifi30	II	2765.2	0.974479	7.81e-16	4.73e-13
ENSMUSG00000031851	Ntpcr	II	153.683	0.518828	0.000199509	0.001583
ENSMUSG00000031862	Atp13a1	II	1496.59	0.148189	0.00782661	0.0319094
ENSMUSG00000031865	Dctn1	II	1824.77	0.169503	0.00917564	0.036402
ENSMUSG00000031875	Cmtm3	II	433.496	0.505874	0.00228153	0.0118219
ENSMUSG00000031889	D230025D16Rik	II	415.713	0.408062	0.00195405	0.0104495
ENSMUSG00000031897	Psmb10	II	1590.88	0.270571	0.00047496	0.00323896
ENSMUSG00000031903	Pla2g15	II	511.544	1.22933	2.67e-11	3.11e-09
ENSMUSG00000031935	Med17	II	504.36	0.219037	0.00240743	0.0123842
ENSMUSG00000031938	4931406C07Rik	II	150.211	0.519247	0.000124482	0.00106301
ENSMUSG00000031996	Aplp2	II	1876.3	0.292735	0.00027774	0.00209014
ENSMUSG00000032038	St3gal4	II	1187.63	0.655208	1.68e-07	4.28e-06
ENSMUSG00000032041	Tirap	II	462.824	1.0027	1.56e-06	2.66e-05
ENSMUSG00000032042	Srpr	II	1427.18	0.176831	0.00254621	0.0129827
ENSMUSG00000032046	Abhd12	II	1010.38	0.335107	0.000821581	0.00513739
ENSMUSG00000032066	Bco2	II	31.915	1.13657	2.52e-05	0.00027955
ENSMUSG00000032089	Il10ra	II	3916.14	0.278941	0.00048221	0.00327746
ENSMUSG00000032109	Nlrx1	II	1321.59	0.794553	4.82e-09	2.3e-07
ENSMUSG00000032115	Hyou1	II	1933.95	0.390309	9.72e-06	0.000125013
ENSMUSG00000032123	Dpagt1	II	256.821	0.33034	0.00492304	0.0219185
ENSMUSG00000032202	Rab27a	II	1637.62	0.654577	7.23e-05	0.000677906
ENSMUSG00000032231	Anxa2	II	5735.47	0.778023	3.64e-06	5.49e-05
ENSMUSG00000032280	Tle3	II	3785.32	0.309102	7.35e-05	0.000685598
ENSMUSG00000032294	Pkm	II	14870.7	0.630464	2.15e-06	3.49e-05
ENSMUSG00000032306	Mpi	II	125.59	0.293878	0.0101113	0.0393316
ENSMUSG00000032322	Pstpip1	II	1975.83	0.297887	0.00938993	0.0370544
ENSMUSG00000032353	Tmed3	II	353.194	0.479536	2.12e-06	3.45e-05
ENSMUSG00000032359	Ctsh	II	3006.52	0.67643	7.68e-16	4.73e-13
ENSMUSG00000032369	Plscr1	II	291.53	1.1673	2.22e-05	0.000250984
ENSMUSG00000032375	Aph1b	II	94.3593	1.27478	3.51e-06	5.33e-05
ENSMUSG00000032381	Fam96a	II	773.724	0.55837	1.06e-08	4.27e-07
ENSMUSG00000032382	Snx1	II	1505.47	0.640333	9.87e-13	1.97e-10
ENSMUSG00000032388	Spg21	II	858.899	0.24682	0.000568572	0.00375823
ENSMUSG00000032436	Cmtm7	II	1254.83	0.228413	0.00139512	0.00796595
ENSMUSG00000032462	Pik3cb	II	846.901	0.478008	1.45e-05	0.000174526
ENSMUSG00000032484	Ngp	II	2356.39	6.38195	1.26e-12	2.46e-10
ENSMUSG00000032489	Kif9	II	81.9936	0.619776	0.000907084	0.00557652
ENSMUSG00000032497	Lrrfip2	II	784.791	0.385219	5.86e-05	0.000571763
ENSMUSG00000032501	Trib1	II	481.043	1.05324	4.78e-11	5.04e-09
ENSMUSG00000032508	Myd88	II	2401.59	1.00374	6.11e-13	1.38e-10
ENSMUSG00000032531	Amotl2	II	57.9083	1.51837	0.000108984	0.00095306
ENSMUSG00000032560	Dnajc13	II	1694.65	0.184823	0.0127154	0.0472365
ENSMUSG00000032562	Gnai2	II	15268.9	0.40088	1.14e-05	0.000142564
ENSMUSG00000032570	Atp2c1	II	2104.42	0.488475	1.99e-06	3.28e-05
ENSMUSG00000032575	Manf	II	738.033	0.317116	0.000744221	0.00472447
ENSMUSG00000032602	Slc25a20	II	477.398	0.661641	8.43e-06	0.00011095
ENSMUSG00000032690	Oas2	II	1382.42	0.87991	0.000223636	0.00174065
ENSMUSG00000032691	Nlrp3	II	692.336	0.458219	6.7e-05	0.000639114
ENSMUSG00000032712	2810474O19Rik	II	2242.44	0.418973	0.000131475	0.00111169
ENSMUSG00000032737	Inppl1	II	564.622	0.271788	0.000623761	0.00406551
ENSMUSG00000032739	Pram1	II	925.717	1.89398	4.61e-10	3.3e-08
ENSMUSG00000032754	Slc8b1	II	886.802	0.41013	0.000858096	0.00532945
ENSMUSG00000032757	Bet1	II	150.032	0.313123	0.00680305	0.0285991
ENSMUSG00000032786	Alas1	II	613.003	1.31872	1.09e-08	4.33e-07
ENSMUSG00000032788	Pdxk	II	531.408	0.517421	4.47e-07	9.52e-06
ENSMUSG00000032812	Arap1	II	5096.35	0.504156	4.74e-21	1.11e-17
ENSMUSG00000032841	Prr5l	II	969.388	0.463649	0.000740658	0.00470392
ENSMUSG00000032849	Abcc4	II	981.952	0.501766	5.91e-10	4e-08
ENSMUSG00000032872	Cyb5r4	II	1443.58	0.44492	0.000952381	0.00579185
ENSMUSG00000033021	Gmppa	II	431.211	0.357042	1.73e-05	0.000203561
ENSMUSG00000033124	Atg9a	II	1050.51	0.590725	7.27e-08	2.09e-06
ENSMUSG00000033128	Gga1	II	1345.65	0.319234	3.29e-07	7.47e-06
ENSMUSG00000033147	Slc22a15	II	280.321	0.89189	5.69e-05	0.00055763
ENSMUSG00000033159	Cnppd1	II	1992.27	0.191881	0.00376197	0.0178229
ENSMUSG00000033161	Atp1a1	II	8556.81	0.515338	2.72e-11	3.15e-09
ENSMUSG00000033184	Tmed7	II	1140	0.209777	0.00808285	0.0327825
ENSMUSG00000033191	Tie1	II	36.3294	0.88975	5.19e-05	0.000517068
ENSMUSG00000033192	Lpcat2	II	978.907	0.956884	2.04e-06	3.34e-05
ENSMUSG00000033213	AA467197	II	65.0027	1.17215	0.011537	0.0436217
ENSMUSG00000033276	Stk36	II	11.9409	2.67252	2.39e-07	5.79e-06
ENSMUSG00000033316	Galnt9	II	106.305	0.5972	0.000335611	0.00244802
ENSMUSG00000033352	Map2k4	II	823.737	0.347925	0.00627062	0.0268158
ENSMUSG00000033355	Rtp4	II	1101.48	0.503762	0.00347937	0.0167347
ENSMUSG00000033379	Atp6v0b	II	1469.39	0.464698	3.23e-06	4.97e-05
ENSMUSG00000033386	Frrs1	II	463.556	0.377186	0.000275415	0.00207551
ENSMUSG00000033446	Lpar6	II	648.516	0.345817	0.000890354	0.00548604
ENSMUSG00000033467	Crlf2	II	726.008	0.3656	0.000250007	0.00191224
ENSMUSG00000033475	Tomm6	II	828.259	0.200095	0.00729572	0.030271
ENSMUSG00000033487	Fndc3a	II	1432.9	0.363474	0.000151575	0.00125886
ENSMUSG00000033488	BC026585	II	105.336	0.4002	0.00601398	0.0259421
ENSMUSG00000033508	Asprv1	II	747.197	3.085	7.64e-07	1.47e-05
ENSMUSG00000033538	Casp4	II	663.332	0.925064	7.7e-07	1.48e-05
ENSMUSG00000033644	Piwil2	II	36.6469	1.15106	0.000619392	0.00404348
ENSMUSG00000033653	Vps8	II	472.758	0.244019	0.00269917	0.0136275
ENSMUSG00000033684	Qsox1	II	1881.46	1.05042	4.82e-06	6.95e-05
ENSMUSG00000033705	Stard9	II	531.047	0.712519	6.12e-05	0.000593322
ENSMUSG00000033720	Sfxn5	II	569.928	1.35552	1.06e-08	4.27e-07
ENSMUSG00000033721	Vav3	II	525.02	0.505319	7.05e-05	0.000664423
ENSMUSG00000033739	Fkbpl	II	53.329	1.1064	5.18e-05	0.000516393
ENSMUSG00000033777	Tlr13	II	2475.75	1.04854	4.62e-09	2.23e-07
ENSMUSG00000033792	Atp7a	II	673.004	0.626857	9.22e-07	1.71e-05
ENSMUSG00000033793	Atp6v1h	II	438.05	0.233813	0.00992938	0.0387808
ENSMUSG00000033916	Chmp2a	II	1106.35	0.316404	0.000510159	0.00342754
ENSMUSG00000033917	Gde1	II	293.89	0.352599	0.00834546	0.0336888
ENSMUSG00000033918	Parl	II	458.665	0.26131	0.00769195	0.0315017
ENSMUSG00000034088	Hdlbp	II	3221.38	0.320855	2.26e-05	0.000254024
ENSMUSG00000034101	Ctnnd1	II	512.61	1.00823	4.72e-07	9.96e-06
ENSMUSG00000034116	Vav1	II	3162.17	0.36854	9.95e-06	0.000127324
ENSMUSG00000034152	Exoc3	II	841.684	0.169691	0.0132901	0.0488803
ENSMUSG00000034158	Lrrc58	II	699.485	0.220849	0.0126087	0.0469452
ENSMUSG00000034187	Nsf	II	1334.18	0.406234	5.65e-10	3.85e-08
ENSMUSG00000034210	Efcab14	II	788.23	0.205402	0.00497689	0.0220741
ENSMUSG00000034216	Vps18	II	525.609	0.381003	1.95e-05	0.000224012
ENSMUSG00000034226	Rhov	II	41.2382	3.60237	3.82e-05	0.00040033
ENSMUSG00000034254	Agpat1	II	1053.21	0.256913	0.000136652	0.00115146
ENSMUSG00000034255	Arhgap27	II	2125.27	0.371801	1.58e-07	4.06e-06
ENSMUSG00000034278	Dnajc17	II	102.259	0.363106	0.00712867	0.0297613
ENSMUSG00000034290	Nek9	II	2321.61	0.222993	0.00120188	0.00703819
ENSMUSG00000034320	Slc26a2	II	677.912	0.347928	0.000740696	0.00470392
ENSMUSG00000034330	Plcg2	II	5019.36	0.474088	2.54e-11	2.99e-09
ENSMUSG00000034342	Cbl	II	7337.17	0.239152	0.000367644	0.00262766
ENSMUSG00000034361	Cpne2	II	228.67	1.8374	5.88e-07	1.19e-05
ENSMUSG00000034390	Cmip	II	3262.73	0.326176	0.000130243	0.00110527
ENSMUSG00000034422	Parp14	II	5326.29	0.351502	7.8e-07	1.49e-05
ENSMUSG00000034462	Pkd2	II	88.8879	0.88058	7.62e-06	0.000102175
ENSMUSG00000034480	Diaph2	II	551.656	0.459463	0.00200751	0.010683
ENSMUSG00000034557	Zfyve9	II	652.423	0.498414	0.0110575	0.0421893
ENSMUSG00000034574	Daam1	II	456.632	0.379719	0.00458515	0.0207291
ENSMUSG00000034595	Ppp1r18	II	4985.65	0.211173	0.00695616	0.0291453
ENSMUSG00000034616	Ssh3	II	462.633	0.674751	3.08e-10	2.3e-08
ENSMUSG00000034652	Cd300a	II	2585.59	0.541392	1.78e-05	0.000208003
ENSMUSG00000034707	Gns	II	3142.94	0.52743	3.63e-13	9.26e-11
ENSMUSG00000034708	Grn	II	3703.93	1.0087	9.03e-10	5.75e-08
ENSMUSG00000034709	Ppp1r21	II	858.061	0.286205	0.000506919	0.00340738
ENSMUSG00000034789	Rab24	II	510.82	0.633445	2.82e-05	0.00030787
ENSMUSG00000034801	Sos2	II	943.785	0.417715	0.00327238	0.0159361
ENSMUSG00000034854	Mfsd12	II	272.049	0.379842	0.00101705	0.00613718
ENSMUSG00000034868	Myl12b	II	4364.38	0.274894	0.000429803	0.00298103
ENSMUSG00000034880	Mrpl34	II	202.308	0.297967	0.00801126	0.0325324
ENSMUSG00000034923	Ly6g6f	II	281.106	1.02876	3.31e-05	0.000356017
ENSMUSG00000034931	Dhx8	II	1356.12	0.135898	0.00774256	0.0316586
ENSMUSG00000034947	Tmem106a	II	720.498	0.921743	2.41e-09	1.29e-07
ENSMUSG00000034957	Cebpa	II	603.984	0.975357	5.52e-08	1.66e-06
ENSMUSG00000034987	Hrh2	II	609.72	0.904419	1.5e-06	2.6e-05
ENSMUSG00000035004	Igsf6	II	2384.64	0.764649	4.16e-08	1.31e-06
ENSMUSG00000035158	Mitf	II	101.592	0.674401	0.000324017	0.00238249
ENSMUSG00000035181	Heatr5a	II	1035.59	0.455651	1.68e-06	2.84e-05
ENSMUSG00000035208	Slfn8	II	2265.09	0.275438	0.000306326	0.00226462
ENSMUSG00000035212	Leprot	II	959.412	0.295281	0.000226207	0.00175565
ENSMUSG00000035232	Pdk3	II	467.186	0.390814	0.0120256	0.0451943
ENSMUSG00000035273	Hpse	II	4116.92	0.414328	0.00154	0.00859803
ENSMUSG00000035284	Vps13c	II	1690.88	0.402738	6.11e-05	0.000592561
ENSMUSG00000035354	Uvrag	II	1355.44	0.332754	1.02e-06	1.85e-05
ENSMUSG00000035376	Hacd2	II	187.165	0.579726	0.000594122	0.00390973
ENSMUSG00000035382	Pcsk7	II	864.507	0.237012	0.00105416	0.00630071
ENSMUSG00000035392	Dennd1a	II	688.863	0.490565	6.25e-08	1.84e-06
ENSMUSG00000035493	Tgfbi	II	8082.74	1.43394	6.85e-11	6.71e-09
ENSMUSG00000035513	Ntng2	II	500.419	0.460396	0.000341851	0.00248568
ENSMUSG00000035561	Aldh1b1	II	147.704	0.739431	1.67e-06	2.82e-05
ENSMUSG00000035585	Tsen34	II	280.605	0.453959	1.21e-05	0.000149784
ENSMUSG00000035621	Midn	II	2551.33	0.446607	0.000779628	0.00491869
ENSMUSG00000035673	Sbno2	II	4178.05	0.967288	5.25e-13	1.24e-10
ENSMUSG00000035722	Abca7	II	3939.56	0.349562	6.61e-06	9.05e-05
ENSMUSG00000035725	Prkx	II	1614.22	0.468756	1.27e-09	7.52e-08
ENSMUSG00000035765	Dym	II	588.493	0.303137	0.00268399	0.0135593
ENSMUSG00000035778	Ggta1	II	1020.67	0.38314	5.51e-05	0.000543677
ENSMUSG00000035781	R3hdm4	II	4623.13	0.606256	0.000170091	0.00138452
ENSMUSG00000035790	Cep19	II	169.245	0.787096	0.00255878	0.0130233
ENSMUSG00000035863	Palm	II	899.701	0.610584	9.02e-05	0.000813861
ENSMUSG00000035901	Dennd5a	II	3465.04	0.401274	0.000119139	0.00102541
ENSMUSG00000035954	Dock4	II	211.111	1.22071	1.04e-12	2.04e-10
ENSMUSG00000035969	Rusc2	II	52.102	1.03406	4.54e-05	0.000463066
ENSMUSG00000036046	5031439G07Rik	II	3346.29	0.811465	2.56e-21	8.37e-18
ENSMUSG00000036067	Slc2a6	II	823.737	0.504791	4.07e-06	6.03e-05
ENSMUSG00000036098	Myrf	II	8.14714	1.64087	0.0122067	0.045731
ENSMUSG00000036138	Acaa1a	II	1531.96	0.554763	1.19e-09	7.22e-08
ENSMUSG00000036275	9530068E07Rik	II	1402.75	0.518667	8.34e-07	1.57e-05
ENSMUSG00000036333	Kidins220	II	2363.7	0.203537	0.000925395	0.00565507
ENSMUSG00000036362	P2ry13	II	348.906	1.71299	1.15e-08	4.55e-07
ENSMUSG00000036402	Gng12	II	375.951	0.684391	5.69e-05	0.00055763
ENSMUSG00000036427	Gpi1	II	6202.01	0.673973	2.26e-05	0.000253858
ENSMUSG00000036432	Siah2	II	237.596	0.312	0.00167365	0.00919043
ENSMUSG00000036442	Thap11	II	430.936	0.264683	0.000748554	0.00474645
ENSMUSG00000036473	Tbc1d24	II	68.7603	0.799552	0.000821832	0.00513739
ENSMUSG00000036503	Rnf13	II	876.136	0.57157	9.92e-05	0.000879698
ENSMUSG00000036553	Sh3tc1	II	437.145	0.704948	1.33e-10	1.2e-08
ENSMUSG00000036599	Chst12	II	1562.35	0.40869	8.27e-05	0.000759062
ENSMUSG00000036606	Plxnb2	II	3257.2	0.710176	4.85e-07	1.01e-05
ENSMUSG00000036620	Mgat4b	II	195.905	0.60207	0.000175639	0.00142119
ENSMUSG00000036636	Clcn7	II	1229.24	0.546399	3.84e-08	1.23e-06
ENSMUSG00000036644	Tbc1d9b	II	1358.44	0.190381	0.000980617	0.00593048
ENSMUSG00000036676	Tmtc3	II	71.4781	0.639899	0.0037506	0.0177881
ENSMUSG00000036748	Cuedc2	II	392.807	0.538804	2.74e-06	4.31e-05
ENSMUSG00000036820	Amdhd2	II	260.728	0.542439	1.85e-06	3.07e-05
ENSMUSG00000036875	Dna2	II	779.369	0.437102	0.000463332	0.0031729
ENSMUSG00000036879	Phkb	II	407.374	0.237487	0.013627	0.0498304
ENSMUSG00000036880	Acaa2	II	557.513	0.415788	5.95e-06	8.3e-05
ENSMUSG00000036908	Unc93b1	II	6401.58	0.528554	4.31e-16	2.94e-13
ENSMUSG00000036918	Ttc7	II	4079.79	0.271961	0.000500698	0.00337499
ENSMUSG00000036943	Rab8b	II	2982.46	0.244324	0.0124044	0.0463339
ENSMUSG00000036948	BC037034	II	1679.42	0.614523	4.51e-09	2.18e-07
ENSMUSG00000036985	Zdhhc9	II	885.197	0.744505	1.02e-08	4.19e-07
ENSMUSG00000036989	Trim3	II	293.795	0.644933	7.02e-08	2.03e-06
ENSMUSG00000037095	Lrg1	II	1698.14	3.50051	5.5e-12	8.12e-10
ENSMUSG00000037111	Setd7	II	1978.26	0.311349	0.00110413	0.00656339
ENSMUSG00000037204	Atg101	II	289.309	0.383863	0.00470383	0.0211265
ENSMUSG00000037217	Syn1	II	40.198	0.726258	0.00982453	0.0384723
ENSMUSG00000037221	Mospd3	II	534.7	0.243252	0.00881964	0.0352721
ENSMUSG00000037257	Aagab	II	859.905	0.257198	0.000944882	0.00575695
ENSMUSG00000037260	Hgsnat	II	981.7	0.391228	0.00244569	0.0125352
ENSMUSG00000037306	Man1c1	II	377.33	0.51282	9.74e-05	0.000865272
ENSMUSG00000037331	Larp1	II	3718.45	0.174771	0.00094295	0.00574946
ENSMUSG00000037344	Slc12a9	II	785.046	0.733851	8.45e-09	3.62e-07
ENSMUSG00000037408	Cnnm4	II	396.515	0.475981	3.93e-07	8.56e-06
ENSMUSG00000037447	Arid5a	II	2032.55	0.58097	6.04e-06	8.38e-05
ENSMUSG00000037470	Uggt1	II	2785.37	0.204707	0.0135408	0.0496041
ENSMUSG00000037493	Cib2	II	46.4197	1.85963	4.94e-07	1.03e-05
ENSMUSG00000037638	Zbtb42	II	348.39	0.839729	1.15e-05	0.000142946
ENSMUSG00000037649	H2-DMa	II	2296.51	0.512498	9.41e-08	2.6e-06
ENSMUSG00000037685	Atp8a1	II	2155.81	0.694296	5.56e-11	5.72e-09
ENSMUSG00000037697	Ddhd1	II	858.634	0.534149	9.16e-13	1.86e-10
ENSMUSG00000037720	Tmem33	II	498.201	0.260954	0.000360138	0.00258986
ENSMUSG00000037731	Themis2	II	4880.49	0.641935	1.31e-12	2.46e-10
ENSMUSG00000037750	Fam222b	II	468.586	0.657556	2.32e-07	5.67e-06
ENSMUSG00000037815	Ctnna1	II	2025.03	0.312056	0.000174331	0.0014141
ENSMUSG00000037820	Tgm2	II	1891.01	0.80673	1.15e-07	3.06e-06
ENSMUSG00000037824	Tspan14	II	2609.25	0.33978	8.57e-07	1.61e-05
ENSMUSG00000037902	Sirpa	II	5706.93	0.774681	9.58e-09	4.03e-07
ENSMUSG00000037921	Ddx60	II	507.403	0.713485	0.00255511	0.0130127
ENSMUSG00000037936	Scarb1	II	1430.78	1.00557	2.29e-11	2.76e-09
ENSMUSG00000037992	Rara	II	2917.03	0.641439	1.37e-08	5.25e-07
ENSMUSG00000037993	Dhx38	II	1543.15	0.579643	4.1e-07	8.87e-06
ENSMUSG00000038034	Igsf8	II	304.606	0.467817	7.52e-05	0.000698034
ENSMUSG00000038058	Nod1	II	2468.94	0.352387	1.91e-05	0.000220153
ENSMUSG00000038156	Spon1	II	286.977	2.01402	3.08e-15	1.48e-12
ENSMUSG00000038160	Atg5	II	391.101	0.227382	0.00938933	0.0370544
ENSMUSG00000038181	Chpf2	II	809.802	0.19321	0.00379573	0.0179398
ENSMUSG00000038212	Hiatl1	II	1228.33	0.427763	0.000604085	0.00395777
ENSMUSG00000038213	Tapbpl	II	1064.39	0.232902	0.00161253	0.00892374
ENSMUSG00000038235	F11r	II	621.212	1.6002	2.5e-13	6.69e-11
ENSMUSG00000038280	Ostm1	II	1088.38	0.351622	1.7e-06	2.86e-05
ENSMUSG00000038301	Snx10	II	1125.1	0.511649	5.04e-06	7.21e-05
ENSMUSG00000038312	Edem2	II	798.525	0.551301	1.15e-07	3.07e-06
ENSMUSG00000038349	Plcl1	II	66.3344	0.570577	0.00346334	0.0166812
ENSMUSG00000038369	Ncoa6	II	1417.14	0.177931	0.0106949	0.041055
ENSMUSG00000038451	Spsb2	II	130.776	0.540487	0.000460263	0.00316049
ENSMUSG00000038473	Nos1ap	II	36.4987	0.825247	0.000645773	0.00418894
ENSMUSG00000038502	Ptov1	II	241.434	0.528835	8.68e-05	0.000787517
ENSMUSG00000038507	Parp12	II	953.101	0.946197	9.87e-11	9.28e-09
ENSMUSG00000038527	C1rl	II	145.908	1.71112	1.5e-09	8.48e-08
ENSMUSG00000038543	BC028528	II	303.89	0.656341	8.6e-06	0.000112508
ENSMUSG00000038594	Cep85l	II	251.336	0.406211	0.00691145	0.0289951
ENSMUSG00000038607	Gng10	II	502.741	0.30951	0.0016018	0.00887338
ENSMUSG00000038619	Ensa	II	1743.09	0.228607	0.000769466	0.00485833
ENSMUSG00000038623	Tm6sf1	II	2090.88	0.284662	0.00134142	0.00769432
ENSMUSG00000038633	Degs1	II	1282.79	0.349547	0.00446853	0.0203435
ENSMUSG00000038642	Ctss	II	11560.7	0.889269	5.9e-17	5.68e-14
ENSMUSG00000038650	Rnh1	II	1270.96	0.571503	2.44e-06	3.89e-05
ENSMUSG00000038679	Trps1	II	863.573	0.734789	3.28e-08	1.08e-06
ENSMUSG00000038692	Hoxb4	II	122.174	0.681682	3.15e-07	7.23e-06
ENSMUSG00000038775	Vill	II	316.923	1.32762	4.12e-13	1.04e-10
ENSMUSG00000038811	Gngt2	II	1397.29	0.698055	1.7e-07	4.31e-06
ENSMUSG00000038872	Zfhx3	II	290.485	0.711072	9.11e-05	0.000819081
ENSMUSG00000038965	Ube2l3	II	2047.82	0.184259	0.0051526	0.0227608
ENSMUSG00000038976	Ppp1r9b	II	5062.28	0.247029	1.14e-05	0.000142405
ENSMUSG00000039005	Tlr4	II	362.57	1.15602	3.24e-08	1.07e-06
ENSMUSG00000039007	Cpq	II	157.566	0.53097	0.00029005	0.00216683
ENSMUSG00000039016	Timm8b	II	192.473	0.293297	0.00844825	0.0340281
ENSMUSG00000039109	F13a1	II	6412.36	1.38937	6.86e-19	1.12e-15
ENSMUSG00000039206	Daglb	II	446.612	0.826322	2.76e-12	4.71e-10
ENSMUSG00000039208	Metrnl	II	631.595	0.404987	0.000110169	0.000959825
ENSMUSG00000039217	Il18	II	79.872	1.15801	2.77e-08	9.43e-07
ENSMUSG00000039270	Megf9	II	483.644	0.748159	0.00601591	0.0259436
ENSMUSG00000039286	Fndc3b	II	383.137	0.97589	2.93e-09	1.52e-07
ENSMUSG00000039294	BC017643	II	2371.1	0.354854	2.23e-10	1.77e-08
ENSMUSG00000039308	Ndst2	II	741.72	0.476706	4.09e-12	6.25e-10
ENSMUSG00000039361	Picalm	II	6014.93	0.487614	0.00125056	0.0072674
ENSMUSG00000039377	Hlx	II	213.068	1.05335	2.44e-07	5.89e-06
ENSMUSG00000039477	Tnrc18	II	2795.03	0.388193	6.84e-06	9.32e-05
ENSMUSG00000039497	Dse	II	493.505	0.674925	2.48e-07	5.95e-06
ENSMUSG00000039501	Znfx1	II	2736.34	0.364875	2.79e-09	1.46e-07
ENSMUSG00000039512	Uhrf1bp1	II	278.6	0.544122	1.55e-07	3.99e-06
ENSMUSG00000039519	Cyp7b1	II	5.82493	1.84174	0.00625789	0.0267683
ENSMUSG00000039616	Mocos	II	303.149	1.19237	7.88e-09	3.45e-07
ENSMUSG00000039633	Lonrf1	II	109.834	0.765396	0.0017612	0.00957796
ENSMUSG00000039678	Tbc1d13	II	1157.21	0.238913	3.14e-05	0.000338665
ENSMUSG00000039682	Lap3	II	399.537	0.742992	1.37e-05	0.000167014
ENSMUSG00000039699	Batf2	II	194.546	0.810517	7.88e-06	0.000104937
ENSMUSG00000039753	Fbxl5	II	1942.7	1.40891	9.86e-10	6.14e-08
ENSMUSG00000039782	Cpeb2	II	303.759	0.32851	0.0124116	0.0463501
ENSMUSG00000039813	Tbc1d2	II	192.869	1.242	7.43e-05	0.000692322
ENSMUSG00000039886	Tmem120a	II	204.436	0.509033	0.003461	0.0166807
ENSMUSG00000039910	Cited2	II	616.367	0.254785	0.0031273	0.0153436
ENSMUSG00000039936	Pik3cd	II	9444.68	0.262904	1.28e-05	0.000157466
ENSMUSG00000039959	Hip1	II	2116.83	0.440461	0.000460555	0.00316049
ENSMUSG00000039960	Rhou	II	92.3492	1.5321	1.46e-05	0.000175823
ENSMUSG00000040033	Stat2	II	3153.27	0.575347	1.17e-10	1.07e-08
ENSMUSG00000040158	Tax1bp3	II	415.931	0.584864	4.82e-06	6.95e-05
ENSMUSG00000040188	Scamp2	II	1462.63	0.296807	1.11e-05	0.000140016
ENSMUSG00000040249	Lrp1	II	8837.61	1.03136	8.73e-10	5.6e-08
ENSMUSG00000040253	Gbp7	II	2969.57	0.346563	0.00210156	0.0111004
ENSMUSG00000040263	Klhdc4	II	495.738	0.451016	0.00731801	0.0303256
ENSMUSG00000040268	Plekha1	II	777.852	0.218848	0.00654827	0.0277337
ENSMUSG00000040296	Ddx58	II	2353.98	0.17818	0.00889728	0.0355391
ENSMUSG00000040329	Il7	II	11.4948	1.03234	0.00324796	0.0158454
ENSMUSG00000040365	Trim41	II	675.428	0.272038	0.00155308	0.00865129
ENSMUSG00000040374	Pex2	II	336.004	0.232247	0.0111104	0.0423419
ENSMUSG00000040432	Ltb4r2	II	6.5907	1.44371	0.00407476	0.0189244
ENSMUSG00000040462	Os9	II	2645.42	0.258006	0.00110127	0.00655351
ENSMUSG00000040522	Tlr8	II	453.803	0.966639	1.55e-06	2.64e-05
ENSMUSG00000040528	Milr1	II	435.996	0.971375	5.22e-09	2.45e-07
ENSMUSG00000040560	Wdr7	II	504.425	0.333211	0.00641493	0.0272831
ENSMUSG00000040613	Apobec1	II	1419.43	0.726642	3.93e-12	6.06e-10
ENSMUSG00000040616	Tmem51	II	605.883	0.778499	6.06e-10	4.08e-08
ENSMUSG00000040711	Sh3pxd2b	II	122.171	0.978991	0.00091096	0.00559451
ENSMUSG00000040712	Camta2	II	1841.87	0.346615	6.84e-09	3.06e-07
ENSMUSG00000040747	Cd53	II	4554.1	0.321398	0.00163041	0.00900744
ENSMUSG00000040774	Cept1	II	848.371	0.54677	0.000128652	0.00109348
ENSMUSG00000040782	Rfwd2	II	878.819	0.43847	0.000464433	0.00317633
ENSMUSG00000040809	Chil3	II	10293.4	2.79206	4.15e-08	1.31e-06
ENSMUSG00000040883	Tmem205	II	26.7627	1.01015	0.000823783	0.00514528
ENSMUSG00000040907	Atp1a3	II	3366.94	0.490011	2.02e-05	0.000231394
ENSMUSG00000040943	Tet2	II	1565.65	0.431312	2.73e-06	4.29e-05
ENSMUSG00000040964	Arhgef10l	II	962.157	0.453621	0.00609711	0.0262177
ENSMUSG00000041035	Dpcd	II	215.96	0.305603	0.0131837	0.048579
ENSMUSG00000041075	Fzd7	II	130.757	0.794794	2.15e-07	5.31e-06
ENSMUSG00000041115	Iqsec2	II	280.805	0.703833	8.37e-09	3.6e-07
ENSMUSG00000041241	Mul1	II	288.899	0.291812	0.000917726	0.00562345
ENSMUSG00000041362	Shtn1	II	278.773	1.71574	2.61e-10	2.01e-08
ENSMUSG00000041439	Mfsd6	II	969.16	0.52803	5.26e-10	3.62e-08
ENSMUSG00000041483	Zfp281	II	742.487	0.436738	0.000861269	0.0053451
ENSMUSG00000041488	Stx3	II	293.945	0.574961	3.62e-05	0.000383518
ENSMUSG00000041515	Irf8	II	4066.69	0.178271	0.0136542	0.0498631
ENSMUSG00000041598	Cdc42ep4	II	371.198	0.471269	0.000299647	0.00222531
ENSMUSG00000041654	Slc39a11	II	203.847	0.459111	0.000136671	0.00115146
ENSMUSG00000041679	Lrrc29	II	171.228	0.66389	0.00143295	0.0081205
ENSMUSG00000041695	Kcnj2	II	357.821	1.3376	1.83e-08	6.69e-07
ENSMUSG00000041736	Tspo	II	2342.03	0.815408	4.07e-07	8.81e-06
ENSMUSG00000041754	Trem3	II	422.677	1.12051	4.62e-08	1.43e-06
ENSMUSG00000041779	Tram2	II	556.166	0.453758	1.21e-05	0.000149832
ENSMUSG00000041815	Poldip3	II	2143.2	0.183213	1.16e-06	2.08e-05
ENSMUSG00000041827	Oasl1	II	424.554	0.642709	0.000245527	0.00188237
ENSMUSG00000041836	Ptpre	II	1732.35	0.409453	5.15e-07	1.06e-05
ENSMUSG00000041891	Lman1	II	569.39	0.373391	0.000151446	0.00125844
ENSMUSG00000041926	Rnpep	II	1851.57	0.912583	2.25e-12	3.96e-10
ENSMUSG00000041958	Pigs	II	1175.51	0.215979	0.00171966	0.00939894
ENSMUSG00000042015	Wdr41	II	419.475	0.4467	8.6e-05	0.000781942
ENSMUSG00000042099	Kank3	II	60.9208	0.540773	0.00236039	0.0121957
ENSMUSG00000042111	Ccdc115	II	358.383	0.359519	8.01e-05	0.000738203
ENSMUSG00000042129	Rassf4	II	3945.81	0.596932	1.51e-06	2.6e-05
ENSMUSG00000042213	Zfand4	II	199.571	0.690214	0.0037236	0.0176857
ENSMUSG00000042228	Lyn	II	7298.73	0.749072	4.42e-18	6.57e-15
ENSMUSG00000042265	Trem1	II	641.959	1.84943	1.37e-08	5.25e-07
ENSMUSG00000042272	Sestd1	II	217.397	0.567	3.36e-06	5.12e-05
ENSMUSG00000042289	Hsd3b7	II	223.328	0.785576	5.18e-08	1.58e-06
ENSMUSG00000042333	Tnfrsf14	II	645.315	0.313987	0.000134359	0.0011349
ENSMUSG00000042349	Ikbke	II	1808.2	0.261268	0.0098582	0.0385765
ENSMUSG00000042350	Arel1	II	1757.81	0.218515	0.00057287	0.00378053
ENSMUSG00000042363	Lgalsl	II	1494.04	0.656513	0.00324618	0.0158415
ENSMUSG00000042364	Snx18	II	1187.81	0.524696	0.000167904	0.00137069
ENSMUSG00000042396	Rbm7	II	870.796	0.200827	0.0037947	0.0179398
ENSMUSG00000042401	Crtac1	II	4.03104	2.05632	0.0054865	0.0239767
ENSMUSG00000042410	Agps	II	1114.82	0.185909	0.010628	0.0408556
ENSMUSG00000042541	Shfm1	II	1205.59	0.575405	6.05e-08	1.8e-06
ENSMUSG00000042572	Ube2q1	II	2109.91	0.142127	0.00210443	0.0111084
ENSMUSG00000042608	Stk40	II	2211.61	0.359702	1.47e-05	0.000176942
ENSMUSG00000042659	Arrdc4	II	390.818	0.498968	0.00835555	0.033712
ENSMUSG00000042694	Obfc1	II	275.832	0.228697	0.0130821	0.0482699
ENSMUSG00000042719	Naa25	II	585.007	0.333563	0.000112574	0.000977131
ENSMUSG00000042726	Trafd1	II	4539.31	0.356696	0.00236901	0.0122325
ENSMUSG00000042742	B630005N14Rik	II	476.852	0.350112	0.000197638	0.00157197
ENSMUSG00000042745	Id1	II	68.942	1.22415	0.000195312	0.00155499
ENSMUSG00000042759	Apobr	II	1578.74	0.927191	3.82e-05	0.000400364
ENSMUSG00000042870	Tom1	II	530.468	0.552118	5.42e-09	2.52e-07
ENSMUSG00000043017	Ptgir	II	441.201	0.35324	0.00665596	0.0280745
ENSMUSG00000043061	Tmem18	II	254.907	0.275085	0.0113432	0.0430284
ENSMUSG00000043067	Dpy19l1	II	1137.8	0.260055	0.00262419	0.0132983
ENSMUSG00000043131	Mob1a	II	5503.39	0.196982	0.00219688	0.0114888
ENSMUSG00000043157	Arl11	II	172.862	0.711893	0.00073057	0.0046577
ENSMUSG00000043263	Pyhin1	II	4787.91	0.255109	0.00110028	0.00655003
ENSMUSG00000043391	2510009E07Rik	II	256.051	0.495372	0.000711736	0.00455382
ENSMUSG00000043542	Zc2hc1a	II	31.383	0.745549	0.00390789	0.0183269
ENSMUSG00000043740	B430306N03Rik	II	1196.58	1.26059	1.75e-08	6.51e-07
ENSMUSG00000043832	Clec4a3	II	1401.75	0.940586	2.11e-12	3.75e-10
ENSMUSG00000043881	Kbtbd7	II	352.92	0.499248	0.000325639	0.00239119
ENSMUSG00000043895	S1pr2	II	309.634	0.586737	1.98e-06	3.26e-05
ENSMUSG00000043939	A530064D06Rik	II	314.357	1.54308	2.52e-06	4.01e-05
ENSMUSG00000043940	Wdfy3	II	829.873	1.173	1.74e-10	1.5e-08
ENSMUSG00000043964	Orai3	II	662.466	0.272615	0.000512711	0.00344185
ENSMUSG00000044042	Fmn1	II	32.3209	1.13312	0.000354784	0.00255708
ENSMUSG00000044092	C130050O18Rik	II	354.115	0.957377	1.06e-07	2.88e-06
ENSMUSG00000044103	Il1f9	II	679.803	1.67197	5.34e-07	1.1e-05
ENSMUSG00000044221	Grsf1	II	627.189	0.249118	0.00631724	0.0269934
ENSMUSG00000044701	Il27	II	91.5825	0.827738	0.000973712	0.00589823
ENSMUSG00000044768	D1Ertd622e	II	1417.42	0.294987	0.00639422	0.0272304
ENSMUSG00000044811	AF251705	II	663.027	0.695157	1.6e-06	2.71e-05
ENSMUSG00000044813	Shb	II	51.0378	0.563114	0.000912741	0.00560077
ENSMUSG00000044881	Coa4	II	98.1966	0.45023	0.00281537	0.0141008
ENSMUSG00000045039	Megf8	II	110.431	0.843279	1.51e-07	3.9e-06
ENSMUSG00000045094	Arhgef37	II	848.933	0.606159	2.25e-06	3.63e-05
ENSMUSG00000045176	Borcs6	II	511.206	0.42876	0.00082899	0.00517125
ENSMUSG00000045210	Vcpip1	II	1645.04	0.193368	0.00216598	0.0113563
ENSMUSG00000045237	1110012L19Rik	II	98.2044	0.413061	0.00116584	0.00685792
ENSMUSG00000045322	Tlr9	II	1506.43	0.460979	2.05e-05	0.000233733
ENSMUSG00000045427	Hnrnph2	II	1463.34	0.311216	0.000199287	0.00158201
ENSMUSG00000045502	Hcar2	II	173.926	0.689997	0.0052009	0.0229432
ENSMUSG00000045551	Fpr1	II	481.018	2.25109	4.79e-10	3.39e-08
ENSMUSG00000045594	Glb1	II	566.095	0.345924	0.000204198	0.00161248
ENSMUSG00000045636	Mtus1	II	1398.25	1.73586	6.62e-13	1.43e-10
ENSMUSG00000045658	Pid1	II	461.115	0.566517	0.000877952	0.00543009
ENSMUSG00000045664	Cdc42ep2	II	222.4	0.974353	9.06e-07	1.68e-05
ENSMUSG00000045665	Mfsd5	II	585.987	0.353723	9.29e-05	0.000832756
ENSMUSG00000045917	6330416G13Rik	II	777.05	1.20848	5.16e-09	2.43e-07
ENSMUSG00000045980	Tmem104	II	523.439	0.382966	0.00103143	0.00619879
ENSMUSG00000046027	Stard5	II	460.388	0.607752	4.29e-10	3.09e-08
ENSMUSG00000046031	Fam26f	II	454.791	0.545639	0.00034332	0.00249289
ENSMUSG00000046062	Ppp1r15b	II	3443.77	0.372984	0.00140782	0.00802165
ENSMUSG00000046101	Mcmdc2	II	18.5617	0.930641	0.00948839	0.0373759
ENSMUSG00000046207	Pik3r6	II	504.425	0.606486	0.000184319	0.00148262
ENSMUSG00000046223	Plaur	II	967.713	1.07819	8.97e-07	1.67e-05
ENSMUSG00000046245	Pilra	II	1408.47	0.905645	1.6e-07	4.11e-06
ENSMUSG00000046410	Kcnk6	II	301.846	0.857526	3.31e-09	1.7e-07
ENSMUSG00000046519	Golph3l	II	654.981	0.367413	1.03e-06	1.87e-05
ENSMUSG00000046688	Tifa	II	665.653	0.430204	0.000222996	0.0017365
ENSMUSG00000046718	Bst2	II	504.164	0.362155	0.00381038	0.017983
ENSMUSG00000046731	Kctd11	II	205.601	0.348436	0.0027185	0.0137073
ENSMUSG00000046794	Ppp1r3b	II	536.329	1.49643	4.85e-07	1.01e-05
ENSMUSG00000046805	Mpeg1	II	18672.4	0.738662	6.3e-09	2.86e-07
ENSMUSG00000046826	Fam187b	II	12.3075	2.17946	2.19e-07	5.39e-06
ENSMUSG00000046879	Irgm1	II	3509.72	0.491202	1.62e-05	0.000192445
ENSMUSG00000046908	Ltb4r1	II	293.643	1.58639	4.53e-07	9.64e-06
ENSMUSG00000047045	Tmem164	II	2224.74	0.499038	7.7e-06	0.000103016
ENSMUSG00000047098	Rnf31	II	1396.11	0.324154	1.68e-06	2.84e-05
ENSMUSG00000047123	Ticam1	II	358.48	0.244939	0.00922375	0.0365486
ENSMUSG00000047126	Cltc	II	5109.17	0.266304	0.00112216	0.0066464
ENSMUSG00000047213	Ythdf3	II	1766.97	0.239187	0.00775235	0.0316645
ENSMUSG00000047293	Gpr15	II	62.7478	1.25375	1.11e-05	0.000140016
ENSMUSG00000047371	Zfp768	II	89.6048	0.46246	0.0106361	0.0408771
ENSMUSG00000047409	Ctdspl	II	70.9205	1.00756	0.000488718	0.00331481
ENSMUSG00000047714	Ppp1r2	II	1258.57	0.239813	0.0127646	0.0473803
ENSMUSG00000047731	Wbp1l	II	2431.5	0.247488	0.00434292	0.0198712
ENSMUSG00000047798	Cd300lf	II	2865.33	1.55684	3.05e-08	1.02e-06
ENSMUSG00000047810	Ccdc88b	II	2777.63	0.316385	0.000946913	0.00576718
ENSMUSG00000047821	Trim16	II	124.287	0.649343	0.00472671	0.0212057
ENSMUSG00000047843	Bri3	II	453.73	0.28054	0.00472795	0.0212057
ENSMUSG00000047945	Marcksl1	II	746.435	0.447595	0.00286552	0.0142952
ENSMUSG00000048076	Arf1	II	4250.43	0.262591	0.000462866	0.0031714
ENSMUSG00000048120	Entpd1	II	1338.19	0.63528	0.000500894	0.00337499
ENSMUSG00000048163	Selplg	II	8948.11	0.483545	0.0017518	0.00953633
ENSMUSG00000048170	Mcmbp	II	1796.6	0.24528	0.000122418	0.00104867
ENSMUSG00000048234	Rnf149	II	1328.95	0.893713	7.28e-08	2.09e-06
ENSMUSG00000048277	Syngr2	II	1733.38	0.229713	0.0018896	0.0101647
ENSMUSG00000048440	Cyp4f16	II	707.022	0.610673	1.55e-05	0.000185019
ENSMUSG00000048445	Ccdc57	II	9.29679	1.36889	0.00502099	0.0222515
ENSMUSG00000048480	Cxcr1	II	48.6539	2.1621	1.2e-11	1.58e-09
ENSMUSG00000048578	Mlec	II	4163.69	0.193492	0.00127504	0.00738339
ENSMUSG00000048612	Myof	II	1737.64	0.858651	5.29e-06	7.51e-05
ENSMUSG00000048621	Gm6377	II	77.777	0.595793	0.00609672	0.0262177
ENSMUSG00000048779	P2ry6	II	307.694	0.870476	2.06e-08	7.42e-07
ENSMUSG00000048807	Slc35e4	II	87.9864	0.543911	0.00390156	0.0183024
ENSMUSG00000048827	Pkd1l3	II	164.778	1.08437	1.34e-07	3.51e-06
ENSMUSG00000048832	Vps37c	II	453.003	0.407459	2.99e-05	0.000322908
ENSMUSG00000048865	Arhgap30	II	8210.55	0.207929	0.00751004	0.0308883
ENSMUSG00000048897	Zfp710	II	2185.96	0.580073	7.48e-13	1.57e-10
ENSMUSG00000048911	Rnf24	II	121.562	0.604941	0.00377336	0.0178547
ENSMUSG00000048970	C1galt1c1	II	251.967	0.606711	5.93e-06	8.28e-05
ENSMUSG00000049037	Clec4a1	II	1437.38	0.887273	1.39e-09	8.09e-08
ENSMUSG00000049047	Armcx3	II	219.964	0.416336	9.01e-05	0.000813806
ENSMUSG00000049076	Acap2	II	1800.97	0.229772	0.00433001	0.0198232
ENSMUSG00000049103	Ccr2	II	5647.51	0.879387	2.07e-07	5.14e-06
ENSMUSG00000049130	C5ar1	II	1043.5	1.81174	9.07e-09	3.84e-07
ENSMUSG00000049299	Trappc1	II	405.859	0.274049	0.007396	0.030528
ENSMUSG00000049307	Fut4	II	259.104	0.39542	0.00142358	0.00809167
ENSMUSG00000049401	Ogfr	II	2009.08	0.310947	0.000226007	0.00175493
ENSMUSG00000049488	Tmem67	II	203.345	0.799099	6.62e-06	9.05e-05
ENSMUSG00000049502	Dtx3l	II	3395.49	0.420495	2.52e-07	6.05e-06
ENSMUSG00000049550	Clip1	II	1651.36	0.334775	0.000402114	0.00282101
ENSMUSG00000049624	Slc17a5	II	190.048	0.427273	0.000806654	0.00506186
ENSMUSG00000049625	Tifab	II	2036.28	0.796518	1.29e-09	7.56e-08
ENSMUSG00000049643	2310022A10Rik	II	366.948	0.217518	0.0136065	0.0498
ENSMUSG00000049659	Aftph	II	1906.19	0.265933	3.82e-07	8.39e-06
ENSMUSG00000049686	Orai1	II	553.614	0.715165	7.32e-08	2.1e-06
ENSMUSG00000049734	Trex1	II	933.705	0.611451	2.57e-07	6.11e-06
ENSMUSG00000049751	Rpl36al	II	1875.94	0.240099	0.000656978	0.00425488
ENSMUSG00000049922	Slc35c1	II	1411.57	0.28077	0.00014839	0.00123807
ENSMUSG00000049988	Lrrc25	II	831.556	0.929852	3.11e-08	1.03e-06
ENSMUSG00000049999	Ppp1r3d	II	401.693	1.72241	1.21e-09	7.31e-08
ENSMUSG00000050029	Rap2c	II	1158.15	0.395806	0.00102065	0.00615438
ENSMUSG00000050088	1600012H06Rik	II	396.827	0.233381	0.0136426	0.0498437
ENSMUSG00000050335	Lgals3	II	2728.2	0.955588	1.89e-09	1.05e-07
ENSMUSG00000050549	5730508B09Rik	II	266.108	0.429061	0.000303941	0.00225107
ENSMUSG00000050552	Lamtor4	II	410.408	0.525145	4.07e-08	1.28e-06
ENSMUSG00000050697	Prkaa1	II	839.138	0.310719	0.00434954	0.0198894
ENSMUSG00000050721	Plekho2	II	4957.81	0.390418	1.2e-06	2.15e-05
ENSMUSG00000050732	Vamp8	II	1107.12	0.417588	5.37e-06	7.61e-05
ENSMUSG00000050812	AI314180	II	1312.69	0.171946	0.00328936	0.0160088
ENSMUSG00000050966	Lin28a	II	97.1357	3.21668	1.54e-12	2.86e-10
ENSMUSG00000051177	Plcb1	II	237.46	1.0126	4.74e-08	1.46e-06
ENSMUSG00000051185	Fam174a	II	399.77	0.646342	7.26e-07	1.41e-05
ENSMUSG00000051314	Ffar2	II	72.319	1.24591	0.00202149	0.0107364
ENSMUSG00000051391	Ywhag	II	2634.65	0.322314	4.31e-07	9.24e-06
ENSMUSG00000051439	Cd14	II	323.12	2.48421	5.94e-06	8.3e-05
ENSMUSG00000051498	Tlr6	II	446.628	0.893164	1.04e-06	1.88e-05
ENSMUSG00000051510	Mafg	II	1531.19	0.356134	0.000481669	0.00327626
ENSMUSG00000051695	Pcbp1	II	2958.31	0.184933	0.0015254	0.00853689
ENSMUSG00000051748	Wfdc21	II	278.172	4.70904	2.69e-15	1.33e-12
ENSMUSG00000051853	Arf3	II	3915.96	0.244724	0.000102815	0.000905887
ENSMUSG00000051864	Tbc1d22a	II	699.474	0.308639	0.000512215	0.00343994
ENSMUSG00000051969	Tlr11	II	135.168	0.498386	0.00421061	0.0193852
ENSMUSG00000052040	Klf13	II	6831.74	0.54817	4.17e-07	8.97e-06
ENSMUSG00000052056	Zfp217	II	2021.46	0.508488	3.74e-07	8.26e-06
ENSMUSG00000052085	Dock8	II	6364.96	0.183755	0.00339966	0.0164384
ENSMUSG00000052102	Gnpda1	II	829.105	0.321613	0.00243005	0.0124768
ENSMUSG00000052151	Plpp2	II	88.3636	0.47018	0.00163722	0.00903595
ENSMUSG00000052155	Acvr2a	II	96.8604	0.418762	0.00531461	0.0233628
ENSMUSG00000052160	Pld4	II	5032.64	0.628429	1.39e-10	1.22e-08
ENSMUSG00000052248	Zeb2os	II	325.48	0.457833	0.00164785	0.00907761
[truncated: 2,481 more rows]
