# Supplementary material for: Type I IFN exacerbates disease in tuberculosis-susceptible mice by inducing neutrophil-mediated lung inflammation and NETosis
Source: Nat Commun. 2020 Nov 4;11:5566. doi: 10.1038/s41467-020-19412-6 (PMC7643080; doi:10.1038/s41467-020-19412-6)
Supplement: Supplementary file 6 — Supplementary Data 3 [file 41467_2020_19412_MOESM6_ESM.xlsx]

## Sheet: Mouse blood group average
Supplementary Data 3. Mouse blood RNA-seq data - average per group
Gene ID	Gene Name	Human BloodModule#	Uninfected Ctrl Ab	Uninfected aGM-CSF	Infected Ctrl Ab	Infected aGM-CSF
ENSMUSG00000000838	Fmr1	HB1	657.498	687.969	779.905	732.741
ENSMUSG00000003847	Nfat5	HB1	2871.2	2977.56	2360.56	2228.11
ENSMUSG00000004591	Pkn2	HB1	2756.49	2512.98	2822.2	1802.38
ENSMUSG00000005268	Prlr	HB1	66.0134	62.8037	60.3704	56.2531
ENSMUSG00000005886	Ncoa2	HB1	3029.95	3025.78	2956.37	2833.06
ENSMUSG00000006740	Kif5b	HB1	2480.76	2475.32	2770.82	2811.04
ENSMUSG00000014177	Tvp23b	HB1	297.519	310.345	296.76	285.979
ENSMUSG00000014361	Mertk	HB1	91.1304	86.201	145.81	239.899
ENSMUSG00000015243	Abca1	HB1	1863.82	2005.9	775.943	962.144
ENSMUSG00000015305	Sash1	HB1	171.677	171.669	205.847	230.68
ENSMUSG00000016150	Tenm1	HB1	58.1172	54.9641	55.0041	53.014
ENSMUSG00000018076	Med13l	HB1	2399.12	2341.96	1958.22	2168.72
ENSMUSG00000019726	Lyst	HB1	3333.25	3158.82	3457.61	4777.85
ENSMUSG00000019767	Ccdc170	HB1	68.5743	73.5817	59.9214	64.2348
ENSMUSG00000019813	Cep57l1	HB1	193.542	190.895	194.422	157.482
ENSMUSG00000020021	Fgd6	HB1	451.33	466.374	347.066	456.565
ENSMUSG00000020099	Unc5b	HB1	61.7057	63.9385	74.5499	69.6194
ENSMUSG00000020183	Cpm	HB1	1007.03	999.761	601.288	437.021
ENSMUSG00000020189	Osbpl8	HB1	1961.32	2031.14	2495.13	2025.08
ENSMUSG00000020275	Rel	HB1	2601.79	2669.13	1953.03	1969.5
ENSMUSG00000020300	Cpeb4	HB1	1395.22	1388.44	1184	1096.57
ENSMUSG00000020522	Mfap3	HB1	1059.77	1087.77	1219.67	1403.91
ENSMUSG00000020573	Pik3cg	HB1	1793.55	1800.27	2299.9	2374.26
ENSMUSG00000020590	Snx13	HB1	559.917	591.374	533.223	711.075
ENSMUSG00000020611	Gna13	HB1	2762.51	2775.49	3254.04	3507.9
ENSMUSG00000021023	1110008L16Rik	HB1	177.83	188.81	166.299	173.535
ENSMUSG00000021109	Hif1a	HB1	1201.98	1252.33	2153.21	2276.53
ENSMUSG00000021645	Smn1	HB1	336.704	338.373	358.353	387.896
ENSMUSG00000021987	Mtmr6	HB1	1451.55	1438.01	1795.96	2295.17
ENSMUSG00000022148	Fyb	HB1	5681.82	5463.19	7171.59	8969.03
ENSMUSG00000022451	Twf1	HB1	1118.26	991.327	1100.63	1310.56
ENSMUSG00000022708	Zbtb20	HB1	1375.45	1455.79	846.273	748.941
ENSMUSG00000022853	Ehhadh	HB1	197.018	185.946	135.632	127.028
ENSMUSG00000023852	Chd1	HB1	2075.31	2247.41	1969.32	1970.57
ENSMUSG00000024054	Smchd1	HB1	3098.88	3266.17	3836.11	3403.75
ENSMUSG00000024083	Pja2	HB1	751.237	797.453	701.163	750.496
ENSMUSG00000024098	Twsg1	HB1	529.05	548.402	440.891	365.562
ENSMUSG00000024294	Mib1	HB1	863.696	878.784	1106.66	1298.59
ENSMUSG00000024317	Rnf138	HB1	403.224	423.792	429.875	374.459
ENSMUSG00000024378	Stard4	HB1	441.284	472.405	611.565	460.585
ENSMUSG00000024483	Ankhd1	HB1	2778.74	2972.27	2615.31	2562.02
ENSMUSG00000024533	Spire1	HB1	1345.2	1244.34	1485.92	720.344
ENSMUSG00000024712	Rfk	HB1	5060.87	4838.66	6392.63	3233.16
ENSMUSG00000024896	Minpp1	HB1	400.084	418.273	529.974	545.503
ENSMUSG00000024899	Papss2	HB1	120.688	118.675	236.494	319.44
ENSMUSG00000025060	Slk	HB1	2126.39	2188.37	2848.28	3652.88
ENSMUSG00000025104	Hdgfrp3	HB1	350.766	389.074	422.788	340.364
ENSMUSG00000025192	Entpd7	HB1	326.258	327.29	364.17	472.619
ENSMUSG00000025266	Gnl3l	HB1	776.153	805.565	814.99	691.93
ENSMUSG00000025612	Bach1	HB1	1515.47	1472.05	2011.99	3171.75
ENSMUSG00000025903	Lypla1	HB1	676.335	696.244	860.708	857.447
ENSMUSG00000025907	Rb1cc1	HB1	1220.91	1231.12	1132.02	1203.99
ENSMUSG00000025969	Nrp2	HB1	219.645	229.708	309.502	340.288
ENSMUSG00000026131	Dst	HB1	171.04	152.376	155.098	172.413
ENSMUSG00000026196	Bard1	HB1	157.103	158.465	435.608	286.045
ENSMUSG00000026342	Slc35f5	HB1	203.916	191.039	260.606	443.915
ENSMUSG00000026425	Srgap2	HB1	1014.09	989.451	1657.07	1973.1
ENSMUSG00000026608	Kctd3	HB1	600.942	597.89	410.666	376.023
ENSMUSG00000026712	Mrc1	HB1	171.805	190.016	151.385	165.469
ENSMUSG00000026723	Trdmt1	HB1	178.809	196.67	197.845	201.62
ENSMUSG00000026739	Bmi1	HB1	555.064	590.681	458.946	412.994
ENSMUSG00000026749	Nek6	HB1	229.377	226.353	233.663	241.659
ENSMUSG00000026771	Spopl	HB1	434.121	443.49	390.646	378.998
ENSMUSG00000026834	Acvr1c	HB1	69.7865	67.2085	59.0418	54.6892
ENSMUSG00000027177	Hipk3	HB1	1650.82	1736.36	1956.37	2034.83
ENSMUSG00000027351	Spred1	HB1	290.491	272.098	406.173	432.148
ENSMUSG00000027550	Lrrcc1	HB1	301.575	353.319	312.128	275.527
ENSMUSG00000027669	Gnb4	HB1	164.48	165.219	235.884	210.06
ENSMUSG00000027699	Ect2	HB1	131.531	121.765	447.322	263.65
ENSMUSG00000027739	Rab33b	HB1	486.798	502.668	456.836	499.992
ENSMUSG00000027765	P2ry1	HB1	489.261	441.274	507.523	720.782
ENSMUSG00000027834	Serpini1	HB1	226.926	237.629	202.633	174.978
ENSMUSG00000028035	Dnajb4	HB1	627.996	606.468	627	573.431
ENSMUSG00000028403	Zdhhc21	HB1	634.137	644.087	1123.34	1105.9
ENSMUSG00000028549	Itgb3bp	HB1	125.771	129.113	106.164	92.9833
ENSMUSG00000028550	Atg4c	HB1	241.083	242.836	272.191	355.618
ENSMUSG00000028556	Dock7	HB1	206.829	219.629	330.056	376.362
ENSMUSG00000028780	Sema3c	HB1	60.2259	59.3907	64.0613	68.1567
ENSMUSG00000029821	Dfna5	HB1	258.617	256.254	225.273	384.686
ENSMUSG00000030051	Aplf	HB1	248.546	261.32	259.401	255.302
ENSMUSG00000030465	Psd3	HB1	311.336	340.107	206.171	190.523
ENSMUSG00000031139	Mcf2	HB1	54.4844	53.014	53.014	54.494
ENSMUSG00000031214	Ophn1	HB1	199.974	175.448	183.482	274.413
ENSMUSG00000031278	Acsl4	HB1	646.634	666.289	981.635	898.666
ENSMUSG00000031367	Ap1s2	HB1	734.833	727.977	996.859	1467.23
ENSMUSG00000031441	Atp11a	HB1	649.87	629.932	1261.9	4594.29
ENSMUSG00000031613	Hpgd	HB1	454.827	447.125	267.053	253.914
ENSMUSG00000031642	Sh3rf1	HB1	184.027	196.293	223.332	198.438
ENSMUSG00000032018	Sc5d	HB1	597.725	603.62	624.384	555.635
ENSMUSG00000032086	Bace1	HB1	408.662	450.267	380.574	402.505
ENSMUSG00000032216	Nedd4	HB1	1458.83	1396.52	1569.22	1306.3
ENSMUSG00000032253	Phip	HB1	2104.74	2359.93	1775.83	1569.11
ENSMUSG00000032456	Nmnat3	HB1	157.374	161.598	140.895	125.841
ENSMUSG00000032834	Pwp2	HB1	548.054	536.142	433.271	401.071
ENSMUSG00000033031	C330027C09Rik	HB1	131.328	126.35	475.182	269.915
ENSMUSG00000033319	Fem1c	HB1	883.914	906.679	985.708	1040.25
ENSMUSG00000033478	Fam160b1	HB1	1216	1189.77	1096.21	1133.5
ENSMUSG00000033487	Fndc3a	HB1	1397.93	1398.94	1469.38	1849.67
ENSMUSG00000033904	Ccp110	HB1	299.327	298.092	371.017	273.329
ENSMUSG00000033949	Trim36	HB1	199.956	201.131	206.154	204.908
ENSMUSG00000034297	Med13	HB1	3441.06	3729.49	2676.06	2355.99
ENSMUSG00000034551	Hdx	HB1	54.402	53.014	53.014	54.8557
ENSMUSG00000034560	A230046K03Rik	HB1	1140.47	1213.68	1045.52	1232.02
ENSMUSG00000034998	Foxn2	HB1	927.091	929.245	1164.05	1248.07
ENSMUSG00000035164	Zc3h12c	HB1	154.427	152.238	183.138	200.916
ENSMUSG00000035245	Eogt	HB1	279.062	286.746	305.942	291.612
ENSMUSG00000035248	Zcchc6	HB1	3065.33	3024.17	3344.67	3657.01
ENSMUSG00000035798	Zdhhc17	HB1	747.84	827.163	575.22	533.088
ENSMUSG00000036093	Arl5a	HB1	1538.59	1452.29	2340.46	2198.06
ENSMUSG00000036273	Lrrk2	HB1	2585.91	2802.69	2233.75	2981.32
ENSMUSG00000036298	Slc2a13	HB1	57.1504	59.7599	53.014	56.8227
ENSMUSG00000036353	P2ry12	HB1	3053.6	2552.61	2696.46	3456.33
ENSMUSG00000036875	Dna2	HB1	564.083	586.833	1027.69	1360.74
ENSMUSG00000036943	Rab8b	HB1	2165.06	2153.83	3734.21	4378.25
ENSMUSG00000037251	Pomk	HB1	277.853	299.61	226.099	262.102
ENSMUSG00000038007	Acer2	HB1	1060.63	824.559	967.735	960.462
ENSMUSG00000038301	Snx10	HB1	705.849	643.338	1505	2086.36
ENSMUSG00000038371	Sbf2	HB1	230.789	245.852	170.333	213.369
ENSMUSG00000038844	Kif16b	HB1	432.236	447.713	408.653	393.35
ENSMUSG00000038872	Zfhx3	HB1	309.275	290.636	383.766	552.144
ENSMUSG00000039166	Akap7	HB1	432.143	414.131	335.946	298.049
ENSMUSG00000039242	B3galnt2	HB1	763.468	743.28	714.771	829.367
ENSMUSG00000039286	Fndc3b	HB1	374.094	349.524	433.455	745.781
ENSMUSG00000039652	Cpeb3	HB1	235.83	223.417	208.229	176.482
ENSMUSG00000039735	Fnbp1l	HB1	109.268	109.929	118.079	131.437
ENSMUSG00000039782	Cpeb2	HB1	378.784	359.757	396.732	467.156
ENSMUSG00000039967	Zfp292	HB1	1535.38	1673.17	1479.03	1284.86
ENSMUSG00000040520	Manea	HB1	449.013	497.162	355.605	352.135
ENSMUSG00000040550	Otud6b	HB1	404.365	412.884	417.638	437.033
ENSMUSG00000040943	Tet2	HB1	1455.32	1494.39	1593.27	2102.11
ENSMUSG00000041219	Arhgap11a	HB1	468.37	469.028	1077.59	906.918
ENSMUSG00000041415	Dicer1	HB1	2015.68	2159.21	1692.38	1641.28
ENSMUSG00000042208	0610010F05Rik	HB1	190.161	203.25	242.018	268.104
ENSMUSG00000043019	Edem3	HB1	853.184	910.422	875.685	853.874
ENSMUSG00000043262	Uevld	HB1	265.422	252.738	275.683	272.653
ENSMUSG00000043872	Zmym1	HB1	329.574	336.79	269.361	256.433
ENSMUSG00000043999	Gpr75	HB1	56.6969	61.5986	54.9467	58.4502
ENSMUSG00000044350	Lacc1	HB1	228.619	233.641	543.728	607.08
ENSMUSG00000045034	Ankrd34b	HB1	60.8977	60.1287	63.115	59.9577
ENSMUSG00000045210	Vcpip1	HB1	1528.23	1552.74	1841.07	2085.8
ENSMUSG00000046351	Zfp322a	HB1	484.682	518.041	501.298	483.351
ENSMUSG00000046873	Mbtps2	HB1	404.663	448.93	416.608	406.913
ENSMUSG00000047141	Zfp654	HB1	457.235	499.783	533.848	485.297
ENSMUSG00000048058	Ldlrad3	HB1	580.524	600.707	715.416	716.044
ENSMUSG00000048249	Crebrf	HB1	2145.95	2255.99	1534.89	1546.79
ENSMUSG00000048280	Zfp738	HB1	269.819	290.156	274.018	265.826
ENSMUSG00000049076	Acap2	HB1	1684.21	1754.68	1935.53	2236.13
ENSMUSG00000050310	Rictor	HB1	1728.72	1825.11	1489.38	1263.32
ENSMUSG00000050545	Fam228b	HB1	67.2799	75.3189	60.88	59.7597
ENSMUSG00000050919	Zfp366	HB1	72.6366	68.2131	114.04	155.122
ENSMUSG00000050930	Map10	HB1	122.163	120.485	105.356	116.467
ENSMUSG00000050931	Sgms2	HB1	426.032	404.866	486.768	725.741
ENSMUSG00000051177	Plcb1	HB1	206.697	230.497	326.673	559.592
ENSMUSG00000051506	Wdfy4	HB1	5337.48	5492.46	3042.07	4091.49
ENSMUSG00000052560	Cpne8	HB1	68.8114	73.1583	69.3928	85.4633
ENSMUSG00000052713	Zfp608	HB1	1031.45	994.604	559.967	697.383
ENSMUSG00000055069	Rab39	HB1	167.848	183.796	146.829	151.79
ENSMUSG00000055980	Irs1	HB1	72.4119	73.2191	68.1669	60.3705
ENSMUSG00000056153	Socs6	HB1	383.908	405.017	491.483	541.289
ENSMUSG00000056531	Ccdc18	HB1	114.479	117.735	131.552	115.051
ENSMUSG00000057335	Cep170	HB1	1403.19	1390.03	1243.85	1538.41
ENSMUSG00000057722	Lepr	HB1	61.1342	64.1121	59.1034	61.5785
ENSMUSG00000060090	Rp2	HB1	1219.09	1197.7	1528.35	2028.75
ENSMUSG00000060924	Csmd1	HB1	53.014	53.014	53.014	54.7943
ENSMUSG00000061455	Stx17	HB1	945.794	990.675	799.016	956.983
ENSMUSG00000062014	Gmfb	HB1	1330.56	1435.84	1379.46	1327.35
ENSMUSG00000062078	Qk	HB1	1499.48	1543.34	1638.38	1997.27
ENSMUSG00000062098	Btbd3	HB1	87.3738	88.453	91.9991	99.2421
ENSMUSG00000062127	Cttnbp2nl	HB1	94.2448	92.926	156.203	291.72
ENSMUSG00000062376	Borcs7	HB1	258.873	269.491	345.933	297.574
ENSMUSG00000063253	Scoc	HB1	486.755	483.367	548.321	411.79
ENSMUSG00000063362	Alg11	HB1	339.701	347.939	289.04	309.805
ENSMUSG00000063663	Brwd3	HB1	503.296	536.984	550.842	590.618
ENSMUSG00000063895	Nupl1	HB1	549.386	560.59	636.126	611.66
ENSMUSG00000066687	Zbtb16	HB1	394.158	364.82	263.476	305.94
ENSMUSG00000068457	Uty	HB1	53.014	53.014	55.8476	53.014
ENSMUSG00000070639	Lrrc8b	HB1	687.968	642.241	753.917	754.281
ENSMUSG00000070732	Rbm44	HB1	72.5865	72.1192	93.9292	79.1162
ENSMUSG00000073664	Nbeal1	HB1	473.047	519.127	418.85	443.561
ENSMUSG00000074925	Ptar1	HB1	186.961	172.043	200.526	168.723
ENSMUSG00000076431	Sox4	HB1	316.61	322.31	172.024	176.736
ENSMUSG00000079260	Tmppe	HB1	448.873	427.137	421.295	400.502
ENSMUSG00000090258	Churc1	HB1	373.829	392.282	358.145	339.192
ENSMUSG00000094410	Gm38394	HB1	1334.99	1363.78	1378.71	1329.81
ENSMUSG00000000562	Adora3	HB10	155.5	164.275	117.008	198.301
ENSMUSG00000001036	Epn2	HB10	114.066	115.567	97.8422	93.2571
ENSMUSG00000001865	Cpa3	HB10	125.626	129.928	128.881	113.923
ENSMUSG00000005339	Fcer1a	HB10	95.704	107.823	108.718	87.3422
ENSMUSG00000005364	Il5ra	HB10	406.348	448.817	176.48	155.697
ENSMUSG00000014599	Csf1	HB10	664.971	588.208	1298.4	1168.65
ENSMUSG00000015053	Gata2	HB10	562.96	504.584	502.116	493.228
ENSMUSG00000015968	Cacna1d	HB10	175.52	176.659	159.655	190.193
ENSMUSG00000018217	Pmp22	HB10	118.988	122.774	116.847	127.595
ENSMUSG00000018924	Alox15	HB10	894.779	1063.79	275.231	393.456
ENSMUSG00000019122	Ccl9	HB10	1104.52	1156.57	1325.84	2000.09
ENSMUSG00000019982	Myb	HB10	391.83	406.999	316.346	265.334
ENSMUSG00000019989	Enpp3	HB10	60.8882	54.5402	54.9682	55.8267
ENSMUSG00000020798	Spns3	HB10	195.899	189.593	143.537	125.931
ENSMUSG00000020937	Plcd3	HB10	74.8514	79.4213	69.3716	74.79
ENSMUSG00000021200	Asb2	HB10	188.809	158.725	319.862	245.905
ENSMUSG00000021702	Thbs4	HB10	67.2129	60.6045	65.6963	57.7203
ENSMUSG00000022180	Slc7a8	HB10	246.258	264.468	388.043	571.381
ENSMUSG00000022528	Hes1	HB10	232.091	224.667	185.002	202.346
ENSMUSG00000023942	Slc29a1	HB10	436.526	405.56	615.185	576.599
ENSMUSG00000024654	Asrgl1	HB10	394.054	397.84	500.361	397.477
ENSMUSG00000024680	Ms4a2	HB10	170.413	172.947	200.512	136.599
ENSMUSG00000024681	Ms4a3	HB10	53.014	54.3865	53.014	69.5142
ENSMUSG00000024924	Vldlr	HB10	80.0995	73.321	71.2518	71.8254
ENSMUSG00000024972	Lgals12	HB10	55.9833	53.014	54.9467	55.6651
ENSMUSG00000024973	Hrasls5	HB10	55.4375	54.3865	57.8836	56.0977
ENSMUSG00000026069	Il1rl1	HB10	230.602	244.76	482.807	356.455
ENSMUSG00000026435	Slc45a3	HB10	66.6804	67.708	58.5174	62.7634
ENSMUSG00000027187	Cat	HB10	37449.3	34390.3	47925.9	28650.3
ENSMUSG00000027227	Sord	HB10	2991.07	2362.21	3145.71	4721.26
ENSMUSG00000027360	Hdc	HB10	1056.57	771.34	1602.23	5901.28
ENSMUSG00000028072	Ntrk1	HB10	54.5469	54.3865	53.014	54.7943
ENSMUSG00000030257	Srgap3	HB10	311.806	288.164	507.936	381.094
ENSMUSG00000030272	Camk1	HB10	526.468	568.138	405.371	509.215
ENSMUSG00000030342	Cd9	HB10	22092.5	18030.7	16982.4	17762
ENSMUSG00000030468	Siglecg	HB10	5486.01	5649.26	1749.6	1538.76
ENSMUSG00000030849	Fgfr2	HB10	57.8962	58.4131	53.014	63.9759
ENSMUSG00000030935	Acsm3	HB10	59.4403	61.1232	58.5616	54.9537
ENSMUSG00000031750	Il34	HB10	65.1358	66.1884	68.7564	81.8904
ENSMUSG00000031906	Smpd3	HB10	129.544	143.637	83.0794	82.9179
ENSMUSG00000032643	Fhl3	HB10	381.744	362.801	298.372	329.88
ENSMUSG00000032724	Abtb2	HB10	644.943	601.304	772.104	857.34
ENSMUSG00000032860	P2ry2	HB10	149.879	153.024	121.615	184.92
ENSMUSG00000033470	Cysltr2	HB10	221.637	207.291	303.558	312.766
ENSMUSG00000034117	Ptgdr2	HB10	89.2755	86.3304	89.3577	75.298
ENSMUSG00000034171	Faah	HB10	1297.28	1249.8	726.002	528.752
ENSMUSG00000034853	Acot11	HB10	289.188	274.686	385.364	445.727
ENSMUSG00000035448	Ccr3	HB10	435.837	542.108	224.545	141.599
ENSMUSG00000035829	Ppp1r26	HB10	65.5298	56.0908	74.3992	82.0439
ENSMUSG00000036091	Hyal3	HB10	81.283	87.3237	84.2609	79.8458
ENSMUSG00000037346	Hrh4	HB10	80.0015	79.7738	86.06	74.2622
ENSMUSG00000038264	Sema7a	HB10	304.078	316.267	230.148	207.924
ENSMUSG00000038587	Akap12	HB10	600.77	594.928	289.253	240.087
ENSMUSG00000040229	Gpr34	HB10	122.986	125.03	120.23	107.051
ENSMUSG00000040447	Spns2	HB10	460.075	486	169.571	150.833
ENSMUSG00000040605	Bace2	HB10	59.1624	60.8889	71.7609	63.8072
ENSMUSG00000041115	Iqsec2	HB10	195.547	208.201	446.207	667.635
ENSMUSG00000041261	Car8	HB10	73.6885	63.2301	61.7262	63.7565
ENSMUSG00000041957	Pkp2	HB10	71.7315	62.2475	66.8954	64.2417
ENSMUSG00000043099	Hic1	HB10	122.981	125.934	242.132	199.672
ENSMUSG00000043421	Hilpda	HB10	141.753	138.101	118	120.996
ENSMUSG00000046207	Pik3r6	HB10	355.129	349.704	697.591	1011.86
ENSMUSG00000046916	Myct1	HB10	592.219	499.307	526.635	669.956
ENSMUSG00000047139	Cd24a	HB10	53807.9	48399.9	46500.1	27771.6
ENSMUSG00000047678	Gpr82	HB10	59.1624	57.7893	66.9463	69.276
ENSMUSG00000047945	Marcksl1	HB10	582.638	556.612	970.208	1278.01
ENSMUSG00000049620	Prss33	HB10	53.014	56.0519	53.014	53.014
ENSMUSG00000049985	Ankrd55	HB10	83.8665	86.3071	68.7167	59.8127
ENSMUSG00000051335	Gfod1	HB10	561.191	508.802	755.352	620.202
ENSMUSG00000052435	Cebpe	HB10	145.06	151.659	105.362	150.936
ENSMUSG00000053395	Cacng8	HB10	74.7314	70.1241	82.2132	81.9786
ENSMUSG00000056643	Chst13	HB10	114.135	114.601	91.6403	94.7271
ENSMUSG00000061577	Adgrg5	HB10	530.638	513.295	582.741	438.834
ENSMUSG00000062148	Ear6	HB10	78.8902	81.8185	63.4357	73.7155
ENSMUSG00000062464	Cyp4f37	HB10	71.2287	70.785	73.4249	86.1507
ENSMUSG00000062585	Cnr2	HB10	1876.39	1881.96	1152.5	1460.95
ENSMUSG00000064147	Rab44	HB10	1100.21	1157.01	707.676	976.497
ENSMUSG00000069805	Fbp1	HB10	58.2932	54.3865	57.0023	54.2675
ENSMUSG00000076435	Acsf2	HB10	1355.92	1459.3	748.135	683.129
ENSMUSG00000078815	Cacng6	HB10	57.587	53.014	54.9682	54.3106
ENSMUSG00000086564	Cd101	HB10	818.964	686.141	601.848	489.822
ENSMUSG00000009092	Derl3	HB11	94.7042	97.8446	84.5593	86.7121
ENSMUSG00000020415	Pttg1	HB11	5431.39	4767.01	5083.4	2989.76
ENSMUSG00000020592	Sdc1	HB11	248.231	266.657	132.394	109.811
ENSMUSG00000021356	Irf4	HB11	1270.2	1373.96	678.531	486.161
ENSMUSG00000022496	Tnfrsf17	HB11	66.4985	74.3221	60.0011	56.2531
ENSMUSG00000022844	Pdia5	HB11	75.7618	76.855	84.4079	105.224
ENSMUSG00000024353	Mzb1	HB11	594.093	631.961	275.693	228.828
ENSMUSG00000024827	Gldc	HB11	55.2045	53.014	55.0041	53.014
ENSMUSG00000025140	Pycr1	HB11	93.3929	92.5264	97.9019	115.318
ENSMUSG00000026223	Itm2c	HB11	1049.66	1048.16	1435	1750.75
ENSMUSG00000030205	Gprc5d	HB11	53.014	55.9522	55.8476	53.014
ENSMUSG00000032997	Chpf	HB11	306.906	296.69	396.316	302.644
ENSMUSG00000038991	Txndc5	HB11	2057	2154.23	1797.18	1973.92
ENSMUSG00000040084	Bub1b	HB11	206.283	171.589	894.513	538.842
ENSMUSG00000067149	Jchain	HB11	222.562	269.512	147.587	144.687
ENSMUSG00000071547	Nt5dc2	HB11	99.9968	96.2694	115.643	144.3
ENSMUSG00000076523	Igkv15-103	HB11	156.582	161.015	102.798	95.7746
ENSMUSG00000076563	Igkv5-48	HB11	144.888	158.891	105.369	95.6638
ENSMUSG00000076572	Igkv18-36	HB11	56.6498	54.3865	55.8476	54.3106
ENSMUSG00000076591	Igkv8-16	HB11	97.5373	103.344	83.8136	78.2464
ENSMUSG00000076609	Igkc	HB11	12473.3	13412.2	4003.5	3289.66
ENSMUSG00000076612	Ighg2c	HB11	82.116	84.7928	141.882	95.1088
ENSMUSG00000076652	Ighv7-3	HB11	120.482	115.447	77.438	84.0438
ENSMUSG00000076668	Ighv7-4	HB11	82.0089	72.9396	59.9809	56.0977
ENSMUSG00000076695	Ighv1-18	HB11	156.184	154.051	100.738	91.4687
ENSMUSG00000076934	Iglv1	HB11	645.718	662.222	309.931	278.55
ENSMUSG00000094029	Ighv3-3	HB11	69.1493	69.1651	57.0094	56.7525
ENSMUSG00000094134	Ighv5-15	HB11	79.1887	78.4173	66.3345	64.1172
ENSMUSG00000095079	Igha	HB11	898.425	1310.21	326.86	435.532
ENSMUSG00000096461	Igkv14-130	HB11	81.8912	82.126	62.4296	69.2131
ENSMUSG00000102524	Ighv1-2	HB11	79.1249	80.1104	66.0148	65.1439
ENSMUSG00000105906	Iglc1	HB11	930.228	910.81	340.333	315.693
ENSMUSG00000002325	Irf9	HB12	2062.34	1915.22	2363.45	2627.74
ENSMUSG00000017830	Dhx58	HB12	571.115	548.311	972.122	1360.72
ENSMUSG00000020464	Pnpt1	HB12	437.052	471.1	491.437	512.161
ENSMUSG00000020638	Cmpk2	HB12	811.698	718.87	1403.59	1529.24
ENSMUSG00000020641	Rsad2	HB12	87240.4	77513.4	111846	59640.9
ENSMUSG00000022587	Ly6e	HB12	20772.3	21105.4	21987.1	30924.7
ENSMUSG00000022906	Parp9	HB12	1194.06	1158.23	2295.26	2875.38
ENSMUSG00000023341	Mx2	HB12	181.917	190.938	223.317	224.043
ENSMUSG00000024056	Ndc80	HB12	212.379	200.992	419.423	278.262
ENSMUSG00000024079	Eif2ak2	HB12	759.658	755.373	1415.57	1827.87
ENSMUSG00000026358	Rgs1	HB12	165.206	136.806	357.417	262.585
ENSMUSG00000026482	Rgl1	HB12	393.596	399.655	465.156	431.063
ENSMUSG00000026779	Mastl	HB12	94.5104	90.0853	199.608	148.567
ENSMUSG00000026848	Tor1b	HB12	886.046	857.984	885.877	975.065
ENSMUSG00000026896	Ifih1	HB12	511.771	470.725	1304.75	1879.01
ENSMUSG00000026981	Il1rn	HB12	468.121	415.799	720.279	1187.49
ENSMUSG00000027322	Siglec1	HB12	308.033	260.469	462.138	999.632
ENSMUSG00000027514	Zbp1	HB12	1299.29	1063.93	4994.71	7046.96
ENSMUSG00000027580	Helz2	HB12	8303.82	8008.47	6343.77	6384.89
ENSMUSG00000027951	Adar	HB12	3144.84	2906.49	3567.78	4125.78
ENSMUSG00000028037	Ifi44	HB12	103.432	92.3657	410.202	373.461
ENSMUSG00000028159	Dapp1	HB12	1380.53	1317.96	1287.02	1726.77
ENSMUSG00000028419	Chmp5	HB12	1033.03	985.034	1113.73	1287.44
ENSMUSG00000028664	Ephb2	HB12	78.3997	76.6509	70.5937	82.3319
ENSMUSG00000029186	Pi4k2b	HB12	642.203	612.075	647.31	506.018
ENSMUSG00000029780	Nt5c3	HB12	6129.3	6001.12	9322.77	5353.47
ENSMUSG00000029798	Herc6	HB12	815.735	796.873	1475.68	1895.36
ENSMUSG00000030107	Usp18	HB12	450.034	391.473	921.337	893.066
ENSMUSG00000031497	Tnfsf13b	HB12	150.188	149.795	158.961	247.625
ENSMUSG00000032184	Lysmd2	HB12	121.325	130.415	154.576	126.222
ENSMUSG00000032369	Plscr1	HB12	214.047	206.873	383.476	679.945
ENSMUSG00000032661	Oas3	HB12	3724.4	3214.49	7698.13	8466.63
ENSMUSG00000032690	Oas2	HB12	691.633	488.922	1704.81	2901.1
ENSMUSG00000034422	Parp14	HB12	3325.25	3104.41	6846.97	8686.2
ENSMUSG00000034459	Ifit1	HB12	1185	1026.7	2999.9	2552.11
ENSMUSG00000034656	Cacna1a	HB12	119.007	122.916	100.836	99.8443
ENSMUSG00000035385	Ccl2	HB12	64.0103	65.9071	85.8073	100.169
ENSMUSG00000035517	Tdrd7	HB12	1197.87	1132.4	1472.06	1682.98
ENSMUSG00000035692	Isg15	HB12	5351.44	4268.89	11519	7873.57
ENSMUSG00000036768	Kif15	HB12	133.789	121.747	655.67	339.999
ENSMUSG00000037921	Ddx60	HB12	469.722	433.125	600.158	862.572
ENSMUSG00000038305	Spats2l	HB12	72.0312	74.7092	70.1874	66.8814
ENSMUSG00000038507	Parp12	HB12	435.355	405.813	1183.52	2175.48
ENSMUSG00000038866	Zcchc2	HB12	1444.6	1411.77	1424.37	1541.2
ENSMUSG00000039304	Tnfsf10	HB12	353.325	321.382	629.993	470.705
ENSMUSG00000039501	Znfx1	HB12	1981.1	1895.53	3321.08	4249.81
ENSMUSG00000040033	Stat2	HB12	2022.08	1955.42	3675.67	5416.47
ENSMUSG00000040296	Ddx58	HB12	2205.18	2202.53	2559.88	2873.48
ENSMUSG00000040483	Xaf1	HB12	740.65	688.866	1460.09	1519.14
ENSMUSG00000041147	Brca2	HB12	290.203	300.412	325.447	243.148
ENSMUSG00000041247	Lamp3	HB12	118.506	119.949	93.2125	81.1045
ENSMUSG00000041827	Oasl1	HB12	441.989	361.816	524.121	747.723
ENSMUSG00000041936	Agrn	HB12	389.446	365.68	527.001	568.326
ENSMUSG00000042485	Mustn1	HB12	106.533	96.2583	92.3574	110.52
ENSMUSG00000042489	Clspn	HB12	192.708	186.083	668.231	394.38
ENSMUSG00000043251	Exoc3l	HB12	93.7889	98.5782	91.9191	90.7214
ENSMUSG00000045071	E130308A19Rik	HB12	270.143	254.509	199.829	191.398
ENSMUSG00000045932	Ifit2	HB12	1476.08	1359.31	2616.69	3183.12
ENSMUSG00000047098	Rnf31	HB12	1425.94	1296.11	1462.92	1800.51
ENSMUSG00000047735	Samd9l	HB12	4261.36	4494.07	4285.73	5277.35
ENSMUSG00000049502	Dtx3l	HB12	1975.3	1822.48	4454.71	5892.81
ENSMUSG00000050912	Tmem123	HB12	5033.61	4760.37	4013.71	3659.17
ENSMUSG00000052821	Cysltr1	HB12	122.107	122.861	162.034	251.87
ENSMUSG00000060441	Trim5	HB12	1046.25	1117.45	812.581	824.964
ENSMUSG00000062296	Trank1	HB12	54.402	55.953	53.014	53.014
ENSMUSG00000062372	Otof	HB12	77.2794	75.5522	75.8652	76.2557
ENSMUSG00000064215	Ifi27	HB12	1239.57	1134.04	1632.19	1208.64
ENSMUSG00000070327	Rnf213	HB12	7313.51	6599.3	13554.3	17230.2
ENSMUSG00000070501	BC094916	HB12	633.597	646.671	546.574	384.194
ENSMUSG00000070604	Vsig10l	HB12	211.961	187.822	217.352	273.589
ENSMUSG00000072620	Slfn2	HB12	5044	5030.04	5524.95	7747.28
ENSMUSG00000074896	Ifit3	HB12	655.521	558.711	2003.24	2191.46
ENSMUSG00000090881	Gm6904	HB12	97.3599	97.3383	113.296	97.047
ENSMUSG00000094514	AC133103.3	HB12	54.5551	53.014	55.0041	53.014
ENSMUSG00000000028	Cdc45	HB13	131.781	126.283	364.74	251.425
ENSMUSG00000001228	Uhrf1	HB13	233.504	206.053	1106.41	645.631
ENSMUSG00000001517	Foxm1	HB13	238.194	191.958	1040.93	536.543
ENSMUSG00000002055	Spag5	HB13	140.4	113.519	713.227	396.813
ENSMUSG00000003779	Kif20a	HB13	146.068	124.778	594.917	356.736
ENSMUSG00000006398	Cdc20	HB13	165.374	148.838	642.141	338.92
ENSMUSG00000006585	Cdt1	HB13	726.638	694.691	701.504	588.128
ENSMUSG00000012443	Kif11	HB13	191.878	156.097	1574.22	777.842
ENSMUSG00000015880	Ncapg	HB13	127.864	113.515	525.154	292.385
ENSMUSG00000017499	Cdc6	HB13	118.174	100.044	312.254	230.34
ENSMUSG00000017716	Birc5	HB13	176.333	146.878	745.793	420.307
ENSMUSG00000017861	Mybl2	HB13	143.654	127.118	383.502	246.188
ENSMUSG00000019923	Zwint	HB13	1017.27	956.692	1122.49	1206.93
ENSMUSG00000019942	Cdk1	HB13	131.13	106.061	678.329	359.894
ENSMUSG00000020649	Rrm2	HB13	342.429	302.2	1781.81	928.105
ENSMUSG00000020897	Aurkb	HB13	175.18	179.158	697.369	445.37
ENSMUSG00000020914	Top2a	HB13	588.927	448.779	5134.8	2429.25
ENSMUSG00000021569	Trip13	HB13	105.396	104.229	204.08	140.151
ENSMUSG00000022322	Shcbp1	HB13	96.0301	75.6429	335.104	211.336
ENSMUSG00000022385	Gtse1	HB13	120.846	124.466	341.912	230.968
ENSMUSG00000023505	Cdca3	HB13	180.424	154.119	607.876	368.014
ENSMUSG00000024301	Kifc5b	HB13	150.946	141.544	247.369	162.116
ENSMUSG00000024791	Cdca5	HB13	104.201	88.9151	320.687	205.026
ENSMUSG00000024989	Cep55	HB13	110.255	98.4461	372.846	226.03
ENSMUSG00000025574	Tk1	HB13	304.882	300.984	499.169	347.778
ENSMUSG00000025747	Tyms	HB13	169.225	153.922	426.177	258.573
ENSMUSG00000026605	Cenpf	HB13	173.421	145.046	900.737	472.049
ENSMUSG00000026622	Nek2	HB13	128.726	122.781	515.695	276.583
ENSMUSG00000026669	Mcm10	HB13	104.729	94.4256	335.022	257.056
ENSMUSG00000027306	Nusap1	HB13	5769.51	5446.95	7857.59	4122.13
ENSMUSG00000027379	Bub1	HB13	99.1178	88.2727	373.134	231.989
ENSMUSG00000027469	Tpx2	HB13	284.454	244.36	1129.61	591.272
ENSMUSG00000027496	Aurka	HB13	140.395	133.189	409.289	258.895
ENSMUSG00000027533	Fabp5	HB13	171.824	169.752	238.057	379.351
ENSMUSG00000027715	Ccna2	HB13	793.444	756.046	2036.1	1152.69
ENSMUSG00000028678	Kif2c	HB13	108.998	90.0312	451.957	253.621
ENSMUSG00000028873	Cdca8	HB13	155.53	137.342	582.735	353.265
ENSMUSG00000029516	Cit	HB13	289.541	281.836	841.097	480.736
ENSMUSG00000030867	Plk1	HB13	149.431	131.022	754.742	381.317
ENSMUSG00000031004	Mki67	HB13	1369.47	1059.16	8924.78	4481.02
ENSMUSG00000031821	Gins2	HB13	670.029	695.083	666.048	583.022
ENSMUSG00000032113	Chek1	HB13	91.4847	89.8063	181.387	136.672
ENSMUSG00000032218	Ccnb2	HB13	261.373	237.434	823.93	467.838
ENSMUSG00000032477	Cdc25a	HB13	301.936	305.65	389.8	341.535
ENSMUSG00000032783	Troap	HB13	90.7825	75.2238	210.31	147.36
ENSMUSG00000033952	Aspm	HB13	145.977	124.544	670.967	358.155
ENSMUSG00000034206	Polq	HB13	177.053	170.41	339.72	211.078
ENSMUSG00000034311	Kif4	HB13	128.192	115.321	600.585	305.881
ENSMUSG00000034906	Ncaph	HB13	151.663	139.434	631.672	374.248
ENSMUSG00000035683	Melk	HB13	98.6306	83.7037	294.95	194.952
ENSMUSG00000037474	Dtl	HB13	109.344	101.583	321.299	214.755
ENSMUSG00000037544	Dlgap5	HB13	185.099	157.052	647.404	362.986
ENSMUSG00000037628	Cdkn3	HB13	81.3801	72.7881	158.963	114.648
ENSMUSG00000041431	Ccnb1	HB13	141.035	114.195	656.872	352.432
ENSMUSG00000044783	Hjurp	HB13	1630.63	1528.1	2477.98	2280
ENSMUSG00000045328	Cenpe	HB13	187.654	154.445	953.301	507.414
ENSMUSG00000046179	E2f8	HB13	189.441	177.23	653.996	437.27
ENSMUSG00000051378	Kif18b	HB13	115.4	108.985	563.277	318.522
ENSMUSG00000058290	Espl1	HB13	173.553	154.692	758.234	469.457
ENSMUSG00000000530	Acvrl1	HB14	243.597	262.609	292.429	657.499
ENSMUSG00000000673	Haao	HB14	647.491	647.815	329.614	307.689
ENSMUSG00000001403	Ube2c	HB14	7560.51	6502.28	7176.94	3717.75
ENSMUSG00000001542	Ell2	HB14	4849.17	4854.12	4965.53	3216.14
ENSMUSG00000004018	Fancl	HB14	198.167	215.665	211.84	202.803
ENSMUSG00000005803	Sqrdl	HB14	437.823	408.873	589.971	1085.08
ENSMUSG00000006715	Gmnn	HB14	162.918	147.049	327.001	261.314
ENSMUSG00000008540	Mgst1	HB14	489.65	504.55	1044.57	2024.46
ENSMUSG00000008845	Cd163	HB14	120.332	112.064	87.4236	99.6191
ENSMUSG00000009633	G0s2	HB14	212.807	199.242	158.992	275.63
ENSMUSG00000012519	Mlkl	HB14	127.615	130.601	305.002	407.535
ENSMUSG00000015217	Hmgb3	HB14	166.611	171.931	265.148	180.103
ENSMUSG00000018500	Adora2b	HB14	125.56	117.713	138.994	187.918
ENSMUSG00000018569	Cldn7	HB14	61.6328	59.6504	53.014	57.187
ENSMUSG00000019178	Styxl1	HB14	60.0825	62.0875	58.449	57.0264
ENSMUSG00000019528	Gyg	HB14	649.005	605.448	1473.55	3190.38
ENSMUSG00000019734	Tmc4	HB14	304.252	336.623	239.315	319.177
ENSMUSG00000019806	Aig1	HB14	194.722	183.095	264.141	390.728
ENSMUSG00000019832	Rab32	HB14	532.15	538.768	1049.76	1840.27
ENSMUSG00000020057	Dram1	HB14	273.83	291.45	801.725	1291.56
ENSMUSG00000020120	Plek	HB14	20750.8	18004.7	21875.6	27782.4
ENSMUSG00000020177	9530003J23Rik	HB14	53.014	54.4242	54.9399	54.494
ENSMUSG00000020407	Upp1	HB14	97.4895	94.3418	384.235	1369.85
ENSMUSG00000020490	Btnl10	HB14	220.247	201.379	231.393	168.78
ENSMUSG00000020884	Asgr1	HB14	54.5551	59.4464	66.1518	66.5384
ENSMUSG00000021024	Psma6	HB14	885.4	865.599	1199.1	1345.39
ENSMUSG00000021591	Glrx	HB14	565.696	541.048	1230.95	2451.55
ENSMUSG00000021772	Nkiras1	HB14	261.139	259.696	205.646	185.532
ENSMUSG00000022305	Lrp12	HB14	140.069	143.264	115.158	163.138
ENSMUSG00000022323	Rida	HB14	668.426	561.791	572.51	700.406
ENSMUSG00000022663	Atg3	HB14	842.05	807.41	934.253	1371.17
ENSMUSG00000022838	Eaf2	HB14	94.5327	90.3218	84.0676	85.0936
ENSMUSG00000023094	Msrb2	HB14	168.076	165.182	129.306	154.183
ENSMUSG00000023345	Poc1a	HB14	104.954	106.129	205.809	166.498
ENSMUSG00000023349	Clec4n	HB14	128.48	126.877	217.294	326.303
ENSMUSG00000023367	Tmem176a	HB14	296.9	292.111	303.638	546.863
ENSMUSG00000024135	Srbd1	HB14	347.24	357.03	412.735	352.429
ENSMUSG00000024164	C3	HB14	2247.36	2378.1	9067.73	16017.4
ENSMUSG00000024679	Ms4a6d	HB14	216.79	230.134	1046.17	2734.41
ENSMUSG00000025068	Gsto1	HB14	611.101	612.604	654.068	947.048
ENSMUSG00000025198	Erlin1	HB14	511.323	496.378	556.244	821.822
ENSMUSG00000025283	Sat1	HB14	3151.31	3216.23	3852.29	5984.64
ENSMUSG00000025348	Itga7	HB14	118.811	105.49	90.3604	84.9107
ENSMUSG00000025351	Cd63	HB14	227.952	230.056	197.553	264.573
ENSMUSG00000025888	Casp1	HB14	583.44	613.596	1304.78	1738.06
ENSMUSG00000026248	Mrpl44	HB14	294.08	315.145	342.285	334.621
ENSMUSG00000026390	Marco	HB14	98.746	95.6774	322.144	904.255
ENSMUSG00000026490	Cdc42bpa	HB14	309.779	281.695	304.793	341.601
ENSMUSG00000026495	Efcab2	HB14	199.745	214.713	153.355	171.217
ENSMUSG00000026575	Nme7	HB14	151.535	165.464	168.871	176.916
ENSMUSG00000026835	Fcnb	HB14	60.408	63.3336	70.6839	106.422
ENSMUSG00000026866	Kynu	HB14	360.048	392.314	236.174	260.784
ENSMUSG00000026976	Pax8	HB14	54.4502	54.5402	55.7556	54.8557
ENSMUSG00000026986	Hnmt	HB14	109.431	105.633	109.21	144.929
ENSMUSG00000027068	Dhrs9	HB14	390.91	313.849	450.444	1217.14
ENSMUSG00000027165	B230118H07Rik	HB14	80.6405	86.2749	94.2163	92.6919
ENSMUSG00000027555	Car13	HB14	76.9409	78.313	83.1495	81.7875
ENSMUSG00000027935	Rab13	HB14	139.405	133.297	144.706	180.631
ENSMUSG00000028165	Cisd2	HB14	832.681	878.855	935.387	1049.38
ENSMUSG00000028291	Akirin2	HB14	394.102	407.644	474.352	440.497
ENSMUSG00000028386	Slc46a2	HB14	53.014	57.1618	53.014	53.014
ENSMUSG00000028955	Vamp3	HB14	835.489	852.253	1009.57	1238.63
ENSMUSG00000029233	Srd5a3	HB14	624.005	585.063	676.087	767.968
ENSMUSG00000029617	Ccz1	HB14	629.329	647.68	810.89	972.502
ENSMUSG00000029649	Pomp	HB14	854.518	827.585	1553.99	1925.17
ENSMUSG00000029810	Tmem176b	HB14	490.39	481.62	436.913	851.677
ENSMUSG00000030340	Scnn1a	HB14	481.091	368.649	514.299	732.726
ENSMUSG00000030402	Ppm1n	HB14	64.99	58.0276	69.1883	68.2447
ENSMUSG00000031144	Syp	HB14	101.074	100.778	96.0254	108.564
ENSMUSG00000031504	Rab20	HB14	155.278	150.124	159.137	252.79
ENSMUSG00000031527	Eri1	HB14	763.159	773.264	1103.86	948.055
ENSMUSG00000031536	Polb	HB14	484.4	489.511	492.147	561.029
ENSMUSG00000031609	Sap30	HB14	314.014	289.977	391.143	549.275
ENSMUSG00000031629	Cenpu	HB14	126.416	124.798	147.413	126.583
ENSMUSG00000032301	Psma4	HB14	942.46	933.063	1546.93	1650.76
ENSMUSG00000032344	Mb21d1	HB14	215.565	211.669	374.309	394.101
ENSMUSG00000032370	Lactb	HB14	400.418	428.05	392.761	415.474
ENSMUSG00000032698	Lmo2	HB14	6821.93	6300.68	6493.17	4100.5
ENSMUSG00000033735	Spr	HB14	228.483	210.479	237.46	253.71
ENSMUSG00000034485	Uaca	HB14	78.7234	76.699	73.6239	84.3838
ENSMUSG00000035642	Aamdc	HB14	174.59	168.437	173.479	171.762
ENSMUSG00000036432	Siah2	HB14	298.574	286.174	347.475	408.445
ENSMUSG00000036835	Psenen	HB14	1164.21	1055.6	1169.63	1177.01
ENSMUSG00000036902	Neto2	HB14	94.0392	89.5704	129.941	105.116
ENSMUSG00000036912	Piwil4	HB14	64.2706	59.7875	63.8333	66.1702
ENSMUSG00000037405	Icam1	HB14	926.522	867.187	2079.76	2264.52
ENSMUSG00000038059	Smim3	HB14	1752.05	1467.85	1611.61	1919.16
ENSMUSG00000039063	Echdc3	HB14	80.2099	81.616	67.0091	71.3389
ENSMUSG00000039114	Nrn1	HB14	72.2074	73.0329	68.6337	67.2918
ENSMUSG00000039783	Kmo	HB14	1291.14	1405.02	516.316	496.98
ENSMUSG00000040158	Tax1bp3	HB14	417.889	386.454	521.982	728.889
ENSMUSG00000040711	Sh3pxd2b	HB14	131.614	139.567	222.983	339.42
ENSMUSG00000040713	Creg1	HB14	10676.4	9604.91	11351.2	9003.56
ENSMUSG00000040829	Zmynd15	HB14	91.6818	75.0377	114.159	98.9826
ENSMUSG00000040963	Asgr2	HB14	60.9965	62.6666	62.5192	65.6409
ENSMUSG00000041135	Ripk2	HB14	481.04	477.841	440.418	509.835
ENSMUSG00000041362	Shtn1	HB14	151.757	166.265	319.314	807.938
ENSMUSG00000041707	1810011H11Rik	HB14	105.039	101.457	95.5443	142.258
ENSMUSG00000042694	Obfc1	HB14	323.281	341.667	391.625	441.53
ENSMUSG00000042817	Flt3	HB14	256.236	233.614	182.847	243.097
ENSMUSG00000043051	Disc1	HB14	107.838	100.631	150.408	160.945
ENSMUSG00000045404	Kcnk13	HB14	90.165	87.5135	70.6965	109.469
ENSMUSG00000045790	Ccdc149	HB14	56.5111	57.8974	57.0023	60.0877
ENSMUSG00000046688	Tifa	HB14	561.786	557.631	847.073	1104.82
ENSMUSG00000047246	Hist1h2be	HB14	272.705	264.582	242.136	245.685
ENSMUSG00000049103	Ccr2	HB14	2299.05	2733.53	6283.77	11505.3
ENSMUSG00000049119	Fam110b	HB14	195.515	170.396	174.257	173.456
ENSMUSG00000050677	Ccdc96	HB14	67.0779	69.3186	69.7662	72.8115
ENSMUSG00000050945	Zfp438	HB14	154.263	139.171	118.112	119.814
ENSMUSG00000051439	Cd14	HB14	215.282	203.729	246.018	763.956
ENSMUSG00000052955	Cpvl	HB14	53.014	53.014	55.8476	54.9537
ENSMUSG00000053279	Aldh1a1	HB14	26503.6	25109.7	30981.9	20002.7
ENSMUSG00000053475	Tnfaip6	HB14	61.1182	64.5997	59.931	74.5101
ENSMUSG00000053647	Gper1	HB14	67.0359	62.1309	62.2312	57.5988
ENSMUSG00000054474	Thnsl2	HB14	67.49	70.3605	69.8823	60.9594
ENSMUSG00000054675	Tmem119	HB14	68.9493	72.0618	69.2895	79.7426
ENSMUSG00000056185	Snx32	HB14	195.256	187.536	160.139	162.155
ENSMUSG00000058056	Palld	HB14	399.627	325.381	381.333	441.733
ENSMUSG00000058715	Fcer1g	HB14	2439.35	2241.24	4326.33	7087.24
ENSMUSG00000059920	4930453N24Rik	HB14	838.581	859.361	999.589	833.861
ENSMUSG00000060802	B2m	HB14	32105.6	28435.6	65273.3	68221.3
ENSMUSG00000062169	Cnih4	HB14	358.515	379.258	390.812	467.354
ENSMUSG00000062727	Hist1h2bk	HB14	60.2243	56.3009	61.7001	62.4003
ENSMUSG00000063234	Gpr84	HB14	76.0606	80.608	131.124	161.667
ENSMUSG00000063458	1700112E06Rik	HB14	86.1998	88.8685	109.898	154.416
ENSMUSG00000063594	Gng8	HB14	58.9135	54.5402	56.9721	56.0977
ENSMUSG00000063882	Uqcrh	HB14	3075.17	2822.56	3066.61	2831.86
ENSMUSG00000064368	mt-Nd6	HB14	3067.57	3563.31	2341.94	2419.64
ENSMUSG00000066705	Fxyd6	HB14	64.0561	59.9323	57.0023	58.8382
ENSMUSG00000068129	Cst7	HB14	332.73	311.707	700.929	459.903
ENSMUSG00000070291	Ddx43	HB14	89.9973	88.7182	118.568	102.969
ENSMUSG00000071847	Apcdd1	HB14	290.981	233.571	274.599	322.215
ENSMUSG00000073802	Cdkn2b	HB14	71.0432	73.973	76.0966	76.0866
ENSMUSG00000078607	1810010H24Rik	HB14	84.7392	78.2239	74.1012	66.4079
ENSMUSG00000078812	Eif5a	HB14	3957.18	3924.18	5140.64	5017.02
ENSMUSG00000079681	Zglp1	HB14	62.0259	69.6008	61.1831	60.892
ENSMUSG00000091055	Siglec15	HB14	58.2841	58.9121	53.014	54.494
ENSMUSG00000092074	Dynlt1a	HB14	152.479	139.386	180.003	217.647
ENSMUSG00000092137	Gcom1	HB14	53.014	53.014	53.014	58.0977
ENSMUSG00000095115	Itpripl2	HB14	595.338	588.673	977.125	1289.31
ENSMUSG00000096210	H1f0	HB14	283.131	325.338	467.511	516.617
ENSMUSG00000101355	Hist1h3h	HB14	57.145	53.014	63.0407	57.6817
ENSMUSG00000110195	Pde2a	HB14	2281.05	2386.45	1453.78	1619.94
ENSMUSG00000000861	Bcl11a	HB15	1608.06	1778.68	625.918	623.453
ENSMUSG00000000903	Vpreb3	HB15	387.97	382.091	156.145	150.218
ENSMUSG00000000915	Hip1r	HB15	3419.11	3442.76	1932.26	1729.61
ENSMUSG00000001053	N4bp3	HB15	270.779	288.547	282.736	207.723
ENSMUSG00000003379	Cd79a	HB15	12020.1	12499.5	3536.8	2936.55
ENSMUSG00000004383	Large	HB15	90.9253	94.1189	112.231	119.218
ENSMUSG00000005540	Fcer2a	HB15	6114.61	7002.98	1270.4	828.138
ENSMUSG00000008193	Spib	HB15	4791.13	4869.46	1788.14	1599.36
ENSMUSG00000008305	Tle1	HB15	265.841	263.11	199.162	212.397
ENSMUSG00000014030	Pax5	HB15	8481.36	9347.26	2757.6	2117.51
ENSMUSG00000014453	Blk	HB15	2850.01	2992.01	986.148	735.461
ENSMUSG00000014725	Adam28	HB15	57.0404	56.2103	55.0041	55.2769
ENSMUSG00000015396	Cd83	HB15	897.964	875.78	487.267	394.371
ENSMUSG00000015647	Lama5	HB15	113.588	101.504	103.31	95.0511
ENSMUSG00000017493	Igfbp4	HB15	1835.68	1729.79	673.02	585.215
ENSMUSG00000018417	Myo1b	HB15	70.8856	71.0392	70.2511	71.7619
ENSMUSG00000019889	Ptprk	HB15	79.808	73.3021	103.177	86.5181
ENSMUSG00000020577	Tspan13	HB15	1385.28	1370.69	1126.12	1717.7
ENSMUSG00000021175	Cdca7l	HB15	324.953	328.253	576.497	412.97
ENSMUSG00000022661	Cd200	HB15	426.678	450.135	194.439	187.223
ENSMUSG00000024334	H2-Oa	HB15	1155.91	1205.63	555.664	449.681
ENSMUSG00000024673	Ms4a1	HB15	4914.93	5351.32	1951.03	1631.76
ENSMUSG00000026141	Col19a1	HB15	56.0681	56.0908	60.6035	62.1611
ENSMUSG00000026447	Pik3c2b	HB15	1822.71	1834.13	691.705	644.807
ENSMUSG00000026616	Cr2	HB15	2609.29	2918.62	906.941	590.739
ENSMUSG00000026915	Strbp	HB15	1170.73	1295.16	552.944	460.033
ENSMUSG00000027552	E2f5	HB15	169.366	171.769	138.567	126.672
ENSMUSG00000028459	Cd72	HB15	1740.93	1811.85	1041.87	798.949
ENSMUSG00000028545	Bend5	HB15	283.876	292.966	146.367	134.083
ENSMUSG00000029254	Stap1	HB15	1332.78	1440.18	814.168	784.04
ENSMUSG00000029438	Bcl7a	HB15	957.002	947.547	518.841	424.072
ENSMUSG00000029603	Dtx1	HB15	1772.32	1806.98	2087.38	1403.55
ENSMUSG00000030313	Dennd5b	HB15	1015.37	1167.74	385.401	316.417
ENSMUSG00000030577	Cd22	HB15	8774.45	9378.58	3259.11	2539.16
ENSMUSG00000030643	Rab30	HB15	261.209	301.978	158.545	126.976
ENSMUSG00000030724	Cd19	HB15	10668.7	11133.8	3528.4	2631.46
ENSMUSG00000030796	Tead2	HB15	126.265	132.517	101.162	90.3736
ENSMUSG00000031767	Nudt7	HB15	276.449	267.55	236.672	276.316
ENSMUSG00000032053	Pou2af1	HB15	3278.33	3343.88	1498.42	1363.85
ENSMUSG00000032220	Myo1e	HB15	1491.64	1527.57	816.436	638.975
ENSMUSG00000033705	Stard9	HB15	385.325	412.244	672.998	1041.91
ENSMUSG00000034903	Cobll1	HB15	695.442	694.305	586.842	428.692
ENSMUSG00000034981	Parm1	HB15	136.858	121.717	311.865	248.829
ENSMUSG00000035268	Pkig	HB15	893.45	911.407	647.71	684.884
ENSMUSG00000035873	Pawr	HB15	59.1848	56.2098	62.5192	68.0344
ENSMUSG00000036158	Prickle1	HB15	121.334	126.154	111.34	120.017
ENSMUSG00000036699	Zcchc12	HB15	65.7746	70.8246	63.8004	63.6403
ENSMUSG00000037138	Aff3	HB15	2130.39	2247.61	827.16	666.823
ENSMUSG00000037922	Bank1	HB15	3376.72	3878.71	1215.67	982.543
ENSMUSG00000038400	Pmepa1	HB15	176.383	170.12	139.16	123.963
ENSMUSG00000039452	Snx22	HB15	191.562	169.18	185.429	160.612
ENSMUSG00000040258	Nxph4	HB15	53.014	53.014	54.9467	55.943
ENSMUSG00000040270	Bach2	HB15	3769.01	4007.45	1632.07	1179.56
ENSMUSG00000040434	Gyltl1b	HB15	59.1624	62.2475	65.7744	58.409
ENSMUSG00000040592	Cd79b	HB15	7796.82	8331.65	2566.05	2032.24
ENSMUSG00000040624	Plekhg1	HB15	223.729	228.486	312.258	370.021
ENSMUSG00000040875	Osbpl10	HB15	63.3911	62.0857	62.2354	57.8694
ENSMUSG00000041538	H2-Ob	HB15	6790.5	7407.51	2188.68	1670.6
ENSMUSG00000041729	Coro2b	HB15	88.0351	82.7336	78.8158	79.131
ENSMUSG00000042474	Fcmr	HB15	6414.86	6940.57	2317.05	1666.02
ENSMUSG00000042476	Abcb4	HB15	1111.85	929.878	1351.04	633.064
ENSMUSG00000042514	Klhl14	HB15	358.974	389.687	168.892	163.65
ENSMUSG00000043079	Synpo	HB15	97.334	104.422	95.3337	104.631
ENSMUSG00000043243	Fam129c	HB15	985.068	945.71	393.273	352.834
ENSMUSG00000045731	Pnoc	HB15	54.4502	54.3865	53.014	54.3793
ENSMUSG00000047880	Cxcr5	HB15	3374.31	3398.11	1254.02	977.449
ENSMUSG00000048031	Fcrl5	HB15	178.463	195.467	163.792	183.249
ENSMUSG00000048240	Gng7	HB15	63.622	69.773	68.2362	69.073
ENSMUSG00000050350	Gpr18	HB15	971.867	1013.13	755.92	627.837
ENSMUSG00000050921	P2ry10	HB15	1198.22	1230.43	885.329	599.85
ENSMUSG00000052013	Btla	HB15	4030.62	4762.23	1446.12	1383.5
ENSMUSG00000054728	Phactr1	HB15	65.7525	65.5246	67.2117	70.1245
ENSMUSG00000055421	Pcdh9	HB15	54.9861	53.014	53.014	55.1174
ENSMUSG00000057098	Ebf1	HB15	2231.86	2367.67	695.614	604.705
ENSMUSG00000057182	Scn3a	HB15	55.9833	64.6652	57.8108	54.9537
ENSMUSG00000059042	Klk1b9	HB15	54.402	54.6374	63.5451	64.4186
ENSMUSG00000059994	Fcrl1	HB15	1597.59	1634.86	691.648	624.502
ENSMUSG00000061132	Blnk	HB15	1717.48	1809.91	630.297	548.487
ENSMUSG00000062157	Ifnlr1	HB15	180.96	166.965	153.426	391.365
ENSMUSG00000064080	Fbln2	HB15	77.4021	66.4397	70.1272	70.4064
ENSMUSG00000068105	Tnfrsf13c	HB15	1281.85	1368.78	496.284	472.397
ENSMUSG00000068205	Macrod2	HB15	83.4752	76.8895	84.5857	83.8249
ENSMUSG00000070504	Fcrl6	HB15	70.8917	66.6705	99.308	95.5101
ENSMUSG00000071042	Rasgrp3	HB15	1639.49	1741.83	654.666	538.366
ENSMUSG00000071691	Gm960	HB15	53.014	54.5032	54.9467	53.014
ENSMUSG00000074575	Kcng1	HB15	139.207	141.176	90.0693	80.1416
ENSMUSG00000076617	Ighm	HB15	33492	35101.5	11877.1	10992.7
ENSMUSG00000079465	Col4a3	HB15	66.4972	66.4136	61.697	67.607
ENSMUSG00000092035	Peg10	HB15	1969.15	1797.13	1594.34	1514.78
ENSMUSG00000092060	Bend4	HB15	396.833	364.397	308.223	360.489
ENSMUSG00000104213	Ighd	HB15	15610	16845.4	4650.59	3366.55
ENSMUSG00000000253	Gmpr	HB16	677.613	561.88	535.572	624.514
ENSMUSG00000001786	Fbxo7	HB16	2125.55	2000.57	2358.1	1497.19
ENSMUSG00000001911	Nfix	HB16	412.341	411.497	551.68	810.853
ENSMUSG00000002020	Ltbp2	HB16	359.907	281.444	304.985	192.317
ENSMUSG00000002500	Rpl3l	HB16	81.7517	80.7792	69.6182	84.3073
ENSMUSG00000002980	Bcam	HB16	124.549	112.812	99.119	114.241
ENSMUSG00000004552	Ctse	HB16	2910.04	2513.65	3056.45	1770.78
ENSMUSG00000004655	Aqp1	HB16	958.735	817.92	898.087	916.368
ENSMUSG00000004951	Hspb1	HB16	83.1351	71.7772	79.4342	90.4658
ENSMUSG00000006378	Gcat	HB16	88.8556	87.6184	150.21	110.843
ENSMUSG00000006574	Slc4a1	HB16	63544.3	53967.1	74640.9	31382.7
ENSMUSG00000006575	Rundc3a	HB16	368.465	333.788	439.647	263.28
ENSMUSG00000006784	Ttc25	HB16	68.8418	69.1381	59.4236	71.2627
ENSMUSG00000007659	Bcl2l1	HB16	9745.86	8536.9	10249.4	5955.99
ENSMUSG00000008136	Fhl2	HB16	136.849	119.072	304.387	211.481
ENSMUSG00000012705	Retn	HB16	76.148	67.3472	65.9237	74.195
ENSMUSG00000015342	Xk	HB16	285.926	313.976	255.783	238.953
ENSMUSG00000016481	Cr1l	HB16	1466.28	1476.33	1550.45	1577.81
ENSMUSG00000016526	Dyrk3	HB16	197.239	181.058	224.822	159.904
ENSMUSG00000018677	Slc25a39	HB16	109632	94588.5	97146	49963.8
ENSMUSG00000019428	Fkbp8	HB16	3751.65	3533.33	3957.52	3847.6
ENSMUSG00000019505	Ubb	HB16	243582	194632	216137	112805
ENSMUSG00000019558	Slc6a8	HB16	79.9626	75.7815	99.1844	96.6031
ENSMUSG00000019578	Ubxn6	HB16	1308.05	1227.11	1234.35	1316.15
ENSMUSG00000020216	Jsrp1	HB16	53.014	55.6156	57.0023	54.6892
ENSMUSG00000020289	Nprl3	HB16	783.597	760.1	696.031	748.014
ENSMUSG00000020307	Cdc34	HB16	838.683	828.939	1154	1061.62
ENSMUSG00000020412	Ascc2	HB16	955.492	928.554	1135.46	1085.9
ENSMUSG00000020435	Osbp2	HB16	58.9071	55.991	54.9399	55.7825
ENSMUSG00000020444	Guk1	HB16	291.711	284.942	262.851	263.91
ENSMUSG00000020695	Mrc2	HB16	78.9532	74.449	69.3809	64.8554
ENSMUSG00000021061	Sptb	HB16	4837.35	4239.69	4842.76	2647.59
ENSMUSG00000021102	Glrx5	HB16	7240.63	6508.14	7564.95	3913.39
ENSMUSG00000021118	Plek2	HB16	59.9043	57.3186	63.8635	58.7282
ENSMUSG00000021411	Pxdc1	HB16	549.397	587.226	202.492	190.901
ENSMUSG00000022099	Dmtn	HB16	1077.92	896.636	1062.53	603.199
ENSMUSG00000022235	Cmbl	HB16	59.2078	54.9641	57.8764	54.2675
ENSMUSG00000022265	Ank	HB16	1926.01	1866.14	1642.37	1099.18
ENSMUSG00000022552	Sharpin	HB16	1367.72	1403.11	1313.61	1437.15
ENSMUSG00000022570	Tsta3	HB16	340.054	344.563	381.882	410.593
ENSMUSG00000023216	Epb42	HB16	3530.56	3231.03	4859.6	2629.63
ENSMUSG00000023328	Ache	HB16	400.712	321.681	462.027	747.589
ENSMUSG00000023995	Tspo2	HB16	3309.21	2767.79	3370.23	1715.01
ENSMUSG00000024158	Hagh	HB16	12122.9	10986.2	13319.8	6357.36
ENSMUSG00000024177	Nme4	HB16	115.016	99.1563	75.1984	79.2042
ENSMUSG00000024269	Tpgs2	HB16	293.582	290.152	295.581	269.228
ENSMUSG00000024588	Fech	HB16	196223	176511	197968	86654.1
ENSMUSG00000024589	Nedd4l	HB16	621.828	648.14	427.678	466.034
ENSMUSG00000024663	Rab3il1	HB16	707.202	588.844	899.072	497.319
ENSMUSG00000024805	Pcgf5	HB16	239.004	234.229	323.288	345.699
ENSMUSG00000025025	Mxi1	HB16	7554.09	6771.54	7015.31	6435.26
ENSMUSG00000025270	Alas2	HB16	1.29675e+06	1.17571e+06	1.23728e+06	653313
ENSMUSG00000025889	Snca	HB16	153947	141765	160313	97147.5
ENSMUSG00000026027	Stradb	HB16	3900.51	3479.9	4185.3	3186.64
ENSMUSG00000026457	Adipor1	HB16	98940	87586.5	93086.8	50954.2
ENSMUSG00000026532	Spta1	HB16	12153.2	11675.3	13485.6	6650.12
ENSMUSG00000026657	Frmd4a	HB16	414.635	384.867	668.439	875.97
ENSMUSG00000026672	Optn	HB16	1081.02	1009.43	1101.39	863.671
ENSMUSG00000026810	Dpm2	HB16	585.117	575.928	566.393	626.747
ENSMUSG00000026851	BC005624	HB16	867.361	853.788	742.652	882.974
ENSMUSG00000027495	Fam210b	HB16	3347.19	2780.3	3185.68	1655.91
ENSMUSG00000027510	Rbm38	HB16	5839.39	5019.24	5294.54	3603.3
ENSMUSG00000027556	Car1	HB16	145.288	137.336	160.106	127.891
ENSMUSG00000027996	Sfrp2	HB16	67.5875	62.174	64.5846	63.8919
ENSMUSG00000028152	Tspan5	HB16	406.541	418.332	562.426	542.241
ENSMUSG00000028328	Tmod1	HB16	1927.83	1679.22	2206.84	799.631
ENSMUSG00000028332	Hemgn	HB16	708.226	662.383	606.371	355.883
ENSMUSG00000028416	Bag1	HB16	4115.51	3830.54	4046.31	2645.94
ENSMUSG00000028436	Dcaf12	HB16	91525.9	82011.6	102726	50470.7
ENSMUSG00000028528	Dnajc6	HB16	88.4896	98.2737	80.0557	77.4706
ENSMUSG00000028542	Slc6a9	HB16	367.28	310.506	347.902	223.41
ENSMUSG00000028557	Rnf11	HB16	14677.1	13844.5	13827.3	8056.13
ENSMUSG00000028716	Pdzk1ip1	HB16	606.4	509.98	532.542	463.925
ENSMUSG00000028717	Tal1	HB16	919.539	793.835	727.442	832.668
ENSMUSG00000028943	Espn	HB16	211.568	206.257	288.63	226.421
ENSMUSG00000029359	Tesc	HB16	327.276	299.939	336.186	312.689
ENSMUSG00000029866	Kel	HB16	1178.65	978.455	1572.08	828.775
ENSMUSG00000030122	Ptms	HB16	1071.55	908.756	1439.12	1313.18
ENSMUSG00000030189	Ybx3	HB16	22973	20517.9	18128.5	8579.99
ENSMUSG00000030286	Emc3	HB16	856.855	822.972	956.833	1032.4
ENSMUSG00000030650	Tmc5	HB16	53.014	53.014	53.014	54.8557
ENSMUSG00000030771	Micalcl	HB16	56.1324	55.8332	57.0576	56.8591
ENSMUSG00000031162	Gata1	HB16	650.527	557.943	695.941	611.028
ENSMUSG00000031170	Slc38a5	HB16	1232.76	1111.84	768.872	418.958
ENSMUSG00000031543	Ank1	HB16	4264.21	3801.97	5433.38	3650.23
ENSMUSG00000032194	Kank2	HB16	93.2301	92.1124	97.7325	96.288
ENSMUSG00000032387	Rbpms2	HB16	1126.37	877.572	1083.87	1501.06
ENSMUSG00000032656	March3	HB16	1903.18	1740.47	2321.93	1301.69
ENSMUSG00000033295	Ptprf	HB16	103.11	112.868	98.5041	94.5465
ENSMUSG00000033581	Igf2bp2	HB16	90.5139	90.1759	89.6491	90.6987
ENSMUSG00000034041	Lyl1	HB16	1497.89	1509.21	1168.52	1585.02
ENSMUSG00000034059	Ypel4	HB16	117.537	114.794	133.834	95.6272
ENSMUSG00000034164	Emid1	HB16	281.707	264.903	256.119	191.262
ENSMUSG00000034248	Slc25a37	HB16	132587	118262	101379	51092.3
ENSMUSG00000036109	Mbnl3	HB16	247.952	246.484	333.43	257.054
ENSMUSG00000037124	Trim58	HB16	456.511	364.08	516.332	291.107
ENSMUSG00000037166	Ppp1r14a	HB16	73.0945	73.4265	71.3812	76.55
ENSMUSG00000037336	Mfsd2b	HB16	3396.07	2658.72	3412.85	4838.27
ENSMUSG00000037904	Ankrd9	HB16	116.871	114.62	113.983	116.964
ENSMUSG00000038195	Rilp	HB16	96.8016	95.1618	94.975	106.359
ENSMUSG00000038244	Mical2	HB16	129.534	134.448	316.837	207.454
ENSMUSG00000038418	Egr1	HB16	303.945	290.138	347.401	363.604
ENSMUSG00000038816	Ctnnal1	HB16	171.249	171.95	159.477	180.965
ENSMUSG00000038871	Bpgm	HB16	448266	406924	436318	225462
ENSMUSG00000040466	Blvrb	HB16	8013.18	7051.67	9045.65	6036.22
ENSMUSG00000040714	Klc3	HB16	96.1954	94.2798	122.641	101.178
ENSMUSG00000041035	Gm17018	HB16	282.192	269.518	321.275	376.371
ENSMUSG00000041740	Rnf10	HB16	164192	140290	183162	82300.4
ENSMUSG00000042066	Tmcc2	HB16	7601.4	6354.18	11142.8	5286.78
ENSMUSG00000042510	AA986860	HB16	139.711	124.189	128.333	139.458
ENSMUSG00000043190	Rfesd	HB16	226.657	231.179	224.489	216.942
ENSMUSG00000043789	Vwce	HB16	62.7051	63.0831	53.014	61.4614
ENSMUSG00000044164	Rnf182	HB16	53.014	54.6374	53.014	54.494
ENSMUSG00000044197	Gpr146	HB16	1092.58	1081.8	853.528	1412.7
ENSMUSG00000044468	Fam46c	HB16	297236	275513	301466	140225
ENSMUSG00000045282	Tmem86b	HB16	317.445	295.58	324.374	337.104
ENSMUSG00000046834	Krt1	HB16	54.9861	53.014	53.014	53.014
ENSMUSG00000047446	Arl4a	HB16	650.688	582.241	556.885	363.42
ENSMUSG00000050114	Prdx6b	HB16	54.402	54.4242	54.9682	56.5514
ENSMUSG00000050335	Lgals3	HB16	1524.72	1486.35	2822.38	5364.42
ENSMUSG00000050860	Phospho1	HB16	20353.4	18185.5	17414.5	7787.31
ENSMUSG00000051839	Gypa	HB16	10915.1	10489.1	14899.2	7694.33
ENSMUSG00000051910	Sox6	HB16	402.031	352.455	422.067	243.104
ENSMUSG00000052534	Pbx1	HB16	555.252	483.306	513.779	1153.07
ENSMUSG00000054191	Klf1	HB16	94.5333	93.9893	107.456	91.3491
ENSMUSG00000055322	Tns1	HB16	330.814	277.367	247.221	280.367
ENSMUSG00000055609	Hba-x	HB16	63.9541	58.9687	63.2191	60.4696
ENSMUSG00000057265	Bbof1	HB16	91.3589	92.7239	76.0894	67.2295
ENSMUSG00000058672	Tubb2a	HB16	3864.14	3026.61	3539.9	4809.1
ENSMUSG00000059336	Slc14a1	HB16	671.628	755.147	436.787	359.005
ENSMUSG00000059406	Tmprss9	HB16	53.014	56.6512	57.0023	54.2675
ENSMUSG00000059495	Arhgef12	HB16	3690.6	3083.09	3459.09	3001.34
ENSMUSG00000060586	H2-Eb1	HB16	13452.3	14237	11220.3	11262.5
ENSMUSG00000061086	Myl4	HB16	110.334	97.59	101.622	92.1299
ENSMUSG00000062203	Gspt1	HB16	1053.17	1099.97	1344.81	1137.46
ENSMUSG00000063549	Olfr322	HB16	53.014	54.9641	53.014	55.7092
ENSMUSG00000063856	Gpx1	HB16	143436	123188	154421	96750.7
ENSMUSG00000067038	Rps12-ps3	HB16	226.923	208.873	206.69	239.451
ENSMUSG00000068240	Gm11808	HB16	3839.82	4280.04	4423.61	3204.56
ENSMUSG00000068874	Selenbp1	HB16	620.529	626.99	968.799	978.725
ENSMUSG00000069919	Hba-a1	HB16	201929	373346	144524	65656.3
ENSMUSG00000073063	Hbq1b	HB16	2042.47	1682.32	2376.81	1154.14
ENSMUSG00000073400	Trim10	HB16	10073.3	9035.88	12366	4435.27
ENSMUSG00000073940	Hbb-bt	HB16	25672.6	30079.4	28508.8	9652.01
ENSMUSG00000074577	Fam65c	HB16	134.188	133.1	128.362	143.779
ENSMUSG00000078350	Smim1	HB16	99.0472	93.8468	99.5998	101.146
ENSMUSG00000078439	Smim24	HB16	201.818	184.734	238.394	267.227
ENSMUSG00000079339	Ifit1bl1	HB16	681.416	581.296	1360.87	1207.81
ENSMUSG00000079442	St6galnac4	HB16	538.035	525.541	701.485	774.153
ENSMUSG00000082101	Slfn14	HB16	836.425	717.556	1114.52	642.884
ENSMUSG00000090523	Gypc	HB16	632.182	613.615	732.381	691.947
ENSMUSG00000093674	Rpl41	HB16	26797.9	23068.2	17890.3	13995.2
ENSMUSG00000000154	Slc22a18	HB17	71.1414	71.4448	78.1423	72.5839
ENSMUSG00000001227	Sema6b	HB17	165.123	125.157	189.833	570.207
ENSMUSG00000001435	Col18a1	HB17	82.1736	85.8248	90.2351	147.848
ENSMUSG00000001436	Slc19a1	HB17	239.234	236.95	210.242	174.679
ENSMUSG00000002111	Spi1	HB17	2740.49	2589.41	3370.9	6547.85
ENSMUSG00000004562	Arhgef40	HB17	96.1983	90.644	129.136	112.222
ENSMUSG00000005533	Igf1r	HB17	1173.61	1037.42	780.618	1188.11
ENSMUSG00000006345	Ggt1	HB17	212.573	209.889	186.617	477.4
ENSMUSG00000012211	Tex22	HB17	57.3804	56.4261	54.9467	56.2531
ENSMUSG00000013419	Zfp651	HB17	74.0145	69.1731	74.2876	73.1028
ENSMUSG00000014303	Glis2	HB17	104.393	97.7488	100.577	93.8903
ENSMUSG00000015944	Gatsl2	HB17	360.368	373.901	339.376	427.294
ENSMUSG00000017754	Pltp	HB17	675.871	696.79	452.679	520.568
ENSMUSG00000018387	Shroom1	HB17	57.2459	56.0908	55.7961	64.5922
ENSMUSG00000019326	Aoc3	HB17	65.8902	67.7616	65.2082	60.7991
ENSMUSG00000019539	Rcn3	HB17	229.713	202.176	148.024	129.807
ENSMUSG00000020758	Itgb4	HB17	146.279	131.663	167.282	159.501
ENSMUSG00000020785	Camkk1	HB17	202.752	201.548	201.624	263.319
ENSMUSG00000020847	Rph3al	HB17	427.827	415.737	483.866	295.05
ENSMUSG00000020878	Lrrc46	HB17	65.0276	69.3492	72.4793	79.1004
ENSMUSG00000021485	Mxd3	HB17	93.8289	78.8255	284.486	184.689
ENSMUSG00000021493	Pdlim7	HB17	1380.79	1128.75	1174.96	1622.37
ENSMUSG00000021822	Plau	HB17	88.4801	105.447	190.612	262.257
ENSMUSG00000022175	Lrp10	HB17	3466.53	3258.02	4132.64	4605.98
ENSMUSG00000022218	Tgm1	HB17	121.118	119.085	137.924	425.952
ENSMUSG00000023232	Serinc2	HB17	57.5051	61.0791	59.9183	61.8671
ENSMUSG00000023903	Mmp25	HB17	284.181	280.102	299.303	1231.24
ENSMUSG00000023905	Tnfrsf12a	HB17	113.527	118.199	100.935	108.032
ENSMUSG00000024136	Dnase1l2	HB17	228.435	200.867	176.432	169.997
ENSMUSG00000024197	Plin3	HB17	408.734	379.226	384.864	548.711
ENSMUSG00000024206	Rfx2	HB17	1571.58	1397.52	1359.54	851.414
ENSMUSG00000024525	Impa2	HB17	197.616	188.429	312.659	320.296
ENSMUSG00000024873	Cnih2	HB17	75.5253	81.2689	75.0441	70.9738
ENSMUSG00000024936	Kcnk7	HB17	69.7092	73.902	88.9337	81.084
ENSMUSG00000025161	Slc16a3	HB17	1008.54	785.546	1030.7	2031.78
ENSMUSG00000025375	Aatk	HB17	296.213	265.421	298.478	590.343
ENSMUSG00000025648	Pfkfb4	HB17	1264.77	1157.33	1215.57	2239.53
ENSMUSG00000025650	Col7a1	HB17	130.796	131.243	128.501	128.118
ENSMUSG00000025701	Alox5	HB17	765.35	754.479	458.365	913.386
ENSMUSG00000026170	Cyp27a1	HB17	587.883	619.278	727.49	854.353
ENSMUSG00000026177	Slc11a1	HB17	1350	1223.73	1744.49	3128.49
ENSMUSG00000026450	Chit1	HB17	65.068	68.6596	104.577	84.899
ENSMUSG00000027522	Stx16	HB17	2050.1	1956.58	1870.44	2004.54
ENSMUSG00000027570	Col9a3	HB17	122.775	120.709	128.965	126.676
ENSMUSG00000027602	Map1lc3a	HB17	208.155	173.378	177.21	204.57
ENSMUSG00000028064	Sema4a	HB17	2751.95	2540.41	5415.16	6588.04
ENSMUSG00000028796	Phc2	HB17	1645.25	1606.46	1698.62	1976.7
ENSMUSG00000028859	Csf3r	HB17	11058.6	9237.52	9193.65	17981
ENSMUSG00000029062	Cdk11b	HB17	1880.44	1894.61	1459.11	1641.97
ENSMUSG00000029063	Nadk	HB17	4201.35	3963.85	5795.75	8394.17
ENSMUSG00000029134	Plb1	HB17	58.9071	53.014	56.9428	54.3106
ENSMUSG00000029166	Mapre3	HB17	192.817	185.782	189.397	172.799
ENSMUSG00000029710	Ephb4	HB17	72.0262	71.3206	64.4886	67.2659
ENSMUSG00000029797	Sspo	HB17	93.1501	81.1455	82.4496	81.8093
ENSMUSG00000030055	Rab43	HB17	1949.39	1644.67	3175.45	3811.88
ENSMUSG00000030600	Lrfn1	HB17	101.868	98.5512	97.134	101.471
ENSMUSG00000030688	Stard10	HB17	483.278	432.008	423.807	364.086
ENSMUSG00000030730	Atp2a1	HB17	90.8619	92.5159	102.786	96.3975
ENSMUSG00000030747	Dgat2	HB17	209.321	175.608	197.768	408.265
ENSMUSG00000030787	Lyve1	HB17	173.877	139.232	143.21	180.034
ENSMUSG00000030789	Itgax	HB17	1495.21	1333.95	3423.89	2593.59
ENSMUSG00000030834	Abcc6	HB17	54.5551	53.014	53.014	54.494
ENSMUSG00000031097	Tnni2	HB17	107.775	106.011	93.1817	101.917
ENSMUSG00000031749	St3gal2	HB17	769.879	694.085	1056.46	899.166
ENSMUSG00000031837	Necab2	HB17	53.014	53.014	53.014	55.1174
ENSMUSG00000031861	Lpar2	HB17	343.125	368.575	254.236	268.104
ENSMUSG00000031898	Dpep3	HB17	72.1166	67.1881	56.9428	72.1451
ENSMUSG00000031995	St14	HB17	244.339	235.154	215.987	236.059
ENSMUSG00000032012	Nectin1	HB17	310.867	280.02	349.697	407.552
ENSMUSG00000032085	Tagln	HB17	110.277	102.172	106.463	105.402
ENSMUSG00000032198	Dock6	HB17	177.814	184.38	154.154	160.051
ENSMUSG00000032380	Dapk2	HB17	488.413	440.553	645.08	366.228
ENSMUSG00000034675	Dbn1	HB17	78.2028	80.3485	84.4212	77.3647
ENSMUSG00000034908	Sidt2	HB17	3757.88	3635.86	3512.84	4568.76
ENSMUSG00000034959	5031414D18Rik	HB17	1016.06	1075.94	607.54	692.299
ENSMUSG00000035049	Rrp12	HB17	465.148	469.619	403.065	399.569
ENSMUSG00000035585	Tsen34	HB17	339.847	363.157	354.861	450.708
ENSMUSG00000035596	Mboat7	HB17	1858.69	1760.24	1622.43	2502.75
ENSMUSG00000035673	Sbno2	HB17	2907.89	2606.38	3922.05	7449.61
ENSMUSG00000035711	Dok3	HB17	2947.51	2867.25	1869.9	2835.83
ENSMUSG00000035722	Abca7	HB17	3579.26	3482.9	4012.79	5060.6
ENSMUSG00000035828	Pim3	HB17	373.609	364.418	297.45	264.907
ENSMUSG00000036718	Micall2	HB17	111.122	100.02	114.653	116.769
ENSMUSG00000037553	Zdhhc18	HB17	4458.4	4437.99	4113.77	3460.16
ENSMUSG00000037579	Kcnh3	HB17	83.2684	91.9788	79.0308	68.3001
ENSMUSG00000037966	Ninj1	HB17	1302.17	1105.88	1165.31	1231.88
ENSMUSG00000038390	Gpr162	HB17	76.4216	71.8287	77.5886	68.8064
ENSMUSG00000038517	Tbkbp1	HB17	555.255	490.658	1450.98	1729.35
ENSMUSG00000038745	Nlrp6	HB17	270.721	233.228	260.104	336.209
ENSMUSG00000038894	Irs2	HB17	715.847	689.236	403.665	456.209
ENSMUSG00000039062	Anpep	HB17	109.723	109.525	217.674	242.558
ENSMUSG00000039377	Hlx	HB17	262.69	245.222	265.592	439.188
ENSMUSG00000040236	Trappc5	HB17	689.363	708.956	516.273	530.428
ENSMUSG00000040260	Daam2	HB17	88.3751	100.34	103.509	105.376
ENSMUSG00000040345	Arhgap9	HB17	3472.74	3410.87	3306.93	3909.54
ENSMUSG00000040563	Plppr2	HB17	81.6078	80.6769	82.5857	82.053
ENSMUSG00000040631	Dok4	HB17	115.343	126.996	111.59	115.515
ENSMUSG00000041377	Ninj2	HB17	74.6403	65.5334	74.8561	64.7763
ENSMUSG00000041679	Lrrc29	HB17	247.071	227.222	245.783	331.224
ENSMUSG00000042985	Upk3b	HB17	73.0277	68.3803	63.1016	81.2615
ENSMUSG00000043230	Fam124b	HB17	88.0699	80.8708	156.697	116.271
ENSMUSG00000044083	Efcab8	HB17	65.9646	68.4038	61.2231	59.8646
ENSMUSG00000044707	Ccnjl	HB17	70.6551	73.07	66.7941	69.5373
ENSMUSG00000045377	Tmem88	HB17	64.3891	60.6749	59.8841	66.2894
ENSMUSG00000045551	Fpr1	HB17	334.973	273.187	349.764	1088.97
ENSMUSG00000045664	Cdc42ep2	HB17	253.509	242.599	289.35	470.385
ENSMUSG00000046807	Lrrc75b	HB17	167.522	169.345	168.825	167.883
ENSMUSG00000048458	Fam212b	HB17	130.229	121.659	115.306	116.599
ENSMUSG00000048895	Cdk5r1	HB17	195.797	204.963	141.763	141.801
ENSMUSG00000050212	Eva1b	HB17	148.785	149.286	192.62	169.801
ENSMUSG00000050737	Ptges	HB17	77.8338	84.7592	108.675	138.066
ENSMUSG00000051185	Fam174a	HB17	361.964	361.051	516.435	752.202
ENSMUSG00000052837	Junb	HB17	2350.07	1958.64	2134.51	3459.32
ENSMUSG00000053175	Bcl3	HB17	765.157	669.833	1045.31	1535.55
ENSMUSG00000056413	Adap1	HB17	668.411	654.74	1161.74	1504.41
ENSMUSG00000056501	Cebpb	HB17	688.831	531.056	939.825	1668.78
ENSMUSG00000057176	Ccdc189	HB17	307.915	295.274	242.291	208.335
ENSMUSG00000057969	Sema3b	HB17	66.2408	68.586	62.1991	61.3535
ENSMUSG00000058099	Nfam1	HB17	3343.92	3040.43	4259.86	8081.19
ENSMUSG00000058441	Panx2	HB17	55.9833	61.0881	55.0041	57.1467
ENSMUSG00000058704	Memo1	HB17	4194.93	3672.11	4057.01	1699.59
ENSMUSG00000058794	Nfe2	HB17	3087.32	2501.94	3333.44	4636.21
ENSMUSG00000059479	B3gnt8	HB17	607.182	674.437	288.996	339.617
ENSMUSG00000060470	Adgrg3	HB17	240.754	229.476	203.388	381.388
ENSMUSG00000061981	Flot2	HB17	608.032	633.796	1084.57	2255.78
ENSMUSG00000063354	Slc39a4	HB17	280.133	247.113	308.252	360.284
ENSMUSG00000066279	Chrna10	HB17	53.014	54.4242	56.9428	54.3793
ENSMUSG00000068551	Zfp467	HB17	253.516	250.147	300.458	386.96
ENSMUSG00000070306	Ccdc153	HB17	53.014	56.2103	53.014	58.0891
ENSMUSG00000070803	Cited4	HB17	201.271	166.751	164.17	172.633
ENSMUSG00000071637	Cebpd	HB17	554.756	456.924	496.256	883.731
ENSMUSG00000071648	Rom1	HB17	170.029	174.069	254.96	225.329
ENSMUSG00000071715	Ncf4	HB17	1655.03	1535.39	2381.93	3175.24
ENSMUSG00000073758	Sh3d21	HB17	67.901	69.7897	71.0036	61.7658
ENSMUSG00000074063	Osgin1	HB17	326.874	278.517	275.361	407.903
ENSMUSG00000074361	C5ar2	HB17	367.404	330.527	247.139	341.01
ENSMUSG00000074489	Bglap3	HB17	56.9759	57.5172	54.9399	53.014
ENSMUSG00000074570	Cass4	HB17	551.123	492.818	581.563	730.12
ENSMUSG00000074743	Thbd	HB17	524.345	420.594	379.4	499.438
ENSMUSG00000075705	Msrb1	HB17	3070.14	2736.47	3550.71	7111.57
ENSMUSG00000078651	Aoc2	HB17	267.538	264.332	207.463	184.841
ENSMUSG00000079020	Slc45a4	HB17	574.599	539.887	588.814	825.585
ENSMUSG00000079235	Ccdc13	HB17	55.0548	63.7593	54.9467	54.8557
ENSMUSG00000079654	Prrt4	HB17	62.6303	55.1833	59.0418	71.2976
ENSMUSG00000080316	Spaca6	HB17	91.2444	98.738	79.5223	82.3493
ENSMUSG00000082029	H3f3c	HB17	188.607	171.263	203.811	162.65
ENSMUSG00000089832	Shkbp1	HB17	984.132	959.146	1043.18	1162.21
ENSMUSG00000090439	Gm17455	HB17	96.9098	87.8228	85.109	83.7644
ENSMUSG00000098678	Mroh6	HB17	59.0857	63.5827	62.6539	69.7412
ENSMUSG00000000605	Clcn4	HB18	1351.62	1384.09	1443.28	1419.32
ENSMUSG00000000628	Hk2	HB18	554.991	592.438	754.218	1073.33
ENSMUSG00000000804	Usp32	HB18	2538.5	2362.73	2841.31	2867.39
ENSMUSG00000003484	Cyp4f18	HB18	2210.55	2146.83	1613.12	2552.25
ENSMUSG00000003746	Man1a	HB18	4319.48	4735.26	2699.71	2367.11
ENSMUSG00000004880	Lbr	HB18	3495.51	3521.81	4029.04	4500.47
ENSMUSG00000008475	Arpc5	HB18	5907.38	5980.17	7671.45	8909.19
ENSMUSG00000013663	Pten	HB18	2844.91	2938.71	2565.5	3624.59
ENSMUSG00000014956	Ppp1cb	HB18	35956.9	34529.7	36670	18748
ENSMUSG00000016239	Lonrf3	HB18	70.8322	72.5786	85.3045	84.4904
ENSMUSG00000016493	Cd46	HB18	212.608	221.635	151.277	156.992
ENSMUSG00000016534	Lamp2	HB18	2074.77	1948.99	3083.16	5755.71
ENSMUSG00000017146	Brca1	HB18	176.874	168.382	390.39	266.108
ENSMUSG00000019817	Plagl1	HB18	73.9583	65.2997	66.8415	55.7825
ENSMUSG00000019853	Hebp2	HB18	59.3936	57.9205	61.7373	62.3852
ENSMUSG00000019951	Uhrf1bp1l	HB18	1296.49	1360.45	1477.8	1556.69
ENSMUSG00000019975	Ikbip	HB18	160.098	149.234	184.422	189.97
ENSMUSG00000019979	Apaf1	HB18	961.289	949.628	1821.25	2180.48
ENSMUSG00000019987	Arg1	HB18	71.1735	68.3071	87.0875	143.447
ENSMUSG00000020023	Tmcc3	HB18	344.387	373.293	282.711	248.786
ENSMUSG00000020124	Usp15	HB18	15335.3	14439.4	17459.1	9163.49
ENSMUSG00000020134	Peli1	HB18	2231.65	2356.4	1755.29	1772.35
ENSMUSG00000020181	Nav3	HB18	53.014	54.6374	53.014	56.2531
ENSMUSG00000020364	Zfp354a	HB18	54.5551	54.4242	54.9682	55.7825
ENSMUSG00000020841	Cpd	HB18	1365.8	1268.57	919.888	2139.25
ENSMUSG00000021363	Mak	HB18	56.0597	56.7334	60.5267	68.6477
ENSMUSG00000021552	Gkap1	HB18	86.1523	85.2337	91.19	86.6118
ENSMUSG00000021575	Ahrr	HB18	75.4059	72.3504	87.2717	101.153
ENSMUSG00000021706	Zfyve16	HB18	453.937	493.141	464.598	500.115
ENSMUSG00000021770	Samd8	HB18	480.168	483.098	470.189	621.26
ENSMUSG00000021831	Ero1l	HB18	546.712	576.927	660.474	745.108
ENSMUSG00000021846	Peli2	HB18	187.08	185.906	167.922	322.314
ENSMUSG00000021928	Ebpl	HB18	162.431	158.45	167.033	154.49
ENSMUSG00000022051	Bnip3l	HB18	116687	108678	124639	63836.2
ENSMUSG00000022061	Nkx3-1	HB18	53.014	53.014	53.014	55.3961
ENSMUSG00000022106	Rcbtb2	HB18	699.743	668.696	904.771	894.908
ENSMUSG00000022292	Rrm2b	HB18	675.835	735.171	500.445	456.973
ENSMUSG00000022377	Asap1	HB18	4272.83	3885.86	4565.89	5538.72
ENSMUSG00000022507	1810013L24Rik	HB18	897.878	866.195	869.668	1079.99
ENSMUSG00000022514	Il1rap	HB18	408.876	391.098	447.462	932.721
ENSMUSG00000022617	Chkb	HB18	1383.08	1349.69	1020.32	1063.63
ENSMUSG00000022686	B3gnt5	HB18	1641.39	1938.87	855.255	682.91
ENSMUSG00000022747	St3gal6	HB18	569.245	588.774	662.156	635.916
ENSMUSG00000022788	Fgd4	HB18	634.172	606.337	801.194	1379.52
ENSMUSG00000022987	Zfp641	HB18	55.9108	54.5402	55.7654	53.014
ENSMUSG00000023074	Mospd1	HB18	284.18	275.71	357.164	386.881
ENSMUSG00000023800	Tiam2	HB18	363.702	329.149	409.755	469.377
ENSMUSG00000023913	Pla2g7	HB18	2315.16	2168.42	3324.85	8633.09
ENSMUSG00000024087	Cyp1b1	HB18	59.4495	54.5032	57.8525	64.4042
ENSMUSG00000024383	Map3k2	HB18	1226.28	1327.62	1300.53	1232.77
ENSMUSG00000024521	Pmaip1	HB18	488.939	535.864	718.738	743.106
ENSMUSG00000024639	Gnaq	HB18	1020.14	969.708	921.78	1175.6
ENSMUSG00000024727	Trpm6	HB18	76.602	80.5687	72.7034	71.667
ENSMUSG00000024770	Lipn	HB18	53.014	57.1754	58.4437	54.2675
ENSMUSG00000025020	Slit1	HB18	73.3164	68.5166	68.0657	73.1453
ENSMUSG00000025350	Rdh5	HB18	162.566	160.056	110.235	122.154
ENSMUSG00000025939	Ube2w	HB18	322.247	328.634	319.454	382.334
ENSMUSG00000025979	Mob4	HB18	554.541	578.338	595.663	569.428
ENSMUSG00000025993	Slc40a1	HB18	919.882	791.651	706.11	1401.06
ENSMUSG00000026004	Kansl1l	HB18	318.701	332.581	241.012	247.144
ENSMUSG00000026064	Ptp4a1	HB18	854.693	868.394	845.866	1191.11
ENSMUSG00000026107	Nabp1	HB18	1275.22	1192.47	2661.1	3472.57
ENSMUSG00000026158	Ogfrl1	HB18	2644.81	2484.66	2467.71	2724.77
ENSMUSG00000026188	Tmem169	HB18	59.9908	60.8992	58.7783	59.6392
ENSMUSG00000026335	Pam	HB18	257.163	239.296	262.001	482.827
ENSMUSG00000026566	Mpzl1	HB18	61.7313	63.2884	66.2051	67.82
ENSMUSG00000026623	Lpgat1	HB18	1760.63	1834.99	1142.41	1263.48
ENSMUSG00000026640	Plxna2	HB18	68.1298	70.3742	60.88	65.0495
ENSMUSG00000026987	Baz2b	HB18	2128.02	2299.9	1305.12	1781.71
ENSMUSG00000027015	Cybrd1	HB18	83.5858	86.2883	69.2821	66.2323
ENSMUSG00000027132	Katnbl1	HB18	269.209	268.476	292.499	271.689
ENSMUSG00000027435	Cd93	HB18	838.754	741.641	1052.19	2653.38
ENSMUSG00000027534	Snx16	HB18	109.037	117.859	115.834	117.804
ENSMUSG00000027660	Skil	HB18	1355.12	1430.82	1197.44	1184.09
ENSMUSG00000027858	Tspan2	HB18	1652.52	1421.55	1126.93	1206.61
ENSMUSG00000027883	Gpsm2	HB18	191.17	189.184	443.918	301.888
ENSMUSG00000028189	Ctbs	HB18	250.519	267.022	274.974	350.076
ENSMUSG00000028207	Asph	HB18	297.12	350.297	380.435	516.624
ENSMUSG00000028300	3110043O21Rik	HB18	260.458	287.423	270.34	372.588
ENSMUSG00000028383	Hsdl2	HB18	431.431	410.462	465.693	490.224
ENSMUSG00000028522	Mier1	HB18	1868.87	1904.09	1802.33	1905.06
ENSMUSG00000028926	Cdk14	HB18	220.179	200.617	316.259	367.322
ENSMUSG00000029269	Sult1b1	HB18	53.014	54.5402	55.8476	53.014
ENSMUSG00000029312	Klhl8	HB18	136.222	142.876	153.066	120.66
ENSMUSG00000029648	Flt1	HB18	286.748	274.994	699.2	1032.05
ENSMUSG00000029862	Clcn1	HB18	79.9384	81.5222	72.2415	72.4499
ENSMUSG00000029913	Prdm5	HB18	59.7573	62.4355	62.6167	58.4792
ENSMUSG00000029924	Slc37a3	HB18	494.105	464.448	534.134	644.872
ENSMUSG00000030751	Psma1	HB18	918.162	942.322	1326.29	1512.05
ENSMUSG00000030759	Far1	HB18	1597.76	1751.23	1602.8	1766.02
ENSMUSG00000030929	Eri2	HB18	209.961	207.119	261.291	198.775
ENSMUSG00000031174	Rpgr	HB18	147.801	146.056	128.345	117.182
ENSMUSG00000031245	Hmgn5	HB18	238.332	251.689	257.811	258.648
ENSMUSG00000031292	Cdkl5	HB18	137.962	133.961	134.494	125.685
ENSMUSG00000031826	Usp10	HB18	849.823	868.893	715.931	588.031
ENSMUSG00000032186	Tmod2	HB18	72.669	73.1666	73.364	72.9899
ENSMUSG00000032202	Rab27a	HB18	1122.93	1085.74	1875.03	2803.74
ENSMUSG00000032349	Elovl5	HB18	1369.88	1464.7	1347.11	1346.53
ENSMUSG00000032434	Cmtm6	HB18	3839.74	3805.6	3461.22	4983.31
ENSMUSG00000032487	Ptgs2	HB18	115.077	124.76	104.149	87.7832
ENSMUSG00000032489	Kif9	HB18	153.48	164.324	161.13	201.792
ENSMUSG00000032561	Acpp	HB18	323.409	312.78	195.916	320.398
ENSMUSG00000032712	2810474O19Rik	HB18	1993.44	1972.18	2331.95	3038.61
ENSMUSG00000032818	Loxhd1	HB18	73.5212	81.8964	65.2002	62.5494
ENSMUSG00000032872	Cyb5r4	HB18	1303.77	1282.24	1540.02	2011.93
ENSMUSG00000033147	Slc22a15	HB18	315.602	268.082	349.524	546.345
ENSMUSG00000033186	Mzt1	HB18	697.988	637.722	619.548	489.565
ENSMUSG00000033400	Agl	HB18	536.116	542.803	505.58	750.836
ENSMUSG00000034401	Spata6	HB18	367.908	398.723	326.832	376.26
ENSMUSG00000034563	Ccpg1	HB18	2560.2	2479.51	2056.09	3350.96
ENSMUSG00000034801	Sos2	HB18	890.862	891.471	1040.49	1329.72
ENSMUSG00000035356	Nfkbiz	HB18	872.736	774.785	979.498	1072.39
ENSMUSG00000035367	Rmi1	HB18	586.57	622.632	512.053	488.314
ENSMUSG00000035948	Acss3	HB18	57.4912	55.8332	55.7654	53.014
ENSMUSG00000035992	Fnip1	HB18	649.228	689.181	602.645	742.945
ENSMUSG00000036356	Csgalnact1	HB18	468.973	410.391	417.054	516.88
ENSMUSG00000036368	Rmdn2	HB18	99.6594	95.136	130.122	115.264
ENSMUSG00000036503	Rnf13	HB18	854.458	870.689	891.314	1248.76
ENSMUSG00000036822	Topors	HB18	675.304	709.076	646.051	671.147
ENSMUSG00000037617	Spag1	HB18	146.76	130.187	163.95	150.244
ENSMUSG00000037661	Gpr160	HB18	150.341	157.013	201.838	233.947
ENSMUSG00000037720	Tmem33	HB18	507.094	506.849	641.13	748.273
ENSMUSG00000037876	Jmjd1c	HB18	3300.87	3414.66	2283.92	2495.34
ENSMUSG00000037989	Wnk2	HB18	82.1354	69.3665	60.0172	71.045
ENSMUSG00000038174	Fam126b	HB18	321.85	358.52	278.658	278.301
ENSMUSG00000038668	Lpar1	HB18	69.8157	66.481	77.1124	88.6433
ENSMUSG00000038763	Alpk3	HB18	96.6835	98.0234	84.4903	77.7384
ENSMUSG00000039005	Tlr4	HB18	274.284	263.419	438.629	821
ENSMUSG00000039155	Cdh26	HB18	54.4844	55.1833	54.9682	54.3106
ENSMUSG00000039202	Abhd2	HB18	3606.76	3444.29	3865.72	4013.81
ENSMUSG00000039270	Megf9	HB18	477.206	531.108	509.52	733.864
ENSMUSG00000039308	Ndst2	HB18	736.011	734.192	810.424	1086.06
ENSMUSG00000039361	Picalm	HB18	4248.49	4119.2	6747.14	9229.41
ENSMUSG00000039470	Zdhhc2	HB18	100.071	90.1628	309.212	200.911
ENSMUSG00000039543	Cfap70	HB18	60.6388	59.6504	59.9214	63.308
ENSMUSG00000039753	Fbxl5	HB18	1246.75	1236.61	1578.06	3697.47
ENSMUSG00000040164	Kcns1	HB18	53.014	56.0519	53.014	54.9537
ENSMUSG00000040370	Lyrm5	HB18	234.144	243.503	215.427	265.124
ENSMUSG00000040522	Tlr8	HB18	337.958	339.49	545.821	952.595
ENSMUSG00000040606	Kazn	HB18	73.4051	68.4146	69.3356	70.2434
ENSMUSG00000040693	Slco4c1	HB18	132.378	141.728	103.281	181.536
ENSMUSG00000040710	St8sia4	HB18	1497.31	1593.68	1286.42	1407.07
ENSMUSG00000040896	Kcnd3	HB18	56.5875	54.5032	53.014	53.014
ENSMUSG00000041153	Osgin2	HB18	279.369	273.451	295.337	279.247
ENSMUSG00000041483	Zfp281	HB18	757.075	783.338	790.722	1017.25
ENSMUSG00000041685	Fcho2	HB18	1129.41	1184.75	1404.66	1631.12
ENSMUSG00000041737	Tmem45b	HB18	54.4502	54.9641	56.4002	53.014
ENSMUSG00000041920	Slc16a6	HB18	1264.66	1270.28	1188.72	1167.8
ENSMUSG00000041945	Mfsd9	HB18	114.177	123.602	116.961	133.362
ENSMUSG00000042359	Osbpl6	HB18	78.5994	80.9519	74.8291	65.8382
ENSMUSG00000042659	Arrdc4	HB18	369.367	307.811	550.609	723.89
ENSMUSG00000042742	Bmt2	HB18	530.92	568.945	540.765	658.964
ENSMUSG00000042807	Hecw2	HB18	87.2913	80.5263	76.1737	76.4879
ENSMUSG00000043518	Rai2	HB18	165.638	142.912	144.412	182.269
ENSMUSG00000043671	Dpy19l3	HB18	433.542	467.211	442.138	308.912
ENSMUSG00000043881	Kbtbd7	HB18	408.688	421.195	419.43	544.594
ENSMUSG00000043940	Wdfy3	HB18	578.839	563.731	823.48	1679.48
ENSMUSG00000044252	Osbpl1a	HB18	147.573	137.597	186.925	185.841
ENSMUSG00000044340	Phlpp1	HB18	533.793	510.851	395.756	417.793
ENSMUSG00000044447	Dock5	HB18	1464.08	1338.49	3490.79	3551.96
ENSMUSG00000044827	Tlr1	HB18	1664.75	1846.22	987.468	1577.56
ENSMUSG00000046006	Gapt	HB18	513.711	592.588	344.285	454.906
ENSMUSG00000046404	Yod1	HB18	701.584	688.414	564.684	490.566
ENSMUSG00000047714	Ppp1r2	HB18	1323.71	1252.19	1319.46	1529.37
ENSMUSG00000048281	Dleu7	HB18	61.0984	60.3667	64.8088	57.1467
ENSMUSG00000048520	Fbxl13	HB18	71.2435	68.0255	61.7262	74.7913
ENSMUSG00000048572	Tmem252	HB18	59.1683	60.5508	58.4791	59.1875
ENSMUSG00000048720	Tbc1d12	HB18	139.078	141.879	138.874	122.753
ENSMUSG00000049313	Sorl1	HB18	11994.8	11583.4	9847.87	15970.3
ENSMUSG00000049882	Vcpkmt	HB18	159.258	154.22	210.943	196.992
ENSMUSG00000050064	Zfp697	HB18	64.1455	68.355	58.6492	62.7935
ENSMUSG00000050786	Ccdc126	HB18	168.489	169.55	158.068	165.385
ENSMUSG00000051503	Gm6583	HB18	63.318	61.4548	54.9399	61.4896
ENSMUSG00000052144	Ppp4r2	HB18	1473.31	1494.63	1797.87	1649.9
ENSMUSG00000052544	St6galnac3	HB18	190.733	183.302	154.775	151.546
ENSMUSG00000052551	Adarb2	HB18	56.0681	56.5222	53.014	55.943
ENSMUSG00000053007	9430076C15Rik	HB18	82.0965	76.4337	121.025	135.002
ENSMUSG00000053799	Exoc6	HB18	938.723	961.059	1080.09	1249.36
ENSMUSG00000053870	Fpgt	HB18	283.291	307.773	300.227	297.945
ENSMUSG00000054640	Slc8a1	HB18	231.499	224.036	370.046	610.693
ENSMUSG00000055963	Triqk	HB18	122.052	110.722	112.536	109.241
ENSMUSG00000056498	Tmem154	HB18	1070.86	1109.25	1155.03	1724.95
ENSMUSG00000056973	Ces1d	HB18	84.8713	83.0636	69.1599	73.4278
ENSMUSG00000059182	Skap2	HB18	2667.07	2400.41	2812.45	4478.54
ENSMUSG00000059493	Nhs	HB18	55.5824	65.2495	56.5017	55.7092
ENSMUSG00000060176	Kif27	HB18	59.7419	55.1833	53.014	54.3106
ENSMUSG00000060445	Sycp2	HB18	153.175	136.349	143.632	233.84
ENSMUSG00000060703	Cd302	HB18	199.639	195.622	397.087	726.002
ENSMUSG00000060733	Ipmk	HB18	654.955	685.679	757.088	983.853
ENSMUSG00000061654	Spry3	HB18	54.402	58.8433	53.014	54.6892
ENSMUSG00000061778	Mospd2	HB18	337.094	349.598	535.728	739.849
ENSMUSG00000064356	mt-Atp8	HB18	948.126	1059.1	830.651	791.725
ENSMUSG00000068250	Amn1	HB18	502.504	524.129	449.934	444.177
ENSMUSG00000068966	Zbtb34	HB18	542.98	553.568	653.726	897.636
ENSMUSG00000069237	Fam8a1	HB18	523.313	550.226	445.535	433.538
ENSMUSG00000070305	Mpzl3	HB18	336.593	321.929	315.185	362.155
ENSMUSG00000070972	Dnajc25	HB18	166.532	154.7	188.663	203.839
ENSMUSG00000071252	2210408I21Rik	HB18	74.6125	72.8773	80.1446	74.0713
ENSMUSG00000073557	Ppp1r12b	HB18	496.041	487.885	437.599	417.136
ENSMUSG00000074746	Pdzd8	HB18	1140.89	1186.63	1228.31	1342.2
ENSMUSG00000074785	Plxnc1	HB18	989.533	972.793	1050.07	1256.83
ENSMUSG00000074794	Arrdc3	HB18	1472.52	1603.58	880.176	1158.63
ENSMUSG00000079293	Clec7a	HB18	1567.83	1541.71	2525.66	3833.46
ENSMUSG00000087370	Tmem170b	HB18	827.485	847.642	925.041	1299.36
ENSMUSG00000096188	Cmtm4	HB18	230.713	230.167	315.695	235.4
ENSMUSG00000096764	Gm21985	HB18	98.1312	78.1548	94.5706	107.74
ENSMUSG00000102805	Gm37240	HB18	64.9034	67.9795	60.5424	58.6518
ENSMUSG00000107023	Gm42715	HB18	4079.39	4324.73	3388.17	2814.12
ENSMUSG00000008976	Gabpa	HB19	910.207	948.745	1033.83	944.811
ENSMUSG00000009470	Tnpo1	HB19	2299.16	2373.65	2732.57	2674.38
ENSMUSG00000015882	Lcorl	HB19	256.132	283.659	271.912	278.374
ENSMUSG00000017418	Arl5b	HB19	470.149	478.142	422.078	453.854
ENSMUSG00000021054	Sgpp1	HB19	877.439	906.732	844.036	954.287
ENSMUSG00000021687	Scamp1	HB19	827.403	725.491	765.133	1062.47
ENSMUSG00000021756	Il6st	HB19	2357.27	2558.88	1679.39	2158.24
ENSMUSG00000021969	Zdhhc20	HB19	1618.33	1778.18	1493.4	1238.86
ENSMUSG00000022533	Atp13a3	HB19	1264.98	1375.72	1575.44	1462.16
ENSMUSG00000022911	Arl13b	HB19	322.601	323.328	293.268	311.405
ENSMUSG00000026667	Uhmk1	HB19	3377.97	3572.5	3678.74	3441.11
ENSMUSG00000027087	Itgav	HB19	942.142	952.386	1254.96	1538.38
ENSMUSG00000028420	Tmem38b	HB19	313.297	310.232	364.072	583.514
ENSMUSG00000030660	Pik3c2a	HB19	681.689	733.767	708.15	742.889
ENSMUSG00000031563	Wwc2	HB19	191.004	190.868	170.674	223.524
ENSMUSG00000032932	Hspa13	HB19	293.372	289.05	378.393	419.142
ENSMUSG00000033184	Tmed7	HB19	1050.96	1111.99	1318.1	1498.62
ENSMUSG00000035759	Bbs10	HB19	121.346	130.839	110.942	114.083
ENSMUSG00000035840	Lysmd3	HB19	371.943	389.038	410.96	416.608
ENSMUSG00000036249	Rbm43	HB19	615.556	608.132	788.333	872.63
ENSMUSG00000036499	Eea1	HB19	534.314	534.998	651.775	638.363
ENSMUSG00000037434	Slc30a1	HB19	493.282	478.329	507.504	575.894
ENSMUSG00000037999	Arap2	HB19	1172.74	1194.23	1722.63	1168.46
ENSMUSG00000038323	1700066M21Rik	HB19	183.335	198.522	189.907	186.945
ENSMUSG00000039697	Ncoa7	HB19	2572.94	2507.51	2799.22	1800.35
ENSMUSG00000039704	Lmbrd2	HB19	222.944	220.692	284.837	263.383
ENSMUSG00000042271	Nxt2	HB19	168.984	168.96	201.521	211.152
ENSMUSG00000044864	Ankrd50	HB19	540.642	532.439	683.395	614.567
ENSMUSG00000045414	1190002N15Rik	HB19	261.314	251.881	354.409	305.84
ENSMUSG00000048379	Socs4	HB19	1128.06	1184.79	1101.2	1024.71
ENSMUSG00000048490	Nrip1	HB19	761.458	798.789	869.697	907.499
ENSMUSG00000052299	Ltn1	HB19	959.845	1028.98	1143.05	1009.17
ENSMUSG00000054414	Slc30a7	HB19	941.745	1008.16	1039.06	1236.5
ENSMUSG00000056268	Dennd1b	HB19	1187.22	1293.6	1337.71	1256.65
ENSMUSG00000059669	Taf1b	HB19	424.176	434.52	461.375	423.419
ENSMUSG00000061665	Cd2ap	HB19	1611.64	1769	1577.56	2269.77
ENSMUSG00000066798	Zbtb6	HB19	421.621	459.421	418.916	443.908
ENSMUSG00000073678	Pgap1	HB19	1587.3	1770.38	808.999	741.212
ENSMUSG00000000142	Axin2	HB2	417.762	389.613	388.548	270.905
ENSMUSG00000000266	Mid2	HB2	66.5746	63.4047	66.7663	64.1588
ENSMUSG00000000409	Lck	HB2	4046.42	3973.15	6983.39	4055.85
ENSMUSG00000000544	Gpa33	HB2	54.402	53.014	54.9399	58.9964
ENSMUSG00000000627	Sema4f	HB2	268.946	277.794	221.146	182.473
ENSMUSG00000000682	Cd52	HB2	5393.41	5524.61	7524.87	8401.04
ENSMUSG00000000732	Icosl	HB2	2237.01	2401.73	1291.9	1178.2
ENSMUSG00000000782	Tcf7	HB2	5967.08	6312.39	2416.7	1778.38
ENSMUSG00000000792	Slc5a5	HB2	61.0566	56.0908	60.6035	56.5891
ENSMUSG00000000901	Mmp11	HB2	116.941	113.332	83.4287	73.2955
ENSMUSG00000000934	Top1mt	HB2	167.268	173.6	153.518	134.935
ENSMUSG00000001119	Col6a1	HB2	79.0018	63.4329	68.8935	72.0912
ENSMUSG00000001247	Lsr	HB2	153.991	162.2	179.76	327.269
ENSMUSG00000001493	Meox1	HB2	56.1324	59.0883	60.88	62.9474
ENSMUSG00000001507	Itga3	HB2	128.529	121.177	109.816	106.829
ENSMUSG00000001583	Tnk1	HB2	133.487	123.066	111.595	83.7953
ENSMUSG00000001604	Tcea3	HB2	90.2181	94.49	86.7075	101.787
ENSMUSG00000001642	Akr1b3	HB2	1605.8	1617.39	1613.91	1419.05
ENSMUSG00000001666	Ddt	HB2	233.053	228.385	259.879	249.624
ENSMUSG00000002032	Tmem25	HB2	68.5122	71.2744	68.93	72.3638
ENSMUSG00000002033	Cd3g	HB2	1565.34	1612.21	1736.11	1152.84
ENSMUSG00000002068	Ccne1	HB2	216.435	221.407	324.84	228.196
ENSMUSG00000002546	Golga2	HB2	1142.46	1142.26	1129.04	1245.1
ENSMUSG00000003123	Lipe	HB2	657.306	644.62	759.392	1169.2
ENSMUSG00000003354	Ccdc65	HB2	55.5223	53.014	53.014	55.2769
ENSMUSG00000003452	Bicd1	HB2	120.665	124.425	110.419	120.37
ENSMUSG00000003534	Ddr1	HB2	209.682	191.227	149.946	177.555
ENSMUSG00000003849	Nqo1	HB2	221.49	226.068	196.68	194.37
ENSMUSG00000003863	Ppfia3	HB2	56.6466	60.6759	62.6821	65.3188
ENSMUSG00000004032	Gstm5	HB2	646.655	588.465	547.797	388.613
ENSMUSG00000004035	Gstm7	HB2	70.3401	69.7227	71.982	64.6046
ENSMUSG00000004100	Ppan	HB2	708.308	674.652	482.768	448.016
ENSMUSG00000004267	Eno2	HB2	80.4285	74.1725	65.6963	63.6021
ENSMUSG00000004558	Ndrg2	HB2	221.564	204.274	161.335	139.11
ENSMUSG00000004707	Ly9	HB2	1964.08	2043	2311.01	1891.34
ENSMUSG00000004837	Grap	HB2	1861.78	1872.96	1268.63	945.339
ENSMUSG00000005267	Zfp287	HB2	288.78	293.44	361.563	297.409
ENSMUSG00000005470	Asf1b	HB2	217.487	192.239	725.151	416.55
ENSMUSG00000005672	Kit	HB2	179.46	174.207	224.487	394.857
ENSMUSG00000005950	P2rx5	HB2	55.8757	60.4373	70.4104	69.3145
ENSMUSG00000006386	Tek	HB2	73.8807	71.5927	64.7891	74.7721
ENSMUSG00000006527	Sfmbt1	HB2	420.664	457.066	462.413	387.207
ENSMUSG00000006732	Mettl1	HB2	243.596	248.457	171.746	180.532
ENSMUSG00000007379	Dennd2c	HB2	303.592	281.145	263.179	332.282
ENSMUSG00000007777	0610009B22Rik	HB2	123.069	128.372	142.908	146.108
ENSMUSG00000007872	Id3	HB2	405.367	444.87	293.475	251.718
ENSMUSG00000007989	Fzd3	HB2	55.8757	57.4406	59.0804	55.5947
ENSMUSG00000008668	Rps18	HB2	9197.73	9042.62	6994.84	6904.02
ENSMUSG00000008822	Acyp1	HB2	222.98	231.248	166.516	180.308
ENSMUSG00000009418	Nav1	HB2	1524.26	1328.18	1441.1	1815.02
ENSMUSG00000009588	St6galnac1	HB2	68.587	61.2082	64.0441	58.7685
ENSMUSG00000009614	Sardh	HB2	118.184	126.762	99.5153	120.953
ENSMUSG00000009739	Pou6f1	HB2	965.426	1038.99	586.901	444.638
ENSMUSG00000010142	Tnfrsf13b	HB2	1579.01	1762.04	748.509	912.613
ENSMUSG00000011148	Adssl1	HB2	604.86	585.636	789.684	1139.62
ENSMUSG00000014232	Cluap1	HB2	321.187	343.634	264.682	272.155
ENSMUSG00000014245	Pigl	HB2	272.995	283.133	240.85	209.071
ENSMUSG00000014542	Clec4f	HB2	68.4516	60.0521	58.7356	59.9185
ENSMUSG00000014782	Plekhg4	HB2	55.4375	61.1975	94.5403	102.638
ENSMUSG00000015316	Slamf1	HB2	1584.84	1321.21	1657.74	1669.85
ENSMUSG00000015474	Ppt2	HB2	503.811	482.679	844.621	1127.12
ENSMUSG00000015476	Prrt1	HB2	226.08	226.781	189.414	192.274
ENSMUSG00000015812	Gnrh1	HB2	80.8795	71.3205	72.94	68.3777
ENSMUSG00000015942	Gtf2ird2	HB2	482.327	473.557	364.68	416.578
ENSMUSG00000016028	Celsr1	HB2	520.885	455.435	734.05	513.095
ENSMUSG00000016487	Ppfibp1	HB2	218.613	204.055	241.633	294.446
ENSMUSG00000016494	Cd34	HB2	95.472	91.9281	95.0943	123.433
ENSMUSG00000016933	Plcg1	HB2	1928.19	1936.91	1832.96	1262.09
ENSMUSG00000017412	Cacnb4	HB2	83.9889	89.8171	97.292	86.1807
ENSMUSG00000017417	Plxdc1	HB2	163.822	158.953	281.854	304.96
ENSMUSG00000018509	Cenpv	HB2	207.189	189.526	131.147	120.023
ENSMUSG00000018822	Sfrp5	HB2	54.4844	58.9472	57.0023	56.9684
ENSMUSG00000018849	Wwc1	HB2	59.403	69.4829	60.6744	63.3539
ENSMUSG00000019235	Rps6kl1	HB2	103.168	104.305	91.551	90.5594
ENSMUSG00000019718	L3hypdh	HB2	63.1417	60.0213	59.0804	63.887
ENSMUSG00000019792	Trmt11	HB2	171.751	192.105	182.363	172.093
ENSMUSG00000019797	1700021F05Rik	HB2	144.295	149.145	146.649	161.676
ENSMUSG00000019808	Adat2	HB2	130.131	132.242	125.893	129.009
ENSMUSG00000019838	Slc16a10	HB2	2771.81	2588.2	3028.41	2398.37
ENSMUSG00000019970	Sgk1	HB2	851.258	785.8	894.666	1070.81
ENSMUSG00000019992	Mtfr2	HB2	81.9013	83.1698	195.958	148.2
ENSMUSG00000019996	Map7	HB2	341.052	339.394	222.874	210.322
ENSMUSG00000020020	Usp44	HB2	53.014	54.4242	57.823	62.7132
ENSMUSG00000020042	Btbd11	HB2	387.827	393.804	344.694	270.455
ENSMUSG00000020080	Hkdc1	HB2	53.014	55.1305	53.014	53.014
ENSMUSG00000020083	2010107G23Rik	HB2	66.1951	65.2657	65.7744	63.0889
ENSMUSG00000020086	H2afy2	HB2	61.68	61.4839	59.1378	67.4849
ENSMUSG00000020092	Pald1	HB2	129.337	122.966	210.521	158.208
ENSMUSG00000020131	Pcsk4	HB2	104.903	102.091	76.8928	73.1741
ENSMUSG00000020150	Gamt	HB2	94.2219	96.8438	105.412	127.689
ENSMUSG00000020171	Yeats4	HB2	684.306	730.974	648.907	637.609
ENSMUSG00000020309	Chac2	HB2	387.431	378.201	386.607	278.37
ENSMUSG00000020312	Shc2	HB2	55.0548	54.5402	53.014	54.3106
ENSMUSG00000020319	Wdpcp	HB2	112.97	112.795	124.227	129.102
ENSMUSG00000020357	Flt4	HB2	62.2167	62.8477	68.2252	78.7859
ENSMUSG00000020381	3010026O09Rik	HB2	89.2744	95.4838	91.8325	83.2909
ENSMUSG00000020396	Nefh	HB2	178.746	158.857	204.78	168.581
ENSMUSG00000020473	Aebp1	HB2	75.1221	74.4225	82.3161	89.89
ENSMUSG00000020546	Stxbp4	HB2	130.721	130.167	113.586	116.982
ENSMUSG00000020598	Nrcam	HB2	61.4561	60.0444	66.7844	59.874
ENSMUSG00000020627	Klhl29	HB2	58.7966	60.0093	56.9428	56.4879
ENSMUSG00000020656	Grhl1	HB2	77.7376	78.8762	91.3003	93.3338
ENSMUSG00000020674	Pxdn	HB2	69.9908	64.7481	67.5329	68.8724
ENSMUSG00000020682	Mmp28	HB2	74.5801	87.6919	70.4828	76.7877
ENSMUSG00000020692	Nle1	HB2	295.137	292.102	206.3	191.077
ENSMUSG00000020918	Kat2a	HB2	867.181	845.459	795.579	784.509
ENSMUSG00000020953	Coch	HB2	65.6796	54.6374	85.5943	62.2446
ENSMUSG00000020988	L2hgdh	HB2	173.123	181.502	136.196	125.089
ENSMUSG00000021013	Ttc8	HB2	75.7388	78.6435	71.9416	72.6296
ENSMUSG00000021062	Rab15	HB2	54.4844	53.014	57.0316	58.5314
ENSMUSG00000021186	Fbln5	HB2	67.7736	62.8128	62.6539	60.9001
ENSMUSG00000021190	Lgmn	HB2	1407.72	1417.23	1237.28	1945.39
ENSMUSG00000021214	Akr1c18	HB2	59.1996	54.6374	53.014	53.014
ENSMUSG00000021215	Net1	HB2	495.065	518.218	488.107	349.289
ENSMUSG00000021222	Dcaf4	HB2	298.599	320.823	260.514	234.924
ENSMUSG00000021278	Amn	HB2	67.2241	68.8905	68.9487	62.6778
ENSMUSG00000021285	Ppp1r13b	HB2	1282.97	1221.19	990.012	922.209
ENSMUSG00000021338	Lrrc16a	HB2	325.769	337.828	218.587	197.929
ENSMUSG00000021384	Susd3	HB2	608.09	576.587	588.897	668.906
ENSMUSG00000021476	Habp4	HB2	506.06	508.387	407.38	350.707
ENSMUSG00000021483	Cdk20	HB2	126.21	138.632	110.869	147.914
ENSMUSG00000021572	Cep72	HB2	241.303	246.824	214.646	183.027
ENSMUSG00000021714	Cenpk	HB2	88.9363	82.6778	125.432	97.8589
ENSMUSG00000021759	Plpp1	HB2	90.0299	83.6121	153.112	160.974
ENSMUSG00000021792	Fam213a	HB2	19758.6	17445.6	22194.7	10201.7
ENSMUSG00000021809	Nudt13	HB2	234.15	245.771	240.093	274.689
ENSMUSG00000021951	Eef1akmt1	HB2	182.852	187.444	245.879	251.384
ENSMUSG00000021983	Atp8a2	HB2	130.28	125.061	109.735	118.696
ENSMUSG00000021993	Mipep	HB2	202.179	198.667	210.699	215.413
ENSMUSG00000022009	Nufip1	HB2	282.412	288.532	325.996	334.352
ENSMUSG00000022018	Rgcc	HB2	226.917	214.774	148.54	119.198
ENSMUSG00000022040	Ephx2	HB2	67.6846	63.1059	67.4777	73.5333
ENSMUSG00000022094	Slc39a14	HB2	277.723	277.104	272.506	270.26
ENSMUSG00000022184	Fbxo4	HB2	280.691	292.756	322.241	389.953
ENSMUSG00000022199	Slc22a17	HB2	83.733	87.6888	79.5636	77.9643
ENSMUSG00000022270	Fam134b	HB2	1206.94	1197.21	732.471	881.612
ENSMUSG00000022297	Fzd6	HB2	86.0535	87.2388	75.6495	80.2146
ENSMUSG00000022309	Angpt1	HB2	1020.98	863.041	848.56	910.943
ENSMUSG00000022358	Fbxo32	HB2	514.267	515.196	290.312	256.16
ENSMUSG00000022359	Wdyhv1	HB2	342.968	342.08	323.193	326.022
ENSMUSG00000022416	Cacna1i	HB2	1808.99	1810.44	548.948	449.275
ENSMUSG00000022425	Enpp2	HB2	74.9654	61.5489	71.1378	97.8687
ENSMUSG00000022434	Fam118a	HB2	255.364	271.506	213.745	190.085
ENSMUSG00000022440	C1qtnf6	HB2	132.547	118.339	357.997	304.948
ENSMUSG00000022580	Rhpn1	HB2	93.89	84.3347	150.575	97.7572
ENSMUSG00000022667	Cd200r1	HB2	159.027	139.81	172.107	239.089
ENSMUSG00000022748	Cmss1	HB2	89.9849	93.7772	97.5197	93.0209
ENSMUSG00000022802	Lmln	HB2	110.237	120.488	113.148	109.542
ENSMUSG00000022947	Cbr3	HB2	78.5631	82.1643	86.1953	116.101
ENSMUSG00000022978	Mis18a	HB2	392.638	393.905	483.885	412.027
ENSMUSG00000023007	Prpf40b	HB2	211.558	225.966	141.539	126.871
ENSMUSG00000023008	Fmnl3	HB2	958.411	1031.2	668.498	605.266
ENSMUSG00000023017	Asic1	HB2	126.484	130.314	119.82	114.907
ENSMUSG00000023043	Krt18	HB2	86.9121	89.9135	69.2404	72.8379
ENSMUSG00000023191	P3h3	HB2	64.8833	60.3047	69.2159	64.5964
ENSMUSG00000023439	Gnb3	HB2	71.829	67.7766	58.5174	62.5508
ENSMUSG00000023919	Cenpq	HB2	436.687	427.428	507.239	432.633
ENSMUSG00000023959	Clic5	HB2	91.677	90.7781	155.033	169.967
ENSMUSG00000023972	Ptk7	HB2	67.9838	59.5642	57.8209	61.5868
ENSMUSG00000023979	Guca1b	HB2	110.909	110.211	94.1151	89.6427
ENSMUSG00000024011	Pi16	HB2	1185.83	1081.4	936.787	2193.55
ENSMUSG00000024042	Sik1	HB2	1209.33	1036.97	825.315	1476.37
ENSMUSG00000024063	Lbh	HB2	4814.06	4982.95	3549.92	3297.3
ENSMUSG00000024112	Cacna1h	HB2	161.562	155.268	113.837	123.186
ENSMUSG00000024168	Tmem204	HB2	91.1576	79.3708	81.3409	87.6147
ENSMUSG00000024169	Ift140	HB2	2622.08	2461.43	1672.87	1108.04
ENSMUSG00000024176	Sox8	HB2	62.4642	59.2854	76.7621	69.9785
ENSMUSG00000024299	Adamts10	HB2	1908.31	1887.58	1990.43	1618.95
ENSMUSG00000024330	Col11a2	HB2	482.889	487.824	275.497	265.106
ENSMUSG00000024350	Dnajc18	HB2	347.636	354.575	331.525	336.295
ENSMUSG00000024395	Lims2	HB2	70.9557	64.9463	67.7719	72.4434
ENSMUSG00000024403	Atp6v1g2	HB2	165.571	177.207	165.072	167.897
ENSMUSG00000024446	Rpp21	HB2	269.251	268.628	262.084	264.992
ENSMUSG00000024505	Dtwd2	HB2	135.567	134.838	127.479	121.744
ENSMUSG00000024640	Psat1	HB2	329.936	309.545	652.382	508.946
ENSMUSG00000024669	Cd5	HB2	1163.79	1154.01	1284.26	827.569
ENSMUSG00000024670	Cd6	HB2	1302.29	1325.06	1410.73	1043.83
ENSMUSG00000024769	Cdc42bpg	HB2	287.936	282.426	221.103	217.974
ENSMUSG00000024793	Tnfrsf25	HB2	243.684	233.801	452.696	330.321
ENSMUSG00000024913	Lrp5	HB2	374.794	367.534	580.901	958.571
ENSMUSG00000024940	Ltbp3	HB2	105.389	95.1213	155.229	140.318
ENSMUSG00000024962	Vegfb	HB2	159.407	156.312	134.39	130.356
ENSMUSG00000025001	Hells	HB2	194.902	188.418	417.061	281.527
ENSMUSG00000025036	Sfxn2	HB2	301.733	320.542	285.837	276.323
ENSMUSG00000025038	Efhc2	HB2	61.3686	58.9072	58.5048	61.9831
ENSMUSG00000025278	Flnb	HB2	1021.85	1126.98	1222.01	1287.62
ENSMUSG00000025352	Gdf11	HB2	471.658	478.036	481.452	334.852
ENSMUSG00000025362	Rps26	HB2	6582.32	6402.6	5174.6	5420.04
ENSMUSG00000025381	Cnpy2	HB2	313.934	293.817	340.987	407.221
ENSMUSG00000025383	Il23a	HB2	53.014	54.5032	54.9399	57.0264
ENSMUSG00000025478	Dpysl4	HB2	53.014	56.6512	55.0041	53.014
ENSMUSG00000025545	Clybl	HB2	146.047	148.379	110.133	126.131
ENSMUSG00000025656	Arhgef9	HB2	76.6752	73.8513	67.3777	63.9759
ENSMUSG00000025738	Fbxl16	HB2	56.5875	60.3442	63.7518	63.5998
ENSMUSG00000025758	Plk4	HB2	207.182	207.093	473.031	294.343
ENSMUSG00000025872	Thoc3	HB2	401.722	398.62	446.458	423.823
ENSMUSG00000025893	Kbtbd3	HB2	96.1221	93.3058	98.7122	90.8099
ENSMUSG00000025933	Tmem14a	HB2	119.571	119.795	117.552	131.109
ENSMUSG00000025964	Adam23	HB2	83.7161	72.6078	75.5819	68.628
ENSMUSG00000026011	Ctla4	HB2	177.992	177.632	153.72	133.795
ENSMUSG00000026049	Tex30	HB2	170.345	187.895	194.499	158.521
ENSMUSG00000026077	Npas2	HB2	79.4436	68.6271	79.044	77.3579
ENSMUSG00000026090	2010300C02Rik	HB2	79.4331	81.5384	92.2697	87.4079
ENSMUSG00000026096	Osgepl1	HB2	211.099	245.946	173.541	178.981
ENSMUSG00000026167	Wnt10a	HB2	78.0893	72.0113	67.8339	67.9331
ENSMUSG00000026207	Speg	HB2	72.8445	60.595	59.1378	60.1208
ENSMUSG00000026249	Serpine2	HB2	488.593	425.158	445.392	570.344
ENSMUSG00000026274	Pask	HB2	94.0506	92.2453	189.25	142.437
ENSMUSG00000026383	Epb41l5	HB2	105.926	106.191	80.4904	79.3585
ENSMUSG00000026429	Ube2t	HB2	138.142	135.931	206.021	146.849
ENSMUSG00000026514	Cnih3	HB2	77.6228	71.6854	74.6306	77.0046
ENSMUSG00000026708	Cenpl	HB2	193.921	186.538	333.609	277.125
ENSMUSG00000026726	Cubn	HB2	66.392	70.9392	66.2017	67.6371
ENSMUSG00000026770	Il2ra	HB2	291.366	277.855	292.289	281.491
ENSMUSG00000026797	Stxbp1	HB2	154.394	138.985	179.232	194.06
ENSMUSG00000026904	Slc4a10	HB2	84.608	83.3585	68.4037	73.1009
ENSMUSG00000026950	Neb	HB2	154.225	141.698	180.333	180.975
ENSMUSG00000027160	Ccdc34	HB2	172.636	166.456	244.148	184.323
ENSMUSG00000027209	Fam227b	HB2	53.014	53.014	53.014	54.7943
ENSMUSG00000027217	Tspan18	HB2	139.523	126.101	138.031	127.626
ENSMUSG00000027242	Wdr76	HB2	339.904	333.301	468.377	340.829
ENSMUSG00000027259	Adal	HB2	286.791	310.762	267.031	244.819
ENSMUSG00000027270	Lamp5	HB2	77.8294	67.7745	71.1255	75.1811
ENSMUSG00000027324	Rpusd2	HB2	194.28	195.441	149.663	131.205
ENSMUSG00000027353	Mcm8	HB2	107.752	107.755	146.102	118.784
ENSMUSG00000027375	Mal	HB2	61.6456	61.1004	59.9863	58.207
ENSMUSG00000027386	Fbln7	HB2	53.014	54.5032	56.4381	53.014
ENSMUSG00000027457	Snph	HB2	57.4254	55.1833	56.9428	56.1527
ENSMUSG00000027499	Pkia	HB2	62.2474	56.7025	58.6918	65.4674
ENSMUSG00000027506	Tpd52	HB2	2618.69	2568.2	2960.47	6185.49
ENSMUSG00000027581	Stmn3	HB2	54.5551	54.5402	53.014	53.014
ENSMUSG00000027583	Zbtb46	HB2	116.134	119.741	152.921	142.369
ENSMUSG00000027603	Ggt7	HB2	98.5649	95.9781	107.766	88.5247
ENSMUSG00000027799	Nbea	HB2	152.576	143.466	147.056	172.386
ENSMUSG00000027805	Pfn2	HB2	92.6864	98.7646	89.3104	85.9146
ENSMUSG00000027863	Cd2	HB2	2648.18	2695.59	2020.95	1285.16
ENSMUSG00000027890	Gstm4	HB2	143.526	146.137	127.543	151.151
ENSMUSG00000027954	Efna1	HB2	71.167	71.7882	61.2581	68.1714
ENSMUSG00000027963	Extl2	HB2	132.206	137.935	170.55	165.189
ENSMUSG00000027985	Lef1	HB2	2424.76	2567.31	1168.7	817.478
ENSMUSG00000027993	Trim2	HB2	110.759	124.615	100.968	87.9919
ENSMUSG00000028010	Gar1	HB2	204.464	224.181	217.39	183.642
ENSMUSG00000028018	Gstcd	HB2	232.051	239.547	272.462	221.129
ENSMUSG00000028033	Kcnq5	HB2	224.679	245.236	188.731	174.212
ENSMUSG00000028082	Sh3d19	HB2	305.096	283.448	284.337	242.451
ENSMUSG00000028133	Rwdd3	HB2	117.126	124.472	83.0794	79.5726
ENSMUSG00000028167	Bdh2	HB2	53.014	54.5402	53.014	55.3961
ENSMUSG00000028199	Cryz	HB2	107.06	102.596	97.3385	96.8881
ENSMUSG00000028247	Coq3	HB2	156.389	158.628	160.112	176.774
ENSMUSG00000028261	Ndufaf4	HB2	234.687	240.616	198.182	192.976
ENSMUSG00000028318	Polr1e	HB2	281.698	300.675	264.156	254.281
ENSMUSG00000028389	Zfp37	HB2	54.5469	55.4766	56.9428	54.8557
ENSMUSG00000028435	Aqp3	HB2	152.905	139.628	110.027	94.2291
ENSMUSG00000028460	Sit1	HB2	214.259	213.264	266.592	181.626
ENSMUSG00000028464	Tpm2	HB2	390.243	265.6	431.416	553.451
ENSMUSG00000028469	Npr2	HB2	90.2447	85.4875	74.2649	74.9503
ENSMUSG00000028532	Cachd1	HB2	74.7431	68.8565	75.3491	65.4304
ENSMUSG00000028597	Gpx7	HB2	72.9232	76.6372	81.191	75.9246
ENSMUSG00000028601	Echdc2	HB2	67.5479	60.7802	72.6394	61.8523
ENSMUSG00000028763	Hspg2	HB2	146.648	143.819	111.156	130.551
ENSMUSG00000028789	Azin2	HB2	92.6394	82.7571	80.4921	82.546
ENSMUSG00000028801	Stpg1	HB2	84.2449	79.6871	79.2833	84.841
ENSMUSG00000028832	Stmn1	HB2	385.814	326.801	1666.25	940.456
ENSMUSG00000028957	Per3	HB2	173.379	181.349	123.519	122.84
ENSMUSG00000028978	Nos3	HB2	75.0227	64.8428	63.8096	73.077
ENSMUSG00000028982	Slc25a33	HB2	146.348	149.757	146.457	137
ENSMUSG00000029070	Mxra8	HB2	94.6021	96.6753	82.6358	80.22
ENSMUSG00000029090	Adgra3	HB2	89.5961	85.1785	80.8784	88.5197
ENSMUSG00000029094	Afap1	HB2	303.345	311.715	187.972	192.991
ENSMUSG00000029126	Nsg1	HB2	64.9161	61.3786	58.4883	61.5886
ENSMUSG00000029153	Ociad2	HB2	117.629	112.088	108.479	103.325
ENSMUSG00000029204	Rhoh	HB2	1611.4	1674.69	877.973	702.683
ENSMUSG00000029304	Spp1	HB2	92.8597	87.615	258.964	228.713
ENSMUSG00000029446	Psph	HB2	251.202	238.263	271.071	228.87
ENSMUSG00000029463	Fam216a	HB2	136.945	142.847	143.122	122.861
ENSMUSG00000029477	Morn3	HB2	59.9574	62.7394	56.9428	56.2684
ENSMUSG00000029510	Gpc2	HB2	178.199	184.698	163.444	205.842
ENSMUSG00000029530	Ccr9	HB2	400.39	414.412	221.05	211.406
ENSMUSG00000029591	Ung	HB2	168.394	168.385	190.541	154.357
ENSMUSG00000029672	Fam3c	HB2	959.21	997.85	588.983	535.335
ENSMUSG00000029765	Plxna4	HB2	2399.57	1919.92	2060.3	2672.67
ENSMUSG00000029769	Ccdc136	HB2	74.4774	74.0763	99.4082	85.4404
ENSMUSG00000029859	Epha1	HB2	105.479	106.061	100.704	108.334
ENSMUSG00000029869	Ephb6	HB2	223.187	224.095	189.673	138.918
ENSMUSG00000029910	Mad2l1	HB2	260.821	274.775	672.772	417.875
ENSMUSG00000030000	Add2	HB2	620.642	554.559	735.701	368.76
ENSMUSG00000030029	Lrig1	HB2	302.772	301.757	183.6	139.249
ENSMUSG00000030093	Wnt7a	HB2	54.4502	53.014	54.9682	56.4069
ENSMUSG00000030157	Clec2d	HB2	1446.46	1491.33	1581.89	1581.02
ENSMUSG00000030188	Magohb	HB2	143.725	139.102	248.611	331.226
ENSMUSG00000030204	Ddx47	HB2	1255.44	1306.31	1197.19	1179.95
ENSMUSG00000030219	Erp27	HB2	143.11	147.45	106.14	95.0198
ENSMUSG00000030231	Plekha5	HB2	464.91	444.708	507.884	394.147
ENSMUSG00000030246	Ldhb	HB2	199.161	183.336	158.624	158.359
ENSMUSG00000030254	Rad18	HB2	393.454	436.242	492.55	342.488
ENSMUSG00000030256	Bhlhe41	HB2	220.353	226.586	157.727	157.861
ENSMUSG00000030319	Cand2	HB2	175.055	189.766	154.9	128.609
ENSMUSG00000030336	Cd27	HB2	1060.37	1093.45	615.989	452.666
ENSMUSG00000030361	Klrb1a	HB2	178.043	182.816	370.708	258.981
ENSMUSG00000030393	Zik1	HB2	86.6533	88.0575	98.4938	86.023
ENSMUSG00000030443	Zfp583	HB2	81.0027	87.9125	81.0556	90.3905
ENSMUSG00000030491	Tdrd12	HB2	57.201	58.1176	62.8855	56.5369
ENSMUSG00000030519	Apba2	HB2	53.014	54.4242	55.0041	53.014
ENSMUSG00000030605	Mfge8	HB2	294.529	308.616	257.757	216.772
ENSMUSG00000030647	Ndufc2	HB2	331.686	334.744	445.458	476.917
ENSMUSG00000030701	Plekhb1	HB2	60.4616	58.7268	57.7912	61.7557
ENSMUSG00000030742	Lat	HB2	1899	1753.76	2742.78	1726.97
ENSMUSG00000030768	Disp1	HB2	299.095	280.176	263.496	269.51
ENSMUSG00000030806	Stx1b	HB2	57.2159	61.5629	65.0403	67.415
ENSMUSG00000030882	Dnhd1	HB2	192.343	186.245	162.057	194.614
ENSMUSG00000031104	Rab33a	HB2	58.8416	66.3024	60.6035	62.7526
ENSMUSG00000031132	Cd40lg	HB2	198.258	211.233	289.373	206.184
ENSMUSG00000031227	Magee1	HB2	156.747	162.012	199.312	167.916
ENSMUSG00000031239	Itm2a	HB2	235.166	231.298	192.855	153.864
ENSMUSG00000031303	Map3k15	HB2	382.634	379.911	498.243	719.514
ENSMUSG00000031320	Rps4x	HB2	16294.4	16529.4	13270.6	13254.8
ENSMUSG00000031434	Morc4	HB2	67.6244	65.7088	68.1694	69.6366
ENSMUSG00000031442	Mcf2l	HB2	281.623	256.761	252.036	269.822
ENSMUSG00000031458	Coprs	HB2	78.6822	81.8655	77.7877	82.8691
ENSMUSG00000031461	Myom2	HB2	89.1114	60.4104	82.762	70.4561
ENSMUSG00000031482	Slc25a15	HB2	235.324	247.707	177.227	195.134
ENSMUSG00000031546	Gins4	HB2	388.099	361.732	406.492	409.974
ENSMUSG00000031661	Nkd1	HB2	64.864	60.5933	71.5889	73.5254
ENSMUSG00000031669	Gins3	HB2	182.488	181.362	242	198.789
ENSMUSG00000031730	Dhodh	HB2	311.999	309.515	232.316	223.895
ENSMUSG00000031775	Pllp	HB2	67.5802	69.4734	66.7321	55.7092
ENSMUSG00000032021	Crtam	HB2	211.694	212.132	217.646	164.335
ENSMUSG00000032023	Jhy	HB2	69.0788	59.1329	54.9467	69.2324
ENSMUSG00000032093	Cd3e	HB2	2366.98	2324.68	2631.54	1703.55
ENSMUSG00000032094	Cd3d	HB2	1321.57	1334.69	1384.47	922.01
ENSMUSG00000032172	Olfm2	HB2	59.0857	59.1553	57.0023	58.1038
ENSMUSG00000032199	Polr2m	HB2	1305.7	1325.12	1385.02	1322.6
ENSMUSG00000032239	Rp9	HB2	838.878	797.448	715.005	745.182
ENSMUSG00000032251	Irak1bp1	HB2	68.464	69.8209	65.0262	58.8185
ENSMUSG00000032263	Bckdhb	HB2	192.943	193.659	149.297	132.964
ENSMUSG00000032352	Lrrc1	HB2	247.795	250.717	201.364	167.632
ENSMUSG00000032415	Ube2cbp	HB2	97.3575	98.6698	84.5169	78.4216
ENSMUSG00000032417	Rwdd2a	HB2	96.9688	101.883	107.16	114.09
ENSMUSG00000032463	Faim	HB2	321.807	323.261	347.9	386.124
ENSMUSG00000032528	Vipr1	HB2	739.666	736.872	293.125	213.838
ENSMUSG00000032558	Nphp3	HB2	176.295	176.972	136.062	142.224
ENSMUSG00000032680	6820408C15Rik	HB2	55.0548	55.0178	57.4178	55.2769
ENSMUSG00000032702	Kank1	HB2	70.9598	66.6718	68.7144	70.7114
ENSMUSG00000032839	Trpc1	HB2	149.762	132.837	123.979	134.561
ENSMUSG00000032850	Rnft2	HB2	76.7647	87.7293	69.2883	64.9921
ENSMUSG00000032908	Sgpp2	HB2	173.064	175.999	106.879	105.418
ENSMUSG00000033152	Podxl2	HB2	61.0696	57.8228	56.9721	54.8557
ENSMUSG00000033208	S100b	HB2	55.9749	55.4104	54.9682	57.1381
ENSMUSG00000033209	Ttc28	HB2	818.056	858.45	518.321	480.009
ENSMUSG00000033436	Armcx2	HB2	315.825	315.527	236.906	200.849
ENSMUSG00000033460	Armcx1	HB2	116.234	114.966	115.66	130.342
ENSMUSG00000033486	Catsper2	HB2	97.9338	104.512	99.6407	94.0923
ENSMUSG00000033590	Myo5c	HB2	77.0318	79.6129	68.9216	66.9509
ENSMUSG00000033632	AW554918	HB2	306.079	302.323	253.5	210.288
ENSMUSG00000033706	Smyd5	HB2	430.249	449.935	341.54	336.79
ENSMUSG00000033883	D3Ertd254e	HB2	178.625	172.764	167.231	159.642
ENSMUSG00000034177	Rnf43	HB2	210.252	189.303	343.616	251.343
ENSMUSG00000034275	Igsf9b	HB2	95.5356	77.0107	122.375	96.7197
ENSMUSG00000034282	Evpl	HB2	70.9371	67.3299	72.4028	66.8519
ENSMUSG00000034303	Ccdc15	HB2	181.391	192.226	168.646	133.553
ENSMUSG00000034435	Tmem30b	HB2	57.4542	58.2953	58.6918	56.1344
ENSMUSG00000034538	Zfp418	HB2	149.446	146.042	122.937	122.879
ENSMUSG00000034557	Zfyve9	HB2	558.541	543.469	802.867	1084.31
ENSMUSG00000034586	Hid1	HB2	455.723	444.99	906.689	540.43
ENSMUSG00000034613	Ppm1h	HB2	1428.4	1451.18	1632.85	1716.93
ENSMUSG00000034614	Pik3ip1	HB2	1062.5	1206.11	499.1	507.015
ENSMUSG00000034639	Setmar	HB2	132.128	126.286	130.999	134.984
ENSMUSG00000034751	Mast4	HB2	750.179	775.696	408.652	360.697
ENSMUSG00000034771	Tle2	HB2	107.909	110.802	97.7346	90.6633
ENSMUSG00000034833	Tespa1	HB2	577.134	605.766	445.548	335.844
ENSMUSG00000034892	Rps29	HB2	16781.7	16435.3	11963.8	11582.1
ENSMUSG00000034917	Tjp3	HB2	241.586	240.577	193.419	184.875
ENSMUSG00000035032	Nek11	HB2	61.1657	62.0525	58.6815	65.8833
ENSMUSG00000035045	Zc3h12b	HB2	109.3	115.958	89.8931	80.6119
ENSMUSG00000035105	Egln3	HB2	181.096	160.737	155.324	199.022
ENSMUSG00000035121	Neil2	HB2	73.9047	81.5468	75.3925	69.8616
ENSMUSG00000035142	Nubpl	HB2	111.495	126.955	110.463	103.133
ENSMUSG00000035211	Xrra1	HB2	61.806	56.5578	55.7654	55.5947
ENSMUSG00000035275	Raver2	HB2	168.679	170.08	183.286	151.702
ENSMUSG00000035638	Muc20	HB2	63.5787	58.186	72.0699	73.3652
ENSMUSG00000035694	Caps2	HB2	53.014	53.014	58.6918	53.014
ENSMUSG00000035773	Kiss1r	HB2	102.824	96.1362	97.284	117.35
ENSMUSG00000035936	Aldh5a1	HB2	97.4308	99.6114	84.8196	102.838
ENSMUSG00000036023	Parp2	HB2	628.456	621.014	545.45	525.339
ENSMUSG00000036036	Zfp57	HB2	59.2794	61.9896	59.1108	62.9092
ENSMUSG00000036052	Dnajb5	HB2	341.196	373.749	290.479	282.165
ENSMUSG00000036062	Phf24	HB2	62.1513	62.1045	61.2395	60.0836
ENSMUSG00000036086	Zranb3	HB2	213.719	189.791	231.658	246.18
ENSMUSG00000036292	Gramd1c	HB2	192.335	180.374	185.355	261.319
ENSMUSG00000036304	Zdhhc23	HB2	111.512	110.137	103.338	123.608
ENSMUSG00000036473	Tbc1d24	HB2	124.036	125.947	156.634	212.708
ENSMUSG00000036578	Fxyd7	HB2	73.9541	67.1953	69.4719	66.1702
ENSMUSG00000036594	H2-Aa	HB2	18765	20012.6	16569.2	16900.7
ENSMUSG00000036615	Rfxap	HB2	294.34	275.145	307.646	292.993
ENSMUSG00000036833	Pnpla7	HB2	1319.25	1545.34	1089.14	1470.16
ENSMUSG00000036862	Dchs1	HB2	61.926	59.9413	63.5088	64.5342
ENSMUSG00000036928	Stag3	HB2	84.811	88.5375	105.013	93.6732
ENSMUSG00000036941	Elac1	HB2	489.769	503.533	437.52	580.282
ENSMUSG00000036975	Tmem177	HB2	196.149	206.974	155.418	144.108
ENSMUSG00000036985	Zdhhc9	HB2	809.226	767.219	905.729	1424.72
ENSMUSG00000037031	Tspan15	HB2	68.045	64.7757	76.428	68.1991
ENSMUSG00000037032	Apbb1	HB2	192.714	174.826	127.82	113.975
ENSMUSG00000037126	Psd	HB2	173.124	165.08	143.098	148.04
ENSMUSG00000037211	Spry1	HB2	102.979	101.52	102.734	106.754
ENSMUSG00000037216	Lipt1	HB2	136.647	136.347	103.905	104.703
ENSMUSG00000037278	Tmem97	HB2	151.746	142.993	204.562	173.938
ENSMUSG00000037295	Ldlrap1	HB2	1773.6	1710.33	1402.36	1509.77
ENSMUSG00000037306	Man1c1	HB2	364.743	359.867	503.987	677.232
ENSMUSG00000037315	Jade3	HB2	209.585	210.12	192.276	188.967
ENSMUSG00000037509	Arhgef4	HB2	255.201	251.421	249.492	218.985
ENSMUSG00000037572	Wdhd1	HB2	405.19	423.815	552.933	363.615
ENSMUSG00000037600	Kdf1	HB2	62.3297	54.5032	61.2581	59.6669
ENSMUSG00000037601	Nme1	HB2	469.817	470.649	576.52	579.208
ENSMUSG00000037660	Gdf7	HB2	53.014	53.014	54.9467	54.3793
ENSMUSG00000037703	Lzts3	HB2	110.795	113.223	107.925	102.725
ENSMUSG00000037845	Fdxacb1	HB2	198.774	203.851	156.239	177.173
ENSMUSG00000037902	Sirpa	HB2	3990.18	3928.33	5605.21	9489.07
ENSMUSG00000037913	Tmem156	HB2	344.669	331.771	322.713	445.565
ENSMUSG00000037944	Ccr7	HB2	4066.65	3970.52	1294.36	890.558
ENSMUSG00000037971	1110032A03Rik	HB2	834.08	738.667	633.021	580.023
ENSMUSG00000037977	6430571L13Rik	HB2	68.4383	67.9761	66.5124	63.8533
ENSMUSG00000037994	Slc9b2	HB2	68.8016	66.5345	59.4019	60.5317
ENSMUSG00000038010	Ccdc138	HB2	108.013	101.203	106.526	101.589
ENSMUSG00000038042	Ptpdc1	HB2	180.983	184.259	122.827	106.982
ENSMUSG00000038060	Dlec1	HB2	59.5036	59.737	58.746	65.0064
ENSMUSG00000038122	Tbc1d32	HB2	129.996	139.153	146.132	161.165
ENSMUSG00000038156	Spon1	HB2	109.65	99.343	302.927	947.637
ENSMUSG00000038267	Slc22a23	HB2	409.106	322.303	377.239	475.619
ENSMUSG00000038286	Bphl	HB2	182.565	178.371	156.522	189.684
ENSMUSG00000038291	Snx25	HB2	543.805	538.339	532.401	476.74
ENSMUSG00000038295	Atg9b	HB2	67.8425	70.2031	89.4432	80.7643
ENSMUSG00000038349	Plcl1	HB2	131.097	131.379	156.849	192.793
ENSMUSG00000038388	Mpp6	HB2	338.778	355.896	438.624	476.381
ENSMUSG00000038543	BC028528	HB2	323.251	311.347	396.166	568.769
ENSMUSG00000038570	Saxo2	HB2	65.5236	62.8726	61.697	64.0375
ENSMUSG00000038576	Susd4	HB2	69.7048	65.8948	63.0938	58.7723
ENSMUSG00000038593	Tctn1	HB2	587.553	580.904	321.654	335.123
ENSMUSG00000038836	Agbl3	HB2	121.636	127.518	94.3767	83.922
ENSMUSG00000038954	Supt3	HB2	250.114	243.457	216.169	195.115
ENSMUSG00000038984	Tspyl5	HB2	54.4502	53.014	53.014	56.0267
ENSMUSG00000039033	Tasp1	HB2	228.572	222.535	182.269	183.335
ENSMUSG00000039058	Ak5	HB2	59.91	54.5032	57.0316	56.0977
ENSMUSG00000039157	Fam102a	HB2	2730.69	2640.19	2298.28	1838.18
ENSMUSG00000039200	Atf7ip2	HB2	53.014	53.014	59.1034	53.014
ENSMUSG00000039209	Rpl39l	HB2	58.4056	65.3026	64.3363	65.4717
ENSMUSG00000039342	Ankar	HB2	57.5783	54.5032	54.9467	54.6892
ENSMUSG00000039347	Atp6v0e2	HB2	58.3724	56.6512	55.7556	55.8267
ENSMUSG00000039349	C130074G19Rik	HB2	78.1124	74.874	71.0569	74.4547
ENSMUSG00000039395	Mreg	HB2	103.146	97.8308	112.476	107.009
ENSMUSG00000039774	Galnt12	HB2	385.544	375.594	353.573	280.214
ENSMUSG00000039914	Coq10a	HB2	308.704	299.433	272.331	284.713
ENSMUSG00000039981	Zc3h12d	HB2	1250.91	1252.47	974.836	1136.53
ENSMUSG00000039982	Dtx4	HB2	284.606	261.697	240.814	289.826
ENSMUSG00000040139	9430038I01Rik	HB2	196.557	200.231	174.798	186.436
ENSMUSG00000040219	Ttc12	HB2	84.7093	82.5621	84.7062	92.0802
ENSMUSG00000040282	BC052040	HB2	160.209	161.5	205.235	166.14
ENSMUSG00000040283	Btnl9	HB2	83.0064	82.2454	76.6222	80.5064
ENSMUSG00000040289	Hey1	HB2	70.4256	68.1282	71.9309	73.3557
ENSMUSG00000040428	Plekha4	HB2	82.3133	77.0725	80.2677	68.4675
ENSMUSG00000040502	March9	HB2	157.93	139.578	117.418	111.461
ENSMUSG00000040621	Gemin8	HB2	132.581	137.594	133.524	117.551
ENSMUSG00000040669	Phc1	HB2	494.786	512.647	452.616	383.462
ENSMUSG00000040675	Mthfd1l	HB2	659.683	712.699	682.625	527.731
ENSMUSG00000040706	Agmat	HB2	56.5097	60.6807	56.9428	59.173
ENSMUSG00000040724	Kcna2	HB2	284.323	291.374	127.759	104.185
ENSMUSG00000040729	Cep126	HB2	224.717	206.055	210.737	220.36
ENSMUSG00000040795	Iqcc	HB2	329.725	329.395	227.856	240.443
ENSMUSG00000040936	Ulk4	HB2	64.4776	69.8385	62.4272	66.6376
ENSMUSG00000041012	Cmtm8	HB2	66.9348	66.5753	62.2178	67.4754
ENSMUSG00000041096	Tspyl2	HB2	513.639	550.068	323.013	341.706
ENSMUSG00000041119	Pde9a	HB2	64.1009	64.5537	53.014	58.3352
ENSMUSG00000041180	Hectd2	HB2	107.67	109.829	128.179	113.658
ENSMUSG00000041372	B4galnt3	HB2	54.5469	56.0519	71.2093	66.7768
ENSMUSG00000041592	Sdk2	HB2	58.319	59.3188	72.633	61.4562
ENSMUSG00000041609	Ccdc64	HB2	515.474	495.771	375.552	287.365
ENSMUSG00000041684	Bivm	HB2	166.31	180.934	165.456	191.532
ENSMUSG00000041688	Amot	HB2	120.151	118.894	110.473	123.035
ENSMUSG00000041809	Efhc1	HB2	90.9038	85.1899	77.7877	91.0981
ENSMUSG00000041912	Tdrkh	HB2	109.77	120.67	104.624	96.0542
ENSMUSG00000041921	Metap1d	HB2	509.254	511	285.001	289.63
ENSMUSG00000041995	Zbed3	HB2	207.365	206.12	193.226	172.113
ENSMUSG00000042010	Acacb	HB2	99.1804	83.7115	100.302	96.4254
ENSMUSG00000042097	Zfp239	HB2	123.77	113.968	88.1491	90.6773
ENSMUSG00000042215	Bag2	HB2	95.8134	93.5098	93.3986	87.36
ENSMUSG00000042345	Ubash3a	HB2	522.968	480.941	815.796	505.77
ENSMUSG00000042385	Gzmk	HB2	97.3489	81.0401	343.399	219.52
ENSMUSG00000042389	Tsen2	HB2	131.039	139.352	120.445	104.401
ENSMUSG00000042451	Mybph	HB2	53.014	53.014	53.014	55.8974
ENSMUSG00000042532	Golga7b	HB2	53.014	53.014	53.014	58.2729
ENSMUSG00000042589	Cux2	HB2	67.9972	62.9137	63.5042	61.7265
ENSMUSG00000042670	Immp1l	HB2	230.7	231.816	263.793	225.733
ENSMUSG00000042724	Map3k9	HB2	381.333	358.889	250.32	425.6
ENSMUSG00000042734	Ttc9	HB2	60.5029	59.84	54.9399	63.3055
ENSMUSG00000043336	Filip1l	HB2	2871.5	3015.75	2224.27	2478.86
ENSMUSG00000043419	Chd3os	HB2	85.2164	87.8159	99.2873	90.4609
ENSMUSG00000043648	Pld6	HB2	54.4502	58.8778	54.9399	53.014
ENSMUSG00000043831	Lysmd4	HB2	198.828	205.187	170.946	177.158
ENSMUSG00000044005	Gls2	HB2	56.0245	54.4242	60.8239	57.6834
ENSMUSG00000044026	Slc35g1	HB2	198.402	197.365	257.223	180.563
ENSMUSG00000044033	Ccdc141	HB2	93.8103	76.0613	83.6246	82.1199
ENSMUSG00000044037	Als2cl	HB2	2462.39	2682.37	1022.02	782.318
ENSMUSG00000044042	Fmn1	HB2	88.5223	91.3606	110.202	153.414
ENSMUSG00000044072	Eml6	HB2	147.471	140.674	152.936	162.717
ENSMUSG00000044250	Pced1b	HB2	1330.03	1396.75	1175.22	838.252
ENSMUSG00000044288	Cnr1	HB2	53.014	55.9522	54.9399	53.014
ENSMUSG00000044339	Alkbh2	HB2	124.382	128.187	115.835	117.517
ENSMUSG00000044442	N6amt1	HB2	303.946	308.915	243.869	223.782
ENSMUSG00000044548	Dact1	HB2	69.3714	68.5532	67.4048	64.3936
ENSMUSG00000044645	Gm7334	HB2	1451.61	1090.8	1420.12	686.901
ENSMUSG00000044807	Zfp354c	HB2	199.433	222.17	117.819	104.104
ENSMUSG00000044933	Sstr3	HB2	55.9108	54.5402	66.293	58.0306
ENSMUSG00000045092	S1pr1	HB2	3225.77	3741.33	1794.07	1233.78
ENSMUSG00000045114	Prrt2	HB2	133.023	142.039	94.7599	96.0473
ENSMUSG00000045160	Bola3	HB2	4386.84	3798.45	3362.93	1627.46
ENSMUSG00000045273	Cenph	HB2	82.5611	80.9039	143.503	115.315
ENSMUSG00000045636	Mtus1	HB2	919.91	805.806	1011.23	2915.24
ENSMUSG00000045639	Zfp629	HB2	253.641	239.979	211.808	228.931
ENSMUSG00000045896	Paip2b	HB2	492.422	530.133	463.042	333.693
ENSMUSG00000046080	Clec9a	HB2	167.549	152.591	226.15	177.271
ENSMUSG00000046152	Fut10	HB2	71.4701	68.1605	68.5291	63.6624
ENSMUSG00000046169	Adamts6	HB2	344.175	394.335	202.272	167.77
ENSMUSG00000046329	Slc25a23	HB2	424.637	430.438	235.551	216.276
ENSMUSG00000046598	Bdh1	HB2	243.658	244.301	257.832	197.102
ENSMUSG00000046637	Ttc34	HB2	53.014	53.014	55.8476	55.5947
ENSMUSG00000046994	Mars2	HB2	563.261	602.923	369.583	311.133
ENSMUSG00000047129	1700113H08Rik	HB2	57.1895	59.5487	59.4236	62.5682
ENSMUSG00000047215	Rpl9	HB2	9823.35	9982.42	8443.91	8642.14
ENSMUSG00000047238	Mageh1	HB2	72.217	70.1938	74.1542	71.0277
ENSMUSG00000047293	Gpr15	HB2	115.107	104.052	139.314	224.612
ENSMUSG00000047342	Zfp286	HB2	91.7589	91.8113	85.0958	85.0076
ENSMUSG00000047379	B4gat1	HB2	194.034	199.215	191.006	208.086
ENSMUSG00000047632	Fgfbp3	HB2	87.5858	83.7287	88.8832	83.3313
ENSMUSG00000047712	Ust	HB2	180.201	183.067	197.783	174.679
ENSMUSG00000047730	Fcgbp	HB2	55.9603	54.5402	54.9467	58.1248
ENSMUSG00000047793	Sned1	HB2	105.347	107.233	105.947	120.094
ENSMUSG00000047875	Gpr157	HB2	110.336	109.994	135.281	127.66
ENSMUSG00000047881	Rell1	HB2	567.85	541.066	516.731	595.81
ENSMUSG00000047898	Ccr4	HB2	164.305	139.089	114.182	109.939
ENSMUSG00000047907	Tshz2	HB2	66.76	70.1448	62.1276	63.741
ENSMUSG00000047909	Ankrd16	HB2	1141.01	1182.68	934.932	894.598
ENSMUSG00000047953	Gp5	HB2	3141.36	2376.66	3145.29	3889.69
ENSMUSG00000048126	Col6a3	HB2	65.3426	63.8822	65.3495	70.0486
ENSMUSG00000048251	Bcl11b	HB2	1865.64	1885.32	1978.96	1169.02
ENSMUSG00000048264	Dip2c	HB2	152.972	157.053	133.729	139.688
ENSMUSG00000048486	Fitm2	HB2	196.669	184.647	154.588	146.305
ENSMUSG00000048550	Thnsl1	HB2	150.437	154.952	127.955	124.213
ENSMUSG00000049488	Tmem67	HB2	171.005	178.062	334.284	503.69
ENSMUSG00000049532	Sall2	HB2	139.09	146.007	154.591	144.225
ENSMUSG00000049536	Tceal1	HB2	55.9108	59.8045	55.7961	57.9082
ENSMUSG00000049608	Gpr55	HB2	171.565	159.427	212.374	212.365
ENSMUSG00000049625	Tifab	HB2	1078.15	1123.89	2324.16	4018.37
ENSMUSG00000049764	Zfp280b	HB2	520.422	534.674	457.8	372.057
ENSMUSG00000049804	Armcx4	HB2	122.703	121.276	121.892	115.111
ENSMUSG00000050071	Bex1	HB2	53.014	53.014	55.7654	54.2675
ENSMUSG00000050174	Nudt6	HB2	157.726	165.124	130.338	125.689
ENSMUSG00000050271	D8Ertd82e	HB2	530.534	523.747	919.547	623.024
ENSMUSG00000050357	Rltpr	HB2	2402.27	2421.36	1287.29	974.073
ENSMUSG00000050530	Fam171a1	HB2	78.4368	77.2553	74.5119	78.4835
ENSMUSG00000050702	4930563M21Rik	HB2	54.5469	59.7875	54.9682	55.6651
ENSMUSG00000050891	Tatdn1	HB2	115.094	136.35	136.02	137.211
ENSMUSG00000050947	Amigo1	HB2	173.512	178.074	181.99	174.137
ENSMUSG00000051065	Mb21d2	HB2	55.1928	56.7936	62.5326	69.2788
ENSMUSG00000051098	Mblac2	HB2	207.828	222.378	177.186	153.557
ENSMUSG00000051255	Gm6563	HB2	129.281	125.114	149.751	144.804
ENSMUSG00000051586	Mical3	HB2	527.961	509.111	326.931	265.364
ENSMUSG00000051652	Lrrc3	HB2	67.3457	59.6314	60.0062	66.8367
ENSMUSG00000051747	Ttn	HB2	167.398	95.4322	128.995	97.2531
ENSMUSG00000051790	Nlgn2	HB2	104.569	101.485	104.771	109.932
ENSMUSG00000051817	Sox12	HB2	115.883	118.162	93.5202	90.3403
ENSMUSG00000051855	Mest	HB2	1045.94	843.841	795.826	1181.12
ENSMUSG00000052146	Rps10	HB2	7788.9	7664.43	6549.22	6175.1
ENSMUSG00000052217	Hbb-bh1	HB2	55.9603	59.9096	57.8486	56.6978
ENSMUSG00000052539	Magi3	HB2	255.625	246.188	239.939	255.428
ENSMUSG00000052861	Dnah6	HB2	67.0463	65.7165	65.7878	96.1146
ENSMUSG00000052949	Rnf157	HB2	459.288	476.021	521.719	361.202
ENSMUSG00000053044	Cd8b1	HB2	1586.42	1595.77	1609.84	894.404
ENSMUSG00000053153	Spag16	HB2	53.014	57.3864	53.014	55.2769
ENSMUSG00000053253	Ndfip2	HB2	503.247	511.093	677.526	591.386
ENSMUSG00000053398	Phgdh	HB2	626.841	646.71	702.762	495.168
ENSMUSG00000053644	Aldh7a1	HB2	148.55	160.003	204.867	164.353
ENSMUSG00000053684	BC048403	HB2	277.674	290.59	214.654	229.294
ENSMUSG00000053931	Cnn3	HB2	1400.93	1490.96	771.881	792.744
ENSMUSG00000054136	Adm2	HB2	56.4962	61.0973	54.9467	56.6902
ENSMUSG00000054519	Zfp867	HB2	176.058	170.273	129.051	117.731
ENSMUSG00000054555	Adam12	HB2	79.5907	70.964	75.0241	67.8774
ENSMUSG00000054662	Ano9	HB2	56.7236	54.4242	53.014	54.2675
ENSMUSG00000054850	Smim10l2a	HB2	63.3934	64.2365	60.6744	55.7825
ENSMUSG00000054892	Txk	HB2	1068.79	1067.89	1485.13	974.659
ENSMUSG00000054934	Kcnmb4	HB2	101.419	117.339	85.6685	81.8029
ENSMUSG00000055150	Zfp78	HB2	121.654	119.773	92.6671	96.4305
ENSMUSG00000055235	Wdr86	HB2	70.0828	71.4776	77.0189	78.593
ENSMUSG00000055385	Rnf212	HB2	63.5826	60.418	67.0083	61.2618
ENSMUSG00000055612	Cdca7	HB2	252.853	256.382	365.158	287.88
ENSMUSG00000055652	Klhl25	HB2	606.469	568.078	856.55	664.442
ENSMUSG00000055717	Slain1	HB2	531.216	541.253	506.878	365.796
ENSMUSG00000055723	Rras2	HB2	818.449	842.369	781.525	574.997
ENSMUSG00000055733	Nap1l3	HB2	72.2617	65.9664	69.3902	61.1625
ENSMUSG00000056004	9330182L06Rik	HB2	202.717	191.148	210.501	255.833
ENSMUSG00000056209	Npm3	HB2	479.653	481.272	637.075	500.032
ENSMUSG00000056267	Cep70	HB2	221.203	229.983	263.513	275.317
ENSMUSG00000056310	Tyw1	HB2	477.623	459.415	471.801	434.117
ENSMUSG00000056458	Mok	HB2	70.525	70.2725	71.6963	73.861
ENSMUSG00000056481	Cd248	HB2	58.172	58.9977	69.8596	65.8019
ENSMUSG00000056899	Immp2l	HB2	99.7225	109.511	86.5053	84.0353
ENSMUSG00000057058	Skap1	HB2	1259.41	1263.89	1609.17	1002.74
ENSMUSG00000057132	Rpgrip1	HB2	561.546	597.613	278.934	246.674
ENSMUSG00000057147	Dph6	HB2	294.219	300.23	228.554	202.926
ENSMUSG00000057541	Pus7	HB2	290.703	295.92	214.373	200.032
ENSMUSG00000058022	Adtrp	HB2	65.3503	67.6229	57.7882	84.6374
ENSMUSG00000058145	Adamts17	HB2	64.3356	65.3149	57.0094	59.074
ENSMUSG00000058297	Spock2	HB2	144.671	136.243	134.682	106.996
ENSMUSG00000058656	Samd12	HB2	55.2045	54.3865	53.014	57.7177
ENSMUSG00000058729	Lin9	HB2	237.932	244.997	266.745	221.368
ENSMUSG00000058914	C1qtnf3	HB2	61.7684	55.9522	57.0023	54.3793
ENSMUSG00000059327	Eda	HB2	66.0442	70.0364	62.1676	61.4145
ENSMUSG00000060121	Gemin2	HB2	201.712	206.599	205.627	188.977
ENSMUSG00000060212	Pcnx2	HB2	107.319	101.429	83.3667	90.7506
ENSMUSG00000060579	Fhit	HB2	80.3353	78.2029	63.5006	67.9128
ENSMUSG00000060671	Atp8b2	HB2	1687	1636.99	2390.05	1933.65
ENSMUSG00000060771	Tsga10	HB2	219.26	226.433	254.772	257.974
ENSMUSG00000060938	Rpl26	HB2	8780.53	8312.29	7195.45	7485.84
ENSMUSG00000061171	Slc38a11	HB2	55.1928	54.3865	54.9682	54.494
ENSMUSG00000061393	Acvr2b	HB2	82.1487	86.9046	81.0627	78.9326
ENSMUSG00000061462	Obscn	HB2	135.461	96.1459	87.5302	80.6889
ENSMUSG00000061751	Kalrn	HB2	640.617	573.316	613.902	902.936
ENSMUSG00000062044	Lmtk3	HB2	74.347	77.6423	79.8194	74.4265
ENSMUSG00000062861	Zfp28	HB2	213.925	227.049	147.112	146.382
ENSMUSG00000062929	Cfl2	HB2	281.86	313.39	252.203	260.591
ENSMUSG00000063320	1190007I07Rik	HB2	149.293	157.692	132.528	125.313
ENSMUSG00000064057	Scgb3a1	HB2	57.5274	64.1934	62.1808	70.7586
ENSMUSG00000064061	Dzip3	HB2	231.637	245.411	292.299	252.981
ENSMUSG00000064128	Cenpj	HB2	300.862	311.073	384.972	370.994
ENSMUSG00000064246	Chil1	HB2	400.684	349.258	371.333	1975.59
ENSMUSG00000064341	mt-Nd1	HB2	13714.6	14944.8	10726.1	10005.7
ENSMUSG00000064345	mt-Nd2	HB2	7719.41	8742.99	5862.41	5672
ENSMUSG00000064357	mt-Atp6	HB2	2347.2	2528.59	2949.42	3007.31
ENSMUSG00000066026	Dhrs3	HB2	556.011	504.801	474.817	799.045
ENSMUSG00000066191	Anks6	HB2	78.6986	80.3157	69.8389	70.5627
ENSMUSG00000066595	Mfsd7b	HB2	448.368	470.329	518.209	686.1
ENSMUSG00000067215	Usp51	HB2	57.5354	57.8919	61.1783	59.1875
ENSMUSG00000067629	Syngap1	HB2	138.771	145.261	108.311	109.754
ENSMUSG00000068115	Ninl	HB2	80.4519	72.8445	77.9393	78.3872
ENSMUSG00000068184	Ndufaf2	HB2	121.564	114.512	132.98	125.569
ENSMUSG00000068323	Slc4a5	HB2	62.7671	69.8193	63.1241	58.1689
ENSMUSG00000069135	Fgfr1op	HB2	448.068	502.734	361.992	346.985
ENSMUSG00000069581	Tspear	HB2	74.4745	73.2608	70.6666	62.6679
ENSMUSG00000069601	Ank3	HB2	110.58	101.034	112.329	157.668
ENSMUSG00000070345	Hsf5	HB2	57.1027	53.014	56.9721	60.2256
ENSMUSG00000070407	Hs3st3b1	HB2	448.972	462.44	361.428	332.388
ENSMUSG00000070822	Zscan18	HB2	117.974	121.658	90.1291	80.9341
ENSMUSG00000071550	Cfap44	HB2	58.8702	61.5499	59.9809	58.7476
ENSMUSG00000071856	Mcc	HB2	83.0488	91.3886	80.9757	86.1232
ENSMUSG00000072772	Grcc10	HB2	1322	1353.1	1044.49	1166.11
ENSMUSG00000072964	Bhlhb9	HB2	203.832	218.922	193.728	152.518
ENSMUSG00000072966	Gprasp2	HB2	84.126	83.4267	77.2193	76.0643
ENSMUSG00000073421	H2-Ab1	HB2	14203.2	14670.6	13488.9	14669.8
ENSMUSG00000073422	H2-Ke6	HB2	942.568	953.73	560.621	543.451
ENSMUSG00000074220	Zfp382	HB2	183.484	173.534	232.681	185.303
ENSMUSG00000074277	Phldb3	HB2	346.798	342.975	281.575	289.017
ENSMUSG00000074340	Ovgp1	HB2	249.893	249.481	150.09	160.654
ENSMUSG00000074497	A430078G23Rik	HB2	1610.42	1544.31	1136.65	898.204
ENSMUSG00000074634	Tmem267	HB2	123.453	122.767	109.769	90.9404
ENSMUSG00000074657	Kif5a	HB2	102.609	104.159	101.452	92.7045
ENSMUSG00000074715	Ccl28	HB2	60.4401	61.4447	60.0172	56.2684
ENSMUSG00000074766	Ism1	HB2	55.9749	55.991	53.014	54.3106
ENSMUSG00000075229	Ccdc58	HB2	164.348	173.669	153.215	169.822
ENSMUSG00000075273	Ttc30b	HB2	102.458	106.143	99.1451	102.752
ENSMUSG00000075588	Hoxb2	HB2	54.402	55.9522	55.0041	59.398
ENSMUSG00000075593	Gal3st4	HB2	74.8454	83.6024	77.4962	82.834
ENSMUSG00000076463	Trbv3	HB2	167.849	173.987	222.351	141.793
ENSMUSG00000076465	Trbv5	HB2	103.844	107.797	125.663	97.5623
ENSMUSG00000076467	Trbv13-1	HB2	175.88	173.932	149.208	156.34
ENSMUSG00000076471	Trbv14	HB2	125.63	123.316	107.427	88.8
ENSMUSG00000076473	Trbv16	HB2	157.649	155.223	200.254	150.829
ENSMUSG00000076475	Trbv19	HB2	146.187	147.34	145.729	122.532
ENSMUSG00000076476	Trbv20	HB2	81.5347	87.6707	85.804	73.7532
ENSMUSG00000076478	Trbv23	HB2	65.082	62.1457	64.9979	64.34
ENSMUSG00000076481	Trbv30	HB2	63.6566	61.8433	84.0977	60.6992
ENSMUSG00000076490	Trbc1	HB2	1433.97	1362.14	1730.44	1086.55
ENSMUSG00000076499	Trbv31	HB2	143.563	131.666	116.433	103.088
ENSMUSG00000076758	Trav1	HB2	64.8336	62.7499	60.7126	63.7686
ENSMUSG00000076759	Trav2	HB2	57.1504	60.4104	67.8951	61.5733
ENSMUSG00000076795	Trav8d-2	HB2	60.9939	66.0977	63.0791	61.5886
ENSMUSG00000076796	Trav16d-dv11	HB2	61.6171	64.9377	61.2861	56.3871
ENSMUSG00000076802	Trav6n-6	HB2	75.4367	70.7189	75.6195	69.8246
ENSMUSG00000076846	Trav13-2	HB2	67.9073	71.3617	73.5197	62.6143
ENSMUSG00000076855	Trav16	HB2	78.428	78.1881	78.7548	70.9347
ENSMUSG00000076862	Trav19	HB2	78.805	72.8533	64.8863	64.0441
ENSMUSG00000076928	Trac	HB2	1806.34	1778.62	2346.94	1459.49
ENSMUSG00000078713	Tomm5	HB2	362.297	347.087	428.219	435.355
ENSMUSG00000078762	Haus5	HB2	467.079	488.65	396.348	292.512
ENSMUSG00000078963	Hsbp1l1	HB2	66.1376	61.6158	64.0441	65.184
ENSMUSG00000078970	Wdr92	HB2	255.363	274.978	264.728	259.863
ENSMUSG00000079057	Cyp4v3	HB2	441.994	441.398	643.273	800.918
ENSMUSG00000079508	Apoo	HB2	102.935	107.365	115.973	105.425
ENSMUSG00000079641	Rpl39	HB2	7313.28	6797.3	6128.78	5772.58
ENSMUSG00000079707	Tcte3	HB2	63.0908	56.3908	60.6377	57.4666
ENSMUSG00000082229	Nap1l2	HB2	62.7385	59.2854	73.999	84.474
ENSMUSG00000085302	Trav8-2	HB2	61.4002	63.0859	66.1511	58.0077
ENSMUSG00000086858	Trav20	HB2	53.014	54.5402	54.9467	54.2675
ENSMUSG00000090113	Nhlrc4	HB2	104.466	98.5735	103.262	77.8502
ENSMUSG00000090698	Apold1	HB2	97.6103	96.6554	102.25	116.779
ENSMUSG00000090733	Rps27	HB2	14417.8	14470.3	9172.19	8874.71
ENSMUSG00000090799	Klhl33	HB2	59.6845	67.5216	63.6433	70.0801
ENSMUSG00000091091	Kcnmb3	HB2	68.045	71.1466	58.5543	61.7633
ENSMUSG00000093813	Trav9n-2	HB2	56.5463	53.014	53.014	53.014
ENSMUSG00000094619	Trav14d-3-dv8	HB2	80.9305	79.3912	74.8108	80.2985
ENSMUSG00000094877	Trav3n-3	HB2	83.5711	78.7417	90.6386	77.1319
ENSMUSG00000094910	D430019H16Rik	HB2	80.8691	80.9065	64.7935	68.4529
ENSMUSG00000095574	Trbv12-1	HB2	125.009	116.294	108.091	90.1876
ENSMUSG00000095646	Trav10n	HB2	65.6295	72.6516	62.2713	63.9012
ENSMUSG00000095736	Trav7n-4	HB2	61.4561	61.1584	63.8255	55.8267
ENSMUSG00000096074	Ighv1-72	HB2	180.698	183.888	105.34	104.607
ENSMUSG00000096329	Trav13d-4	HB2	53.014	55.953	54.9399	61.0784
ENSMUSG00000096615	Trav11	HB2	53.014	53.014	53.014	58.1633
ENSMUSG00000096687	Mfsd4b4	HB2	155.183	160.677	140.826	157.023
ENSMUSG00000098022	Zfp82	HB2	244.384	259.671	177.539	154.747
ENSMUSG00000102252	Snrpn	HB2	65.2059	69.6723	59.931	56.0081
ENSMUSG00000102416	4933424G06Rik	HB2	55.0548	53.014	53.014	54.9537
ENSMUSG00000104043	Gm6525	HB2	56.0245	55.8332	60.0011	61.8469
ENSMUSG00000107486	Trbv4	HB2	118.89	133.411	119.902	109.149
ENSMUSG00000109398	Gm3854	HB2	80.0471	72.668	57.9072	63.4171
ENSMUSG00000109764	Klkb1	HB2	54.5551	53.014	59.555	57.8869
ENSMUSG00000109864	Eid3	HB2	65.8398	73.1757	75.2123	78.5487
ENSMUSG00000110206	Flt3l	HB2	1023.33	1018.02	1063.01	871.7
ENSMUSG00000002297	Dbf4	HB20	266.162	263.073	566.535	377.617
ENSMUSG00000002428	Hltf	HB20	968.007	1059.53	1108.81	1103.93
ENSMUSG00000007827	Ankrd26	HB20	325.321	313.474	254.418	210.735
ENSMUSG00000009569	Mkl2	HB20	635.027	615.501	554.568	444.105
ENSMUSG00000014932	Yes1	HB20	92.8037	82.2196	85.1782	87.3445
ENSMUSG00000015189	Casd1	HB20	700.789	763.075	570.958	614.432
ENSMUSG00000016984	Etaa1	HB20	309.824	294.57	334.304	284.088
ENSMUSG00000017550	Atad5	HB20	222.028	214.52	417.4	279.703
ENSMUSG00000018395	Kif3a	HB20	193.441	205.678	170.025	171.359
ENSMUSG00000018800	Abca5	HB20	97.0549	97.3225	80.5681	75.1478
ENSMUSG00000019971	Cep290	HB20	139.908	152.066	178.545	198.005
ENSMUSG00000020102	Slc16a7	HB20	230.097	266.843	227.664	265.628
ENSMUSG00000020268	Lyrm7	HB20	118.701	133.502	95.2662	85.3984
ENSMUSG00000020333	Acsl6	HB20	55.5223	56.0519	56.9428	54.3793
ENSMUSG00000020335	Zfp354b	HB20	65.8881	71.7404	54.9467	57.1332
ENSMUSG00000021187	Tc2n	HB20	54.402	53.014	53.014	54.3793
ENSMUSG00000021592	Arsk	HB20	244.18	251.926	237.029	275.091
ENSMUSG00000021733	Slc4a7	HB20	1198.8	1351.46	981.857	866.616
ENSMUSG00000021775	Nr1d2	HB20	600.969	633.308	387.667	311.318
ENSMUSG00000021796	Bmpr1a	HB20	117.805	113.942	119.951	148.968
ENSMUSG00000022131	Gpr180	HB20	257.851	273.575	232.48	207.279
ENSMUSG00000022139	Mbnl2	HB20	1565.92	1530.49	1542.16	1972.75
ENSMUSG00000022369	Mtbp	HB20	252.902	250.483	301.744	229.964
ENSMUSG00000022629	Kif21a	HB20	56.5964	59.4084	59.9606	57.8286
ENSMUSG00000023022	Lima1	HB20	280.506	322.629	228.791	289.891
ENSMUSG00000023169	Slc38a1	HB20	3251.13	3404.04	2524.78	2389.97
ENSMUSG00000023961	Enpp4	HB20	268.101	247.939	557.51	459.788
ENSMUSG00000024074	Crim1	HB20	448.854	455.027	425.173	340.605
ENSMUSG00000024548	Setbp1	HB20	577.402	578.421	503.855	359.202
ENSMUSG00000024597	Slc12a2	HB20	615.382	626.981	803.336	806.622
ENSMUSG00000024795	Kif20b	HB20	226.574	232.972	466.762	264.143
ENSMUSG00000025086	Trub1	HB20	335.799	369.06	209.946	193.793
ENSMUSG00000025323	Sp4	HB20	703.633	760.892	733.803	615.544
ENSMUSG00000025626	Phf6	HB20	495.799	530.894	609.069	491.134
ENSMUSG00000025870	Arl10	HB20	198.278	193.073	201.715	215.097
ENSMUSG00000025997	Ikzf2	HB20	420.896	408.541	341.717	255.219
ENSMUSG00000026017	Carf	HB20	216.299	215.033	164.999	150.652
ENSMUSG00000026153	Fam135a	HB20	80.5471	87.7463	84.6904	86.0598
ENSMUSG00000026764	Kif5c	HB20	102.026	109.678	159.667	139.226
ENSMUSG00000027166	Dnajc24	HB20	161.157	172.47	174.675	184.461
ENSMUSG00000027201	Myef2	HB20	420.912	434.52	490.719	353.401
ENSMUSG00000027347	Rasgrp1	HB20	3760.17	3953.27	3571.06	2757.37
ENSMUSG00000027520	Zdbf2	HB20	53.014	53.014	55.7961	56.0267
ENSMUSG00000027722	Spata5	HB20	318.012	350.206	338.301	327.513
ENSMUSG00000028256	Odf2l	HB20	201.222	217.353	172.125	162.249
ENSMUSG00000028312	Smc2	HB20	479.067	443.305	1413.64	802.06
ENSMUSG00000029209	Gnpda2	HB20	376.228	362.163	388.246	402.417
ENSMUSG00000029246	Ppat	HB20	399.435	443.531	527.343	390.597
ENSMUSG00000029276	Glmn	HB20	146.491	164.198	154.905	122.161
ENSMUSG00000030031	Kbtbd8	HB20	201.106	212.149	193.862	172.994
ENSMUSG00000031327	Chic1	HB20	142.592	149.427	139.029	112.647
ENSMUSG00000031631	Cfap97	HB20	495.312	501.799	427.572	413.701
ENSMUSG00000031732	Phlpp2	HB20	567.384	577.622	567.614	554.459
ENSMUSG00000032238	Rora	HB20	292.499	267.534	1033.23	619.532
ENSMUSG00000032727	Mier3	HB20	525.243	583.059	499.479	494.808
ENSMUSG00000033027	Klrc3	HB20	100.397	106.665	172.263	137.518
ENSMUSG00000033790	Tubgcp5	HB20	423.291	445.05	401.118	376.529
ENSMUSG00000033849	B3galt2	HB20	70.7173	70.5524	78.6999	73.3617
ENSMUSG00000033900	Map9	HB20	77.6264	76.0761	75.8985	69.6521
ENSMUSG00000033964	Zbtb41	HB20	341.769	388.14	362.352	334.902
ENSMUSG00000034071	Zfp551	HB20	109.908	114.846	93.3165	85.7242
ENSMUSG00000034487	Kdelc2	HB20	106.486	97.2121	147.31	155.161
[truncated: 2,246 more rows]

## Sheet: Mouse blood individual
Supplementary Data 3. Mouse blood RNA-seq data - individual samples
Gene ID	Gene Name	HumanBlood Module #	Uninf. Ctrl Ab #B1	Uninf. Ctrl Ab #B2	Uninf. Ctrl Ab #B3	Uninf. Ctrl Ab #B4	Uninf. Ctrl Ab #B5	Uninf. aGM-CSF #B1	Uninf. aGM-CSF #B2	Uninf. aGM-CSF #B3	Uninf. aGM-CSF #B4	Uninf. aGM-CSF #B5	Infected Ctrl Ab #B1	Infected Ctrl Ab #B2	Infected Ctrl Ab #B4	Infected Ctrl Ab #B5	Infected aGM-CSF #B1	Infected aGM-CSF #B2	Infected aGM-CSF #B3	Infected aGM-CSF #B4	Infected aGM-CSF #B5
ENSMUSG00000000838	Fmr1	HB1	646.089	647.906	664.823	659.857	669.131	654.911	724.155	698.717	673.241	690.812	803.039	752.482	800.59	764.759	667.415	677.705	792.337	811.237	726.54
ENSMUSG00000003847	Nfat5	HB1	2837.03	2698.56	2864.07	2916.21	3051.54	2822.35	2991.94	3204.2	3013.98	2870	2391.59	2343.17	2097.59	2641.5	2016.8	2235.83	2323.68	2320.69	2258.35
ENSMUSG00000004591	Pkn2	HB1	2633.29	2482.26	3196.38	3611.83	2108.87	2641.93	2029.21	2608.36	2454.46	2919.94	2914.73	2725.22	2406.16	3319.12	1697.51	3566.61	1221.74	1719.56	1495.45
ENSMUSG00000005268	Prlr	HB1	69.6507	60.5944	53.014	75.1894	74.5168	66.1293	74.9158	61.0971	53.014	60.8902	77.2924	61.1474	53.014	53.014	53.014	53.014	63.4487	59.5849	53.014
ENSMUSG00000005886	Ncoa2	HB1	3005.97	2696.67	3172.64	3400.32	2920.31	3145.86	2807.1	3245.92	3042.98	2907.71	2876.59	2920.03	2809.36	3237.16	2941.11	3299.2	2389.79	2620.09	3003.89
ENSMUSG00000006740	Kif5b	HB1	2620.37	2384.54	2469.15	2536.74	2400.66	2349.61	2470.35	2573.05	2535.43	2454.18	2814.47	2730.64	2830.52	2709.61	2641.1	2806.77	2924.55	2872.35	2818.68
ENSMUSG00000014177	Tvp23b	HB1	279.771	307.406	296.074	298.258	306.951	313.834	314.803	274.37	317.02	335.013	312.751	293.343	288.91	292.606	284.341	278.45	276.033	307.759	284.389
ENSMUSG00000014361	Mertk	HB1	74.0189	82.317	102.278	90.0928	111.947	85.1669	171.003	74.9423	71.6166	60.8902	139.224	134.97	117.797	204.205	210.421	121.446	378.317	230.803	356.099
ENSMUSG00000015243	Abca1	HB1	1976.27	1798.11	1791.37	1853.99	1905.74	2130.99	1944.08	2285.25	2001.2	1714.05	751.596	690.481	679.724	1027.66	991.847	715.196	1271.6	862.892	1059.31
ENSMUSG00000015305	Sash1	HB1	169.962	148.776	175.194	188.098	178.965	147.692	216.536	181.435	159.702	160.893	212.65	201.335	184.3	227.543	182.184	238.184	262.643	216.214	265.077
ENSMUSG00000016150	Tenm1	HB1	53.014	60.5944	53.014	61.1803	63.6355	63.5083	53.014	53.014	53.014	53.014	53.014	53.014	53.014	61.434	53.014	53.014	53.014	53.014	53.014
ENSMUSG00000018076	Med13l	HB1	2463.34	2246.97	2273.83	2446.23	2581.57	2327.92	2391.65	2414.71	2406.12	2177.94	1893.41	1871.18	1908.19	2175.04	2123.55	1933.59	2510.82	2067.65	2250.6
ENSMUSG00000019726	Lyst	HB1	3530.65	2947.1	3531.9	3032.88	3691.68	2720	3174.02	3644.89	3203.69	3119.68	3373.52	3436.21	3424.11	3600.77	5010.67	3729.88	7796.19	3843.58	4445.85
ENSMUSG00000019767	Ccdc170	HB1	60.7849	66.7994	77.1487	70.553	68.6112	60.2412	81.6825	77.0263	78.8329	72.1903	64.9062	61.1474	61.2735	53.014	67.2649	69.369	60.2011	59.5849	65.3365
ENSMUSG00000019813	Cep57l1	HB1	208.802	192.928	175.194	190.463	202.032	184.43	187.048	187.264	189.007	207.612	198.645	187.308	195.17	196.76	161.036	135.398	149.917	168.313	176.052
ENSMUSG00000020021	Fgd6	HB1	472.625	416.965	467.818	437.509	464.29	443.034	547.275	453.798	462.352	433.706	355.224	331.221	333.635	369.619	441.844	355.179	559.19	434.329	520.497
ENSMUSG00000020099	Unc5b	HB1	64.3187	64.0343	53.014	67.9168	60.3267	60.2412	68.8905	64.7852	61.6434	64.4758	70.5477	72.8674	81.6104	73.6253	83.3993	66.0438	66.0535	68.8025	65.3365
ENSMUSG00000020183	Cpm	HB1	1189.51	1003.16	813.361	960.945	1110.46	1020.61	1021.65	1085.12	980.175	900.608	659.561	549.883	512.485	703.275	448.99	467.62	330.919	439.477	522.063
ENSMUSG00000020189	Osbpl8	HB1	1842.05	1712.69	2121.66	2333.9	1857.84	2128.39	1831.48	2137.6	2102.74	1973.04	2454.81	2540.15	2358.26	2635.72	2016.8	2392.72	1827.41	2046.62	1887.04
ENSMUSG00000020275	Rel	HB1	2438.49	2471.83	2362.32	2919.48	2867.99	2485.8	2538.98	2902.54	2697.37	2741.59	2170.31	1858.19	1696.47	2126.55	1620.94	2126.52	2182.89	2185.83	1801.76
ENSMUSG00000020300	Cpeb4	HB1	1522.83	1046.89	1748.19	1669.61	1136.22	1495.75	1229.76	1488.98	1345.77	1399.9	1254.24	1081.42	1034.07	1401.14	1064.5	1399.62	1030.83	1025.72	1006.5
ENSMUSG00000020522	Mfap3	HB1	1031.18	1074.46	1056.84	981.717	1162.87	1013.65	1132.6	1177.29	1100.08	1024.26	1303.35	1224.52	1232.69	1124.84	1315.6	1406.06	1556.01	1423.58	1330.99
ENSMUSG00000020573	Pik3cg	HB1	1744.6	1619.66	1883.12	1847.44	1888	1765.69	1725.28	1809.06	1926.25	1781.35	2329.46	2241.42	2466.31	2172.73	2475.97	2032.63	2888.5	2315.61	2241.3
ENSMUSG00000020590	Snx13	HB1	528.891	556.155	538.717	586.291	592.355	605.136	580.498	631.991	596.601	546.086	557.462	543.33	541.728	492.69	720.055	623.36	1023.09	650.239	608.818
ENSMUSG00000020611	Gna13	HB1	2771.43	2555.31	2755.09	2930.39	2813.9	2757.3	2727.49	2833.01	2866.55	2696.75	3348.45	3125.64	3343.93	3203.69	3380.03	3267.06	4141.52	3357.99	3458.74
ENSMUSG00000021023	Prorp	HB1	172.16	176.389	171.625	166.544	204.885	196.648	193	194.217	189.007	172.231	180.917	175.478	159.682	150.871	179.982	173.362	180.555	165.088	169.209
ENSMUSG00000021109	Hif1a	HB1	1226.33	1100.13	1254.64	1141.26	1298.75	1180.52	1380.94	1259.79	1213.87	1235.61	2173.58	2151.57	2321.5	1979.89	2198.06	2307.85	2593.23	2024.14	2296.33
ENSMUSG00000021645	Smn1	HB1	316.706	362.856	323.853	324.079	358.8	315.618	375.707	344.905	320.747	338.148	350.766	372.183	400.734	315.222	426.519	316.951	420.243	393.071	393.254
ENSMUSG00000021987	Mtmr6	HB1	1421.37	1387.99	1422.08	1531.02	1500.25	1401.12	1581.52	1391.54	1460.7	1365.21	1908.67	1836.53	1900.39	1561.75	2198.06	1994.04	2997.51	2174.96	2228.9
ENSMUSG00000022148	Fyb	HB1	5788.08	5182.64	5768.12	6113.73	5597.73	5028.54	5103.49	5463.08	5752.98	6033.81	6831.83	7397.28	7526.16	6954.72	8401.46	8847.18	10034	8721.37	8922.96
ENSMUSG00000022451	Twf1	HB1	1219.37	1083.02	1111.98	1193.69	997.599	989.306	933.581	904.954	1137.61	1006.89	1125.43	1059.73	1132.28	1086.66	1368.01	1456.26	1319.73	1200.75	1224.67
ENSMUSG00000022708	Zbtb20	HB1	1430.32	1306.31	1277.33	1371.67	1503.8	1366.39	1497.26	1478.27	1521.17	1421.33	906.937	714.418	797.235	992.945	680.579	810.773	637.891	846.161	791.153
ENSMUSG00000022853	Ehhadh	HB1	178.719	211.261	209.073	178.581	210.574	190.086	177.052	197.679	171.815	194.472	131.502	140.053	127.386	144.245	139.173	141.424	110.662	111.184	136.578
ENSMUSG00000023852	Chd1	HB1	2149.24	2024.93	1999.7	2085.24	2121.29	2222.95	2496.89	2283.11	2247.78	2012.8	2098.37	1919.9	1873.65	1992.59	1739.81	1806.24	2121.93	2188.74	2035.89
ENSMUSG00000024054	Smchd1	HB1	3193.78	3045.76	2900.75	3105.93	3260.79	3290.69	3370.73	3433.1	3229.07	3022.87	4068.72	3598.52	3871.78	3820.08	3154.53	3423.9	3518.47	3552.23	3384.36
ENSMUSG00000024083	Pja2	HB1	716.055	706.109	729.915	774.941	836.617	770.873	812.389	855.583	786.186	765.579	705.595	703.539	633.777	768.238	679.567	686.757	794.923	802.503	799.713
ENSMUSG00000024098	Twsg1	HB1	498.767	510.181	504.932	573.101	562.855	527.283	620.141	554.373	533.224	513.155	481.495	463.464	405.265	417.81	307.218	360.436	401.92	405.611	361.643
ENSMUSG00000024294	Mib1	HB1	898.654	839.503	802.528	907.362	874.879	849.243	917.979	879.198	911.101	839.253	1062.09	1198.51	1105.5	1065.84	1198.65	1256.72	1379.88	1311.09	1355.04
ENSMUSG00000024317	Rnf138	HB1	369.637	425.637	450.328	402.062	374.191	454.465	469.589	396.221	392.412	411.97	450.591	419.555	433.552	416.637	379.406	394.528	362.549	392.333	345.793
ENSMUSG00000024378	Stard4	HB1	400.018	424.674	425.151	518.079	447.217	443.034	484.407	453.798	521.021	463.669	607.996	655.646	631.534	555.653	414.247	530.023	425.474	528.23	420.049
ENSMUSG00000024483	Ankhd1	HB1	2876.78	2690.97	2561.95	2784.28	3000.11	2792.86	3141.99	3053.37	3075.61	2814.97	2674.97	2550.98	2513.09	2728.08	2337.02	2341.29	2729.71	2681.71	2755.91
ENSMUSG00000024533	Spire1	HB1	1396.49	1023.12	1947.89	1750.35	904.235	1351.62	922.568	1518.96	1349.4	1167.22	1624.07	1619.96	1162.41	1594.1	705.887	1959.31	337.081	864.346	481.325
ENSMUSG00000024712	Rfk	HB1	4712.06	4183.01	6708.71	7176.56	3498.41	5417.89	3523.53	5392.5	5264.9	4893.7	6595.4	6969.93	5150.09	7053.97	3679	8862.6	1219.16	3435.54	2586.97
ENSMUSG00000024896	Minpp1	HB1	399.006	404.429	410.9	380.965	405.8	460.617	412.04	403.841	416.994	400.569	538.767	536.776	548.472	497.359	551.803	526.127	596.399	510.656	546.316
ENSMUSG00000024899	Papss2	HB1	115.465	115.922	120.444	123.625	128.472	107.671	120.138	122.687	124.532	119.108	257.438	251.731	230.793	209.146	240.259	326.199	343.236	357.58	345.793
ENSMUSG00000025060	Slk	HB1	1999.13	1986.02	2132.45	2313.18	2219.74	1863.75	2467.6	2252.09	2204.27	2198.33	2814.47	3060.71	3039.9	2513.35	3295.47	3204.06	4417.85	3831.99	3638.51
ENSMUSG00000025104	Hdgfl3	HB1	332.017	374.476	334.926	366.503	347.918	413.094	396.218	402.752	364.07	371.494	434.011	408.557	492.219	366.083	389.665	290.435	340.599	343.49	345
ENSMUSG00000025192	Entpd7	HB1	306.476	318.146	333.819	309.5	366.952	321.86	323.269	365.686	334.393	295.167	345.189	363.345	405.265	346.02	455.112	416.759	544.468	479.869	475.835
ENSMUSG00000025266	Gnl3l	HB1	817.876	783.313	730.999	713.588	842.847	772.615	811.47	778.262	848.055	819.817	874.137	745.958	848.663	797.221	694.753	592.275	694.882	761.009	728.877
ENSMUSG00000025612	Bach1	HB1	1396.49	1413.63	1529	1739.44	1522.44	1280.41	1530.24	1540.37	1499.4	1527.42	2111.45	2032.49	2068.63	1845.92	2912.92	2680.76	4740.51	2950.64	2938.8
ENSMUSG00000025903	Lypla1	HB1	658.089	661.27	651.795	723.452	689.643	692.426	717.717	658.907	691.472	722.572	856.64	845.933	909.004	833.148	839.365	783.662	931.869	854.89	884.488
ENSMUSG00000025907	Rb1cc1	HB1	1230.32	1121.04	1229.79	1277.77	1251.68	1245.67	1203.18	1361.55	1204.19	1150.89	1243.32	1121.54	1036.31	1136.4	1198.65	1167.87	1543.98	1177.52	994.066
ENSMUSG00000025969	Nrp2	HB1	207.739	190.874	252.365	231.215	220.951	196.648	276.046	227.337	223.943	231.418	280.11	375.496	317.624	274.669	315.509	326.199	371.313	337.549	353.722
ENSMUSG00000026131	Dst	HB1	144.151	186.757	168.04	186.913	173.116	128.35	154.626	162.522	145.966	174.478	160.411	156.19	143.18	161.308	171.123	160.495	181.494	162.661	187.904
ENSMUSG00000026196	Bard1	HB1	167.757	152.025	149.828	168.966	148.23	147.692	156.696	154.09	163.763	171.105	411.874	406.356	523.736	410.771	300.99	316.951	230.249	252.122	345.793
ENSMUSG00000026342	Slc35f5	HB1	194.929	189.846	229.694	203.392	203.935	195.713	192.01	197.679	177.139	193.371	249.463	269.788	265.797	257.845	448.99	373.563	595.534	408.559	422.41
ENSMUSG00000026425	Srgap2	HB1	1005.29	955.601	1044.94	1038.55	1028.71	868.391	1072.09	991.845	985.021	1042.64	1515	1835.45	1768.9	1532.87	1730.75	1847.4	2145.97	1988.61	2191.7
ENSMUSG00000026608	Kctd3	HB1	619.076	551.369	570.285	640.105	628.974	620.861	616.455	582.421	564.928	606.708	438.434	415.157	359.856	434.221	353.708	416.759	356.41	393.071	364.018
ENSMUSG00000026712	Mrc1	HB1	139.532	156.327	227.414	156.772	192.477	132.505	363.566	167.293	178.465	172.231	159.186	145.075	110.7	205.442	133.242	145.888	171.117	213.899	174.347
ENSMUSG00000026723	Trdmt1	HB1	175.446	182.623	177.566	167.756	191.518	188.204	213.614	199.981	200.749	182.301	204.497	184.953	215.452	188.018	187.667	209.582	219.345	204.607	188.746
ENSMUSG00000026739	Bmi1	HB1	598.054	576.245	541.984	509.265	553.91	615.62	675.394	582.421	566.147	524.48	500.235	445.916	444.85	447.101	383.511	386.671	433.316	475.467	393.254
ENSMUSG00000026749	Nek6	HB1	238.284	220.344	233.109	204.56	253.614	223.51	216.536	248.718	232.881	211.966	246.037	211.759	254.181	225.101	247.653	194.396	313.28	228.507	239.138
ENSMUSG00000026771	Spopl	HB1	415.176	412.145	394.435	451.883	505.559	453.586	426.913	445.122	461.128	431.637	389.697	386.528	414.324	373.153	349.589	384.051	385.316	378.3	399.564
ENSMUSG00000026834	Acvr1c	HB1	69.6507	73.4581	64.8408	70.553	70.7179	68.4181	63.8193	67.7577	68.8049	67.3626	61.178	61.1474	61.2735	53.014	53.014	61.9364	53.014	53.014	53.014
ENSMUSG00000027177	Hipk3	HB1	1615.33	1524.73	1703.92	1690.34	1728.31	1742.26	1805.85	1790.86	1707.41	1640.63	1933.75	1952.38	1930.47	2009.91	1942.27	1871.84	2186.32	2132.18	2058.37
ENSMUSG00000027351	Spred1	HB1	282.861	247.34	271.485	333.032	327.014	229.015	297.829	287.677	255.702	297.272	442.856	388.733	370.092	427.19	337.217	454.594	486.363	473.266	427.132
ENSMUSG00000027550	Lrrcc1	HB1	289.034	290.762	322.745	283.601	324.282	379.545	305.38	390.775	340.586	356.923	327.314	311.202	291.214	319.97	286.426	269.102	252.788	301.033	270.721
ENSMUSG00000027669	Gnb4	HB1	164.439	165.899	154.737	162.896	175.07	157.553	156.696	155.302	165.111	194.472	235.733	251.731	234.316	222.655	187.667	248.978	195.472	195.254	229.34
ENSMUSG00000027699	Ect2	HB1	132.503	119.491	129.651	137.98	138.992	127.303	126.867	113.305	115.524	126.62	425.161	412.957	547.348	416.637	279.124	227.339	221.167	258.937	350.552
ENSMUSG00000027739	Rab33b	HB1	530.898	498.675	477.649	418.69	516.311	515.018	489.036	516.574	513.696	480.178	434.011	459.078	432.421	505.529	465.312	472.827	624.065	487.937	466.419
ENSMUSG00000027765	P2ry1	HB1	616.073	414.073	544.162	513.672	393.168	401.629	417.62	483.046	467.248	441.978	485.906	462.368	542.852	544.005	741.302	787.535	798.37	604.99	689.926
ENSMUSG00000027834	Serpini1	HB1	222.548	232.385	218.268	217.36	245.259	249.986	261.77	215.994	221.382	242.144	184.486	188.483	213.08	227.543	184.381	179.016	173.959	177.909	160.569
ENSMUSG00000028035	Dnajb4	HB1	659.089	529.346	711.479	708.107	555.699	607.757	551.891	645.989	620.945	609.788	643.11	560.8	611.347	700.954	515.21	756.541	491.572	564.074	573.675
ENSMUSG00000028403	Zdhhc21	HB1	602.059	667.95	615.951	620.345	667.347	597.272	658.825	648.143	657.437	661.084	1098.13	1126.96	1205.92	1067	967.622	1102.17	1155.54	1121.61	1196.73
ENSMUSG00000028549	Itgb3bp	HB1	126.535	123.008	130.944	118.227	130.602	130.434	121.271	140.573	121.565	132.737	108.435	93.1736	112.14	112.12	95.8183	97.8794	87.7157	92.2175	91.6209
ENSMUSG00000028550	Atg4c	HB1	220.44	243.361	237.654	265.484	240.605	230.846	277.945	261.014	225.222	223.878	314.994	272.038	278.528	229.982	327.923	368.315	408.031	357.58	322.748
ENSMUSG00000028556	Dock7	HB1	192.781	219.337	183.468	226.607	215.299	192.903	289.319	208.009	231.606	190.062	389.697	334.551	286.605	317.596	291.633	459.806	370.437	382.734	397.199
ENSMUSG00000028780	Sema3c	HB1	53.014	64.0343	67.8288	64.9096	53.014	60.2412	66.5254	53.014	65.6037	53.014	64.9062	64.8605	61.2735	65.2897	69.7735	66.0438	63.4487	64.891	77.5195
ENSMUSG00000029821	Gsdme	HB1	222.548	254.289	319.418	223.145	286.807	258.145	228.174	268.812	267.041	261.334	221.918	235.832	227.264	216.528	491.804	238.184	812.158	277.789	318.766
ENSMUSG00000030051	Aplf	HB1	240.373	238.378	263.627	290.372	216.242	264.475	242.629	247.598	300.839	254.952	280.11	251.731	259.995	246.979	245.542	310.335	220.256	248.329	260.232
ENSMUSG00000030465	Psd3	HB1	326.918	312.291	291.615	311.746	315.168	332.546	335.477	340.523	378.868	316.176	236.88	200.172	172.084	221.432	163.29	234.124	178.676	203.83	180.302
ENSMUSG00000031139	Mcf2	HB1	60.7849	53.014	53.014	53.014	53.014	53.014	53.014	53.014	53.014	53.014	53.014	53.014	53.014	53.014	60.8389	53.014	53.014	53.014	53.014
ENSMUSG00000031214	Ophn1	HB1	204.548	189.846	218.268	224.3	168.21	186.319	161.84	176.746	181.111	172.231	193.944	165.898	216.637	162.601	285.383	257.045	293.809	280.044	257.806
ENSMUSG00000031278	Acsl4	HB1	649.089	644.087	614.864	647.787	678.942	606.01	734.27	669.669	689.041	639.547	1048.98	968.602	1029.61	887.594	884.826	806.901	953.388	898.527	958.326
ENSMUSG00000031367	Ap1s2	HB1	669.088	633.584	787.361	867.981	739.557	642.69	790.339	781.485	723.057	712.329	980.161	1051.05	1034.07	926.965	1754.92	1287.63	2218.09	1195.67	1134.63
ENSMUSG00000031441	Atp11a	HB1	607.065	646.951	684.358	618.149	697.668	544.796	754.496	614.756	625.813	627.235	1066.46	1316.64	1745.5	1034.6	5432.39	2810.63	8734.05	3055.74	5023.05
ENSMUSG00000031613	Hpgd	HB1	377.747	479.483	399.926	631.324	425.624	402.511	422.267	464.636	467.248	484.303	294.772	252.863	249.521	273.47	233.902	279.784	192.69	346.459	241.581
ENSMUSG00000031642	Sh3rf1	HB1	169.962	188.817	182.29	178.581	202.032	194.777	201.872	182.603	211.099	192.269	216.131	217.52	247.188	214.071	209.346	174.779	178.676	203.053	231.794
ENSMUSG00000032018	Sc5d	HB1	571.008	578.158	624.643	584.093	633.438	546.546	593.41	619.066	650.141	613.894	643.11	622.966	619.199	612.671	587.335	476.732	667.258	597.687	474.266
ENSMUSG00000032086	Bace1	HB1	404.062	384.148	386.744	422.013	449.914	440.395	476.999	461.385	428.04	446.112	358.566	383.219	383.722	397.855	368.109	391.91	470.726	390.119	398.776
ENSMUSG00000032216	Nedd4	HB1	1354.71	1409.83	1446.93	1641.24	1456.76	1384.62	1442.31	1344.41	1392.96	1420.31	1518.27	1422.82	1645.2	1706.16	1491.97	1367.44	1098.78	1272.62	1333.31
ENSMUSG00000032253	Phip	HB1	2150.23	2079.97	1954.37	2064.51	2288.92	2198.66	2469.43	2524.91	2443.58	2185.08	1974.09	1593.96	1655.23	1909.44	1354.91	1451.11	1644.48	1767.43	1664.52
ENSMUSG00000032456	Nmnat3	HB1	138.369	156.327	162.026	153.068	179.936	162.423	164.907	146.763	187.695	149.356	134.094	150.044	148.313	132.061	132.045	138.423	123.621	124.814	111.898
ENSMUSG00000032834	Pwp2	HB1	587.038	561.896	540.895	483.905	572.691	524.656	521.408	510.089	545.422	582.061	464.946	414.057	404.133	452.953	407.083	406.302	344.115	436.536	417.687
ENSMUSG00000033031	Cip2a	HB1	136.034	117.118	163.233	130.227	115.346	122.01	129.075	139.325	117.049	125.383	468.257	454.692	552.967	433.049	297.873	265.088	219.345	271.015	305.205
ENSMUSG00000033319	Fem1c	HB1	797.921	813.793	856.679	992.649	977.153	864.04	888.607	963.959	878.37	942.517	1124.33	879.597	995	959.38	969.641	924.307	1384.18	1051.88	933.459
ENSMUSG00000033478	Fam160b1	HB1	1228.33	1209.41	1147.65	1219.9	1278.32	1199.63	1269.16	1102.27	1213.87	1170.28	1086.12	1061.9	1120.01	1117.9	1149.23	1020.99	1324.88	1115.8	1078.73
ENSMUSG00000033487	Fndc3a	HB1	1303.96	1326.26	1292.46	1567.03	1524.21	1329.91	1601.67	1422.59	1343.35	1316.23	1431	1482.4	1471.32	1493.58	1563.51	1736.77	2012.03	2087.95	1897.9
ENSMUSG00000033904	Ccp110	HB1	317.728	279.958	290.499	299.383	310.605	299.533	309.151	300.94	305.824	276.175	367.472	332.331	401.867	386.099	253.973	263.749	244.698	289.802	321.155
ENSMUSG00000033949	Trim36	HB1	188.474	176.389	206.766	220.833	210.574	181.591	198.921	202.28	227.778	197.77	210.325	186.131	213.08	216.528	185.477	187.432	188.971	241.487	227.702
ENSMUSG00000034297	Med13	HB1	3455.13	3185.2	3239.53	3520.25	3844.18	3703.5	3889.49	3982.88	3874.29	3246.04	2860.24	2628.9	2435.12	2800.81	2084.27	2285.99	2507.39	2526.58	2404.84
ENSMUSG00000034551	Hdx	HB1	53.014	53.014	53.014	53.014	60.3267	53.014	53.014	53.014	53.014	53.014	53.014	53.014	53.014	53.014	53.014	53.014	53.014	53.014	62.8847
ENSMUSG00000034560	Washc4	HB1	1190.5	1176.16	1030.89	1112.86	1201.06	1242.19	1284.74	1207.3	1239.29	1102.9	1044.61	1010.92	991.65	1141.03	1129.06	1207.79	1452.92	1215.27	1178.88
ENSMUSG00000034998	Foxn2	HB1	908.623	892.807	949.759	917.205	969.151	913.638	1008.81	918.903	900.191	908.786	1165.82	1158.4	1223.77	1110.96	1177.47	1145.97	1428	1303.11	1206.05
ENSMUSG00000035164	Zc3h12c	HB1	124.115	143.315	147.356	189.281	177.02	134.564	167.961	151.659	170.479	139.94	204.497	174.286	186.725	169.028	157.641	221.894	211.124	212.355	208.766
ENSMUSG00000035245	Eogt	HB1	277.709	279.958	279.326	277.949	280.378	274.397	284.584	286.569	288.355	300.428	304.893	296.697	301.566	321.156	281.212	242.238	319.46	305.518	317.172
ENSMUSG00000035248	Tut7	HB1	3120.25	2854.14	3261.11	3331.63	2797.05	2983.67	2915.99	3121.83	3055.06	3048.35	3394.22	3452.44	3166.86	3372.22	3558.2	3882.86	4419.57	3250.71	3295.25
ENSMUSG00000035798	Zdhhc17	HB1	743.021	795.697	734.252	708.107	760.938	855.336	843.617	799.746	829.862	808.563	627.751	538.96	579.924	557.982	491.804	563.758	517.601	577.231	519.714
ENSMUSG00000036093	Arl5a	HB1	1550.68	1445.92	1519.28	1781.98	1420.37	1341.2	1456.05	1468.64	1532.06	1470.29	2350.17	2453.57	2386.11	2180.82	2074.2	2585.61	2079	2174.23	2116.51
ENSMUSG00000036273	Lrrk2	HB1	2576.64	2461.39	2504.76	2609.81	2789.07	2773.78	2886.71	2734.59	2908.85	2715.09	2429.74	2532.58	1889.25	2141.56	2720.63	2823.49	4929.3	2558.47	2431.19
ENSMUSG00000036298	Slc2a13	HB1	53.014	53.014	67.8288	53.014	60.3267	66.1293	66.5254	53.014	61.6434	53.014	53.014	53.014	53.014	53.014	53.014	66.0438	60.2011	53.014	53.014
ENSMUSG00000036353	P2ry12	HB1	3138.14	2425.34	3715.3	3806.98	2466.29	2575.14	2096.03	2770.97	3052.65	2373.66	2725.1	2581.28	2669.03	2815.82	4009.16	4520.48	2968.33	3224.62	2843.48
ENSMUSG00000036875	Dna2	HB1	493.742	550.412	570.285	613.756	600.396	471.158	621.983	594.281	658.653	606.708	1100.31	1094.43	1121.13	826.196	1282.33	1247.71	1563.74	1439.54	1295.29
ENSMUSG00000036943	Rab8b	HB1	2166.14	1926.24	2381.74	2363.35	2025.49	1989.57	2242.47	2238.18	2159.55	2149.4	3679.72	3817.1	4038.81	3427.63	4193.36	4025.56	5545.43	4084.2	4207.99
ENSMUSG00000037251	Pomk	HB1	247.672	293.704	308.315	267.754	275.778	309.369	364.5	306.455	262.006	266.642	229.988	208.292	216.637	251.814	247.653	262.409	253.685	283.049	265.077
ENSMUSG00000038007	Acer2	HB1	1291.02	932.77	1206.01	1177.31	784.984	858.818	664.349	838.406	1049.22	759.437	992.179	1039.12	924.644	920.018	1122	1215.52	658.622	887.619	1025.14
ENSMUSG00000038301	Snx10	HB1	687.08	701.341	725.577	768.37	652.18	611.252	632.118	676.126	706.052	597.467	1473.55	1584.22	1637.4	1342.2	1997.66	2005.62	2714.26	1775.41	2047.52
ENSMUSG00000038371	Sbf2	HB1	205.613	223.361	258.001	232.365	237.808	223.51	350.471	237.49	227.778	211.966	182.108	143.825	172.084	186.763	174.456	213.696	246.498	206.16	233.428
ENSMUSG00000038844	Kif16b	HB1	468.6	452.583	413.093	395.404	435.525	427.192	510.314	474.385	424.359	409.898	394.136	405.255	441.461	395.505	383.511	340.705	403.666	421.082	423.984
ENSMUSG00000038872	Zfhx3	HB1	281.831	289.781	339.349	329.676	309.692	266.281	316.685	287.677	289.605	295.167	399.682	352.284	415.456	370.797	599.509	393.219	795.784	471.064	580.706
ENSMUSG00000039166	Akap7	HB1	354.408	439.116	528.913	552.205	331.564	413.976	328.907	434.271	451.331	456.442	348.536	341.206	293.516	364.904	297.873	427.206	272.467	280.796	241.581
ENSMUSG00000039242	B3galnt2	HB1	754.004	797.602	724.493	808.883	735.993	750.834	737.028	735.276	784.972	710.28	727.504	743.783	649.471	742.724	731.185	815.937	853.511	944.329	816.051
ENSMUSG00000039286	Fndc3b	HB1	332.017	346.366	432.818	378.741	388.653	303.112	404.597	351.474	357.897	338.148	411.874	474.422	403	448.272	685.642	575.427	1018.79	702.005	817.607
ENSMUSG00000039652	Cpeb3	HB1	211.984	219.337	316.09	270.022	183.811	231.761	180.062	257.666	222.663	232.493	192.766	233.552	185.513	225.101	181.084	234.124	141.011	166.703	171.782
ENSMUSG00000039735	Fnbp1l	HB1	124.115	104.819	86.4678	126.283	109.648	99.4414	102.352	120.044	113.988	115.265	128.89	123.254	112.14	109.123	118.552	127.725	151.875	127.454	133.832
ENSMUSG00000039782	Cpeb2	HB1	371.665	357.04	409.803	397.624	360.612	357.411	369.171	350.379	357.897	364.212	400.791	384.322	425.638	377.863	465.312	373.563	615.421	462.255	449.93
ENSMUSG00000039967	Zfp292	HB1	1528.8	1427.87	1484.73	1583.4	1662.65	1685.85	1722.53	1755.54	1611.88	1595.75	1601.16	1434.74	1339.75	1554.82	1111.91	1152.41	1493.3	1435.19	1275.12
ENSMUSG00000040520	Manea	HB1	438.384	448.736	427.342	436.403	497.491	513.265	511.239	575.951	440.303	456.442	407.442	344.531	292.365	389.627	345.467	326.199	397.553	381.995	316.375
ENSMUSG00000040550	Otud6b	HB1	421.234	398.638	401.024	420.905	381.425	405.158	427.843	419.065	425.586	388.119	430.693	440.428	387.127	414.291	400.939	424.595	467.25	443.153	452.287
ENSMUSG00000040943	Tet2	HB1	1404.45	1365.2	1361.6	1534.3	1629.82	1340.34	1571.45	1511.47	1588.9	1473.35	1504.09	1689.27	1638.51	1547.89	1754.92	2026.2	2409.53	2206.14	2171.54
ENSMUSG00000041219	Arhgap11a	HB1	419.215	457.389	496.205	489.421	484.038	465.888	515.861	464.636	459.903	441.978	1047.89	1152.98	1270.61	878.328	854.521	739.748	980.067	972.676	1018.15
ENSMUSG00000041415	Dicer1	HB1	2053.81	2134.05	1951.13	1828.9	2127.5	2115.37	2180.23	2150.44	2178.89	2171.83	1704.77	1585.3	1664.15	1823.97	1519.18	1623.55	1573.19	1775.41	1728.88
ENSMUSG00000042208	0610010F05Rik	HB1	181.982	190.874	181.111	215.04	183.811	180.642	214.588	211.436	222.663	190.062	254.023	265.283	221.368	229.982	232.841	238.184	300.899	278.541	298.01
ENSMUSG00000043019	Edem3	HB1	820.869	867.11	856.679	797.936	929.138	883.185	982.21	927.486	919.585	845.39	946.285	878.512	860.958	821.56	777.71	779.788	878.488	886.892	960.657
ENSMUSG00000043262	Uevld	HB1	229.906	277.99	266.997	270.022	285.889	247.261	255.086	248.718	255.702	257.081	263.121	313.43	280.837	249.397	265.525	269.102	284.931	255.91	289.202
ENSMUSG00000043872	Zmym1	HB1	317.728	317.171	350.396	306.13	359.706	346.765	317.626	322.964	344.299	353.797	286.884	243.795	294.667	255.434	234.963	265.088	258.167	264.982	260.232
ENSMUSG00000043999	Gpr75	HB1	64.3187	53.014	61.1343	53.014	53.014	53.014	68.8905	61.0971	61.6434	64.4758	61.178	53.014	53.014	53.014	60.8389	53.014	63.4487	53.014	62.8847
ENSMUSG00000044350	Lacc1	HB1	211.984	222.356	225.132	218.518	269.329	188.204	281.74	238.615	221.382	248.556	576.146	589.17	440.332	584.755	489.767	799.155	611.099	597.687	576.8
ENSMUSG00000045034	Ankrd34b	HB1	53.014	64.0343	67.8288	53.014	68.6112	53.014	53.014	70.3627	61.6434	64.4758	53.014	70.4778	65.0492	65.2897	69.7735	53.014	66.0535	53.014	59.8215
ENSMUSG00000045210	Vcpip1	HB1	1511.89	1449.71	1564.64	1655.42	1468.3	1540.9	1530.24	1637.8	1533.27	1524.36	1954.46	1784.56	1777.82	1852.85	1829.46	2093.08	2216.37	2185.83	2128.13
ENSMUSG00000046351	Zfp322a	HB1	469.607	484.283	488.567	466.245	516.311	476.426	555.584	523.058	538.104	500.795	505.743	513.823	495.598	490.355	474.486	437.646	481.152	515.051	512.668
ENSMUSG00000046873	Mbtps2	HB1	399.006	419.857	393.337	407.607	403.997	472.914	458.467	462.469	424.359	428.534	474.877	389.835	391.664	415.464	464.292	394.528	401.92	410.033	369.556
ENSMUSG00000047141	Zfp654	HB1	467.594	457.389	452.515	443.039	466.086	498.362	497.364	567.322	464.8	477.084	559.661	501.792	552.967	523.025	515.21	381.43	549.665	506.993	491.516
ENSMUSG00000048058	Ldlrad3	HB1	507.808	557.112	525.644	705.915	628.081	495.731	576.808	676.126	614.861	658.008	774.585	763.353	624.806	709.078	655.26	831.425	693.156	866.528	575.238
ENSMUSG00000048249	Crebrf	HB1	2043.87	2125.51	2108.71	2126.68	2335.92	2283.68	2230.57	2385.83	2279.21	2109.64	1594.62	1424.99	1442.33	1693.45	1388.17	1489.72	2074.71	1554.17	1327.88
ENSMUSG00000048280	Zfp738	HB1	257.026	250.32	256.875	274.554	315.168	288.779	271.294	295.418	314.534	282.516	267.66	305.628	257.67	267.469	256.077	269.102	316.813	248.329	244.834
ENSMUSG00000049076	Acap2	HB1	1713.78	1669.03	1635.9	1719.8	1683.94	1669.36	1782.04	1803.71	1772.7	1748.72	2028.6	1869.01	1981.72	1867.86	2013.78	2022.34	2768.34	2236.59	2217.27
ENSMUSG00000050310	Rictor	HB1	1797.3	1518.08	1618.63	1748.16	1999.77	1843.79	1835.14	1862.57	1865.8	1722.21	1506.27	1423.9	1466.86	1564.06	1237.97	1076.4	1385.9	1345.2	1295.29
ENSMUSG00000050545	Fam228b	HB1	71.9142	75.3837	67.8288	53.014	70.7179	74.2412	80.0787	72.7347	71.6166	78.2712	64.9062	61.1474	53.014	65.2897	64.3993	53.014	70.392	53.014	59.8215
ENSMUSG00000050919	Zfp366	HB1	69.6507	75.3837	70.4478	77.3	70.7179	68.4181	83.2417	67.7577	53.014	72.1903	94.9484	142.571	139.292	89.6973	140.349	157.603	164.444	136.954	180.302
ENSMUSG00000050930	Map10	HB1	137.203	137.787	110.882	122.286	106.142	116.608	125.756	125.304	112.441	122.89	96.5198	116.529	101.801	107.606	114.746	123.029	127.796	111.184	106.834
ENSMUSG00000050931	Sgms2	HB1	451.484	373.508	488.567	367.617	463.391	336.103	371.973	449.461	432.947	447.145	490.316	514.916	524.861	423.673	751.417	480.636	1370.43	646.592	629.108
ENSMUSG00000051177	Plcb1	HB1	205.613	169.06	218.268	244.978	202.984	216.146	294.994	223.942	189.007	241.073	347.421	337.88	330.208	293.799	501.983	463.713	641.347	636.377	577.582
ENSMUSG00000051506	Wdfy4	HB1	5243.62	5267.99	4935.37	5316.86	5976.26	5529.75	6004.57	5740.08	5274.56	4972.15	3451.98	2910.29	2566.56	3321.43	3509.88	4210.67	4864.94	4212.48	3785.72
ENSMUSG00000052560	Cpne8	HB1	64.3187	64.0343	70.4478	75.1894	70.7179	63.5083	86.248	77.0263	68.8049	72.1903	70.5477	67.8539	68.0952	71.1348	83.3993	66.0438	99.1262	88.9098	93.9216
ENSMUSG00000052713	Zfp608	HB1	1012.26	1004.11	980.051	1082.26	1082.92	1037.12	991.383	1014.36	1003.19	930.252	637.625	495.226	484.332	642.891	598.494	706.149	826.806	688.886	685.25
ENSMUSG00000055069	Rab39	HB1	174.352	152.025	146.116	198.706	173.116	175.886	201.872	193.061	182.431	167.716	166.498	137.52	119.189	170.307	134.436	151.777	157.708	159.41	157.081
ENSMUSG00000055980	Irs1	HB1	74.0189	77.2173	79.1471	72.9541	60.3267	66.1293	68.8905	79.0132	76.5725	76.3479	72.948	61.1474	70.7666	68.4028	60.8389	66.0438	60.2011	62.5338	53.014
ENSMUSG00000056153	Socs6	HB1	375.72	380.28	399.926	356.478	409.407	383.966	469.589	382.056	402.251	393.308	474.877	555.342	500.102	442.419	504.019	475.43	632.707	616.671	497.002
ENSMUSG00000056531	Ccdc18	HB1	121.674	96.9545	123.106	120.94	111.947	130.434	107.269	135.556	113.988	104.638	135.383	113.783	157.175	123.698	104.222	135.398	105.003	119.456	113.886
ENSMUSG00000057335	Cep170	HB1	1381.57	1315.81	1379.96	1443.71	1502.03	1375.94	1526.57	1364.76	1489.73	1215.2	1286.98	1184.42	1221.53	1285.56	1380.11	1493.58	1696.02	1611.48	1529.58
ENSMUSG00000057722	Lepr	HB1	60.7849	66.7994	64.8408	61.1803	53.014	66.1293	63.8193	70.3627	68.8049	53.014	53.014	61.1474	61.2735	61.434	60.8389	53.014	63.4487	68.8025	62.8847
ENSMUSG00000060090	Rp2	HB1	1196.47	1123.89	1275.17	1452.44	1081.14	1140.55	1142.69	1236.22	1291.32	1184.58	1685.14	1712.01	1449.02	1305.21	1871.77	2172.82	2472.2	1992.24	1715.69
ENSMUSG00000060924	Csmd1	HB1	53.014	53.014	53.014	53.014	53.014	53.014	53.014	53.014	53.014	53.014	53.014	53.014	53.014	53.014	53.014	53.014	53.014	62.5338	53.014
ENSMUSG00000061455	Stx17	HB1	932.545	941.332	923.79	904.081	1032.26	996.262	1019.82	995.062	980.175	962.955	851.172	748.133	801.709	798.381	1033.22	862.394	1200.25	873.074	859.607
ENSMUSG00000062014	Gmfb	HB1	1296	1336.7	1227.63	1303.98	1503.8	1410.67	1502.76	1481.49	1382.07	1406.02	1433.19	1441.24	1389.93	1261.28	1284.35	1297.93	1470.96	1376.41	1220.79
ENSMUSG00000062078	Qk	HB1	1440.27	1433.57	1419.92	1603.05	1612.96	1436.72	1648.37	1557.5	1556.25	1525.38	1733.12	1565.81	1660.8	1598.72	1766.01	1871.84	2357.16	2077.8	1963.02
ENSMUSG00000062098	Btbd3	HB1	81.462	86.9995	91.4867	84.9241	92.4795	96.9943	109.673	84.5511	80.9908	74.3295	84.9138	88.2424	113.568	84.1827	95.8183	88.359	101.507	110.244	101.608
ENSMUSG00000062127	Cttnbp2nl	HB1	95.463	88.493	103.745	102.621	82.6675	85.1669	104.83	92.8781	94.3651	88.553	151.789	171.899	165.91	137.522	280.168	239.536	354.654	271.015	327.523
ENSMUSG00000062376	Borcs7	HB1	235.146	289.781	282.681	251.83	239.673	258.145	279.843	281.029	259.486	269.823	344.073	361.134	347.328	331.824	327.923	278.45	276.033	302.529	306.003
ENSMUSG00000063253	Scoc	HB1	448.462	430.453	573.549	633.519	389.556	506.253	440.842	541.42	492.929	443.011	613.484	569.532	438.072	590.573	411.177	773.331	268.898	381.256	363.226
ENSMUSG00000063362	Alg11	HB1	305.452	358.979	373.544	311.746	354.268	308.476	352.343	373.329	361.602	347.541	311.629	261.901	294.667	290.219	281.212	310.335	329.158	331.603	299.61
ENSMUSG00000063663	Brwd3	HB1	550.96	471.801	467.818	500.448	530.641	493.099	579.576	572.715	551.519	494.612	517.857	543.33	570.941	573.118	520.296	497.543	694.882	610.101	654.848
ENSMUSG00000063895	Nupl1	HB1	510.821	537.966	536.539	591.786	573.585	566.671	562.968	577.029	522.241	575.897	646.401	644.755	628.17	625.459	552.818	631.127	598.993	599.878	682.912
ENSMUSG00000066687	Zbtb16	HB1	338.131	358.979	372.443	477.285	440.922	290.574	411.11	359.13	385.027	391.233	246.037	240.386	251.852	323.529	263.428	270.439	348.508	325.651	331.499
ENSMUSG00000068457	Uty	HB1	53.014	53.014	53.014	53.014	53.014	53.014	53.014	53.014	53.014	53.014	53.014	53.014	53.014	65.2897	53.014	53.014	53.014	53.014	53.014
ENSMUSG00000070639	Lrrc8b	HB1	656.09	605.88	694.123	736.601	758.266	652.292	595.254	683.657	624.596	659.033	829.296	698.099	788.289	707.917	796.918	800.446	733.707	728.964	715.636
ENSMUSG00000070732	Rbm44	HB1	84.8114	85.4751	67.8288	77.3	53.014	68.4181	73.035	80.9213	61.6434	78.2712	101.11	115.16	68.0952	98.1723	101.48	77.4542	77.4737	66.9436	76.0389
ENSMUSG00000073664	Nbeal1	HB1	486.706	435.266	461.261	479.492	505.559	480.815	538.963	497.113	592.947	493.581	422.947	388.733	435.812	429.534	394.791	419.371	462.903	474.734	471.912
ENSMUSG00000074925	Ptar1	HB1	189.553	160.598	159.606	209.227	224.71	175.886	202.854	156.511	185.066	145.847	205.665	182.593	208.326	206.677	143.856	156.152	165.401	171.524	214.551
ENSMUSG00000076431	Sox4	HB1	304.427	328.865	289.383	313.99	349.733	325.424	305.38	313.065	336.871	331.878	151.789	162.274	148.313	239.71	185.477	204.079	166.356	159.41	171.782
ENSMUSG00000079260	Tmppe	HB1	460.548	389.946	457.982	455.199	486.729	405.158	424.126	460.302	446.431	402.643	440.645	396.446	425.638	423.673	377.353	380.12	387.065	402.662	460.925
ENSMUSG00000090258	Churc1	HB1	370.651	397.673	355.914	382.076	364.235	402.511	390.628	360.223	408.396	401.606	403.008	344.531	368.956	321.156	336.185	380.12	361.672	317.458	306.003
ENSMUSG00000094410	Gm38394	HB1	1110.86	1235.06	1364.84	1467.72	1542.85	1361.18	1361.7	1415.1	1351.82	1330.52	1331.72	1221.27	1502.53	1478.56	1053.4	1191.05	1440.89	1374.96	1673.05
ENSMUSG00000000562	Adora3	HB10	144.151	164.842	144.872	154.305	171.157	160.48	226.239	154.09	143.175	149.356	118.203	121.923	119.189	109.123	250.815	132.35	338.84	147.06	185.376
ENSMUSG00000001036	Epn2	HB10	115.465	121.841	116.397	109.881	107.319	120.939	140.975	126.604	97.8384	97.6108	106.997	86.5305	87.1333	113.6	85.066	103.221	86.3514	101.536	91.6209
ENSMUSG00000001865	Cpa3	HB10	125.328	141.112	130.944	102.621	131.662	118.783	214.588	114.669	112.441	112.664	139.224	121.923	131.4	123.698	78.088	147.367	113.974	148.723	98.3749
ENSMUSG00000005339	Fcer1a	HB10	96.8901	127.629	81.0664	83.1129	96.3637	94.4933	102.352	118.712	107.722	117.834	106.997	124.578	100.264	104.529	76.1803	113.371	95.4646	94.3581	65.3365
ENSMUSG00000005364	Il5ra	HB10	393.949	406.358	406.511	363.163	468.78	410.449	511.239	499.276	431.72	402.643	190.407	164.692	136.68	226.322	129.636	170.522	154.799	194.471	137.489
ENSMUSG00000014599	Csf1	HB10	570.006	724.227	801.445	688.373	570.903	559.673	505.69	633.068	630.679	623.13	1127.61	1504.07	1479.12	1132.93	1213.77	1138.24	1197.67	1073.67	1227
ENSMUSG00000015053	Gata2	HB10	599.055	612.569	565.933	579.697	469.678	508.883	458.467	489.54	510.032	561.509	506.845	485.374	471.933	547.5	496.894	699.685	385.316	451.972	482.109
ENSMUSG00000015968	Cacna1d	HB10	150.996	180.549	170.432	174.988	204.885	163.393	183.062	182.603	177.139	177.839	177.335	169.504	157.175	137.522	166.657	171.943	185.239	218.525	214.551
ENSMUSG00000018217	Pmp22	HB10	107.765	103.54	136.066	122.286	128.472	123.077	255.086	89.6496	113.988	86.9486	115.459	94.7606	97.1344	175.402	117.29	101.465	113.974	143.717	173.492
ENSMUSG00000018924	Alox15	HB10	455.513	737.573	1531.16	818.735	1361.78	982.349	4568.32	619.066	825.01	594.387	339.608	241.522	215.452	324.714	166.657	217.8	447.246	458.584	1266.58
ENSMUSG00000019122	Ccl9	HB10	946.498	1083.97	1175.75	1040.74	1309.4	926.687	1571.45	1134.43	1118.24	1120.26	1344.81	1211.52	1382.12	1372.25	1956.37	1472.99	2661.04	2219.19	1880.84
ENSMUSG00000019982	Myb	HB10	412.146	406.358	369.14	360.935	413.914	460.617	407.389	391.865	416.994	364.212	352.995	265.283	286.605	373.153	263.428	290.435	203.78	280.044	301.209
ENSMUSG00000019989	Enpp3	HB10	60.7849	64.0343	53.014	61.1803	66.2912	53.014	53.014	61.0971	53.014	53.014	53.014	53.014	61.2735	53.014	60.8389	53.014	53.014	53.014	59.8215
ENSMUSG00000020798	Spns3	HB10	191.706	200.087	197.499	194.003	196.308	191.964	181.063	198.83	196.847	180.073	161.633	150.044	135.367	129.298	129.636	129.274	119.381	137.806	114.873
ENSMUSG00000020937	Plcd3	HB10	77.8954	78.9762	77.1487	64.9096	76.2703	75.9695	91.9164	82.764	71.6166	76.3479	70.5477	70.4778	68.0952	68.4028	72.0557	82.0625	80.5944	75.1524	65.3365
ENSMUSG00000021200	Asb2	HB10	148.725	205.177	174.006	189.281	238.741	118.783	184.06	144.297	159.702	199.963	277.85	338.989	325.635	341.291	223.266	328.839	186.173	226.208	290.805
ENSMUSG00000021702	Thbs4	HB10	67.1621	77.2173	61.1343	61.1803	70.7179	63.5083	53.014	61.0971	61.6434	64.4758	67.9124	72.8674	61.2735	61.434	60.8389	53.014	53.014	59.5849	62.8847
ENSMUSG00000022180	Slc7a8	HB10	220.44	256.271	250.107	243.834	262.868	231.761	347.662	263.244	217.533	280.403	386.366	381.013	384.857	400.204	419.362	531.321	642.211	622.511	683.691
ENSMUSG00000022528	Hes1	HB10	209.863	235.383	202.14	249.548	270.251	210.601	213.614	240.864	220.1	240.003	212.65	192.002	154.657	185.507	179.982	270.439	174.904	230.803	172.638
ENSMUSG00000023942	Slc29a1	HB10	480.672	413.109	443.764	445.251	403.997	402.511	391.56	422.325	357.897	460.572	610.191	620.786	611.347	618.484	540.627	607.821	504.59	630.539	609.598
ENSMUSG00000024654	Asrgl1	HB10	363.549	405.393	440.481	392.074	373.286	385.733	422.267	368.963	393.642	421.29	488.111	546.606	543.976	431.878	462.253	351.234	353.777	388.642	444.431
ENSMUSG00000024680	Ms4a2	HB10	155.51	270.109	128.354	150.585	177.02	167.259	153.589	167.293	177.139	203.247	218.448	200.172	192.763	191.772	119.806	212.326	126.757	167.508	88.0544
ENSMUSG00000024681	Ms4a3	HB10	53.014	53.014	53.014	53.014	53.014	60.2412	53.014	53.014	53.014	53.014	53.014	53.014	53.014	53.014	64.3993	61.9364	91.6728	59.5849	74.5015
ENSMUSG00000024924	Vldlr	HB10	77.8954	124.171	64.8408	70.553	74.5168	72.4247	68.8905	77.0263	74.1814	74.3295	72.948	67.8539	73.2004	71.1348	72.0557	77.4542	75.8286	66.9436	67.4736
ENSMUSG00000024972	Lgals12	HB10	53.014	53.014	53.014	61.1803	60.3267	53.014	53.014	53.014	53.014	53.014	61.178	53.014	53.014	53.014	53.014	53.014	60.2011	59.5849	53.014
ENSMUSG00000024973	Plaat5	HB10	53.014	53.014	53.014	53.014	66.2912	60.2412	53.014	53.014	53.014	53.014	61.178	53.014	53.014	65.2897	53.014	61.9364	60.2011	53.014	53.014
ENSMUSG00000026069	Il1rl1	HB10	200.281	250.32	214.826	258.665	234.074	215.223	311.036	239.74	235.427	232.493	439.54	589.17	455.011	461.141	394.791	373.563	309.746	298.789	421.623
ENSMUSG00000026435	Slc45a3	HB10	64.3187	73.4581	64.8408	64.9096	66.2912	72.4247	73.035	64.7852	61.6434	67.3626	67.9124	53.014	53.014	61.434	53.014	66.0438	60.2011	64.891	71.2066
ENSMUSG00000027187	Cat	HB10	36015.2	31161.5	53038.7	55179	22425.7	39437.7	22612.5	39886.7	32640	41432.6	49050.2	48886.3	38950.9	56485.5	37206.9	93991	7325.11	26936.9	27975.3
ENSMUSG00000027227	Sord	HB10	3700.56	2586.62	3082.01	3463.55	2343.02	2529.17	1866.27	2182.54	2571.69	2776.24	2865.69	3163.51	3601.18	2999.37	6049.37	5960.19	4736.22	4017.52	3419.23
ENSMUSG00000027360	Hdc	HB10	1023.22	1002.2	1814.04	763.989	926.47	773.486	706.679	822.3	740.059	820.84	1548.81	1410.9	2078.65	1450.83	8296.79	2976.49	18357.9	2783.92	5670.73
ENSMUSG00000028072	Ntrk1	HB10	53.014	53.014	61.1343	53.014	53.014	60.2412	53.014	53.014	53.014	53.014	53.014	53.014	53.014	53.014	53.014	53.014	53.014	62.5338	53.014
ENSMUSG00000030257	Srgap3	HB10	341.186	304.473	330.499	281.341	305.124	247.261	284.584	306.455	304.578	302.531	521.16	439.33	569.818	510.196	411.177	327.519	285.82	404.874	515.8
ENSMUSG00000030272	Camk1	HB10	457.527	533.178	564.844	558.805	525.268	490.468	696.559	586.734	510.032	578.979	412.982	384.322	393.932	431.878	494.858	502.743	562.653	510.656	478.972
ENSMUSG00000030342	Cd9	HB10	23229.5	19794.3	24693.4	27602.6	16792.5	17985.2	13406.7	18392.2	21880.2	19639.9	15614	16050.1	16858.5	19687.3	20012.5	28978.1	13630.9	16413.3	13626.1
ENSMUSG00000030468	Siglecg	HB10	5668.85	5840.81	4885.75	5131.54	5986.01	6243.38	5712.75	5629.92	5406.25	5300.23	2121.26	1653.53	1152.37	2318.22	1512.12	2239.69	1186.49	1633.97	1313.92
ENSMUSG00000030849	Fgfr2	HB10	53.014	71.4155	61.1343	53.014	53.014	53.014	53.014	67.7577	53.014	67.3626	53.014	53.014	53.014	53.014	64.3993	61.9364	68.3277	62.5338	62.8847
ENSMUSG00000030935	Acsm3	HB10	60.7849	64.0343	67.8288	53.014	53.014	60.2412	60.4501	53.014	65.6037	67.3626	61.178	53.014	53.014	68.4028	53.014	53.014	63.4487	53.014	53.014
ENSMUSG00000031750	Il34	HB10	69.6507	71.4155	53.014	61.1803	72.674	68.4181	63.8193	67.7577	80.9908	53.014	70.5477	72.8674	70.7666	61.434	95.8183	74.963	87.7157	86.6279	67.4736
ENSMUSG00000031906	Smpd3	HB10	140.692	135.554	120.444	123.625	128.472	137.63	143.101	149.217	136.117	152.841	75.1825	82.975	83.5052	91.4527	78.088	90.3428	84.9606	87.7774	74.5015
ENSMUSG00000032643	Fhl3	HB10	379.774	370.604	393.337	420.905	347.918	398.098	347.662	335.041	349.246	388.119	276.719	270.913	326.778	323.529	359.883	323.558	344.115	327.14	298.01
ENSMUSG00000032724	Abtb2	HB10	646.089	639.313	691.953	596.181	654.857	635.706	619.219	571.637	608.775	573.842	691.351	732.909	844.192	830.831	988.819	689.343	1172.74	685.241	845.609
ENSMUSG00000032860	P2ry2	HB10	133.684	141.112	178.749	134.124	167.226	148.686	157.728	158.922	155.616	144.672	118.203	112.396	124.681	132.061	196.383	130.815	253.685	168.313	197.125
ENSMUSG00000033470	Cysltr2	HB10	210.924	222.356	246.717	218.518	211.52	211.526	184.06	227.337	216.248	199.963	294.772	272.038	335.919	315.222	337.217	352.55	309.746	264.227	307.6
ENSMUSG00000034117	Ptgdr2	HB10	79.7104	100.945	102.278	84.9241	81.1419	60.2412	108.475	84.5511	88.9157	97.6108	90.0805	84.7767	75.4668	110.628	74.1781	69.369	63.4487	83.0608	89.2603
ENSMUSG00000034171	Faah	HB10	1278.09	1362.35	1256.8	1178.4	1424.81	1368.99	1254.5	1133.36	1233.24	1270.31	659.561	759.005	726.752	763.6	526.397	509.241	441.153	584.538	597.888
ENSMUSG00000034853	Acot11	HB10	245.589	296.643	272.607	330.795	307.865	259.05	304.437	285.462	277.086	250.69	347.421	414.057	425.638	360.187	423.452	403.687	465.511	451.972	489.165
ENSMUSG00000035448	Ccr3	HB10	316.706	492.919	421.863	458.514	520.79	444.793	821.575	516.574	419.45	591.306	283.498	173.093	204.75	253.021	105.573	159.05	146.967	224.674	102.668
ENSMUSG00000035829	Ppp1r26	HB10	64.3187	60.5944	70.4478	72.9541	60.3267	53.014	60.4501	53.014	61.6434	53.014	70.5477	70.4778	73.2004	84.1827	85.066	79.8111	82.0862	77.9385	85.5837
ENSMUSG00000036091	Hyal3	HB10	69.6507	73.4581	89.8477	93.3667	82.6675	79.2227	86.248	89.6496	101.212	81.8995	83.1033	79.1943	87.1333	87.9041	76.1803	101.465	72.3079	77.9385	74.5015
ENSMUSG00000037346	Hrh4	HB10	81.462	77.2173	75.0528	77.3	89.7998	87.9426	81.6825	72.7347	80.9908	76.3479	96.5198	77.1919	77.6074	94.8667	69.7735	72.293	74.1122	77.9385	77.5195
ENSMUSG00000038264	Sema7a	HB10	276.678	292.723	329.392	272.289	357.894	230.846	400.874	337.234	297.098	341.28	247.18	232.411	230.793	211.611	205.038	234.124	234.774	196.818	175.2
ENSMUSG00000038587	Akap12	HB10	583.031	663.179	482.017	610.461	687.86	600.767	517.71	609.369	641.627	612.867	340.725	287.747	246.02	290.219	248.707	312.982	195.472	260.449	201.294
ENSMUSG00000040229	Gpr34	HB10	119.21	120.669	149.828	107.016	121.992	124.139	134.532	116.025	124.532	126.62	119.563	141.314	104.824	117.981	100.089	101.465	118.31	117.645	99.4617
ENSMUSG00000040447	Spns2	HB10	482.684	532.22	358.119	446.356	501.973	523.78	418.549	504.683	539.324	454.376	189.225	151.279	140.592	205.442	145.019	163.374	147.952	152.033	146.492
ENSMUSG00000040605	Bace2	HB10	53.014	60.5944	61.1343	61.1803	60.3267	60.2412	66.5254	61.0971	53.014	64.4758	75.1825	72.8674	70.7666	68.4028	53.014	69.369	70.392	62.5338	65.3365
ENSMUSG00000041115	Iqsec2	HB10	159.99	194.977	213.677	218.518	196.308	195.713	220.423	209.152	199.45	217.39	418.519	510.542	459.525	403.727	589.364	673.825	691.43	669.931	721.088
ENSMUSG00000041261	Car8	HB10	74.0189	77.2173	79.1471	67.9168	70.7179	60.2412	76.7061	67.7577	53.014	60.8902	61.178	61.1474	73.2004	53.014	53.014	79.8111	60.2011	59.5849	69.4107
ENSMUSG00000041957	Pkp2	HB10	67.1621	83.9158	75.0528	70.553	63.6355	66.1293	63.8193	64.7852	53.014	64.4758	70.5477	67.8539	68.0952	61.434	67.2649	66.0438	63.4487	64.891	59.8215
ENSMUSG00000043099	Hic1	HB10	132.503	119.491	109.478	122.286	132.718	109.945	123.523	143.059	115.524	141.127	214.972	247.199	235.489	274.669	244.486	187.432	175.849	169.92	231.794
ENSMUSG00000043421	Hilpda	HB10	140.692	146.599	143.625	137.98	140.028	139.661	139.908	144.297	131.82	135.153	122.26	113.783	107.788	129.298	121.055	111.719	131.914	118.552	122.615
ENSMUSG00000046207	Pik3r6	HB10	327.938	340.538	393.337	362.049	355.174	291.47	397.149	333.944	371.472	364.212	659.561	842.675	778.222	547.5	1011.02	946.228	1354.96	868.71	942.008
ENSMUSG00000046916	Myct1	HB10	611.069	527.431	683.273	707.011	467.882	519.399	354.214	555.453	595.383	510.065	514.554	506.167	541.728	545.17	847.449	835.296	579.963	612.291	536.931
ENSMUSG00000047139	Cd24a	HB10	52880	43180.2	75132.4	79051.4	33259.5	54033.5	34124.3	57007.4	47247.3	53479.6	47787.5	45736	36530.4	58558.1	35140.8	82495	9904.44	25614.5	22462
ENSMUSG00000047678	Gpr82	HB10	53.014	60.5944	61.1343	61.1803	60.3267	53.014	53.014	61.0971	61.6434	60.8902	64.9062	72.8674	65.0492	65.2897	74.1781	53.014	84.9606	68.8025	69.4107
ENSMUSG00000047945	Marcksl1	HB10	498.767	588.676	683.273	591.786	565.538	575.417	543.581	525.219	563.709	576.924	941.914	1177.91	991.65	805.335	1036.25	1376.45	1699.45	1078.75	1303.83
ENSMUSG00000049620	Prss33	HB10	53.014	53.014	53.014	53.014	53.014	60.2412	53.014	53.014	61.6434	53.014	53.014	53.014	53.014	53.014	53.014	53.014	53.014	53.014	53.014
ENSMUSG00000049985	Ankrd55	HB10	79.7104	85.4751	96.2396	75.1894	84.1548	83.736	89.1317	86.2905	88.9157	83.6273	70.5477	67.8539	68.0952	68.4028	60.8389	53.014	63.4487	62.5338	59.8215
ENSMUSG00000051335	Gfod1	HB10	574.014	531.262	640.936	526.89	540.488	473.792	514.012	568.4	518.579	475.021	741.741	692.658	817.363	775.195	712.972	497.543	611.963	599.147	705.509
ENSMUSG00000052435	Cebpe	HB10	121.674	143.315	151.059	153.068	159.298	127.303	177.052	168.48	140.366	150.52	106.997	99.3866	109.25	106.075	170.009	108.371	271.575	119.456	131.064
ENSMUSG00000053395	Cacng8	HB10	79.7104	77.2173	79.1471	79.3126	60.3267	63.5083	63.8193	80.9213	71.6166	72.1903	83.1033	86.5305	75.4668	84.1827	91.3716	77.4542	79.0592	75.1524	88.0544
ENSMUSG00000056643	Chst13	HB10	116.72	126.48	116.397	94.9626	118.692	103.026	125.756	127.898	115.524	103.261	101.11	86.5305	83.5052	96.5317	95.8183	92.2817	105.003	93.2936	88.0544
ENSMUSG00000061577	Adgrg5	HB10	525.88	526.473	581.163	480.595	544.068	505.376	503.84	513.332	534.444	510.065	524.462	593.532	658.436	562.64	542.659	401.071	327.396	478.402	477.403
ENSMUSG00000062148	Ear6	HB10	74.0189	80.6729	67.8288	86.6873	87.0315	87.9426	95.9442	87.9884	61.6434	80.1175	70.5477	70.4778	53.014	61.434	78.088	61.9364	106.151	64.891	65.3365
ENSMUSG00000062464	Cyp4f37	HB10	69.6507	71.4155	72.8328	67.9168	74.5168	70.4959	68.8905	61.0971	71.6166	83.6273	79.3043	70.4778	79.649	65.2897	76.1803	90.3428	75.8286	100.536	90.4486
ENSMUSG00000062585	Cnr2	HB10	1937.49	1946.17	1849.66	1700.16	1961.63	1989.57	1791.2	1917.15	1889.98	1828.26	1272.79	1093.35	1057.51	1198.85	1422.44	1366.16	2009.46	1311.09	1299.95
ENSMUSG00000064147	Rab44	HB10	968.421	1165.7	1295.7	1054.95	1044.71	962.348	1576.02	1234.08	949.883	1166.2	677.102	698.099	721.156	735.764	998.912	777.205	1781.9	801.776	800.491
ENSMUSG00000069805	Fbp1	HB10	53.014	64.0343	61.1343	61.1803	53.014	60.2412	53.014	53.014	53.014	53.014	53.014	61.1474	53.014	61.434	53.014	53.014	53.014	59.5849	53.014
ENSMUSG00000076435	Acsf2	HB10	1421.37	1462.06	1294.62	1234.1	1380.42	1574.75	1434.98	1465.42	1405.05	1422.35	780.058	712.242	693.164	813.448	661.337	685.464	650.849	757.369	665.763
ENSMUSG00000078815	Cacng6	HB10	60.7849	60.5944	53.014	61.1803	53.014	53.014	53.014	53.014	53.014	53.014	53.014	53.014	61.2735	53.014	53.014	53.014	53.014	53.014	59.8215
ENSMUSG00000086564	Cd101	HB10	913.607	734.713	1108.74	621.443	796.559	614.746	586.032	787.931	781.332	685.687	634.334	499.603	623.685	663.801	485.693	492.342	581.693	658.992	307.6
ENSMUSG00000009092	Derl3	HB11	95.463	94.2151	86.4678	88.4085	110.801	90.6213	108.475	103.458	97.8384	90.1256	93.3532	88.2424	75.4668	82.24	76.1803	94.1813	86.3514	91.1287	86.8295
ENSMUSG00000020415	Pttg1	HB11	4374.24	4853.54	7295.5	9115.78	3347.68	5663.28	3296.62	4679.14	4996.69	5639.51	4896.82	4959.7	4486.45	6128.39	3452.5	8944.86	916.373	2939.76	2871.38
ENSMUSG00000020592	Sdc1	HB11	253.911	227.377	215.974	293.753	257.319	247.261	281.74	265.472	267.041	273	140.496	136.247	98.7095	162.601	100.089	106.673	106.151	138.655	101.608
ENSMUSG00000021356	Irf4	HB11	1182.54	1205.61	1150.89	1393.5	1446.11	1494.02	1468.87	1397.96	1331.25	1198.87	772.396	604.436	568.695	798.381	415.27	501.443	440.283	596.956	496.218
ENSMUSG00000022496	Tnfrsf17	HB11	64.3187	66.7994	61.1343	64.9096	76.2703	77.6259	66.5254	74.9423	78.8329	74.3295	61.178	53.014	65.0492	61.434	53.014	53.014	63.4487	59.5849	53.014
ENSMUSG00000022844	Pdia5	HB11	79.7104	83.9158	77.1487	64.9096	74.5168	72.4247	95.9442	61.0971	78.8329	80.1175	83.1033	79.1943	98.7095	78.1379	92.8764	84.2286	133.955	104.493	117.806
ENSMUSG00000024353	Mzb1	HB11	576.018	714.692	585.513	513.672	597.716	716.841	666.19	596.437	595.383	594.387	352.995	234.693	230.793	302.141	179.982	278.45	204.7	275.532	221.96
ENSMUSG00000024827	Gldc	HB11	53.014	53.014	53.014	64.9096	53.014	53.014	53.014	53.014	53.014	53.014	53.014	53.014	53.014	61.434	53.014	53.014	53.014	53.014	53.014
ENSMUSG00000025140	Pycr1	HB11	95.463	95.5935	91.4867	93.3667	91.1497	87.9426	94.6193	97.5294	94.3651	88.553	98.0693	94.7606	90.5912	109.123	161.036	126.168	99.1262	88.9098	113.886
ENSMUSG00000026223	Itm2c	HB11	954.47	1072.56	1078.46	1041.83	1107.79	1021.48	1193.1	976.83	978.963	1085.54	1404.82	1484.57	1433.41	1418.47	1688.44	1696.88	1955.36	1715.93	1711.04
ENSMUSG00000030205	Gprc5d	HB11	53.014	53.014	53.014	53.014	53.014	60.2412	53.014	61.0971	53.014	53.014	53.014	53.014	53.014	65.2897	53.014	53.014	53.014	53.014	53.014
ENSMUSG00000032997	Chpf	HB11	300.327	294.684	323.853	309.5	306.951	320.078	291.212	263.244	289.605	323.509	377.48	389.835	387.127	433.049	341.344	270.439	248.296	301.033	367.974
ENSMUSG00000038991	Txndc5	HB11	2083.63	2117.92	1888.52	1985.98	2225.06	2345.27	2288.23	2136.53	2035.04	1988.33	1769.11	1680.6	1893.7	1852.85	2065.14	1812.67	1936.47	1929.88	2142.09
ENSMUSG00000040084	Bub1b	HB11	204.548	201.106	229.694	197.532	200.127	161.452	161.84	155.302	186.381	196.672	835.86	824.209	1149.02	808.812	604.58	459.806	473.333	549.449	628.328
ENSMUSG00000067149	Jchain	HB11	263.245	224.366	128.354	299.383	240.605	352.09	255.086	303.146	256.964	203.247	224.227	125.896	124.681	134.802	114.746	144.405	158.674	173.125	139.305
ENSMUSG00000071547	Nt5dc2	HB11	103.784	95.5935	102.278	94.9626	103.762	90.6213	109.673	96.0013	85.0713	101.871	102.604	109.593	130.068	122.281	151.94	111.719	179.616	134.389	152.694
ENSMUSG00000076523	Igkv15-103	HB11	168.86	164.842	144.872	149.339	156.3	202.246	168.976	139.325	161.058	141.127	109.861	99.3866	88.8808	115.071	85.066	97.8794	94.2166	112.12	91.6209
ENSMUSG00000076563	Igkv5-48	HB11	137.203	171.161	127.05	140.53	152.28	157.553	145.216	167.293	171.815	153.998	122.26	102.376	97.1344	101.388	95.8183	99.6848	90.3743	95.4116	97.2781
ENSMUSG00000076572	Igkv18-36	HB11	53.014	53.014	53.014	64.9096	60.3267	60.2412	53.014	53.014	53.014	53.014	53.014	53.014	53.014	65.2897	53.014	53.014	53.014	53.014	59.8215
ENSMUSG00000076591	Igkv8-16	HB11	95.463	91.3996	100.795	105.565	95.0851	91.9298	113.22	107.748	109.309	96.1565	77.2924	84.7767	75.4668	99.7905	74.1781	99.6848	72.3079	72.1434	76.0389
ENSMUSG00000076609	Igkc	HB11	13427	13742.3	11201.2	12009.8	12163.6	14582	13030.8	13693.3	13195.8	12640.8	5261.82	3640.72	2672.37	5018.12	2716.6	4454.92	2839.58	3974.04	2821.01
ENSMUSG00000076612	Ighg2c	HB11	77.8954	92.8177	96.2396	64.9096	82.6675	72.4247	98.5474	82.764	61.6434	120.375	836.953	70.4778	61.2735	112.12	72.0557	113.371	136.995	106.433	65.3365
ENSMUSG00000076652	Ighv7-3	HB11	127.738	124.171	112.275	116.858	121.992	118.783	118.999	107.748	115.524	116.553	72.948	77.1919	65.0492	98.1723	79.919	88.359	83.5401	90.0265	78.952
ENSMUSG00000076668	Ighv7-4	HB11	64.3187	80.6729	134.793	77.3	68.6112	74.2412	74.9158	61.0971	74.1814	81.8995	53.014	64.8605	61.2735	61.434	53.014	61.9364	60.2011	53.014	53.014
ENSMUSG00000076695	Ighv1-18	HB11	178.719	143.315	134.793	162.896	165.252	144.697	146.27	173.214	159.702	148.189	128.89	94.7606	88.8808	94.8667	85.066	101.465	79.0592	96.4548	97.2781
ENSMUSG00000076934	Iglv1	HB11	658.089	772.834	585.513	544.503	692.318	742.991	686.438	635.222	631.896	622.104	383.035	310.088	217.821	356.648	288.509	419.371	211.124	267.245	245.647
ENSMUSG00000094029	Ighv3-3	HB11	60.7849	66.7994	77.1487	79.3126	63.6355	68.4181	73.035	61.0971	74.1814	69.8904	61.178	53.014	53.014	61.434	53.014	53.014	66.0535	53.014	59.8215
ENSMUSG00000094134	Ighv5-15	HB11	87.9985	77.2173	70.4478	77.3	84.1548	89.2929	83.2417	74.9423	71.6166	74.3295	79.3043	64.8605	61.2735	61.434	53.014	66.0438	60.2011	70.5246	72.8959
ENSMUSG00000095079	Igha	HB11	1297.99	882.338	406.511	1225.36	1026.04	1848.13	1111.52	1505.04	1279.22	976.239	473.774	233.552	342.766	300.951	322.754	406.302	484.626	619.591	397.987
ENSMUSG00000096461	Igkv14-130	HB11	87.9985	85.4751	81.0664	70.553	85.6082	91.9298	71.0391	87.9884	83.0656	78.2712	67.9124	64.8605	65.0492	53.014	60.8389	74.963	77.4737	68.8025	65.3365
ENSMUSG00000102524	Ighv1-2	HB11	76.0041	83.9158	70.4478	79.3126	87.0315	85.1669	81.6825	82.764	85.0713	67.3626	64.9062	64.8605	61.2735	73.6253	67.2649	69.369	68.3277	53.014	69.4107
ENSMUSG00000105906	Iglc1	HB11	1065.05	1043.09	823.109	806.694	944.256	1000.61	924.404	835.185	920.797	881.183	395.245	332.331	228.441	447.101	283.298	509.241	258.167	336.063	250.517
ENSMUSG00000002325	Irf9	HB12	1929.54	2159.67	2239.3	1882.35	2123.95	1964.41	2016.39	1873.27	1817.44	1910.84	2394.86	2385.38	2354.92	2319.38	2648.14	2656.33	2992.36	2467.13	2412.59
ENSMUSG00000017830	Dhx58	HB12	510.821	603.969	634.42	548.904	565.538	529.035	646.855	503.602	542.983	529.626	904.75	1103.1	1056.4	847.052	1343.82	1462.69	1582.64	1174.62	1276.67
ENSMUSG00000020464	Pnpt1	HB12	411.136	451.621	418.575	428.656	478.654	514.142	455.685	461.385	474.589	452.311	494.725	519.29	491.092	462.31	459.193	531.321	522.803	556.763	496.218
ENSMUSG00000020638	Cmpk2	HB12	680.083	757.588	1008.17	908.456	746.685	706.379	696.559	710.547	723.057	759.437	1470.28	1366.48	1407.77	1372.25	1638.07	1849.97	2030.06	1267.54	1072.51
ENSMUSG00000020641	Rsad2	HB12	85191	68989.9	132954	133438	48465	91177.7	51137.1	87340.3	79212.4	86746.7	120891	104627	92460.9	133808	88854.5	188521	16610.1	57724.4	46984.1
ENSMUSG00000022587	Ly6e	HB12	20228.2	22405	20799.6	19518	21019.9	20585.5	21500.2	20986.5	20736.3	21741.6	21624.5	22739.2	22045.6	21559.1	29572.4	31066.7	36743.8	28916.6	28974.6
ENSMUSG00000022906	Parp9	HB12	1201.45	1223.66	1231.95	1168.57	1146.88	1076.24	1265.5	1144.07	1140.03	1173.35	2339.27	2330.18	2452.95	2075.74	2701.5	2997.06	3504.74	2630.97	2632.69
ENSMUSG00000023341	Mx2	HB12	171.061	193.953	175.194	184.54	185.743	202.246	190.028	182.603	205.933	175.6	203.329	233.552	237.834	220.207	185.477	287.775	220.256	254.396	188.746
ENSMUSG00000024056	Ndc80	HB12	208.802	231.384	210.225	205.729	206.784	197.583	192.01	196.526	218.817	201.059	438.434	401.952	498.976	351.926	281.212	278.45	251.89	262.716	321.952
ENSMUSG00000024079	Eif2ak2	HB12	688.079	698.48	791.695	820.925	809.914	663.637	897.787	749.249	757.056	727.694	1468.09	1461.82	1512.56	1237	1614.9	1876.99	2217.23	1790.64	1695.53
ENSMUSG00000026358	Rgs1	HB12	152.128	171.161	176.381	164.114	163.273	111.071	136.691	139.325	152.876	148.189	356.338	375.496	405.265	300.951	248.707	294.422	210.208	265.736	305.205
ENSMUSG00000026482	Rgl1	HB12	404.062	381.247	373.544	440.827	372.382	397.216	386.9	385.327	404.71	425.43	475.981	454.692	427.899	505.529	368.109	540.407	328.277	457.849	497.786
ENSMUSG00000026779	Mastl	HB12	95.463	99.6293	97.7775	98.0847	82.6675	94.4933	89.1317	82.764	96.1155	88.553	202.159	197.843	229.617	172.858	163.29	148.841	110.662	152.857	176.052
ENSMUSG00000026848	Tor1b	HB12	908.623	901.371	835.022	841.719	948.702	866.651	845.454	842.701	883.219	852.55	893.818	882.855	894.481	872.537	954.499	915.28	1024.81	962.501	1022.81
ENSMUSG00000026896	Ifih1	HB12	477.655	462.195	559.403	554.405	512.728	447.431	525.105	417.978	470.918	499.764	1376.45	1479.15	1353.13	1051.96	1734.78	2171.53	2311.66	1660.81	1619.54
ENSMUSG00000026981	Il1rn	HB12	447.455	459.312	651.795	390.964	429.225	398.981	381.305	459.218	386.258	460.572	714.36	782.919	773.748	621.971	1155.28	1209.08	2029.2	959.593	868.16
ENSMUSG00000027322	Siglec1	HB12	318.75	278.974	318.309	291.499	336.111	192.903	385.035	252.077	243.05	263.458	429.586	416.257	445.979	571.954	1184.53	741.04	954.248	859.255	1386.85
ENSMUSG00000027514	Zbp1	HB12	1180.55	1429.77	1361.6	1274.5	1264.12	1036.25	1145.44	1079.76	1004.4	1058.98	4988.34	5443.33	5575.43	4110.94	6782.08	7718.62	8481.78	6096.68	6419.89
ENSMUSG00000027580	Helz2	HB12	8148.66	8235.39	8013.87	7994.12	9183.45	8563.71	8317.1	8057.55	7905.78	7260.5	6612.83	5992.96	5754.7	7101.29	5824.92	7312.44	6334.02	6212.63	6330.8
ENSMUSG00000027951	Adar	HB12	3094.41	3167.17	3121.93	3032.88	3314.87	3000.15	3078.86	2788.08	2750.54	2928.09	3554.41	3567.14	3754.85	3403.39	4003.12	4390.65	4480.49	3895.04	3897.3
ENSMUSG00000028037	Ifi44	HB12	99.6924	95.5935	134.793	102.621	89.7998	83.736	103.596	92.8781	92.5842	90.1256	443.961	499.603	414.324	308.091	404.011	695.807	308.862	295.047	283.587
ENSMUSG00000028159	Dapp1	HB12	1440.27	1329.11	1463.13	1480.82	1209.06	1217.87	1281.99	1374.4	1383.28	1339.7	1296.8	1310.14	1334.18	1210.41	1734.78	1708.46	1878.94	1584.64	1739.73
ENSMUSG00000028419	Chmp5	HB12	1090.94	956.552	1146.57	1075.71	914.019	949.302	904.212	1094.77	998.347	988.5	1098.13	1112.86	1135.63	1108.64	1249.06	1536.05	1327.46	1212.37	1145.5
ENSMUSG00000028664	Ephb2	HB12	74.0189	73.4581	86.4678	86.6873	72.674	79.2227	63.8193	82.764	85.0713	74.3295	67.9124	67.8539	73.2004	73.6253	78.088	96.046	82.0862	79.2679	77.5195
ENSMUSG00000029186	Pi4k2b	HB12	699.071	570.506	728.831	735.506	510.936	622.607	449.193	798.672	640.411	600.548	714.36	703.539	522.611	668.446	603.566	915.28	297.355	475.467	424.771
ENSMUSG00000029780	Nt5c3	HB12	4974.36	5311.62	9300.67	8886.87	3961.21	7677.55	3969.08	6498.32	5903.99	6657.35	10308.4	10027.3	7184.34	10172.2	6574.75	15127.4	2489.36	5614.05	3163.52
ENSMUSG00000029798	Herc6	HB12	820.869	719.459	985.46	835.153	743.121	793.52	782.988	821.226	822.584	765.579	1483.37	1486.74	1503.64	1430.03	1816.37	2194.68	2189.76	1603.5	1747.49
ENSMUSG00000030107	Usp18	HB12	433.342	430.453	535.449	492.73	375.096	437.755	383.17	365.686	380.1	394.346	928.798	958.836	922.409	877.17	1004.97	1391.9	808.711	755.184	664.984
ENSMUSG00000031497	Tnfsf13b	HB12	144.151	146.599	194.007	130.227	143.121	144.697	161.84	136.816	147.356	159.749	168.919	164.692	152.128	150.871	303.067	186.034	418.5	189.765	207.937
ENSMUSG00000032184	Lysmd2	HB12	120.445	106.088	134.793	114.096	133.771	123.077	135.613	134.291	124.532	135.153	162.852	152.511	167.149	137.522	136.812	144.405	118.31	120.357	113.886
ENSMUSG00000032369	Plscr1	HB12	198.143	210.249	229.694	221.989	211.52	203.177	218.481	196.526	196.847	220.637	371.921	395.345	432.421	340.108	828.25	406.302	1322.3	471.798	692.263
ENSMUSG00000032661	Oas3	HB12	2978.14	3329.37	6358.15	4489.44	2531.91	4024.37	2552.71	3300.47	2871.39	3525.26	7909.34	7680.74	7694.28	7513.29	8943.93	10921.7	10542	6524.96	6474.9
ENSMUSG00000032690	Oas2	HB12	563.993	701.341	943.267	685.084	619.153	484.326	595.254	410.368	426.813	553.284	1541.18	1627.54	2085.34	1614.9	3708.19	3084.49	4622.09	1839.95	2112.63
ENSMUSG00000034422	Parp14	HB12	3181.86	3410.95	3398.12	3220.42	3423.04	2906.48	3356.09	3087.6	3082.86	3105.41	6928.79	6920.16	7303.47	6276.11	7698.96	8929.44	10058	8356.88	8557.3
ENSMUSG00000034459	Ifit1	HB12	916.598	1181.86	1820.51	1505.92	786.765	1200.5	890.443	1001.5	1054.06	1010.98	3191.53	3207.88	2810.48	2814.66	3079.03	5057.81	2157.99	2004.57	1607.13
ENSMUSG00000034656	Cacna1a	HB12	125.328	118.307	113.658	108.454	130.602	133.536	123.523	113.305	118.564	126.62	104.083	94.7606	101.801	102.968	95.8183	99.6848	96.6982	101.536	105.803
ENSMUSG00000035385	Ccl2	HB12	53.014	60.5944	64.8408	72.9541	70.7179	60.2412	78.423	61.0971	61.6434	69.8904	81.2368	88.2424	106.312	71.1348	94.3579	119.853	96.6982	88.9098	103.721
ENSMUSG00000035517	Tdrd7	HB12	1032.18	1146.7	1468.53	1401.14	1012.71	1190.94	1087.68	1158	1058.91	1172.33	1512.82	1488.9	1377.66	1513.23	1685.42	2288.56	1629.88	1415.59	1517.17
ENSMUSG00000035692	Isg15	HB12	4194.4	5598.03	8453.95	7904.73	2797.05	5293.89	2893.11	3885.55	4434.9	5371.55	11042.7	13423.3	9911.05	11984.1	11716.6	23492.3	2847.3	5943.77	6495.81
ENSMUSG00000036768	Kif15	HB12	115.465	147.689	164.438	127.604	119.797	108.812	114.388	127.898	120.069	139.94	643.11	650.201	755.848	584.755	366.053	316.951	286.708	326.396	418.474
ENSMUSG00000037921	Ddx60	HB12	446.447	462.195	531.092	409.825	509.143	424.55	480.704	421.238	415.766	426.465	682.583	547.698	607.981	570.789	1010.01	756.541	1600.68	671.389	581.488
ENSMUSG00000038305	Spats2l	HB12	69.6507	75.3837	79.1471	61.1803	76.2703	75.9695	81.6825	80.9213	68.8049	67.3626	77.2924	67.8539	65.0492	71.1348	60.8389	84.2286	63.4487	68.8025	59.8215
ENSMUSG00000038507	Parp12	HB12	411.136	419.857	441.575	487.215	421.121	370.698	457.54	420.151	370.239	417.148	1118.88	1378.4	1319.68	964.01	2218.2	2152.24	2946.87	1786.28	1938.99
ENSMUSG00000038866	Zcchc2	HB12	1397.49	1407.93	1405.88	1527.75	1488.71	1402.86	1438.65	1389.39	1449.81	1379.5	1395	1413.07	1421.15	1469.32	1573.59	1395.76	1709.76	1485.25	1559.05
ENSMUSG00000039304	Tnfsf10	HB12	338.131	351.22	351.5	344.206	383.232	303.112	343.915	281.029	298.345	392.271	546.466	658.913	694.284	630.108	510.124	468.922	403.666	455.646	525.194
ENSMUSG00000039501	Znfx1	HB12	1951.41	1953.76	2035.32	1958.71	2007.75	1844.66	2120.74	1866.85	1795.67	1865.98	3159.93	3495.73	3548.84	3103.26	4026.27	4368.79	4558.59	4008.1	4313.36
ENSMUSG00000040033	Stat2	HB12	1962.35	2060.04	2170.23	1880.17	2049.44	1966.14	2101.52	1876.48	1915.36	1925.12	3623.06	3787.89	4123.44	3225.62	5244.18	5673.54	6499.63	4799.49	5023.05
ENSMUSG00000040296	Ddx58	HB12	2286.42	2132.16	2308.36	2025.25	2288.03	2253.32	2342.23	2127.96	2122.08	2174.89	2513.66	2584.53	2575.47	2566.45	2863.59	2865.92	3336.53	2609.22	2741.97
ENSMUSG00000040483	Xaf1	HB12	673.086	741.386	859.927	738.793	703.017	670.618	692.879	676.126	675.672	730.766	1449.55	1682.77	1430.07	1302.9	1531.27	2004.33	1695.16	1268.99	1225.45
ENSMUSG00000041147	Brca2	HB12	280.801	281.924	278.207	298.258	313.343	267.184	278.894	348.19	309.558	304.632	385.256	274.286	339.344	312.846	237.083	225.979	251.89	258.937	243.208
ENSMUSG00000041247	Lamp3	HB12	116.72	115.922	115.032	120.94	124.169	136.611	99.828	125.304	117.049	124.139	109.861	82.975	88.8808	93.1747	74.1781	96.046	82.0862	84.2715	71.2066
ENSMUSG00000041827	Oasl1	HB12	431.324	474.682	532.181	383.188	403.997	355.637	351.407	338.331	354.191	414.042	558.562	474.422	551.843	516.028	845.428	863.684	973.182	562.612	584.612
ENSMUSG00000041936	Agrn	HB12	328.958	370.604	494.023	373.181	398.584	353.864	405.528	351.474	348.01	372.534	505.743	520.383	552.967	530.02	510.124	581.908	593.804	564.805	595.546
ENSMUSG00000042485	Mustn1	HB12	103.784	103.54	116.397	101.127	108.487	91.9298	97.2532	89.6496	101.212	101.871	81.2368	112.396	87.1333	91.4527	119.806	108.371	129.861	100.536	97.2781
ENSMUSG00000042489	Clspn	HB12	163.329	188.817	207.92	223.145	185.743	172.063	185.057	194.217	182.431	197.77	649.691	622.966	837.486	588.246	457.153	374.875	340.599	372.385	438.929
ENSMUSG00000043251	Exoc3l	HB12	95.463	86.9995	89.8477	99.6148	97.6277	100.647	89.1317	91.2784	120.069	94.6828	88.3968	88.2424	88.8808	102.968	88.2825	90.3428	84.9606	95.4116	95.0522
ENSMUSG00000045071	E130308A19Rik	HB12	272.55	291.743	253.493	263.213	271.173	252.709	234.931	268.812	265.783	251.756	196.297	207.135	169.62	231.2	196.383	184.635	185.239	199.939	191.266
ENSMUSG00000045932	Ifit2	HB12	1507.91	1363.3	1589.47	1723.07	1244.58	1223.95	1249	1316.56	1557.46	1480.49	2729.46	2698.17	2800.45	2273.19	3128.36	3888	3470.41	2901.35	2668.34
ENSMUSG00000047098	Rnf31	HB12	1387.54	1468.71	1359.44	1425.15	1493.15	1322.1	1311.31	1198.72	1276.8	1378.48	1408.09	1499.73	1465.74	1479.72	1835.51	1721.33	2065.27	1647.75	1759.89
ENSMUSG00000047735	Samd9l	HB12	4122.86	4099.55	4375.51	4208.18	4515.3	4445.82	4700.97	4502.67	4587.13	4246.69	4778.05	4287.78	3924.11	4196.35	5122.39	5060.38	6970.72	4993.71	4536.5
ENSMUSG00000049502	Dtx3l	HB12	1953.4	1997.41	2049.35	1982.71	1896.87	1797.8	1906.55	1776.95	1857.33	1777.27	4625.51	4449	4660.15	4106.32	5638.72	5872.78	7340.55	5215.47	5604.88
ENSMUSG00000050912	Tmem123	HB12	5274.42	4911.4	4919.19	5401.89	4694.38	4678.22	4643.33	4611.77	5141.67	4745.95	4342.22	3679.68	3778.24	4299.08	3599.47	4616.89	3259.28	3666.02	3303.77
ENSMUSG00000052821	Cysltr1	HB12	102.434	111.07	151.059	120.94	130.602	96.9943	182.063	117.372	107.722	125.383	155.499	189.657	176.99	132.061	244.486	231.412	277.814	257.424	250.517
ENSMUSG00000060441	Trim5	HB12	1061.07	1102.03	963.824	1064.78	1044.71	1210.92	1095.01	1050.82	1085.55	1151.91	835.86	835.071	759.205	822.719	803.994	786.244	869.015	840.341	827.72
ENSMUSG00000062296	Trank1	HB12	53.014	53.014	53.014	53.014	60.3267	53.014	60.4501	53.014	53.014	60.8902	53.014	53.014	53.014	53.014	53.014	53.014	53.014	53.014	53.014
ENSMUSG00000062372	Otof	HB12	76.0041	80.6729	77.1487	84.9241	68.6112	82.2714	80.0787	70.3627	78.8329	67.3626	79.3043	72.8674	68.0952	84.1827	76.1803	79.8111	82.0862	76.5689	67.4736
ENSMUSG00000064215	Ifi27	HB12	1088.95	1157.15	1914.43	1350.92	898.009	1279.54	936.334	1043.31	1056.49	1420.31	1703.68	1721.75	1406.65	1720.02	1340.8	2495.6	869.876	982.85	901.591
ENSMUSG00000070327	Rnf213	HB12	7279.35	6309.31	7463.77	7552.64	8081.6	6115.92	7616.4	6553.93	6916.37	5927.85	12965.6	14602.6	14507.1	12288.8	15494.7	18977	19291.4	15632.2	17126
ENSMUSG00000070501	Ifi214	HB12	701.07	584.851	611.604	640.105	636.116	673.235	602.629	647.066	689.041	625.183	597.016	502.886	537.231	553.324	379.406	445.47	324.752	462.255	329.909
ENSMUSG00000070604	Vsig10l	HB12	198.143	223.361	230.833	192.824	217.185	181.591	182.063	190.746	186.381	198.867	191.587	224.407	233.142	222.655	346.498	205.457	403.666	228.507	233.428
ENSMUSG00000072620	Slfn2	HB12	4810.42	5514.57	5208.28	4791.42	4931.97	5233.19	5224.25	4818.18	4978.57	4910	5939.51	5658.64	5632.22	4922.33	8685.28	7070.78	10656.1	6759.75	6309.11
ENSMUSG00000074896	Ifit3	HB12	595.05	681.309	838.271	559.905	636.116	564.921	615.533	462.469	568.584	595.414	2024.23	2003.26	2180.03	1821.66	2541.42	2770.77	2645.59	1921.9	1411.67
ENSMUSG00000090881	Phf11-ps	HB12	99.6924	91.3996	99.2955	90.0928	107.319	101.842	101.096	94.4516	87.0186	103.261	116.835	105.303	112.14	119.423	98.6824	94.1813	96.6982	93.2936	102.668
ENSMUSG00000094514	AC133103.3	HB12	53.014	53.014	53.014	61.1803	53.014	53.014	53.014	53.014	53.014	53.014	53.014	53.014	53.014	61.434	53.014	53.014	53.014	53.014	53.014
ENSMUSG00000000028	Cdc45	HB13	107.765	157.397	152.288	116.858	131.662	109.945	126.867	136.816	130.376	129.081	339.608	322.333	482.078	335.376	291.633	225.979	236.581	233.861	275.551
ENSMUSG00000001228	Uhrf1	HB13	204.548	218.33	291.615	232.365	229.397	207.821	225.271	215.994	195.544	187.85	1054.44	1060.81	1358.71	986.001	735.232	609.116	506.325	602.799	820.719
ENSMUSG00000001517	Foxm1	HB13	233.052	230.383	292.73	238.107	204.885	193.84	191.019	191.904	182.431	201.059	949.564	1004.41	1286.22	957.065	683.617	451.988	392.31	516.516	710.183
ENSMUSG00000002055	Spag5	HB13	122.898	124.171	199.822	139.257	128.472	98.2241	103.596	110.547	113.988	147.019	669.429	661.09	943.632	619.646	508.089	357.808	302.67	350.909	509.536
ENSMUSG00000003779	Kif20a	HB13	121.674	133.308	213.677	150.585	127.402	118.783	139.908	107.748	113.988	148.189	562.959	565.167	737.945	533.517	432.651	352.55	264.432	344.232	416.112
ENSMUSG00000006398	Cdc20	HB13	145.299	160.598	214.826	165.33	149.246	161.452	145.216	122.687	155.616	163.175	561.86	636.041	769.274	618.484	420.385	295.75	273.359	311.491	422.41
ENSMUSG00000006585	Cdt1	HB13	709.062	723.273	719.071	716.876	766.282	736.019	683.677	664.289	658.653	734.863	681.487	691.569	737.945	696.311	652.22	531.321	580.828	550.912	634.569
ENSMUSG00000012443	Kif11	HB13	187.395	154.18	300.529	191.644	156.3	132.505	156.696	154.09	156.981	184.524	1543.36	1437.99	1946.07	1421.94	1012.03	624.654	581.693	767.563	1008.83
ENSMUSG00000015880	Ncapg	HB13	117.968	118.307	179.931	116.858	116.467	108.812	110.863	117.372	101.212	131.523	564.058	456.885	630.413	468.156	369.136	257.045	232.965	304.023	317.969
ENSMUSG00000017499	Cdc6	HB13	105.122	111.07	133.514	122.286	120.897	85.1669	91.9164	109.153	99.5365	117.834	312.751	288.867	391.664	268.67	234.963	224.619	213.869	220.064	261.04
ENSMUSG00000017716	Birc5	HB13	173.256	153.103	250.107	182.161	141.062	136.611	149.419	145.532	152.876	150.52	697.925	692.658	919.058	696.311	519.279	411.532	278.704	410.77	536.148
ENSMUSG00000017861	Mybl2	HB13	144.151	136.672	144.872	153.068	140.028	117.698	127.973	138.072	117.049	136.355	357.453	354.497	496.724	343.656	287.468	232.769	209.292	211.582	305.205
ENSMUSG00000019923	Zwint	HB13	972.407	963.211	1144.41	1196.97	849.076	943.214	889.525	926.413	989.867	1041.62	1085.02	1080.33	1186.95	1141.03	1339.79	1582.37	1037.71	1100.54	1057.76
ENSMUSG00000019942	Cdk1	HB13	117.968	115.922	171.625	135.414	121.992	91.9298	106.054	103.458	106.12	125.383	650.788	664.357	847.546	577.773	431.629	319.595	266.219	363.505	452.287
ENSMUSG00000020649	Rrm2	HB13	307.5	298.602	470.003	400.953	272.095	297.743	281.74	302.043	277.086	359.006	1673.14	1618.87	2270.26	1639.16	1102.84	1022.28	651.713	808.326	1159.47
ENSMUSG00000020897	Aurkb	HB13	156.633	178.472	182.29	166.544	194.394	169.184	182.063	161.324	183.749	202.153	650.788	671.978	852.016	634.757	531.48	393.219	394.932	416.664	509.536
ENSMUSG00000020914	Top2a	HB13	518.854	532.22	916.215	645.592	433.725	374.238	427.843	449.461	488.04	518.303	4985.07	4650.25	6648.78	4510.29	2897.82	2009.47	1754.42	2420.73	3420.78
ENSMUSG00000021569	Trip13	HB13	106.449	109.837	110.882	104.101	96.3637	104.2	104.83	106.331	101.212	104.638	202.159	216.369	226.086	175.402	159.907	139.926	118.31	142.036	143.81
ENSMUSG00000022322	Shcbp1	HB13	83.1598	88.493	113.658	104.101	93.7908	75.9695	68.8905	70.3627	78.8329	85.3083	311.629	302.281	427.899	312.846	241.316	186.034	180.555	206.936	251.328
ENSMUSG00000022385	Gtse1	HB13	115.465	106.088	143.625	122.286	119.797	115.512	122.399	120.044	141.773	124.139	338.492	350.07	389.396	296.184	263.428	238.184	184.304	213.127	266.691
ENSMUSG00000023505	Cdca3	HB13	161.105	158.466	230.833	198.706	163.273	151.658	126.867	163.718	154.248	178.957	555.263	574.988	756.967	564.969	445.928	353.865	278.704	347.201	442.073
ENSMUSG00000024301	Kifc5b	HB13	157.754	149.861	143.625	156.772	147.213	145.697	115.55	145.532	152.876	151.682	235.733	243.795	270.432	240.923	176.671	156.152	128.83	171.524	183.688
ENSMUSG00000024791	Cdca5	HB13	107.765	115.922	121.778	84.9241	95.0851	79.2227	93.2772	91.2784	87.0186	94.6828	321.717	293.343	409.795	273.47	230.717	194.396	171.117	186.617	252.949
ENSMUSG00000024989	Cep55	HB13	109.071	113.51	120.444	104.101	104.956	89.2929	95.9442	82.764	106.12	122.89	352.995	365.555	459.525	325.9	261.33	231.412	180.555	203.83	265.077
ENSMUSG00000025574	Tk1	HB13	313.639	293.704	308.315	296.006	313.343	304.007	294.049	327.358	277.086	304.632	504.641	466.752	522.611	504.362	365.025	324.879	303.555	334.577	422.41
ENSMUSG00000025747	Tyms	HB13	152.128	165.899	196.336	204.56	136.912	147.692	136.691	175.57	151.502	160.893	379.702	452.498	474.188	404.902	287.468	257.045	216.609	235.388	306.802
ENSMUSG00000026605	Cenpf	HB13	167.757	166.954	210.225	180.969	147.213	120.939	127.973	151.659	166.456	164.313	833.672	866.567	1104.39	825.037	579.216	391.91	329.158	505.528	620.525
ENSMUSG00000026622	Nek2	HB13	122.898	147.689	132.232	130.227	113.086	128.35	143.101	122.687	102.867	120.375	481.495	479.899	606.859	504.362	366.053	246.284	234.774	246.05	310.793
ENSMUSG00000026669	Mcm10	HB13	109.071	98.2994	133.514	101.127	87.0315	98.2241	98.5474	89.6496	94.3651	91.6696	331.787	310.088	405.265	302.141	294.754	235.478	219.345	252.122	292.407
ENSMUSG00000027306	Nusap1	HB13	4750.81	4743.53	8128.21	9055.83	3853.93	6846.88	3524.44	5431	5013.6	7297.17	7695.8	7566.06	7164.3	9138.22	4652.34	13232.8	1450.34	4071.88	3273.55
ENSMUSG00000027379	Bub1	HB13	84.8114	89.9588	130.944	98.0847	97.6277	83.736	89.1317	97.5294	76.5725	96.1565	383.035	354.497	465.166	306.902	245.542	201.32	215.697	239.202	263.463
ENSMUSG00000027469	Tpx2	HB13	251.833	225.37	377.946	375.405	231.269	242.713	213.614	262.129	244.318	262.396	1129.79	1002.24	1382.12	1040.39	702.851	624.654	398.427	550.912	749.901
ENSMUSG00000027496	Aurka	HB13	121.674	150.944	166.841	134.124	132.718	122.01	125.756	146.763	138.954	133.947	410.766	407.456	443.72	377.863	317.58	258.387	193.618	236.151	309.995
ENSMUSG00000027533	Fabp5	HB13	168.86	154.18	186.992	173.787	177.02	146.695	203.836	163.718	156.981	183.413	266.525	242.659	231.968	214.071	374.273	357.808	595.534	313.729	313.983
ENSMUSG00000027715	Ccna2	HB13	783.95	586.763	1235.19	999.208	553.91	773.486	541.734	904.954	812.879	801.401	2001.34	1883.09	2270.26	2008.76	1480.89	1716.18	662.077	1019.18	1186.64
ENSMUSG00000028678	Kif2c	HB13	96.8901	107.347	137.336	102.621	104.956	85.1669	87.7035	96.0013	78.8329	104.638	422.947	426.15	561.955	411.944	335.153	210.955	198.247	238.439	313.983
ENSMUSG00000028873	Cdca8	HB13	148.725	143.315	169.237	173.787	145.171	125.198	124.642	158.922	128.925	152.841	594.82	535.683	707.721	511.362	400.939	345.971	266.219	341.263	436.57
ENSMUSG00000029516	Cit	HB13	285.948	222.356	450.328	337.504	210.574	293.264	233.967	300.94	328.194	262.396	757.07	810.085	1029.61	792.585	580.231	493.643	329.158	489.403	556.481
ENSMUSG00000030867	Plk1	HB13	121.674	135.554	194.007	171.38	135.868	129.394	130.174	126.604	138.954	130.304	707.787	766.615	933.579	640.567	501.983	344.655	283.153	354.616	464.065
ENSMUSG00000031004	Mki67	HB13	1346.75	1049.75	2034.24	1591.04	1052.7	976.262	954.686	1161.22	1075.86	1144.76	8225.29	8332.04	11401.9	8119.18	5196.87	4168.25	3067.89	4210.3	6457.08
ENSMUSG00000031821	Gins2	HB13	657.09	774.739	674.591	622.541	631.652	701.147	753.577	697.641	692.687	635.443	601.408	614.247	771.511	690.507	588.349	507.942	595.534	578.692	654.068
ENSMUSG00000032113	Chek1	HB13	91.0587	88.493	103.745	86.6873	88.4278	87.9426	83.2417	97.5294	97.8384	83.6273	185.673	154.966	198.771	189.271	136.812	119.853	131.914	140.349	157.081
ENSMUSG00000032218	Ccnb2	HB13	213.043	232.385	403.219	291.499	209.627	227.182	176.047	252.077	279.593	267.702	832.578	754.656	939.164	780.992	532.496	519.634	344.994	449.033	522.846
ENSMUSG00000032477	Cdc25a	HB13	280.801	321.071	273.727	335.269	303.295	315.618	322.329	305.352	315.777	271.941	390.807	390.937	415.456	363.725	346.498	312.982	357.287	333.09	360.059
ENSMUSG00000032783	Troap	HB13	86.4227	85.4751	96.2396	98.0847	88.4278	70.4959	66.5254	70.3627	80.9908	90.1256	202.159	197.843	236.662	206.677	185.477	147.367	101.507	130.939	191.266
ENSMUSG00000033952	Aspm	HB13	128.936	135.554	204.455	146.839	126.328	127.303	122.399	118.712	131.82	122.89	654.078	593.532	828.543	630.108	444.907	278.45	271.575	337.549	518.932
ENSMUSG00000034206	Polq	HB13	185.233	172.209	185.819	179.776	163.273	150.669	180.062	175.57	181.111	166.584	317.236	306.744	405.265	337.742	229.654	197.17	173.013	199.939	267.497
ENSMUSG00000034311	Kif4	HB13	110.367	128.773	155.958	132.83	117.582	127.303	101.096	129.187	97.8384	125.383	565.157	573.897	714.439	561.476	384.537	279.784	249.195	293.549	340.238
ENSMUSG00000034906	Ncaph	HB13	140.692	137.787	190.505	145.584	149.246	148.686	146.27	117.372	136.117	151.682	621.167	610.977	750.254	559.147	475.505	299.732	294.696	398.237	438.929
ENSMUSG00000035683	Melk	HB13	87.9985	95.5935	120.444	99.6148	92.4795	85.1669	91.9164	82.764	71.6166	88.553	280.11	275.41	373.502	262.661	201.799	177.606	173.959	180.292	250.517
ENSMUSG00000037474	Dtl	HB13	92.5492	111.07	138.601	101.127	108.487	100.647	118.999	96.0013	97.8384	96.1565	320.597	301.165	380.317	290.219	223.266	201.32	188.971	209.26	256.997
ENSMUSG00000037544	Dlgap5	HB13	188.474	181.587	207.92	177.385	172.137	154.613	158.758	155.302	169.14	148.189	571.751	649.112	798.354	592.899	455.112	322.237	279.594	316.712	485.245
ENSMUSG00000037628	Cdkn3	HB13	71.9142	85.4751	86.4678	94.9626	70.7179	66.1293	76.7061	61.0971	78.8329	83.6273	141.765	151.279	189.144	157.415	123.533	116.635	102.682	108.349	123.566
ENSMUSG00000041431	Ccnb1	HB13	131.318	131.048	185.819	154.305	113.086	115.512	101.096	117.372	107.722	131.523	644.207	615.337	763.68	614.996	461.233	359.122	268.898	305.518	399.564
ENSMUSG00000044783	Hjurp	HB13	1593.45	1600.68	1575.44	1677.24	1710.56	1439.32	1523.82	1530.74	1556.25	1594.73	2353.44	2306.36	2870.62	2419.83	2491.08	1722.62	2988.07	1947.28	2467.62
ENSMUSG00000045328	Cenpe	HB13	185.233	165.899	239.923	183.351	172.137	134.564	159.787	157.718	161.058	160.893	930.984	875.254	1183.61	856.32	562.974	455.897	410.649	475.467	671.22
ENSMUSG00000046179	E2f8	HB13	185.233	178.472	222.847	177.385	186.708	167.259	179.06	186.1	173.149	181.188	658.464	607.707	784.933	582.428	459.193	397.146	392.31	410.77	543.97
ENSMUSG00000051378	Kif18b	HB13	95.463	103.54	151.059	115.481	118.692	114.411	103.596	110.547	109.309	107.356	492.521	556.434	697.644	526.523	376.327	285.113	241.094	324.907	390.098
ENSMUSG00000058290	Espl1	HB13	145.299	165.899	217.121	173.787	173.116	136.611	225.271	118.712	144.572	167.716	636.528	694.834	1017.33	734.604	525.38	415.452	375.691	438.742	633.789
ENSMUSG00000000530	Acvrl1	HB14	230.955	248.334	231.971	246.121	261.944	248.17	283.636	249.838	282.099	251.756	266.525	326.779	325.635	257.845	732.197	433.732	1578.34	423.291	579.144
ENSMUSG00000000673	Haao	HB14	639.087	722.32	635.506	597.279	649.503	694.17	601.707	648.143	661.084	637.495	352.995	325.667	306.159	335.376	295.794	331.478	311.513	306.265	294.809
ENSMUSG00000001403	Ube2c	HB14	6476.59	6966.51	9901.46	11396.2	4852.18	7474.66	4528.98	6415.97	5738.48	9325.64	6691.28	6501.46	6939.39	8788.54	4274.89	11585	1263.86	3476.13	3264.25
ENSMUSG00000001542	Ell2	HB14	4318.6	3460.27	7332.17	7603.87	3218.23	5671.95	3367.07	5220.31	5599.55	4827.47	5377.31	4763.86	3842.83	6175.71	3855.15	8020.68	1312.85	3203.6	2645.87
ENSMUSG00000004018	Fancl	HB14	204.548	193.953	184.644	196.356	212.466	224.429	218.481	208.009	203.343	224.957	216.131	233.552	237.834	167.747	209.346	194.396	212.04	215.443	184.532
ENSMUSG00000005803	Sqor	HB14	391.925	433.341	489.658	457.409	422.923	361.842	483.481	432.099	381.332	396.421	589.329	660.002	614.712	506.696	1095.77	872.715	1942.48	903.617	896.15
ENSMUSG00000006715	Gmnn	HB14	163.329	171.161	183.468	153.068	146.193	148.686	161.84	141.818	131.82	152.841	370.809	282.144	373.502	292.606	253.973	231.412	265.325	266.491	293.208
ENSMUSG00000008540	Mgst1	HB14	450.477	501.552	550.695	447.462	505.559	428.072	566.659	586.734	479.481	479.147	1139.62	1085.75	1239.38	776.354	2218.2	1425.37	3871.19	1684.02	1649.78
ENSMUSG00000008845	Cd163	HB14	114.202	118.307	142.374	99.6148	131.662	105.366	179.06	89.6496	113.988	91.6696	88.3968	86.5305	83.5052	91.4527	100.089	94.1813	90.3743	95.4116	120.702
ENSMUSG00000009633	G0s2	HB14	194.929	208.222	205.611	217.36	240.605	136.611	204.816	244.233	207.226	221.718	155.499	141.314	163.425	177.939	331.023	160.495	598.129	196.036	255.379
ENSMUSG00000012519	Mlkl	HB14	111.654	140.007	129.651	128.918	129.539	117.698	158.758	125.304	120.069	135.153	277.85	342.315	349.607	260.254	396.841	361.75	486.363	398.237	404.295
ENSMUSG00000015217	Hmgb3	HB14	162.218	166.954	188.165	166.544	151.27	170.145	161.84	163.718	185.066	180.073	241.463	281.023	303.863	239.71	182.184	190.223	174.904	158.594	197.125
ENSMUSG00000018500	Adora2b	HB14	109.071	145.507	121.778	128.918	125.25	103.026	114.388	126.604	124.532	121.636	141.765	147.566	137.988	129.298	166.657	187.432	207.457	182.668	197.96
ENSMUSG00000018569	Cldn7	HB14	60.7849	53.014	64.8408	70.553	60.3267	53.014	60.4501	67.7577	65.6037	53.014	53.014	53.014	53.014	53.014	60.8389	53.014	53.014	53.014	67.4736
ENSMUSG00000019178	Styxl1	HB14	64.3187	66.7994	64.8408	53.014	53.014	63.5083	53.014	64.7852	65.6037	64.4758	67.9124	61.1474	53.014	53.014	53.014	53.014	60.2011	59.5849	59.8215
ENSMUSG00000019528	Gyg	HB14	592.045	656.498	631.161	740.984	633.438	567.546	644.092	606.136	584.422	628.261	1409.18	1670.86	1703.15	1175.72	3698.12	2583.04	5336.91	2478.01	2616.42
ENSMUSG00000019734	Tmc4	HB14	275.647	307.406	333.819	299.383	307.865	328.986	318.567	354.756	364.07	319.319	209.161	247.199	247.188	256.639	339.281	259.728	441.153	262.716	324.34
ENSMUSG00000019806	Aig1	HB14	205.613	198.046	203.298	202.222	167.226	171.105	188.042	167.293	205.933	185.634	280.11	261.901	290.062	228.763	396.841	316.951	466.381	390.857	397.199
ENSMUSG00000019832	Rab32	HB14	489.722	499.634	576.812	531.294	569.115	501.869	563.891	566.243	524.682	539.915	1035.88	1262.46	1074.26	864.429	1688.44	1756.06	2397.51	1704.33	1742.06
ENSMUSG00000020057	Dram1	HB14	235.146	283.89	297.188	265.484	292.31	233.59	325.149	313.065	293.353	301.479	751.596	1079.25	817.363	623.134	1168.4	1391.9	1573.19	1097.64	1279.77
ENSMUSG00000020120	Plek	HB14	22632.4	16246.7	23751.8	24834	17739.2	18167.3	14829.1	18660.6	20155.2	18673	22243.3	20047.5	22237.1	23093.9	30197.3	34001.1	29350.2	24110.9	22780.4
ENSMUSG00000020177	9530003J23Rik	HB14	53.014	53.014	53.014	53.014	53.014	53.014	60.4501	53.014	53.014	53.014	53.014	61.1474	53.014	53.014	60.8389	53.014	53.014	53.014	53.014
ENSMUSG00000020407	Upp1	HB14	89.5427	102.249	106.637	90.0928	100.116	94.4933	97.2532	86.2905	99.5365	94.6828	365.246	474.422	464.038	271.071	1789.17	920.439	3517.61	711.479	1170.34
ENSMUSG00000020490	Btnl10	HB14	248.713	187.787	260.253	236.959	179.936	233.59	174.033	227.337	186.381	192.269	197.471	236.972	234.316	261.457	184.381	294.422	101.507	161.849	153.574
ENSMUSG00000020884	Asgr1	HB14	53.014	53.014	53.014	61.1803	53.014	63.5083	60.4501	53.014	68.8049	53.014	67.9124	64.8605	70.7666	61.434	72.0557	77.4542	60.2011	64.891	59.8215
ENSMUSG00000021024	Psma6	HB14	919.588	900.42	894.569	836.247	878.438	899.718	872.082	853.436	822.584	882.205	1183.29	1254.87	1210.38	1150.28	1316.61	1300.5	1567.18	1210.19	1357.37
ENSMUSG00000021591	Glrx	HB14	546.949	504.429	708.225	565.404	524.373	523.78	574.041	534.941	553.958	520.362	1135.25	1491.07	1466.86	924.649	2879.7	1811.38	5070.89	1541.11	2172.32
ENSMUSG00000021772	Nkiras1	HB14	245.589	278.974	259.127	267.754	255.467	258.145	255.086	273.259	260.747	251.756	211.488	202.497	193.967	215.3	187.667	194.396	184.304	186.617	175.2
ENSMUSG00000022305	Lrp12	HB14	114.202	144.412	160.817	143.064	142.093	128.35	163.886	131.748	155.616	139.94	118.203	125.896	95.5374	123.698	147.337	127.725	217.522	173.924	162.305
ENSMUSG00000022323	Rida	HB14	725.045	587.72	777.609	756.321	532.432	597.272	497.364	517.655	619.729	587.197	529.965	518.197	673.002	581.264	826.229	919.149	621.472	710.75	502.486
ENSMUSG00000022663	Atg3	HB14	857.774	864.254	947.595	809.978	744.012	745.605	821.575	793.302	871.095	810.609	945.193	918.68	1021.79	858.637	1324.67	1143.39	1854.89	1225.44	1407.79
ENSMUSG00000022838	Eaf2	HB14	91.0587	96.9545	82.9199	107.016	96.3637	85.1669	94.6193	89.6496	90.7692	91.6696	90.0805	79.1943	79.649	87.9041	78.088	104.957	79.0592	75.1524	91.6209
ENSMUSG00000023094	Msrb2	HB14	161.105	182.623	182.29	165.33	151.27	173.021	169.99	149.217	163.763	171.105	139.224	117.889	139.292	122.281	174.456	121.446	195.472	145.391	144.706
ENSMUSG00000023345	Poc1a	HB14	102.434	102.249	105.198	112.701	102.557	117.698	106.054	91.2784	106.12	111.352	232.288	193.172	229.617	174.131	178.88	167.671	175.849	147.892	164.037
ENSMUSG00000023349	Clec4n	HB14	121.674	111.07	149.828	144.326	119.797	126.252	135.613	126.604	126.004	120.375	211.488	253.994	223.728	185.507	293.714	278.45	480.284	307.759	306.003
ENSMUSG00000023367	Tmem176a	HB14	266.35	239.376	336.032	309.5	347.918	228.098	458.467	222.809	273.323	333.968	295.898	332.331	301.566	286.636	458.173	505.343	652.576	572.846	565.079
ENSMUSG00000024135	Srbd1	HB14	345.257	348.308	355.914	345.323	341.563	361.842	348.598	374.421	334.393	367.334	394.136	418.456	435.812	403.727	340.312	370.939	348.508	350.168	352.93
ENSMUSG00000024164	C3	HB14	1881.82	1977.48	2832.78	2321.91	2342.13	1739.66	3195.98	2535.61	2157.13	2501.06	8763.5	9918.08	9136.13	8513.87	12443.3	14250.8	21930.7	15364.8	17644.3
ENSMUSG00000024679	Ms4a6d	HB14	171.061	230.383	261.378	210.391	220.951	193.84	301.606	189.586	240.512	242.144	963.77	1411.99	1229.34	716.041	2570.62	2478.88	3781.08	2351.14	2698.57
ENSMUSG00000025068	Gsto1	HB14	552.965	542.754	628.988	736.601	612.902	592.902	540.81	669.669	586.858	684.662	644.207	620.786	694.284	659.155	1001.94	969.435	1096.2	922.52	775.589
ENSMUSG00000025198	Erlin1	HB14	464.575	484.283	496.205	576.399	543.173	434.235	557.43	485.211	477.035	537.857	577.245	550.974	602.372	499.694	717.02	790.118	1024.81	825.062	782.593
ENSMUSG00000025283	Sat1	HB14	2835.04	3162.43	3186.67	3512.62	3096.76	3012.29	3303.94	3452.36	3036.94	3298.02	4110.13	4274.8	3667.99	3417.24	5496.81	5593.84	8681.71	6155.38	4672.08
ENSMUSG00000025348	Itga7	HB14	110.367	131.048	110.882	116.858	126.328	104.2	99.828	94.4516	109.309	121.636	91.7315	106.745	87.1333	78.1379	85.066	82.0625	90.3743	84.2715	83.0204
ENSMUSG00000025351	Cd63	HB14	217.274	265.174	211.376	227.76	221.892	203.177	258.907	219.405	231.606	241.073	214.972	204.818	190.352	181.73	316.545	208.209	475.071	210.035	197.125
ENSMUSG00000025888	Casp1	HB14	502.786	645.042	572.461	620.345	586.993	522.028	697.479	682.581	580.768	602.601	1349.18	1405.49	1388.81	1100.55	1588.7	1591.38	2459.32	1739.14	1466.75
ENSMUSG00000026248	Mrpl44	HB14	302.378	316.195	302.755	240.399	316.08	311.155	351.407	311.963	297.098	306.733	349.651	355.604	371.229	297.376	367.081	311.659	323.87	356.098	317.969
ENSMUSG00000026390	Marco	HB14	69.6507	160.598	105.198	70.553	113.086	101.842	268.44	61.0971	78.8329	60.8902	488.111	257.385	79.649	1076.25	410.154	374.875	1177.9	1607.86	2076.2
ENSMUSG00000026490	Cdc42bpa	HB14	316.706	279.958	342.665	384.299	244.329	286.985	219.452	309.761	318.263	285.682	311.629	273.162	329.065	308.091	415.27	435.036	315.047	309.252	264.27
ENSMUSG00000026495	Efcab2	HB14	234.099	189.846	202.14	201.051	176.045	217.068	204.816	226.206	200.749	226.035	165.285	138.788	158.43	152.186	171.123	188.829	188.039	158.594	152.694
ENSMUSG00000026575	Nme7	HB14	133.684	149.861	151.059	139.257	189.596	169.184	168.976	173.214	147.356	169.977	159.186	183.774	169.62	163.891	184.381	169.097	184.304	185.828	162.305
ENSMUSG00000026835	Fcnb	HB14	64.3187	60.5944	53.014	61.1803	63.6355	60.2412	73.035	67.7577	53.014	64.4758	75.1825	67.8539	79.649	61.434	114.746	99.6848	146.967	92.2175	88.0544
ENSMUSG00000026866	Kynu	HB14	369.637	368.668	350.396	345.323	366.952	425.43	414.83	408.192	340.586	378.771	232.288	260.773	205.943	249.397	232.841	316.951	304.44	258.181	207.937
ENSMUSG00000026976	Pax8	HB14	53.014	60.5944	53.014	53.014	53.014	53.014	53.014	61.0971	53.014	53.014	53.014	64.8605	53.014	53.014	53.014	53.014	53.014	53.014	62.8847
ENSMUSG00000026986	Hnmt	HB14	95.463	98.2994	134.793	102.621	120.897	96.9943	102.352	117.372	109.309	103.261	118.203	103.847	109.25	106.075	156.506	103.221	232.06	126.576	134.75
ENSMUSG00000027068	Dhrs9	HB14	416.186	344.424	515.835	313.99	393.168	324.533	275.096	354.756	302.086	318.272	421.84	393.141	555.214	447.101	1725.71	581.908	3477.28	684.512	1117.55
ENSMUSG00000027165	B230118H07Rik	HB14	77.8954	77.2173	82.9199	81.2458	84.1548	86.5681	84.762	80.9213	92.5842	86.9486	94.9484	93.1736	92.2685	96.5317	91.3716	88.359	101.507	91.1287	91.6209
ENSMUSG00000027555	Car13	HB14	74.0189	77.2173	67.8288	81.2458	85.6082	79.2227	80.0787	80.9213	71.6166	80.1175	86.6762	94.7606	70.7666	82.24	79.919	86.3238	86.3514	84.2715	72.8959
ENSMUSG00000027935	Rab13	HB14	138.369	140.007	136.066	156.772	127.402	136.611	129.075	129.187	141.773	130.304	148.054	140.053	167.149	126.511	186.572	204.079	183.368	171.524	160.569
ENSMUSG00000028165	Cisd2	HB14	814.883	909.935	764.604	875.639	806.353	894.497	955.603	869.538	808.027	873.002	964.863	978.368	969.318	836.624	1082.66	948.807	1186.49	1000.29	1043.78
ENSMUSG00000028291	Akirin2	HB14	349.325	415.037	369.14	450.778	394.071	411.331	387.832	392.954	440.303	407.825	518.958	440.428	470.805	470.494	454.092	401.071	514.132	461.521	383.782
ENSMUSG00000028386	Slc46a2	HB14	53.014	53.014	53.014	53.014	53.014	53.014	60.4501	67.7577	53.014	53.014	53.014	53.014	53.014	53.014	53.014	53.014	53.014	53.014	53.014
ENSMUSG00000028955	Vamp3	HB14	834.834	833.79	868.589	791.366	850.856	841.409	857.392	888.857	803.174	873.002	1044.61	981.623	1005.05	1007.99	1204.7	1233.55	1497.59	1150.65	1138.51
ENSMUSG00000029233	Srd5a3	HB14	591.044	660.315	656.138	584.093	632.545	606.884	582.343	568.4	577.113	591.306	646.401	669.8	696.524	692.829	828.25	746.207	857.818	747.173	674.338
ENSMUSG00000029617	Ccz1	HB14	603.06	648.861	651.795	632.421	612.008	613.873	688.278	659.983	601.471	679.537	832.578	870.911	802.827	742.724	978.726	977.17	1079.86	940.695	895.372
ENSMUSG00000029649	Pomp	HB14	876.72	950.845	790.611	859.228	804.572	784.81	862.901	804.043	780.118	913.898	1544.45	1702.26	1683.09	1317.92	1842.56	1914.29	2176.88	1783.38	1931.23
ENSMUSG00000029810	Tmem176b	HB14	399.006	472.762	518.015	529.092	548.542	394.567	720.476	372.238	432.947	565.621	409.658	453.595	451.625	434.221	740.29	766.874	1004.16	854.163	920.246
ENSMUSG00000030340	Scnn1a	HB14	412.146	490.041	535.449	580.796	410.309	348.54	287.426	400.576	399.792	424.395	526.663	480.994	488.839	564.969	685.642	682.877	1177.9	702.005	545.534
ENSMUSG00000030402	Ppm1n	HB14	60.7849	60.5944	72.8328	67.9168	63.6355	60.2412	63.8193	53.014	53.014	60.8902	72.948	75.0918	68.0952	61.434	64.3993	72.293	70.392	66.9436	67.4736
ENSMUSG00000031144	Syp	HB14	102.434	108.597	97.7775	98.0847	98.8782	103.026	109.673	96.0013	101.212	94.6828	102.604	91.5602	97.1344	93.1747	112.171	101.465	125.716	108.349	97.2781
ENSMUSG00000031504	Rab20	HB14	156.633	156.327	159.606	158.001	146.193	147.692	131.268	161.324	147.356	165.449	150.547	145.075	152.128	193.021	262.379	219.166	361.672	175.52	282.784
ENSMUSG00000031527	Eri1	HB14	737.029	746.151	761.353	795.746	776.969	743.862	806.877	765.369	804.387	748.175	1091.58	1062.98	1220.42	1048.49	874.725	952.675	948.224	1002.47	966.874
ENSMUSG00000031536	Polb	HB14	467.594	485.242	473.281	503.755	493.007	457.98	519.559	464.636	516.138	492.55	517.857	505.073	465.166	482.179	541.643	597.458	585.154	553.106	530.671
ENSMUSG00000031609	Sap30	HB14	286.977	318.146	332.713	327.438	306.951	285.189	317.626	289.89	264.525	295.167	374.145	440.428	390.53	363.725	545.707	571.538	583.424	531.89	516.583
ENSMUSG00000031629	Cenpu	HB14	116.72	106.088	155.958	149.339	111.947	112.191	127.973	134.291	131.82	119.108	168.919	146.322	143.18	133.434	130.843	142.917	106.151	133.53	122.615
ENSMUSG00000032301	Psma4	HB14	894.666	978.429	953.005	975.158	914.019	864.91	952.851	966.105	941.4	943.539	1549.9	1673.02	1674.18	1319.08	1487.94	1709.75	1758.71	1687.65	1623.42
ENSMUSG00000032344	Cgas	HB14	216.217	219.337	209.073	232.365	202.032	195.713	227.207	227.337	185.066	227.113	400.791	373.288	387.127	338.925	360.912	425.901	353.777	409.296	427.132
ENSMUSG00000032370	Lactb	HB14	380.787	409.252	379.046	412.042	422.923	476.426	476.073	413.63	416.994	367.334	403.008	398.649	400.734	369.619	410.154	377.498	422.859	426.971	442.859
ENSMUSG00000032698	Lmo2	HB14	6167.6	5817.1	8957.67	9862.47	4661.58	7271.76	4667.12	6608.47	6215.68	7122.95	6426.53	6387.86	5421.77	7986.46	4378.57	11394.8	1770.73	4042.89	3245.66
ENSMUSG00000033735	Spr	HB14	218.33	265.174	205.611	220.833	236.875	213.376	233.003	190.746	209.809	207.612	243.751	250.599	251.852	206.677	259.23	262.409	247.397	261.205	239.138
ENSMUSG00000034485	Uaca	HB14	84.8114	77.2173	72.8328	83.1129	76.2703	72.4247	86.248	67.7577	76.5725	81.8995	77.2924	64.8605	68.0952	86.068	81.6862	108.371	70.392	85.4599	80.3429
ENSMUSG00000035642	Aamdc	HB14	178.719	163.783	178.749	171.38	180.906	186.319	154.626	151.659	174.481	177.839	165.285	176.667	179.433	172.858	173.346	186.034	160.603	185.828	155.33
ENSMUSG00000036432	Siah2	HB14	294.171	288.8	281.563	288.116	344.287	264.475	294.994	285.462	285.853	301.479	348.536	356.71	367.819	318.783	392.741	399.763	391.436	445.359	415.325
ENSMUSG00000036835	Psenen	HB14	1051.11	1175.21	1268.69	1371.67	994.933	1095.36	955.603	1047.6	1051.64	1136.59	1112.32	1187.67	1121.13	1263.59	1207.72	1584.94	1124.58	1006.1	1043
ENSMUSG00000036902	Neto2	HB14	106.449	95.5935	96.2396	84.9241	88.4278	87.9426	101.096	80.9213	88.9157	90.1256	115.459	124.578	147.035	134.802	119.806	101.465	95.4646	103.514	106.834
ENSMUSG00000036912	Piwil4	HB14	71.9142	73.4581	53.014	64.9096	60.3267	63.5083	60.4501	53.014	61.6434	60.8902	64.9062	61.1474	68.0952	61.434	67.2649	69.369	66.0535	68.8025	59.8215
ENSMUSG00000037405	Icam1	HB14	870.737	902.323	940.021	960.945	962.039	777.842	918.897	829.816	854.119	968.065	2139.79	2201.37	2184.49	1818.2	2000.68	2449.31	2178.6	2222.81	2509.47
ENSMUSG00000038059	Smim3	HB14	1908.66	1699.4	1903.63	1953.25	1368.88	1483.6	1239.84	1399.03	1706.2	1551.9	1592.44	1577.72	1649.66	1627.6	2100.38	2727.05	1688.29	1630.34	1651.33
ENSMUSG00000039063	Echdc3	HB14	77.8954	83.9158	88.1761	77.3	74.5168	89.2929	81.6825	86.2905	68.8049	83.6273	64.9062	64.8605	65.0492	73.6253	76.1803	66.0438	68.3277	72.1434	74.5015
ENSMUSG00000039114	Nrn1	HB14	83.1598	69.2176	70.4478	70.553	68.6112	70.4959	74.9158	67.7577	74.1814	78.2712	70.5477	70.4778	53.014	84.1827	67.2649	66.0438	63.4487	70.5246	69.4107
ENSMUSG00000039783	Kmo	HB14	1242.26	1402.23	1145.49	1178.4	1525.99	1441.06	1298.48	1460.07	1467.95	1365.21	629.946	470.04	406.398	590.573	470.409	627.244	405.412	623.241	406.659
ENSMUSG00000040158	Tax1bp3	HB14	389.901	413.109	413.093	490.524	390.459	376.892	396.218	365.686	396.103	398.495	504.641	571.715	542.852	474.001	814.102	682.877	907.764	618.861	658.746
ENSMUSG00000040711	Sh3pxd2b	HB14	114.202	125.328	136.066	128.918	157.301	119.864	172.014	135.556	138.954	136.355	193.944	220.967	223.728	257.845	335.153	194.396	484.626	350.168	407.447
ENSMUSG00000040713	Creg1	HB14	10009.5	9416.05	13624.8	15083.7	7161.47	10266.6	6726.33	9822.08	9946.18	12117.2	10876	11545.2	10280.7	12861.2	10223.1	21262.3	5043.43	7845.28	6879.3
ENSMUSG00000040829	Zmynd15	HB14	83.1598	78.9762	108.064	108.454	84.1548	74.2412	84.762	70.3627	65.6037	81.8995	112.68	133.688	103.32	109.123	79.919	127.725	80.5944	96.4548	119.741
ENSMUSG00000040963	Asgr2	HB14	60.7849	64.0343	67.8288	53.014	60.3267	53.014	66.5254	64.7852	65.6037	64.4758	53.014	67.8539	65.0492	65.2897	53.014	74.963	66.0535	68.8025	67.4736
ENSMUSG00000041135	Ripk2	HB14	449.47	491.96	427.342	562.105	484.935	472.914	473.294	490.622	502.704	451.278	471.568	474.422	429.03	391.979	455.112	555.977	540.136	534.085	471.912
ENSMUSG00000041362	Shtn1	HB14	145.299	156.327	154.737	145.584	157.301	156.575	244.549	136.816	134.69	180.073	321.717	360.028	326.778	274.669	776.698	592.275	1231.2	653.886	929.573
ENSMUSG00000041707	Tmem273	HB14	102.434	102.249	99.2955	105.565	116.467	82.2714	115.55	111.931	97.8384	103.261	91.7315	82.975	90.5912	120.856	150.793	121.446	153.826	138.655	149.159
ENSMUSG00000042694	Stn1	HB14	328.958	303.495	343.77	312.868	328.834	322.752	365.435	298.732	370.239	356.923	393.026	408.557	395.066	370.797	463.272	399.763	444.635	449.768	453.072
ENSMUSG00000042817	Flt3	HB14	220.44	272.081	278.207	251.83	262.868	247.261	286.479	198.83	217.533	227.113	188.042	194.342	167.149	182.991	279.124	242.238	228.436	251.364	218.671
ENSMUSG00000043051	Disc1	HB14	98.2994	106.088	93.0965	130.227	115.346	86.5681	108.475	103.458	102.867	103.261	144.29	146.322	169.62	142.909	162.164	157.603	145.98	156.142	185.376
ENSMUSG00000045404	Kcnk13	HB14	86.4227	80.6729	97.7775	88.4085	98.8782	86.5681	114.388	72.7347	87.0186	81.8995	72.948	61.1474	68.0952	82.24	102.858	94.1813	143.999	96.4548	116.832
ENSMUSG00000045790	Ccdc149	HB14	60.7849	53.014	53.014	53.014	63.6355	68.4181	63.8193	53.014	53.014	53.014	53.014	61.1474	53.014	61.434	53.014	53.014	66.0535	62.5338	67.4736
ENSMUSG00000046688	Tifa	HB14	510.821	591.544	533.271	590.687	587.887	544.796	553.737	560.848	541.763	588.225	917.868	919.765	864.31	705.596	1063.49	1336.55	1244.95	985.031	944.339
ENSMUSG00000047246	Hist1h2be	HB14	278.74	266.161	321.636	270.022	234.074	258.145	237.821	286.569	272.067	270.882	244.895	214.066	236.662	277.065	258.179	299.732	235.678	261.205	187.904
ENSMUSG00000049103	Ccr2	HB14	1956.38	2313.38	2704.38	2004.52	2617.93	2331.39	3552.81	2545.24	2506.43	2888.35	6058.27	7533.6	7260.05	4705.35	11290.9	9201.94	15164.3	12038.7	10628.8
ENSMUSG00000049119	Fam110b	HB14	193.856	179.511	186.992	242.69	180.906	166.294	169.99	173.214	179.788	163.175	167.71	163.484	190.352	176.671	185.477	232.769	130.889	165.896	167.489
ENSMUSG00000050677	Ccdc96	HB14	64.3187	66.7994	67.8288	67.9168	68.6112	68.4181	71.0391	64.7852	78.8329	64.4758	72.948	64.8605	73.2004	68.4028	79.919	61.9364	75.8286	76.5689	71.2066
ENSMUSG00000050945	Zfp438	HB14	156.633	170.111	151.059	137.98	157.301	135.589	138.839	147.992	127.468	147.019	102.604	115.16	127.386	129.298	110.871	124.603	111.772	127.454	125.458
ENSMUSG00000051439	Cd14	HB14	209.863	168.008	311.649	165.33	254.541	160.48	346.725	193.061	147.356	221.718	214.972	232.411	268.116	273.47	891.896	378.809	2286.77	420.346	801.269
ENSMUSG00000052955	Cpvl	HB14	53.014	53.014	53.014	53.014	53.014	53.014	53.014	53.014	53.014	53.014	53.014	53.014	53.014	65.2897	53.014	53.014	63.4487	53.014	53.014
ENSMUSG00000053279	Aldh1a1	HB14	21862.5	22948.3	36309.8	40541.2	17707.3	29156.2	16136.3	27971.7	29483.5	25726.1	30412	30016.8	27783.9	36327.1	26223	50734.8	6532.24	19631.3	18769.1
ENSMUSG00000053475	Tnfaip6	HB14	53.014	60.5944	77.1487	64.9096	53.014	66.1293	53.014	67.7577	65.6037	72.1903	61.178	61.1474	65.0492	53.014	76.1803	61.9364	99.1262	75.1524	65.3365
ENSMUSG00000053647	Gper1	HB14	67.1621	66.7994	61.1343	67.9168	72.674	66.1293	60.4501	67.7577	53.014	64.4758	64.9062	53.014	61.2735	71.1348	53.014	53.014	60.2011	59.5849	62.8847
ENSMUSG00000054474	Thnsl2	HB14	67.1621	71.4155	64.8408	67.9168	66.2912	72.4247	74.9158	70.3627	74.1814	60.8902	64.9062	75.0918	79.649	61.434	67.2649	53.014	53.014	62.5338	71.2066
ENSMUSG00000054675	Tmem119	HB14	60.7849	69.2176	70.4478	70.553	74.5168	63.5083	68.8905	84.5511	68.8049	76.3479	84.9138	67.8539	61.2735	65.2897	81.6862	72.293	90.3743	77.9385	77.5195
ENSMUSG00000056185	Snx32	HB14	192.781	206.193	191.674	180.969	205.835	181.591	193.988	191.904	183.749	186.743	153.029	169.504	157.175	161.308	182.184	145.888	154.799	161.037	169.209
ENSMUSG00000058056	Palld	HB14	429.307	374.476	403.219	464.037	338.837	311.155	279.843	315.266	369.006	360.047	342.957	354.497	397.333	437.735	439.801	581.908	442.024	331.603	448.359
ENSMUSG00000058715	Fcer1g	HB14	2414.64	2329.51	2851.12	2700.31	1994.45	1928.83	2175.66	2463.93	2302.17	2375.69	4211.46	4857.99	4479.77	3822.38	7587.24	6286.69	9260.04	6201.76	6527.58
ENSMUSG00000059920	4930453N24Rik	HB14	821.866	839.503	884.827	871.263	779.641	925.817	804.121	811.561	884.432	877.093	1007.47	1026.1	976.018	989.473	889.876	897.224	747.507	861.437	784.15
ENSMUSG00000060802	B2m	HB14	30535.3	33747.5	38675.1	32173.1	26603.4	28362	27133.1	26277.8	30160	30482.7	61474.2	70768.8	70328.5	59330.2	68306.8	91426.7	61556.4	65402.4	58775.3
ENSMUSG00000062169	Cnih4	HB14	344.239	366.731	339.349	394.294	350.64	376.008	388.764	367.871	396.103	368.374	395.245	410.757	381.452	376.685	389.665	484.539	521.936	484.27	467.204
ENSMUSG00000062727	Hist1h2bk	HB14	53.014	53.014	53.014	75.1894	70.7179	53.014	53.014	53.014	71.6166	53.014	53.014	72.8674	70.7666	53.014	67.2649	69.369	53.014	72.1434	53.014
ENSMUSG00000063234	Gpr84	HB14	81.462	71.4155	67.8288	72.9541	88.4278	86.5681	80.0787	84.5511	74.1814	78.2712	128.89	167.102	113.568	120.856	142.69	201.32	213.869	126.576	142.014
ENSMUSG00000063458	Lrmda	HB14	81.462	86.9995	79.1471	91.7444	92.4795	85.1669	89.1317	86.2905	83.0656	101.871	114.074	129.816	98.7095	99.7905	151.94	130.815	188.971	158.594	147.383
ENSMUSG00000063594	Gng8	HB14	53.014	53.014	61.1343	64.9096	63.6355	53.014	53.014	61.0971	53.014	53.014	61.178	53.014	61.2735	53.014	53.014	61.9364	60.2011	53.014	53.014
ENSMUSG00000063882	Uqcrh	HB14	2836.03	2935.72	3748.74	3767.73	2338.58	2983.67	2175.66	2777.38	2802.51	3545.64	2847.16	3056.38	2953.04	3441.48	2900.84	4478.06	2134.81	2596.17	2529.62
ENSMUSG00000064368	mt-Nd6	HB14	2986.09	3346.45	3058.28	2856.24	3111.83	3449.4	3646.13	3992.5	3268.94	3499.78	2855.88	2255.49	2188.94	2133.47	2136.64	2274.41	2868.76	2914.39	2041.32
ENSMUSG00000066705	Fxyd6	HB14	60.7849	66.7994	67.8288	64.9096	60.3267	53.014	68.8905	64.7852	61.6434	53.014	53.014	61.1474	53.014	61.434	53.014	53.014	70.392	59.5849	59.8215
ENSMUSG00000068129	Cst7	HB14	336.094	351.22	369.14	326.319	286.807	309.369	305.38	318.566	294.601	331.878	624.459	695.922	778.222	713.72	518.262	314.305	344.115	554.569	661.865
ENSMUSG00000070291	Ddx43	HB14	92.5492	92.8177	84.7178	91.7444	88.4278	89.2929	86.248	96.0013	90.7692	81.8995	116.835	123.254	135.367	101.388	101.48	94.1813	96.6982	113.977	109.89
ENSMUSG00000071847	Apcdd1	HB14	311.594	278.974	313.87	311.746	245.259	249.986	202.854	237.49	240.512	240.003	249.463	269.788	293.516	287.831	368.109	338.07	323.87	271.015	317.969
ENSMUSG00000073802	Cdkn2b	HB14	64.3187	64.0343	91.4867	67.9168	70.7179	79.2227	81.6825	80.9213	65.6037	64.4758	96.5198	72.8674	77.6074	61.434	85.066	82.0625	68.3277	81.8252	65.3365
ENSMUSG00000078607	1810010H24Rik	HB14	91.0587	77.2173	81.0664	86.6873	88.4278	87.9426	73.035	82.764	78.8329	69.8904	70.5477	70.4778	77.6074	78.1379	64.3993	53.014	72.3079	68.8025	76.0389
ENSMUSG00000078812	Eif5a	HB14	3756.21	4053.07	4103.66	4209.27	3689.91	3843.99	3938.89	3672.7	3786.09	4419.9	5152.86	5184.75	5300.41	4931.56	4786.21	5640.12	5029.7	4821.96	4854.92
ENSMUSG00000079681	Zglp1	HB14	53.014	82.317	61.1343	64.9096	53.014	68.4181	68.8905	67.7577	68.8049	74.3295	70.5477	61.1474	61.2735	53.014	53.014	61.9364	74.1122	64.891	53.014
ENSMUSG00000091055	Siglec15	HB14	53.014	53.014	64.8408	61.1803	60.3267	53.014	60.4501	67.7577	61.6434	53.014	53.014	53.014	53.014	53.014	60.8389	53.014	53.014	53.014	53.014
ENSMUSG00000092074	Dynlt1a	HB14	145.299	159.533	147.356	141.799	170.176	129.394	138.839	175.57	124.532	133.947	157.96	184.953	196.371	182.991	210.421	199.938	218.434	237.677	223.603
ENSMUSG00000092137	#N/A	HB14	53.014	53.014	53.014	53.014	53.014	53.014	53.014	53.014	53.014	53.014	53.014	53.014	53.014	53.014	67.2649	66.0438	53.014	53.014	53.014
ENSMUSG00000095115	Itpripl2	HB14	471.619	527.431	694.123	645.592	670.915	486.958	712.198	629.837	545.422	593.36	892.725	1092.26	1007.28	928.123	1115.95	1133.09	1665.96	1285.69	1315.47
ENSMUSG00000096210	H1f0	HB14	153.257	344.424	324.961	294.88	359.706	272.595	322.329	365.686	307.069	369.414	456.114	519.29	485.459	415.464	545.707	496.243	528.004	511.389	503.27
ENSMUSG00000101355	Hist1h3h	HB14	53.014	53.014	77.1487	53.014	53.014	53.014	53.014	53.014	53.014	53.014	64.9062	64.8605	70.7666	53.014	53.014	66.0438	53.014	64.891	53.014
ENSMUSG00000110195	Pde2a	HB14	2613.41	2371.26	2080.65	1993.61	2402.44	2559.53	2635.07	2459.65	2172.84	2147.36	1420.09	1631.87	995	1937.16	2154.76	984.904	2245.56	1178.97	1985.5
ENSMUSG00000000861	Bcl11a	HB15	1664.06	1673.77	1459.89	1563.76	1691.04	1772.63	1773.8	1824.04	1798.09	1726.29	707.787	573.897	493.345	765.919	513.176	734.58	585.154	727.507	586.955
ENSMUSG00000000903	Vpreb3	HB15	453.499	417.929	312.759	359.821	412.111	361.842	355.15	432.099	415.766	352.755	150.547	165.898	130.068	182.991	173.346	212.326	111.772	142.877	130.137
ENSMUSG00000000915	Hip1r	HB15	3537.6	3756.2	3106.83	3137.55	3607.46	3752.93	3306.69	3482.31	3364.4	3326.55	2056.94	1813.79	1695.35	2203.91	1797.23	1738.05	1802.51	1669.51	1646.68
ENSMUSG00000001053	N4bp3	HB15	281.831	265.174	250.107	252.97	307.865	294.16	257.952	298.732	320.747	275.117	281.24	275.41	285.452	289.025	229.654	202.7	170.167	221.602	220.317
ENSMUSG00000003379	Cd79a	HB15	12824	13447.3	10840.9	10738.9	12498.7	13985.5	12121.5	12190.8	12032.5	12270	4525.27	3216.54	2360.49	4554.15	2503.16	4048.7	2461.04	3453.66	2535.05
ENSMUSG00000004383	Large1	HB15	86.4227	95.5935	99.2955	93.3667	81.1419	86.5681	94.6193	82.764	97.8384	111.352	112.68	102.376	126.037	109.123	113.463	119.853	118.31	123.04	121.66
ENSMUSG00000005540	Fcer2a	HB15	6667.34	6842.28	5578.27	5430.23	6185.47	7708.77	6520.51	7042.67	7193.02	6614.56	1511.73	1134.55	859.84	1766.22	624.859	993.928	728.532	1242.13	693.043
ENSMUSG00000008193	Spib	HB15	5117.43	5031.84	4237.43	4443.66	5206.78	5432.63	4868.38	4857.75	4648.74	4583.95	2274.96	1779.14	1211.5	2084.97	1661.24	2653.76	1129.74	1684.74	1247.18
ENSMUSG00000008305	Tle1	HB15	290.062	297.623	223.99	276.818	248.047	272.595	253.173	285.462	262.006	244.283	226.533	183.774	174.541	216.528	185.477	244.936	218.434	227.741	191.266
ENSMUSG00000014030	Pax5	HB15	9380.58	8778.78	7665.47	7670.37	9063.79	9786.28	8990.36	9846.68	9547.52	8626.73	3420.38	2470.88	1880.33	3638.86	1864.72	3020.2	1788.77	2464.23	1714.92
ENSMUSG00000014453	Blk	HB15	2974.17	2998.33	2533.9	2705.77	3075.48	3255.13	3115.46	3127.18	2831.51	2670.25	1266.24	895.883	695.404	1198.85	638.035	935.913	576.502	954.506	654.848
ENSMUSG00000014725	Adam28	HB15	53.014	53.014	61.1343	53.014	66.2912	53.014	53.014	61.0971	61.6434	53.014	53.014	53.014	53.014	61.434	53.014	53.014	53.014	53.014	65.3365
ENSMUSG00000015396	Cd83	HB15	801.912	821.411	806.862	1104.12	994.933	736.019	851.882	963.959	912.313	934.34	647.498	431.643	338.202	596.389	308.255	493.643	351.143	482.07	370.347
ENSMUSG00000015647	Lama5	HB15	115.465	128.773	88.1761	118.227	121.992	98.2241	102.352	102.001	94.3651	111.352	99.5988	111	97.1344	106.075	81.6862	115.009	94.2166	92.2175	95.0522
ENSMUSG00000017493	Igfbp4	HB15	1981.24	1880.68	1784.89	1541.94	2032.59	1728.37	1719.78	1602.47	1800.51	1805.83	778.963	577.17	539.48	845.893	386.589	662.184	662.94	743.532	543.97
ENSMUSG00000018417	Myo1b	HB15	71.9142	71.4155	72.8328	75.1894	63.6355	68.4181	81.6825	64.7852	74.1814	67.3626	75.1825	72.8674	68.0952	65.2897	74.1781	69.369	70.392	70.5246	74.5015
ENSMUSG00000019889	Ptprk	HB15	71.9142	77.2173	86.4678	88.4085	76.2703	72.4247	80.0787	67.7577	68.8049	78.2712	106.997	94.7606	97.1344	115.071	94.3579	72.293	80.5944	97.4883	90.4486
ENSMUSG00000020577	Tspan13	HB15	1340.78	1440.22	1482.57	1389.13	1282.76	1424.56	1331.47	1260.86	1343.35	1506	1066.46	1154.06	1155.72	1130.62	1660.23	1613.25	2210.36	1620.91	1558.27
ENSMUSG00000021175	Cdca7l	HB15	321.815	340.538	341.56	296.006	327.014	319.186	355.15	294.313	314.534	363.171	583.837	505.073	674.123	555.653	489.767	331.478	349.387	433.593	488.381
ENSMUSG00000022661	Cd200	HB15	437.375	482.363	415.286	369.843	436.424	497.485	438.986	462.469	435.399	420.255	205.665	187.308	157.175	236.067	192.033	195.784	169.216	205.384	176.052
ENSMUSG00000024334	H2-Oa	HB15	1202.45	1282.56	1067.65	1087.73	1152.21	1393.3	1149.1	1153.72	1095.24	1259.09	686.967	569.532	385.992	631.27	390.691	601.344	455.946	495.268	346.587
ENSMUSG00000024673	Ms4a1	HB15	5022.05	5127.63	4468.28	4572.3	5451.46	5724.85	5753.92	5395.71	5165.83	4779.58	2809.02	1901.49	1196.99	2266.26	1463.76	2593.32	1325.74	1953.81	1176.55
ENSMUSG00000026141	Col19a1	HB15	60.7849	53.014	53.014	61.1803	53.014	53.014	60.4501	53.014	61.6434	53.014	67.9124	61.1474	61.2735	53.014	60.8389	61.9364	63.4487	64.891	59.8215
ENSMUSG00000026447	Pik3c2b	HB15	1852.98	1800.96	1628.34	1804.89	2051.22	2024.27	1885.49	1753.4	1836.78	1688.56	751.596	613.157	540.604	918.86	617.762	742.332	598.993	664.826	610.379
ENSMUSG00000026616	Cr2	HB15	2856.9	2832.32	2431.38	2326.27	2642.76	3066.07	2918.73	3077.98	3010.35	2554.06	1149.45	785.092	665.16	1127.15	397.865	677.705	560.922	904.344	525.976
ENSMUSG00000026915	Strbp	HB15	1261.17	1264.51	1061.16	1107.39	1173.53	1208.32	1278.33	1463.28	1351.82	1192.74	621.167	499.603	479.824	627.783	412.201	513.139	407.158	545.06	438.929
ENSMUSG00000027552	E2f5	HB15	163.329	173.256	172.816	159.228	178.965	178.743	164.907	173.214	175.811	166.584	139.224	145.075	132.727	137.522	128.426	115.009	136.995	126.576	127.338
ENSMUSG00000028459	Cd72	HB15	1848.01	1798.11	1530.08	1728.52	1819.69	1974.82	1664.85	1710.59	1879.1	1847.63	1276.06	949.069	863.193	1127.15	779.732	1022.28	611.963	899.254	742.115
ENSMUSG00000028545	Bend5	HB15	327.938	277.006	277.088	262.076	279.458	322.752	294.994	320.766	278.34	253.887	166.498	143.825	136.68	140.224	124.764	157.603	129.861	139.503	121.66
ENSMUSG00000029254	Stap1	HB15	1377.59	1361.4	1198.45	1379.31	1356.45	1446.27	1429.49	1460.07	1481.26	1385.62	879.604	815.517	678.604	902.649	671.466	964.278	816.467	876.711	639.25
ENSMUSG00000029438	Bcl7a	HB15	983.367	1044.99	770.023	962.039	1054.48	986.697	861.983	975.758	976.54	942.517	542.067	466.752	496.724	576.609	400.939	489.742	348.508	493.802	405.871
ENSMUSG00000029603	Dtx1	HB15	1950.42	1795.27	1717.96	1617.23	1797.51	1888.05	1793.03	1694.53	1830.74	1834.38	1838.89	2007.59	2349.35	2188.9	1673.33	1220.67	1103.08	1398.9	1728.1
ENSMUSG00000030313	Dennd5b	HB15	1036.17	1000.3	894.569	1044.02	1114.9	1231.77	1060.17	1212.65	1250.18	1096.77	479.29	361.134	278.528	457.632	271.808	424.595	249.195	383.473	287.598
ENSMUSG00000030577	Cd22	HB15	9301.1	9506.15	7849.92	8171.8	9170.16	10220.7	9073.6	9210.38	9315.58	9118.82	4057.83	3018.5	2195.63	4195.2	2001.69	3310.77	2136.53	3288.4	2266.88
ENSMUSG00000030643	Rab30	HB15	236.192	280.941	252.365	243.834	297.806	304.901	281.74	310.862	283.351	331.878	189.225	123.254	147.035	184.25	109.562	142.917	121.51	135.246	128.274
ENSMUSG00000030724	Cd19	HB15	10845	11872.2	9874.5	9766.54	11131	12253.9	10773.2	11093.6	10906.6	10711.2	4289.92	3227.36	2419.53	4626.86	2181.95	3629.6	2179.45	3198.53	2285.48
ENSMUSG00000030796	Tead2	HB15	130.129	123.008	133.514	120.94	124.169	144.697	123.523	143.059	127.468	125.383	109.861	100.89	103.32	91.4527	79.919	92.2817	90.3743	97.4883	92.7782
ENSMUSG00000031767	Nudt7	HB15	279.771	247.34	286.034	288.116	283.134	275.297	276.996	272.148	256.964	257.081	252.883	230.128	231.968	232.418	298.912	261.069	305.324	258.181	261.848
ENSMUSG00000032053	Pou2af1	HB15	3456.12	3528.56	3185.59	2986	3264.34	3642.8	3679.98	3282.29	3090.11	3074.84	1822.53	1406.57	1068.68	1840.14	1243.01	1635.13	1414.25	1581.01	1038.34
ENSMUSG00000032220	Myo1e	HB15	1662.07	1483.9	1383.2	1425.15	1518.89	1603.39	1655.69	1540.37	1546.57	1315.21	987.809	725.296	664.039	933.912	538.594	726.827	567.847	732.606	654.068
ENSMUSG00000033705	Stard9	HB15	320.793	338.594	397.73	435.296	451.711	322.752	501.065	401.664	432.947	423.36	561.86	823.122	726.752	610.345	951.471	841.749	1157.26	1101.27	1202.94
ENSMUSG00000034903	Cobll1	HB15	723.047	744.245	636.592	676.31	702.125	756.062	709.439	696.566	698.762	617.999	603.604	572.806	587.782	583.592	428.563	381.43	356.41	504.795	492.3
ENSMUSG00000034981	Parm1	HB15	132.503	129.912	147.356	158.001	119.797	109.945	112.045	143.059	118.564	127.853	289.139	295.579	389.396	284.245	340.312	228.698	203.78	267.999	224.423
ENSMUSG00000035268	Pkig	HB15	901.645	869.965	927.036	904.081	865.982	967.566	856.473	939.287	914.737	883.227	666.14	666.534	579.924	683.541	689.691	801.737	692.293	670.66	586.955
ENSMUSG00000035873	Pawr	HB15	60.7849	66.7994	53.014	53.014	63.6355	53.014	71.0391	53.014	53.014	53.014	53.014	67.8539	65.0492	65.2897	72.0557	61.9364	72.3079	66.9436	67.4736
ENSMUSG00000036158	Prickle1	HB15	128.936	114.72	130.944	111.296	121.992	127.303	112.045	122.687	118.564	153.998	101.11	108.175	120.573	116.531	119.806	139.926	119.381	107.393	115.855
ENSMUSG00000036699	Zcchc12	HB15	60.7849	64.0343	70.4478	70.553	63.6355	68.4181	63.8193	77.0263	87.0186	60.8902	70.5477	67.8539	53.014	65.2897	81.6862	53.014	72.3079	53.014	62.8847
ENSMUSG00000037138	Aff3	HB15	2218.82	2066.68	1864.77	2164.86	2370.51	2366.96	2219.59	2257.44	2197.02	2201.39	999.827	740.521	642.745	983.687	559.928	854.652	511.53	837.431	643.15
ENSMUSG00000037922	Bank1	HB15	3554.5	3475.45	3206.09	3040.51	3645.58	3921.17	3979.15	4077	3889.99	3547.68	1571.72	1019.59	891.129	1529.4	713.984	1263.16	961.134	1251.57	844.053
ENSMUSG00000038400	Pmepa1	HB15	198.143	176.389	165.64	155.54	189.596	167.259	184.06	158.922	163.763	177.839	161.633	133.688	130.068	133.434	118.552	133.877	119.381	130.072	118.775
ENSMUSG00000039452	Snx22	HB15	196.001	173.256	218.268	206.896	168.21	191.025	160.814	174.393	154.248	167.716	192.766	190.83	172.084	186.763	163.29	235.478	126.757	147.892	148.272
ENSMUSG00000040258	Nxph4	HB15	53.014	53.014	53.014	53.014	53.014	53.014	53.014	53.014	53.014	53.014	61.178	53.014	53.014	53.014	53.014	69.369	53.014	53.014	53.014
ENSMUSG00000040270	Bach2	HB15	3881.41	3847.26	3446.67	3748.11	3942.59	4180.46	3706.51	4152.94	4234.34	3793.25	1879.23	1411.99	1310.76	2039.94	945.413	1480.71	986.951	1475.82	1119.88
ENSMUSG00000040434	Large2	HB15	53.014	60.5944	61.1343	61.1803	60.3267	66.1293	63.8193	64.7852	53.014	64.4758	64.9062	64.8605	68.0952	65.2897	60.8389	66.0438	60.2011	53.014	53.014
ENSMUSG00000040592	Cd79b	HB15	8429.81	9024.4	6954.65	6755.79	8061.22	9684.84	8424.13	7999.8	8041.08	7649.69	3247.11	2436.25	1653	3315.66	1867.74	2818.34	1702.89	2337.36	1654.44
ENSMUSG00000040624	Plekhg1	HB15	192.781	182.623	215.974	262.076	281.297	196.648	282.688	234.111	235.427	203.247	310.507	357.816	288.91	296.184	318.615	347.288	470.726	405.611	328.318
ENSMUSG00000040875	Osbpl10	HB15	67.1621	64.0343	53.014	70.553	63.6355	72.4247	60.4501	53.014	61.6434	64.4758	64.9062	53.014	53.014	82.24	60.8389	53.014	63.4487	53.014	59.8215
ENSMUSG00000041538	H2-Ob	HB15	7174.03	7177.99	6062.6	6477.82	7139.3	8342.61	7085.84	7101.48	7205.1	7373.59	2683.69	1945.88	1517.02	2896.63	1289.39	2104.65	1540.55	2169.16	1434.95
ENSMUSG00000041729	Coro2b	HB15	86.4227	88.493	96.2396	81.2458	88.4278	82.2714	89.1317	80.9213	76.5725	85.3083	72.948	79.1943	77.6074	86.068	72.0557	92.2817	75.8286	77.9385	78.952
ENSMUSG00000042474	Fcmr	HB15	7031.96	7187.48	5647.31	5993.82	6349.46	7835.36	6731.82	6702.58	6799.19	6700.14	2876.59	2107.19	1657.46	2868.92	1379.1	2163.81	1464.09	2105.35	1395.38
ENSMUSG00000042476	Abcb4	HB15	1086.96	1012.66	1402.64	1416.42	776.969	951.042	688.278	1108.71	891.706	1074.3	1313.17	1549.56	1172.45	1396.52	735.232	1864.12	255.479	624.701	464.85
ENSMUSG00000042514	Klhl14	HB15	377.747	357.04	306.092	354.248	407.604	443.913	356.086	382.056	412.082	361.089	176.138	167.102	131.4	210.379	162.164	225.979	138.002	159.41	145.6
ENSMUSG00000043079	Synpo	HB15	95.463	98.2994	112.275	88.4085	93.7908	94.4933	124.642	102.001	102.867	100.467	81.2368	97.8652	93.9163	110.628	101.48	116.635	112.876	95.4116	98.3749
ENSMUSG00000043243	Fam129c	HB15	994.326	1060.2	793.862	940.17	1178.86	1014.52	881.263	976.83	971.694	891.407	527.764	366.66	285.452	433.049	460.213	611.706	214.783	336.063	269.11
ENSMUSG00000045731	Pnoc	HB15	53.014	60.5944	53.014	53.014	53.014	60.2412	53.014	53.014	53.014	53.014	53.014	53.014	53.014	53.014	53.014	53.014	60.2011	53.014	53.014
ENSMUSG00000047880	Cxcr5	HB15	3380.6	3442.25	3213.64	3310.91	3532.98	3437.26	3489.68	3580.71	3397.02	3105.41	1529.18	1135.63	862.075	1651.86	733.209	1088	931.869	1259.56	952.887
ENSMUSG00000048031	Fcrl5	HB15	176.538	174.302	189.335	186.913	166.24	202.246	254.13	206.865	144.572	185.634	219.605	154.966	130.068	162.601	135.626	228.698	175.849	200.718	188.746
ENSMUSG00000048240	Gng7	HB15	60.7849	53.014	67.8288	61.1803	77.9514	63.5083	76.7061	70.3627	71.6166	67.3626	75.1825	64.8605	68.0952	65.2897	67.2649	66.0438	74.1122	68.8025	69.4107
ENSMUSG00000050350	Gpr18	HB15	1042.14	1069.71	954.087	845.002	964.706	1077.98	1006.98	1058.32	943.824	984.413	840.235	762.266	734.587	693.989	574.142	708.734	593.804	696.175	579.925
ENSMUSG00000050921	P2ry10	HB15	1115.84	1047.84	1261.12	1205.7	1389.3	1134.47	1123.44	1282.29	1334.88	1292.76	955.028	797.046	796.117	1013.78	561.959	533.917	605.047	713.665	599.45
ENSMUSG00000052013	Btla	HB15	3852.59	4381.23	3893.3	3580.21	4521.51	4934.03	4498.79	5118.71	4724.86	4562.55	1674.23	1482.4	986.067	1787.01	1223.86	1521.89	1549.14	1559.98	1126.09
ENSMUSG00000054728	Phactr1	HB15	64.3187	64.0343	72.8328	67.9168	60.3267	68.4181	74.9158	67.7577	65.6037	53.014	61.178	67.8539	61.2735	80.2297	53.014	82.0625	68.3277	76.5689	74.5015
ENSMUSG00000055421	Pcdh9	HB15	53.014	53.014	53.014	53.014	63.6355	53.014	53.014	53.014	53.014	53.014	53.014	53.014	53.014	53.014	64.3993	53.014	53.014	53.014	53.014
ENSMUSG00000057098	Ebf1	HB15	2392.77	2455.7	1965.16	2065.6	2321.73	2716.53	2175.66	2502.44	2351.73	2139.21	941.914	585.898	473.06	896.859	608.637	690.635	564.384	669.931	508.753
ENSMUSG00000057182	Scn3a	HB15	53.014	53.014	53.014	61.1803	60.3267	63.5083	66.5254	74.9423	53.014	67.3626	53.014	64.8605	61.2735	53.014	53.014	53.014	63.4487	53.014	53.014
ENSMUSG00000059042	Klk1b9	HB15	53.014	53.014	53.014	53.014	60.3267	53.014	53.014	53.014	61.6434	53.014	61.178	61.1474	61.2735	71.1348	67.2649	69.369	63.4487	59.5849	62.8847
ENSMUSG00000059994	Fcrl1	HB15	1721.73	1725.98	1491.21	1385.86	1694.59	1696.26	1608.99	1661.35	1599.79	1610.03	881.791	639.309	489.966	828.513	550.787	725.535	644.802	672.847	547.88
ENSMUSG00000061132	Blnk	HB15	1775.43	1936.68	1572.2	1573.58	1756.7	2003.45	1787.54	1857.22	1696.53	1721.19	833.672	536.776	458.397	769.398	507.072	702.271	488.968	649.509	438.929
ENSMUSG00000062157	Ifnlr1	HB15	187.395	180.549	226.273	148.091	171.157	174.932	151.508	195.372	171.815	145.847	146.803	173.093	163.425	133.434	530.463	224.619	990.393	214.671	362.435
ENSMUSG00000064080	Fbln2	HB15	71.9142	75.3837	84.7178	79.3126	76.2703	60.2412	78.423	64.7852	65.6037	64.4758	84.9138	61.1474	68.0952	68.4028	53.014	82.0625	80.5944	64.891	76.0389
ENSMUSG00000068105	Tnfrsf13c	HB15	1403.46	1355.7	1123.87	1208.98	1338.7	1363.78	1275.58	1470.78	1425.62	1317.26	647.498	476.613	353.025	556.818	462.253	651.834	395.806	477.668	412.962
ENSMUSG00000068205	Macrod2	HB15	74.0189	86.9995	84.7178	93.3667	79.5722	72.4247	84.762	72.7347	78.8329	76.3479	88.3968	77.1919	85.3435	87.9041	85.066	86.3238	82.0862	85.4599	80.3429
ENSMUSG00000070504	Fcrl6	HB15	64.3187	75.3837	82.9199	64.9096	68.6112	79.2227	60.4501	67.7577	76.5725	53.014	99.5988	108.175	98.7095	91.4527	88.2825	94.1813	91.6728	99.5285	104.766
ENSMUSG00000071042	Rasgrp3	HB15	1788.35	1675.67	1496.6	1565.94	1686.6	1653.74	1704.22	1870.06	1772.7	1716.09	764.733	601.165	487.713	819.243	432.651	680.291	515.866	645.132	461.71
ENSMUSG00000071691	Gm960	HB15	53.014	53.014	53.014	53.014	53.014	53.014	53.014	53.014	53.014	60.8902	61.178	53.014	53.014	53.014	53.014	53.014	53.014	53.014	53.014
ENSMUSG00000074575	Kcng1	HB15	152.128	135.554	133.514	143.064	132.718	141.682	158.758	149.217	133.258	125.383	91.7315	91.5602	68.0952	115.071	67.2649	74.963	87.7157	80.5621	92.7782
ENSMUSG00000076617	Ighm	HB15	34946.2	36510.9	31149.8	30723.4	34511.1	38061.7	36513.5	34064	33933.8	33171.3	14646.6	11231.5	8039.44	15046.9	9959.42	14889.6	8489.51	13203.9	9656.59
ENSMUSG00000079465	Col4a3	HB15	71.9142	60.5944	77.1487	72.9541	53.014	63.5083	60.4501	67.7577	68.8049	72.1903	72.948	61.1474	61.2735	53.014	72.0557	66.0438	74.1122	66.9436	59.8215
ENSMUSG00000092035	Peg10	HB15	1929.54	1648.14	2275.99	2658.88	1538.41	1599.92	1262.75	2163.28	2322.72	1846.61	1431	1479.15	1648.54	1851.69	1661.24	2514.89	1109.11	1453.33	1184.31
ENSMUSG00000092060	Bend4	HB15	397.995	339.566	433.913	445.251	376.904	370.698	349.535	335.041	381.332	388.119	266.525	293.343	315.333	366.083	323.788	420.677	366.932	337.549	360.851
ENSMUSG00000104213	Ighd	HB15	16638.9	18075	13639.9	14628.1	15446.1	18829.7	15833.5	17229.8	16185.6	16314.6	5824.02	4266.14	3141.25	5993.36	2517.26	4182.39	3345.97	4321.91	2840.38
ENSMUSG00000000253	Gmpr	HB16	693.076	540.839	838.271	800.125	568.22	587.657	381.305	564.085	732.773	604.655	507.946	486.469	551.843	603.368	689.691	929.465	583.424	556.763	456.214
ENSMUSG00000001786	Fbxo7	HB16	1895.74	1981.28	2806.89	2802.81	1468.3	2129.26	1543.06	2223.2	2041.09	2149.4	2353.44	2490.37	2057.48	2564.14	1582.66	3366.05	769.925	1368.43	1340.3
ENSMUSG00000001911	Nfix	HB16	376.734	435.266	404.317	455.199	394.974	363.614	451.976	460.302	392.412	397.458	517.857	590.26	563.079	538.179	727.138	813.355	852.65	787.946	882.156
ENSMUSG00000002020	Ltbp2	HB16	376.734	388.014	333.819	403.171	306.951	282.494	266.536	288.783	304.578	266.642	272.192	294.461	345.047	312.846	179.982	323.558	174.904	176.317	146.492
ENSMUSG00000002500	Rpl3l	HB16	79.7104	98.2994	67.8288	83.1129	82.6675	72.4247	76.7061	77.0263	90.7692	88.553	83.1033	75.0918	61.2735	61.434	81.6862	72.293	101.507	84.2715	84.3148
ENSMUSG00000002980	Bcam	HB16	92.5492	142.215	169.237	111.296	120.897	95.751	255.086	87.9884	106.12	80.1175	99.5988	89.9177	77.6074	138.875	89.8413	111.719	108.421	129.201	138.398
ENSMUSG00000004552	Ctse	HB16	2593.54	2580.93	4447.78	3737.21	1875.58	2637.6	1698.73	2688.59	2425.45	3434.57	3135.96	3155.94	2616.68	3369.91	1914.07	4623.32	889.682	1652.83	1337.97
ENSMUSG00000004655	Aqp1	HB16	1109.86	775.692	1146.57	1041.83	787.655	952.781	612.768	993.99	798.32	790.144	926.612	860.051	839.721	972.112	1078.63	1379.03	833.698	822.152	633.789
ENSMUSG00000004951	Hspb1	HB16	86.4227	92.8177	88.1761	67.9168	82.6675	63.5083	74.9158	70.3627	78.8329	72.1903	83.1033	77.1919	75.4668	82.24	74.1781	116.635	92.9531	70.5246	106.834
ENSMUSG00000006378	Gcat	HB16	71.9142	80.6729	113.658	105.565	79.5722	96.9943	68.8905	80.9213	97.8384	97.6108	141.765	173.093	150.859	137.522	124.764	113.371	94.2166	109.299	114.873
ENSMUSG00000006574	Slc4a1	HB16	61504.2	48857.6	102183	94078.4	35865.5	66722.7	34818.5	63280.4	51704.8	60222.9	75333	76872.6	60513.2	88573	43256.4	104852	10164.4	32318.7	20430.8
ENSMUSG00000006575	Rundc3a	HB16	352.375	360.918	485.292	414.258	265.639	334.325	268.44	349.285	348.01	379.81	439.54	475.518	378.046	472.832	302.029	602.639	129.861	229.273	233.428
ENSMUSG00000006784	Ttc25	HB16	60.7849	66.7994	67.8288	70.553	79.5722	77.6259	76.7061	72.7347	68.8049	53.014	53.014	64.8605	53.014	68.4028	69.7735	61.9364	77.4737	73.681	74.5015
ENSMUSG00000007659	Bcl2l1	HB16	8823.23	9154.32	14658.1	12755.4	5822.01	10070.7	6106.11	9184.72	7635.17	10514.6	9995.69	10624.5	9093.82	11426.7	6681.43	15088.8	3291.9	5699.56	3962.38
ENSMUSG00000008136	Fhl2	HB16	119.21	187.787	136.066	131.531	119.797	106.522	122.399	138.072	109.309	121.636	261.985	288.867	376.91	300.951	285.383	170.522	168.264	213.127	242.395
ENSMUSG00000012705	Retn	HB16	79.7104	66.7994	93.0965	64.9096	79.5722	68.4181	60.4501	82.764	53.014	76.3479	77.2924	61.1474	65.0492	61.434	76.1803	79.8111	72.3079	73.681	69.4107
ENSMUSG00000015342	Xk	HB16	279.771	247.34	338.244	319.597	255.467	338.77	277.945	302.043	318.263	337.103	256.3	259.644	222.548	289.025	240.259	279.784	222.987	237.677	218.671
ENSMUSG00000016481	Cr1l	HB16	1438.28	1458.26	1475.01	1474.27	1486.05	1434.98	1528.4	1513.61	1540.53	1371.33	1568.45	1583.13	1514.79	1536.33	1565.53	1403.48	1945.92	1581.01	1446.58
ENSMUSG00000016526	Dyrk3	HB16	169.962	168.008	239.923	257.527	169.194	188.204	173.024	172.033	171.815	202.153	210.325	236.972	203.557	251.814	150.793	275.782	112.876	152.033	146.492
ENSMUSG00000018677	Slc25a39	HB16	96696.2	93712.8	140952	166163	74623	105553	67565.4	103201	104544	98403.5	91525.4	98309.4	81914.1	120838	65160.8	142088	14343.1	49003.7	47847.8
ENSMUSG00000019428	Fkbp8	HB16	3750.25	3766.64	3894.38	3874.58	3486.88	3730.38	3220.68	3421.34	3567.39	3755.55	3724.4	4163.35	3974.22	3980.51	4140.01	4415.07	3830.86	3473.95	3466.49
ENSMUSG00000019505	Ubb	HB16	216772	227963	289435	359567	166736	218751	133649	193939	191947	256630	197951	219004	188151	267547	121190	350035	40057.5	106795	100653
ENSMUSG00000019558	Slc6a8	HB16	76.0041	91.3996	81.0664	72.9541	79.5722	66.1293	80.0787	72.7347	80.9908	80.1175	94.9484	94.7606	107.788	99.7905	95.8183	103.221	87.7157	96.4548	100.539
ENSMUSG00000019578	Ubxn6	HB16	1338.79	1298.71	1271.93	1467.72	1179.75	1250.88	1166.52	1177.29	1311.89	1234.59	1176.74	1250.54	1238.27	1274	1496	1416.36	1379.88	1191.32	1133.85
ENSMUSG00000020216	Jsrp1	HB16	53.014	53.014	53.014	53.014	53.014	53.014	53.014	53.014	53.014	67.3626	53.014	61.1474	53.014	61.434	53.014	61.9364	53.014	53.014	53.014
ENSMUSG00000020289	Nprl3	HB16	845.806	753.776	806.862	795.746	721.735	826.61	691.959	727.751	770.408	791.168	631.043	738.346	660.678	762.44	838.355	1001.66	638.755	661.18	660.306
ENSMUSG00000020307	Cdc34	HB16	815.881	781.408	919.461	923.767	766.282	837.057	795.852	872.758	808.027	833.116	1178.92	1216.94	1141.21	1083.19	1178.48	1086.71	1046.32	926.882	1085.72
ENSMUSG00000020412	Ascc2	HB16	943.508	975.575	983.296	1005.77	874.879	959.739	973.036	842.701	925.645	947.627	1081.75	1210.43	1136.75	1116.74	1001.94	1131.8	1056.64	1149.93	1095.81
ENSMUSG00000020435	Osbp2	HB16	60.7849	64.0343	64.8408	53.014	53.014	53.014	60.4501	61.0971	53.014	53.014	53.014	61.1474	53.014	53.014	60.8389	53.014	53.014	59.5849	53.014
ENSMUSG00000020444	Guk1	HB16	272.55	342.481	283.799	267.754	297.806	287.882	282.688	263.244	285.853	306.733	261.985	283.265	253.016	254.228	282.255	244.936	290.26	250.605	254.569
ENSMUSG00000020695	Mrc2	HB16	74.0189	80.6729	88.1761	84.9241	68.6112	68.4181	68.8905	80.9213	83.0656	72.1903	70.5477	67.8539	70.7666	68.4028	60.8389	72.293	66.0535	53.014	74.5015
ENSMUSG00000021061	Sptb	HB16	4290.78	4461.85	7299.81	6323.03	2997.45	5337.24	2879.39	4856.68	3742.59	4903.88	4705.05	4635.11	4626.75	5450.92	3371.97	6464.07	1469.24	2330.84	1742.83
ENSMUSG00000021102	Glrx5	HB16	6222.25	6572	10668.4	10486	4350.4	6924.92	4540.87	7072.61	7071	7424.53	7628.25	7702.38	6222.34	8958.19	4984.5	10642.8	1654.79	3847.93	2717.17
ENSMUSG00000021118	Plek2	HB16	60.7849	53.014	61.1343	64.9096	60.3267	53.014	53.014	53.014	61.6434	67.3626	64.9062	61.1474	61.2735	68.4028	60.8389	53.014	53.014	62.5338	65.3365
ENSMUSG00000021411	Pxdc1	HB16	599.055	569.549	519.105	520.282	543.173	555.298	556.507	605.059	612.426	609.788	221.918	192.002	167.149	236.067	194.21	219.166	173.013	193.688	177.754
ENSMUSG00000022099	Dmtn	HB16	1061.07	879.483	1464.21	1422.97	748.467	977.132	667.11	1104.42	875.945	919.009	989.994	1089.01	931.346	1269.37	778.721	1529.61	228.436	545.792	537.713
ENSMUSG00000022235	Cmbl	HB16	53.014	69.2176	61.1343	61.1803	53.014	63.5083	53.014	53.014	53.014	53.014	53.014	61.1474	53.014	65.2897	53.014	53.014	53.014	59.5849	53.014
ENSMUSG00000022265	Ank	HB16	1827.13	1533.27	2820.91	2501.85	1340.47	2026.88	1639.21	2104.42	2018.12	1603.91	1814.9	1471.57	1295.15	2103.45	1384.14	2006.9	570.444	1160.09	872.826
ENSMUSG00000022552	Sharpin	HB16	1336.8	1556.06	1322.71	1236.28	1407.05	1479.26	1392.85	1350.84	1397.79	1397.86	1310.99	1289.55	1336.41	1317.92	1507.09	1433.09	1550	1343.03	1363.57
ENSMUSG00000022570	Tsta3	HB16	314.662	386.081	329.392	315.112	360.612	362.728	326.089	332.847	360.367	342.324	338.492	434.938	387.127	373.153	432.651	423.289	408.904	392.333	397.199
ENSMUSG00000023216	Epb42	HB16	3387.56	3100.77	5753.02	4904.79	1850.74	3931.58	1966.96	3899.45	2881.06	4053.09	5060.25	5203.14	3675.79	5762.54	3524.98	9051.55	725.082	2645.46	2054.49
ENSMUSG00000023328	Ache	HB16	468.6	305.451	461.261	461.828	338.837	387.501	238.783	300.94	317.02	390.195	398.573	452.498	538.356	469.325	958.537	841.749	806.126	558.225	643.15
ENSMUSG00000023995	Tspo2	HB16	2814.17	2588.52	4977.44	5347.39	2046.78	3369.61	1782.04	3104.72	2767.46	3148.22	2970.31	3476.25	2760.36	4526.45	2399.45	6129.87	387.939	1556.35	1670.72
ENSMUSG00000024158	Hagh	HB16	10302.5	10946.6	17341.7	18146.7	7377.76	11964.4	6980.64	11912.8	11902	13514.9	12526.5	14552.8	11318.4	15255.8	7776.46	19588.8	2127.94	6214.8	5154.75
ENSMUSG00000024177	Nme4	HB16	106.449	100.945	110.882	126.283	133.771	93.22	89.1317	103.458	97.8384	113.969	77.2924	72.8674	70.7666	80.2297	76.1803	84.2286	80.5944	79.2679	76.0389
ENSMUSG00000024269	Tpgs2	HB16	298.276	307.406	280.445	289.244	293.227	314.726	294.049	265.472	290.855	287.792	278.98	294.461	332.493	279.46	285.383	250.324	234.774	285.302	295.61
ENSMUSG00000024588	Fech	HB16	179986	150769	254620	297459	141542	200397	125463	206040	195919	168818	196579	193780	164287	245433	102894	279635	21598.7	94790.6	82941.8
ENSMUSG00000024589	Nedd4l	HB16	652.089	657.452	585.513	606.068	611.115	606.884	662.507	620.143	693.902	661.084	427.374	430.545	412.06	441.248	469.39	446.774	470.726	519.445	428.705
ENSMUSG00000024663	Rab3il1	HB16	643.088	656.498	1109.82	916.112	412.111	650.547	417.62	611.524	534.444	797.308	917.868	988.133	809.536	889.91	491.804	1285.05	275.142	447.563	390.887
ENSMUSG00000024805	Pcgf5	HB16	240.373	245.351	235.383	238.107	235.942	241.802	232.038	234.111	250.648	214.138	337.375	330.111	323.347	303.332	327.923	345.971	398.427	327.14	333.884
ENSMUSG00000025025	Mxi1	HB16	7386.64	6693.39	8772.15	10751.9	5275.04	7192.85	4909.55	7353.87	7513.16	7297.17	6599.76	6926.65	6500.7	8150.34	8318.93	12495	3437.8	5324.9	5800.11
ENSMUSG00000025270	Alas2	HB16	1.1773e+06	1.0844e+06	1.57478e+06	1.96501e+06	928151	1.24577e+06	843489	1.33704e+06	1.35447e+06	1.18052e+06	1.17709e+06	1.24423e+06	1.06484e+06	1.50271e+06	854849	1.92422e+06	158647	658215	692889
ENSMUSG00000025889	Snca	HB16	144664	135525	196390	232989	96388.8	145141	100004	163619	155386	155166	156747	166966	136048	185506	125791	275118	23197.2	99809.3	107989
ENSMUSG00000026027	Stradb	HB16	3842.66	3162.43	5078.84	5177.33	2825.43	3865.67	2559.12	3663.07	3580.68	3932.85	4117.76	4219.62	3754.85	4703.04	3749.46	7099.06	1889.24	3073.86	2125.81
ENSMUSG00000026457	Adipor1	HB16	88908.5	85964.3	129199	146968	65330.8	95409.7	61549.4	96151.9	94069.7	97042.4	90250.7	92581	79108.5	113594	63737.7	144792	18186.3	45822.6	44661.6
ENSMUSG00000026532	Spta1	HB16	12330.2	9478.64	18235.8	17160.2	7249.22	13565.8	7437.11	15237.5	12543.5	11250.2	14755.6	12238.7	11641.2	15732.4	8374.29	18833	1827.41	6807.57	6629.06
ENSMUSG00000026657	Frmd4a	HB16	412.146	358.01	479.833	447.462	386.846	344.989	477.926	356.943	355.426	403.68	691.351	715.506	709.961	568.461	803.994	999.083	819.052	883.983	886.821
ENSMUSG00000026672	Optn	HB16	1064.05	877.58	1478.25	1442.62	741.339	1084.06	721.396	1117.28	1131.56	1060.01	1119.97	1113.95	1006.16	1172.25	952.48	1681.44	598.129	730.421	686.809
ENSMUSG00000026810	Dpm2	HB16	596.051	613.525	573.549	523.586	624.51	653.165	584.188	563.006	514.917	572.814	545.367	578.261	578.801	563.804	637.022	589.684	693.156	590.382	629.108
ENSMUSG00000026851	BC005624	HB16	883.699	961.308	846.934	829.681	822.376	857.947	852.8	833.037	827.436	899.586	778.963	748.133	744.659	700.954	844.418	855.942	1026.53	846.888	854.163
ENSMUSG00000027495	Fam210b	HB16	3116.27	3114.05	4516.82	4728.19	2027.27	3105.09	1929.43	2902.54	2704.62	3532.39	3045.51	3319.34	2636.73	3863.94	2034.92	4488.35	665.531	1662.98	1231.66
ENSMUSG00000027510	Rbm38	HB16	5611.23	5276.53	8538.09	6534.51	4110.15	5310.36	3957.19	4935.83	4865	6312.98	5176.83	5431.43	4568.85	6116.85	3931.65	6802.14	2598.38	2911.49	3002.34
ENSMUSG00000027556	Car1	HB16	122.898	150.944	177.566	173.787	113.086	137.63	104.83	161.324	126.004	166.584	153.029	179.042	141.888	169.028	125.99	217.8	86.3514	125.696	114.873
ENSMUSG00000027996	Sfrp2	HB16	69.6507	66.7994	70.4478	64.9096	66.2912	66.1293	63.8193	53.014	61.6434	67.3626	61.178	67.8539	61.2735	68.4028	53.014	72.293	63.4487	64.891	67.4736
ENSMUSG00000028152	Tspan5	HB16	388.889	411.181	430.628	433.083	372.382	428.953	434.344	398.399	435.399	396.421	532.166	547.698	633.777	541.674	579.216	442.862	577.367	545.06	580.706
ENSMUSG00000028328	Tmod1	HB16	1703.83	1824.69	2804.73	2673.05	1142.44	1850.74	1052.83	2059.48	1652.99	2012.8	2146.33	2350.74	1849.13	2542.21	989.828	3152.63	232.965	824.335	545.534
ENSMUSG00000028332	Hemgn	HB16	599.055	522.64	1091.44	1061.5	491.214	768.259	435.272	766.443	716.984	693.886	648.594	561.892	514.736	720.682	375.3	906.252	151.875	344.975	320.359
ENSMUSG00000028416	Bag1	HB16	3524.69	3363.52	5119.83	5942.59	3273.2	4005.29	3041.35	4156.14	4356.36	3739.25	4020.78	3871.2	3781.58	4554.15	2325.95	5131.08	1804.23	2521.5	2388.57
ENSMUSG00000028436	Dcaf12	HB16	84791.7	73637.5	120874	136899	62163.6	103434	58489.6	87771.2	84177.3	83001.7	101158	97441.7	87102.3	129703	61468.3	157333	13220.8	48397.9	52922.7
ENSMUSG00000028528	Dnajc6	HB16	84.8114	86.9995	91.4867	79.3126	101.342	101.842	90.5352	100.528	106.12	93.1879	83.1033	67.8539	79.649	91.4527	79.919	77.4542	74.1122	72.1434	84.3148
ENSMUSG00000028542	Slc6a9	HB16	374.707	311.314	498.387	429.763	267.485	306.689	239.745	319.666	299.592	409.898	349.651	378.807	271.59	407.25	264.477	471.525	120.448	222.371	166.628
ENSMUSG00000028557	Rnf11	HB16	13883	11196	19726.4	20996	10579.6	16636	9295.89	17039.4	14418.3	13386.6	14639	13216.7	11292.8	16730.6	9614.21	19132.5	3930.41	7969.92	5889.2
ENSMUSG00000028716	Pdzk1ip1	HB16	626.081	603.014	627.902	767.274	450.812	546.546	394.355	471.136	551.519	615.946	448.381	557.525	539.48	596.389	500.966	920.439	394.932	356.839	330.704
ENSMUSG00000028717	Tal1	HB16	852.787	830.934	1042.78	1154.37	770.735	798.746	660.666	751.398	892.918	890.384	691.351	662.179	730.11	837.783	960.556	1228.4	735.433	626.16	736.664
ENSMUSG00000028943	Espn	HB16	239.329	208.222	185.819	208.062	220.01	213.376	234.931	180.265	225.222	183.413	271.06	317.883	303.863	265.066	238.142	223.257	230.249	205.384	236.693
ENSMUSG00000029359	Tesc	HB16	347.291	312.291	331.606	334.151	312.43	296.847	297.829	283.246	304.578	318.272	310.507	320.108	379.181	338.925	328.957	360.436	327.396	277.037	277.964
ENSMUSG00000029866	Kel	HB16	981.374	1013.62	1864.77	1766.71	694.101	1120.56	633.039	1085.12	957.153	1217.24	1602.26	1697.93	1248.3	1798.56	1065.51	2698.76	261.749	735.52	706.288
ENSMUSG00000030122	Ptms	HB16	1038.16	1053.55	1131.44	1159.83	984.265	866.651	883.099	889.93	964.424	943.539	1353.54	1502.98	1492.5	1412.69	1267.21	1413.78	1033.41	1348.83	1563.7
ENSMUSG00000030189	Ybx3	HB16	20947.5	19222.5	29880.3	32471.8	16377.7	22089.8	14722.1	23719.8	22978.3	20515	17915	17059.4	16142.6	21892.6	8714.46	24203.1	3170.02	9000.36	7726.83
ENSMUSG00000030286	Emc3	HB16	858.771	924.208	818.777	850.474	835.727	787.423	812.389	850.216	854.119	812.656	958.307	964.262	997.233	909.597	1094.77	1018.42	1067.82	1014.82	970.759
ENSMUSG00000030650	Tmc5	HB16	53.014	53.014	53.014	53.014	53.014	53.014	53.014	53.014	53.014	53.014	53.014	53.014	53.014	53.014	53.014	53.014	53.014	53.014	62.8847
ENSMUSG00000030771	#N/A	HB16	53.014	53.014	61.1343	61.1803	53.014	60.2412	60.4501	53.014	53.014	53.014	53.014	53.014	53.014	71.1348	64.3993	61.9364	53.014	53.014	53.014
ENSMUSG00000031162	Gata1	HB16	614.072	647.906	804.695	692.759	525.268	577.166	437.129	622.297	568.584	605.681	671.621	713.33	704.362	695.15	733.209	974.592	543.601	496.001	442.073
ENSMUSG00000031170	Slc38a5	HB16	1127.78	1008.86	1620.79	1741.62	886.445	1251.75	811.47	1356.19	1211.45	1018.13	804.133	704.627	588.905	1047.33	421.407	1113.77	166.356	403.399	409.811
ENSMUSG00000031543	Ank1	HB16	4306.68	3551.33	6867.28	5575.22	2407.76	4924.49	2215.93	4924.06	3319.69	4453.53	5620.28	5294.02	4735.87	6184.94	5490.77	9222.5	1291.36	3184.03	3112.38
ENSMUSG00000032194	Kank2	HB16	87.9985	104.819	100.795	83.1129	91.1497	82.2714	147.322	84.5511	92.5842	69.8904	88.3968	97.8652	109.25	96.5317	79.919	108.371	91.6728	101.536	102.668
ENSMUSG00000032387	Rbpms2	HB16	1376.6	969.869	1238.43	1324.72	827.717	946.693	650.538	850.216	986.232	1007.91	1039.15	1054.3	1214.84	1036.92	1754.92	2048.06	1292.22	1320.53	1242.52
ENSMUSG00000032656	March3	HB16	1808.24	1596.88	2559.79	2560.73	1319.17	1835.12	1261.83	1990.99	1763.03	1964.88	2139.79	2544.48	1895.93	2815.82	1979.53	3852.01	274.25	1300.93	1373.66
ENSMUSG00000033295	Ptprf	HB16	98.2994	112.294	94.68	99.6148	111.947	107.671	106.054	127.898	113.988	110.03	88.3968	100.89	85.3435	123.698	79.919	99.6848	87.7157	97.4883	110.897
ENSMUSG00000033581	Igf2bp2	HB16	89.5427	92.8177	94.68	91.7444	84.1548	89.2929	89.1317	89.6496	96.1155	86.9486	79.3043	89.9177	92.2685	98.1723	89.8413	90.3428	91.6728	88.9098	92.7782
ENSMUSG00000034041	Lyl1	HB16	1383.56	1621.56	1372.4	1649.97	1484.28	1516.59	1483.53	1569.28	1428.04	1552.92	1235.68	1253.79	1077.6	1116.74	1479.88	1987.61	1646.2	1483.07	1393.05
ENSMUSG00000034059	Ypel4	HB16	132.503	100.945	158.392	109.881	96.3637	107.671	95.9442	138.072	109.309	127.853	127.576	164.692	112.14	136.164	110.871	119.853	75.8286	88.9098	89.2603
ENSMUSG00000034164	Emid1	HB16	310.57	268.136	274.848	264.349	293.227	253.615	247.427	285.462	282.099	258.145	263.121	228.985	264.638	269.871	196.383	169.097	142.009	223.907	242.395
ENSMUSG00000034248	Slc25a37	HB16	118392	93691	202361	192883	94638.2	143016	79189.7	150770	123823	109411	102531	85935.2	86340.8	138851	65058.1	149805	14050.5	47811	53177.5
ENSMUSG00000036109	Mbnl3	HB16	239.329	245.351	247.848	233.514	275.778	241.802	264.63	269.924	234.154	224.957	321.717	317.883	384.857	314.034	243.43	213.696	304.44	250.605	282.784
ENSMUSG00000037124	Trim58	HB16	427.289	400.569	583.338	597.279	332.474	425.43	287.426	403.841	346.773	373.574	494.725	559.709	462.91	554.488	355.767	667.358	146.967	256.667	233.428
ENSMUSG00000037166	Ppp1r14a	HB16	71.9142	64.0343	82.9199	75.1894	72.674	68.4181	71.0391	74.9423	78.8329	74.3295	67.9124	64.8605	77.6074	75.9456	72.0557	84.2286	79.0592	75.1524	72.8959
ENSMUSG00000037336	Mfsd2b	HB16	3794.96	2843.71	3862.02	3889.84	2786.41	2798.06	2025.55	2680.03	3007.94	2907.71	3130.51	3323.67	3842.83	3393	6213.43	6160.72	5060.59	3763.13	3636.96
ENSMUSG00000037904	Ankrd9	HB16	112.932	100.945	121.778	127.604	123.082	108.812	115.55	125.304	115.524	108.698	115.459	119.241	100.264	122.281	123.533	129.274	116.153	107.393	109.89
ENSMUSG00000038195	Rilp	HB16	81.462	106.088	100.795	102.621	95.0851	100.647	99.828	99.0376	87.0186	90.1256	93.3532	89.9177	97.1344	99.7905	101.48	118.25	97.9185	107.393	107.859
ENSMUSG00000038244	Mical2	HB16	112.932	115.922	133.514	146.839	142.093	128.35	127.973	111.931	152.876	156.305	227.686	355.604	432.421	287.831	218.995	195.784	194.545	226.975	202.958
ENSMUSG00000038418	Egr1	HB16	357.456	310.337	272.607	326.319	262.868	301.323	344.852	250.958	293.353	268.763	379.702	378.807	309.601	327.085	406.059	438.95	328.277	307.759	352.93
ENSMUSG00000038816	Ctnnal1	HB16	194.929	148.776	165.64	198.706	154.294	169.184	146.27	201.131	186.381	162.035	170.127	156.19	152.128	160.013	171.123	223.257	172.065	147.892	199.628
ENSMUSG00000038871	Bpgm	HB16	384432	398761	563808	710880	294591	440363	289349	435736	453967	442677	412160	436422	383430	525476	293585	674290	56156.8	233309	224622
ENSMUSG00000040466	Blvrb	HB16	6546.14	7016.78	12342.4	11797.3	4939.94	8186.53	4095.34	7420.17	6762.94	10363.8	9226.52	9858.57	6686.64	11007.8	7302.42	19214.7	2285.05	5018.35	4980.43
ENSMUSG00000040714	Klc3	HB16	103.784	102.249	91.4867	91.7444	92.4795	104.2	87.7035	87.9884	97.8384	94.6828	114.074	127.208	120.573	129.298	108.243	106.673	86.3514	102.529	103.721
ENSMUSG00000041035	Gm17018	HB16	274.615	295.664	297.188	289.244	256.393	254.522	248.386	263.244	307.069	278.29	318.357	326.779	371.229	275.867	372.219	344.655	421.115	362.024	386.151
ENSMUSG00000041740	Rnf10	HB16	149789	136773	221269	238208	110511	159617	97028.5	166140	142951	147737	176594	187266	157172	216537	101525	271246	22318.6	78746.9	78014.1
ENSMUSG00000042066	Tmcc2	HB16	6865.05	6787.28	10518.4	10200.4	5076.47	8261.97	4272.82	6623.44	6384.81	6938.55	10934.8	11936.8	10046.9	11755.6	7605.36	16192.9	1631.6	4671.22	4400.14
ENSMUSG00000042510	AA986860	HB16	145.299	137.787	151.059	145.584	120.897	137.63	110.863	118.712	118.564	137.554	135.383	128.515	120.573	129.298	159.907	154.697	126.757	127.454	131.989
ENSMUSG00000043190	Rfesd	HB16	234.099	234.384	239.923	209.227	217.185	233.59	243.589	252.077	226.501	203.247	248.321	241.522	189.144	223.878	224.332	269.102	211.124	213.127	176.904
ENSMUSG00000043789	Vwce	HB16	64.3187	66.7994	61.1343	61.1803	60.3267	63.5083	71.0391	67.7577	61.6434	53.014	53.014	53.014	53.014	53.014	53.014	61.9364	63.4487	66.9436	62.8847
ENSMUSG00000044164	Rnf182	HB16	53.014	53.014	53.014	53.014	53.014	53.014	53.014	53.014	61.6434	53.014	53.014	53.014	53.014	53.014	60.8389	53.014	53.014	53.014	53.014
ENSMUSG00000044197	Gpr146	HB16	1078	1139.1	1106.57	1041.83	1099.8	1150.11	1079.43	989.7	1043.16	1155.99	867.576	891.54	863.193	794.903	1600.79	1285.05	1793.06	1184.05	1288.31
ENSMUSG00000044468	Tent5c	HB16	291857	231445	418079	420258	195485	358052	181874	339589	270003	265872	319034	270523	261721	365658	194890	452993	37143.7	133694	123665
ENSMUSG00000045282	Tmem86b	HB16	312.617	333.731	322.745	354.248	270.251	294.16	276.046	296.523	272.067	344.411	327.314	326.779	298.118	347.201	361.94	541.705	227.528	295.796	329.909
ENSMUSG00000046834	Krt1	HB16	53.014	53.014	53.014	53.014	63.6355	53.014	53.014	53.014	53.014	53.014	53.014	53.014	53.014	53.014	53.014	53.014	53.014	53.014	53.014
ENSMUSG00000047446	Arl4a	HB16	660.089	568.593	841.52	734.41	502.87	592.028	477.926	633.068	613.643	608.761	566.256	564.075	483.205	623.134	349.589	575.427	258.167	366.466	333.089
ENSMUSG00000050114	Prdx6b	HB16	53.014	53.014	53.014	53.014	60.3267	53.014	60.4501	53.014	53.014	53.014	53.014	53.014	61.2735	53.014	53.014	53.014	53.014	64.891	59.8215
ENSMUSG00000050335	Lgals3	HB16	1282.07	1526.62	1559.24	1693.61	1594.32	1221.35	1834.23	1411.88	1395.37	1643.69	2811.2	3317.18	3136.79	2169.27	5589.41	4475.49	7295.93	4937.91	4929.3
ENSMUSG00000050860	Phospho1	HB16	17268.7	15854.1	30554.4	29728.2	14045.5	18904.3	13047.2	20834.7	20952.5	18472.3	17582.7	17524.6	13809	21614.5	8587.65	23246.8	4390.39	6072.04	5380.98
ENSMUSG00000051839	Gypa	HB16	9488.87	9959.44	16953.4	16814.7	5751.09	12543.5	6344.87	11560.9	9185.11	15023.8	15703.4	15975.4	11433	17180.7	9988.61	32646.4	1920.16	8824.99	4880.49
ENSMUSG00000051910	Sox6	HB16	406.083	323.995	544.162	514.774	284.971	426.311	275.096	377.694	338.109	363.171	380.813	436.036	378.046	505.529	241.316	574.131	130.889	259.693	180.302
ENSMUSG00000052534	Pbx1	HB16	560.986	530.304	690.868	487.215	527.059	445.672	486.259	505.764	507.59	473.989	523.361	503.98	587.782	449.442	1405.31	834.006	2148.55	897.8	901.591
ENSMUSG00000054191	Klf1	HB16	83.1598	91.3996	112.275	107.016	82.6675	106.522	87.7035	97.5294	92.5842	86.9486	105.547	102.376	103.32	119.423	102.858	124.603	68.3277	88.9098	81.6976
ENSMUSG00000055322	Tns1	HB16	298.276	394.776	383.445	293.753	298.721	266.281	287.426	278.811	268.298	286.737	269.927	230.128	234.316	256.639	278.08	311.659	296.469	255.91	263.463
ENSMUSG00000055609	Hba-x	HB16	60.7849	66.7994	70.4478	70.553	53.014	53.014	53.014	61.0971	61.6434	67.3626	67.9124	64.8605	53.014	68.4028	60.8389	66.0438	63.4487	53.014	59.8215
ENSMUSG00000057265	Bbof1	HB16	95.463	94.2151	86.4678	84.9241	96.3637	90.6213	95.9442	94.4516	97.8384	85.3083	77.2924	79.1943	65.0492	84.1827	64.3993	66.0438	68.3277	75.1524	62.8847
ENSMUSG00000058672	Tubb2a	HB16	4277.86	3354.04	4640.88	4718.38	2742.08	3230.85	2359.61	3187.09	3133.61	3335.72	3287.43	3574.72	3601.18	3710.42	5563.24	6439.65	4072.01	3760.96	4688.35
ENSMUSG00000059336	Slc14a1	HB16	646.089	703.248	725.577	582.994	711.04	710.738	633.96	828.742	792.253	830.047	456.114	429.446	423.376	438.906	380.433	423.289	339.72	351.651	309.995
ENSMUSG00000059406	Tmprss9	HB16	53.014	53.014	53.014	53.014	53.014	53.014	60.4501	64.7852	53.014	53.014	53.014	61.1474	53.014	61.434	53.014	53.014	53.014	59.5849	53.014
ENSMUSG00000059495	Arhgef12	HB16	3822.78	2860.78	4563.21	4745.63	2891.05	3360.07	2456.62	3371.07	3155.36	3172.67	3337.56	3237.1	3319.43	3992.06	3356.87	5115.66	1921.01	2452.63	3010.09
ENSMUSG00000060586	H2-Eb1	HB16	13658.5	15288.9	12550.5	12224.6	13750.3	15125.6	14524.5	13939.3	13298.5	14362.6	11365.2	12948.4	9843.13	10942	8892.6	13965.4	12019.5	12295.3	9873.5
ENSMUSG00000061086	Myl4	HB16	117.968	106.088	100.795	111.296	116.467	104.2	101.096	89.6496	90.7692	103.261	127.576	93.1736	87.1333	102.968	91.3716	94.1813	90.3743	94.3581	90.4486
ENSMUSG00000062203	Gspt1	HB16	1074.01	1058.3	1022.23	1018.88	1094.47	1120.56	1225.18	1097.99	1022.57	1044.69	1464.82	1328.56	1338.64	1255.5	1070.55	1042.9	1147.8	1222.53	1215.36
ENSMUSG00000063549	Olfr322	HB16	53.014	53.014	53.014	53.014	53.014	63.5083	53.014	53.014	53.014	53.014	53.014	53.014	53.014	53.014	53.014	53.014	60.2011	53.014	59.8215
ENSMUSG00000063856	Gpx1	HB16	131630	150786	180657	195399	86655.1	130892	87884.1	134836	114324	159986	145075	159970	137558	178119	127569	269971	33479.9	85435.9	86056.7
ENSMUSG00000067038	Rps12-ps3	HB16	240.373	219.337	207.92	326.319	168.21	229.015	189.035	225.074	209.809	194.472	179.724	220.967	198.771	231.2	250.815	352.55	230.249	226.208	170.925
ENSMUSG00000068240	Gm11808	HB16	4181.48	2593.26	4900.85	4693.3	3346.79	3573.42	3990.13	5098.39	5711.9	3459.02	4884.83	4428.44	3748.17	4722.66	3307.55	5870.21	2178.6	2594.72	3079.06
ENSMUSG00000068874	Selenbp1	HB16	494.747	591.544	815.527	831.87	463.391	702.891	447.338	696.566	595.383	743.055	1017.31	1035.86	827.425	1010.3	1179.49	1968.32	524.537	835.976	882.156
ENSMUSG00000069919	Hba-a1	HB16	365138	231731	265166	169028	88527.2	109998	396913	581266	767392	372464	121969	180579	186667	106115	44387.6	58813	12094.2	147049	262789
ENSMUSG00000073063	Hbq1b	HB16	1860.94	1888.28	2601.87	3192.07	1217.94	1885.45	1151.85	1868.99	1912.95	1735.47	2213.92	2562.88	1947.19	2888.55	1452.67	3916.29	312.397	1167.35	987.074
ENSMUSG00000073400	Trim10	HB16	8964.31	8785.42	17229.5	14988.9	5099.52	10205.9	5968.89	9660.6	8634.24	11854.3	12516.7	13528.3	9328.75	14803.4	5141.51	17113.2	1216.58	4705.28	3407.6
ENSMUSG00000073940	Hbb-bt	HB16	26052.8	21771.5	55703.9	28834.4	12240.8	15217.5	23444.9	39090	55017.2	32091.4	20224.6	28947.9	49890.7	22615	11165.1	12504	2685.94	10890.2	20513.7
ENSMUSG00000074577	Ripor3	HB16	145.299	134.433	137.336	139.257	116.467	150.669	130.174	130.47	128.925	126.62	99.5988	143.825	140.592	134.802	167.776	164.809	127.796	132.668	131.064
ENSMUSG00000078350	Smim1	HB16	117.968	88.493	93.0965	112.701	87.0315	94.4933	86.248	96.0013	88.9157	104.638	93.3532	97.8652	98.7095	109.123	105.573	119.853	96.6982	84.2715	102.668
ENSMUSG00000078439	Smim24	HB16	210.924	206.193	202.14	194.003	196.308	167.259	187.048	180.265	183.749	207.612	209.161	264.156	254.181	229.982	310.329	263.749	258.167	257.424	250.517
ENSMUSG00000079339	Ifit1bl1	HB16	680.083	688.941	724.493	620.345	697.668	607.757	589.721	567.322	558.834	584.116	1544.45	1465.07	1353.13	1120.21	1383.13	1529.61	1209.71	1228.34	817.607
ENSMUSG00000079442	St6galnac4	HB16	485.7	544.668	576.812	525.789	561.96	513.265	549.121	557.611	480.704	530.655	716.551	756.831	634.898	703.275	721.067	808.192	862.125	729.693	758.464
ENSMUSG00000082101	Slfn14	HB16	773.969	718.506	1327.03	1080.08	513.624	840.539	552.814	747.099	715.77	765.579	1146.17	1237.53	897.832	1211.57	734.22	1506.45	331.8	660.45	453.072
ENSMUSG00000090523	Gypc	HB16	644.088	595.367	662.652	701.53	566.432	662.765	591.565	611.524	563.709	643.65	701.213	731.821	780.459	718.361	629.927	992.639	645.666	659.721	595.546
ENSMUSG00000093674	Rpl41	HB16	25421	22338.6	33723.3	36113.5	19982.8	22828.5	16182	24964.6	27464.9	25790.2	17065.2	17187.1	15761.8	22159.2	15343.8	24665.8	8944.28	12103.2	13104.7
ENSMUSG00000000154	Slc22a18	HB17	67.1621	69.2176	70.4478	72.9541	76.2703	70.4959	73.035	74.9423	71.6166	67.3626	75.1825	86.5305	75.4668	75.9456	60.8389	66.0438	86.3514	77.9385	74.5015
ENSMUSG00000001227	Sema6b	HB17	140.692	149.861	220.559	161.676	163.273	119.864	149.419	123.999	106.12	130.304	186.858	187.308	213.08	174.131	796.918	326.199	1276.75	335.32	541.624
ENSMUSG00000001435	Col18a1	HB17	84.8114	80.6729	86.4678	81.2458	77.9514	87.9426	91.9164	72.7347	78.8329	100.467	98.0693	93.1736	95.5374	75.9456	168.893	113.371	301.784	110.244	110.897
ENSMUSG00000001436	Slc19a1	HB17	227.807	247.34	218.268	259.803	245.259	256.334	243.589	229.598	231.606	224.957	197.471	222.114	201.166	221.432	167.776	159.05	165.401	177.909	207.108
ENSMUSG00000002111	Spi1	HB17	2406.68	2696.67	2944.99	2917.3	2772.22	2301.03	2628.66	2660.78	2698.58	2680.44	3343.01	3748.93	3423	3009.76	6715.65	5799.51	10088.1	5345.91	5730.39
ENSMUSG00000004562	Arhgef40	HB17	99.6924	99.6293	88.1761	109.881	85.6082	86.5681	102.352	91.2784	87.0186	86.9486	134.094	148.806	107.788	129.298	92.8764	147.367	99.1262	101.536	129.207
ENSMUSG00000005533	Igf1r	HB17	1151.68	1061.15	1426.4	1100.84	1160.21	1042.34	941.84	1106.56	1039.53	1064.09	699.021	716.594	762.561	972.112	1258.14	787.535	2433.57	1001.02	980.859
ENSMUSG00000006345	Ggt1	HB17	224.653	200.087	228.555	179.776	235.008	209.675	196.951	212.577	212.388	218.473	195.121	192.002	180.652	179.204	890.886	246.284	1307.69	174.723	494.651
ENSMUSG00000012211	Tex22	HB17	64.3187	53.014	53.014	64.9096	53.014	63.5083	60.4501	53.014	53.014	53.014	61.178	53.014	53.014	53.014	53.014	53.014	63.4487	59.5849	53.014
ENSMUSG00000013419	Zfp651	HB17	64.3187	80.6729	67.8288	79.3126	79.5722	63.5083	60.4501	77.0263	83.0656	64.4758	75.1825	72.8674	73.2004	75.9456	72.0557	72.293	75.8286	66.9436	78.952
ENSMUSG00000014303	Glis2	HB17	99.6924	91.3996	116.397	118.227	98.8782	108.812	98.5474	91.2784	97.8384	93.1879	105.547	100.89	90.5912	106.075	89.8413	94.1813	107.29	86.6279	92.7782
ENSMUSG00000015944	Castor2	HB17	390.913	323.995	362.529	376.518	351.547	348.54	410.18	403.841	386.258	327.695	338.492	343.423	343.907	331.824	360.912	424.595	459.425	420.346	481.325
ENSMUSG00000017754	Pltp	HB17	584.033	602.058	828.524	644.495	751.139	624.354	1430.4	578.108	517.358	614.92	408.55	461.271	378.046	589.409	415.27	509.241	547.066	649.509	508.753
ENSMUSG00000018387	Shroom1	HB17	53.014	53.014	64.8408	53.014	63.6355	53.014	60.4501	53.014	61.6434	53.014	53.014	53.014	65.0492	53.014	67.2649	61.9364	66.0535	62.5338	65.3365
ENSMUSG00000019326	Aoc3	HB17	53.014	71.4155	67.8288	72.9541	66.2912	63.5083	74.9158	64.7852	68.8049	67.3626	70.5477	61.1474	61.2735	68.4028	53.014	53.014	60.2011	75.1524	65.3365
ENSMUSG00000019539	Rcn3	HB17	220.44	232.385	211.376	242.69	243.398	217.068	195.964	197.679	195.544	205.431	174.939	165.898	97.1344	170.307	118.552	126.168	136.995	134.389	133.832
ENSMUSG00000020758	Itgb4	HB17	161.105	134.433	153.514	150.585	133.771	133.536	116.705	134.291	120.069	157.455	174.939	165.898	158.43	170.307	182.184	198.555	135.984	148.723	141.113
ENSMUSG00000020785	Camkk1	HB17	229.906	183.658	172.816	221.989	211.52	187.262	216.536	211.436	192.934	201.059	236.88	201.335	148.313	233.635	348.559	220.531	327.396	189.765	265.077
ENSMUSG00000020847	Rph3al	HB17	422.243	496.756	441.575	502.652	307.865	480.815	372.906	392.954	377.636	466.766	422.947	499.603	470.805	550.994	322.754	558.571	202.86	288.303	212.074
ENSMUSG00000020878	Lrrc46	HB17	53.014	66.7994	67.8288	70.553	68.6112	70.4959	73.035	64.7852	68.8049	69.8904	70.5477	72.8674	75.4668	71.1348	76.1803	79.8111	77.4737	81.8252	80.3429
ENSMUSG00000021485	Mxd3	HB17	83.1598	86.9995	117.754	98.0847	87.0315	80.7689	81.6825	72.7347	83.0656	76.3479	258.575	293.343	373.502	231.2	227.527	157.603	139.008	171.524	251.328
ENSMUSG00000021493	Pdlim7	HB17	1490	1282.56	1438.29	1502.65	1215.27	1138.81	969.366	1134.43	1202.98	1216.22	986.716	1143.22	1370.97	1232.38	1894.93	1741.91	1859.19	1266.09	1446.58
ENSMUSG00000021822	Plau	HB17	71.9142	99.6293	97.7775	84.9241	91.1497	112.191	142.039	86.2905	94.3651	100.467	173.739	214.066	193.967	182.991	242.373	253.015	250.094	265.736	304.406
ENSMUSG00000022175	Lrp10	HB17	3351.78	3561.76	3569.66	3454.83	3399.99	3347.93	3266.43	3351.81	3132.4	3197.13	4013.15	4273.72	4211.41	4038.22	5053.95	4170.82	5481.07	4004.48	4480.71
ENSMUSG00000022218	Tgm1	HB17	111.654	118.307	146.116	118.227	114.219	95.751	147.322	123.999	99.5365	137.554	135.383	140.053	150.859	126.511	493.84	271.776	918.956	282.298	402.718
ENSMUSG00000023232	Serinc2	HB17	69.6507	60.5944	53.014	53.014	53.014	63.5083	60.4501	67.7577	61.6434	53.014	61.178	64.8605	61.2735	53.014	60.8389	66.0438	60.2011	59.5849	62.8847
ENSMUSG00000023903	Mmp25	HB17	258.063	277.99	310.538	263.213	316.08	233.59	379.439	321.865	230.331	262.396	275.588	312.316	333.635	279.46	2094.34	552.085	3939.85	468.863	1324.78
ENSMUSG00000023905	Tnfrsf12a	HB17	96.8901	125.328	102.278	122.286	124.169	115.512	112.045	116.025	131.82	116.553	99.5988	102.376	109.25	93.1747	109.562	116.635	106.151	102.529	105.803
ENSMUSG00000024136	Dnase1l2	HB17	220.44	207.208	243.323	244.978	228.461	183.484	149.419	219.405	226.501	240.003	153.029	192.002	170.853	193.021	155.368	156.152	181.494	190.551	169.209
ENSMUSG00000024197	Plin3	HB17	366.593	432.378	424.055	410.933	413.013	387.501	406.458	340.523	393.642	371.494	378.591	419.555	366.682	376.685	573.126	472.827	673.302	504.795	540.059
ENSMUSG00000024206	Rfx2	HB17	1522.83	1355.7	1839.95	1949.98	1294.31	1406.33	1160.1	1480.42	1465.54	1506	1283.7	1280.88	1345.33	1544.42	885.836	1784.37	463.773	810.509	753.015
ENSMUSG00000024525	Impa2	HB17	186.315	192.928	200.981	204.56	203.935	201.315	194.977	179.093	171.815	196.672	345.189	306.744	340.485	265.066	307.218	305.036	344.994	298.789	348.966
ENSMUSG00000024873	Cnih2	HB17	83.1598	75.3837	70.4478	72.9541	76.2703	85.1669	84.762	86.2905	78.8329	72.1903	86.6762	79.1943	70.7666	65.2897	76.1803	69.369	63.4487	73.681	72.8959
ENSMUSG00000024936	Kcnk7	HB17	76.0041	71.4155	64.8408	70.553	66.2912	77.6259	66.5254	84.5511	61.6434	81.8995	88.3968	97.8652	77.6074	93.1747	89.8413	72.293	82.0862	81.8252	80.3429
ENSMUSG00000025161	Slc16a3	HB17	923.575	829.981	1143.33	1154.37	1031.38	691.554	730.592	885.637	804.387	831.07	1128.7	982.708	1070.91	950.119	2362.2	1417.64	3662.65	1499.04	1883.17
ENSMUSG00000025375	Aatk	HB17	262.209	259.241	432.818	249.548	310.605	259.05	227.207	302.043	268.298	276.175	282.369	303.397	315.333	293.799	687.667	365.689	1138.34	464.458	539.277
ENSMUSG00000025648	Pfkfb4	HB17	1205.43	1236.96	1506.32	1101.93	1307.62	1113.61	1040.91	1200.87	1244.13	1198.87	1182.2	1193.09	1286.22	1203.47	2699.49	1874.42	3420.63	1737.69	1873.09
ENSMUSG00000025650	Col7a1	HB17	120.445	136.672	139.863	126.283	131.662	125.198	139.908	127.898	127.468	136.355	126.256	121.923	120.573	146.906	118.552	132.35	118.31	135.246	137.489
ENSMUSG00000025701	Alox5	HB17	662.089	721.366	895.651	737.697	832.167	688.937	980.375	756.772	697.547	685.687	489.214	379.91	474.188	500.861	1131.08	579.316	2100.47	592.574	779.48
ENSMUSG00000026170	Cyp27a1	HB17	555.973	629.764	516.925	577.498	671.807	599.893	673.554	621.22	567.366	639.547	706.691	790.526	771.511	649.862	784.787	939.781	868.153	945.056	752.236
ENSMUSG00000026177	Slc11a1	HB17	1207.42	1204.66	1451.25	1454.62	1460.31	970.175	1330.55	1430.09	1178.77	1261.13	1714.58	1848.44	1679.75	1739.66	2849.5	2937.92	4532.84	2486.71	3175.92
ENSMUSG00000026450	Chit1	HB17	53.014	64.0343	77.1487	64.9096	68.6112	66.1293	63.8193	74.9423	71.6166	67.3626	112.68	119.241	95.5374	93.1747	91.3716	84.2286	82.0862	85.4599	81.6976
ENSMUSG00000027522	Stx16	HB17	2054.8	2177.7	2014.81	2044.88	1964.29	1821.23	1956.89	1937.49	1886.35	2201.39	1831.26	1883.09	1902.62	1865.55	1845.58	2166.38	1977.69	2127.11	1924.26
ENSMUSG00000027570	Col9a3	HB17	114.202	108.597	149.828	116.858	128.472	115.512	114.388	129.187	133.258	112.664	124.93	127.208	145.753	119.423	119.806	141.424	113.974	121.254	139.305
ENSMUSG00000027602	Map1lc3a	HB17	201.349	223.361	203.298	211.555	202.032	184.43	177.052	160.124	151.502	197.77	174.939	194.342	176.99	163.891	236.023	216.433	256.375	156.142	175.2
ENSMUSG00000028064	Sema4a	HB17	2535.89	2753.59	3293.48	2461.5	2788.19	2414.67	2536.24	2635.1	2476.21	2647.83	4933.86	5900.99	6103.2	4839.23	7714.06	4965.26	8934.84	5682.89	6381.15
ENSMUSG00000028796	Phc2	HB17	1759.52	1674.72	1573.28	1672.88	1554.39	1696.26	1636.46	1587.48	1533.27	1583.51	1727.67	1657.86	1663.03	1747.74	1897.95	2023.62	2071.28	1887.82	2009.53
ENSMUSG00000028859	Csf3r	HB17	10100.9	10830.9	17144.3	8611.09	10240.1	9179.33	7392.28	10306.5	9582.56	10036.8	8808.16	8453.21	10004.6	9590.61	20845.8	12992.4	33455	13955.4	14864.8
ENSMUSG00000029062	Cdk11b	HB17	2032.93	2045.81	1701.76	1701.25	1952.76	1629.43	2009.99	2038.08	1926.25	1898.61	1485.55	1450.99	1482.46	1418.47	1550.41	1236.12	2024.05	1763.8	1744.38
ENSMUSG00000029063	Nadk	HB17	3798.94	4054.02	4164.07	4633.34	4405.37	3643.66	4033.13	4020.31	3889.99	4257.89	5749.93	6448.45	5988.52	5081.6	7460.43	9077.26	11104.9	7990.21	6935.85
ENSMUSG00000029134	Plb1	HB17	60.7849	64.0343	64.8408	53.014	53.014	53.014	53.014	53.014	53.014	53.014	61.178	61.1474	53.014	53.014	53.014	53.014	53.014	53.014	59.8215
ENSMUSG00000029166	Mapre3	HB17	187.395	205.177	175.194	190.463	207.732	187.262	205.796	174.393	178.465	184.524	174.939	179.042	199.969	205.442	165.537	190.223	157.708	159.41	194.618
ENSMUSG00000029710	Ephb4	HB17	64.3187	73.4581	75.0528	77.3	70.7179	60.2412	76.7061	77.0263	74.1814	69.8904	61.178	64.8605	61.2735	71.1348	60.8389	69.369	68.3277	68.8025	69.4107
ENSMUSG00000029797	Sspo	HB17	94.0167	83.9158	91.4867	109.881	88.4278	74.2412	74.9158	91.2784	90.7692	76.3479	83.1033	81.1176	79.649	86.068	78.088	103.221	66.0535	79.2679	86.8295
ENSMUSG00000030055	Rab43	HB17	1840.06	1886.38	1946.81	2072.15	2010.41	1744	1554.96	1482.56	1660.25	1802.77	3220.96	3571.47	3248.16	2721.15	3797.77	4155.4	4382.67	3296.38	3530.03
ENSMUSG00000030600	Lrfn1	HB17	95.463	100.945	100.795	104.101	108.487	99.4414	108.475	89.6496	94.3651	101.871	104.083	89.9177	100.264	94.8667	100.089	101.465	118.31	85.4599	104.766
ENSMUSG00000030688	Stard10	HB17	470.613	537.966	495.114	501.55	419.32	436.875	381.305	417.978	441.529	489.458	426.267	432.742	398.467	438.906	430.607	442.862	286.708	327.14	357.684
ENSMUSG00000030730	Atp2a1	HB17	92.5492	86.9995	94.68	96.5345	84.1548	96.9943	86.248	99.0376	90.7692	90.1256	122.26	89.9177	97.1344	104.529	102.858	106.673	97.9185	80.5621	96.1708
ENSMUSG00000030747	Dgat2	HB17	172.16	225.37	236.519	203.392	215.299	152.644	174.033	202.28	170.479	182.301	213.811	193.172	214.267	172.858	475.505	246.284	996.417	283.049	343.413
ENSMUSG00000030787	Lyve1	HB17	192.781	179.511	177.566	183.351	141.062	147.692	123.523	147.992	131.82	147.019	144.29	146.322	150.859	132.061	186.572	198.555	196.398	168.313	154.453
ENSMUSG00000030789	Itgax	HB17	1363.66	1354.75	1577.6	1821.26	1407.94	1111.87	1205.01	1391.54	1492.15	1518.24	3467.23	3521.7	3620.11	3109.03	2786.07	2118.8	2060.97	2901.35	3324.69
ENSMUSG00000030834	Abcc6	HB17	53.014	53.014	53.014	61.1803	53.014	53.014	53.014	53.014	53.014	53.014	53.014	53.014	53.014	53.014	60.8389	53.014	53.014	53.014	53.014
ENSMUSG00000031097	Tnni2	HB17	106.449	99.6293	119.103	108.454	106.142	109.945	110.863	111.931	92.5842	106.003	96.5198	100.89	81.6104	94.8667	98.6824	104.957	110.662	96.4548	99.4617
ENSMUSG00000031749	St3gal2	HB17	785.946	636.449	919.461	880.015	668.239	783.939	623.826	681.505	670.81	720.524	1039.15	1145.39	969.318	1079.72	916.133	1230.97	807.85	830.155	777.145
ENSMUSG00000031837	Necab2	HB17	53.014	53.014	53.014	53.014	53.014	53.014	53.014	53.014	53.014	53.014	53.014	53.014	53.014	53.014	64.3993	53.014	53.014	53.014	53.014
ENSMUSG00000031861	Lpar2	HB17	351.359	331.785	372.443	320.718	341.563	383.966	357.956	378.785	371.472	351.712	256.3	261.901	248.354	250.606	286.426	247.632	296.469	271.768	242.395
ENSMUSG00000031898	Dpep3	HB17	64.3187	69.2176	67.8288	86.6873	74.5168	75.9695	71.0391	61.0971	61.6434	67.3626	61.178	61.1474	53.014	53.014	74.1781	66.0438	83.5401	68.8025	69.4107
ENSMUSG00000031995	St14	HB17	250.793	267.149	248.978	195.18	267.485	247.261	222.364	226.206	231.606	249.623	232.288	215.218	211.893	205.442	224.332	251.67	217.522	218.525	273.137
ENSMUSG00000032012	Nectin1	HB17	253.911	332.758	252.365	396.514	343.379	246.352	315.744	250.958	294.601	299.376	302.646	431.643	319.914	357.828	320.685	507.942	340.599	494.535	409.811
ENSMUSG00000032085	Tagln	HB17	110.367	117.118	97.7775	99.6148	129.539	100.647	109.673	102.001	106.12	93.1879	115.459	97.8652	112.14	101.388	113.463	113.371	108.421	100.536	92.7782
ENSMUSG00000032198	Dock6	HB17	177.63	166.954	169.237	161.676	219.069	205.965	190.028	179.093	163.763	185.634	151.789	159.848	158.43	146.906	128.426	204.079	142.009	161.849	174.347
ENSMUSG00000032380	Dapk2	HB17	450.477	421.784	684.358	615.952	347.01	439.515	328.907	475.468	473.365	510.065	633.237	680.686	597.883	671.93	399.914	722.95	172.065	369.426	358.476
ENSMUSG00000034675	Dbn1	HB17	77.8954	77.2173	70.4478	79.3126	87.0315	85.1669	76.7061	77.0263	83.0656	80.1175	88.3968	79.1943	95.5374	75.9456	79.919	72.293	74.1122	80.5621	80.3429
ENSMUSG00000034908	Sidt2	HB17	3579.34	3726.8	3962.34	3644.54	3890.28	3670.55	3677.23	3633.12	3616.93	3582.32	3385.51	3563.9	3606.75	3499.19	5036.84	3895.72	5606.36	4111.01	4401.69
ENSMUSG00000034959	Rubcnl	HB17	978.385	1062.1	925.954	951.105	1183.3	1049.29	940.922	1182.65	1147.3	1076.35	629.946	619.696	542.852	642.891	590.379	804.319	799.232	691.802	605.695
ENSMUSG00000035049	Rrp12	HB17	482.684	474.682	452.515	427.549	491.214	488.713	513.088	464.636	430.494	455.409	415.197	377.703	395.066	426.018	390.691	370.939	406.285	418.873	412.962
ENSMUSG00000035585	Tsen34	HB17	327.938	324.97	321.636	350.902	376.904	368.928	385.035	346	343.061	374.614	357.453	357.816	363.27	341.291	437.759	480.636	519.335	421.819	403.507
ENSMUSG00000035596	Mboat7	HB17	1779.41	1842.72	1973.79	1868.17	1834.77	1756.15	1695.06	1847.59	1721.92	1784.41	1615.34	1551.72	1726.56	1601.03	2683.38	2244.83	3655.79	1909.57	2335.09
ENSMUSG00000035673	Sbno2	HB17	2614.41	2917.7	3356.05	2681.78	3028.48	2589.02	2555.46	2703.57	2419.41	2779.3	3628.51	4152.53	4395.14	3573.07	7648.64	6493.64	10588.3	6070.59	7186.86
ENSMUSG00000035711	Dok3	HB17	2932.43	3278.15	2708.7	2710.13	3152.62	2894.34	2801.61	3036.26	2749.34	2862.87	1933.75	1991.35	1698.7	1869.02	3031.72	2783.63	3981.04	2254.71	2421.12
ENSMUSG00000035722	Abca7	HB17	3436.25	3492.52	3570.74	3611.83	3795.42	3528.32	3411.91	3638.47	3534.77	3310.24	3876.95	4269.39	4135.69	3787.76	5457.56	4745.44	6015.67	4508.16	4725.54
ENSMUSG00000035828	Pim3	HB17	377.747	391.878	351.5	372.068	376	357.411	357.956	384.237	373.938	349.627	320.597	289.986	283.146	297.376	278.08	246.284	248.296	251.364	305.205
ENSMUSG00000036718	Micall2	HB17	105.122	123.008	108.064	116.858	103.762	105.366	103.596	102.001	90.7692	99.0471	124.93	115.16	101.801	117.981	98.6824	156.152	117.234	107.393	111.898
ENSMUSG00000037553	Zdhhc18	HB17	4573.95	4575.66	4294.6	4167.84	4702.36	4682.55	4339.61	4482.35	4339.45	4355.71	3810.48	4076.79	4221.43	4367.17	4068.55	2854.34	3621.46	3060.81	3853.13
ENSMUSG00000037579	Kcnh3	HB17	91.0587	78.9762	72.8328	79.3126	96.3637	90.6213	86.248	99.0376	94.3651	90.1256	75.1825	70.4778	77.6074	94.8667	76.1803	72.293	66.0535	62.5338	65.3365
ENSMUSG00000037966	Ninj1	HB17	1313.91	1231.26	1361.6	1479.73	1148.66	1150.11	984.044	1092.63	1179.98	1133.53	1088.3	1177.91	1109.97	1295.96	1233.94	1734.19	1134.04	1051.15	1112.12
ENSMUSG00000038390	Gpr162	HB17	64.3187	82.317	82.9199	70.553	84.1548	80.7689	71.0391	70.3627	65.6037	72.1903	77.2924	72.8674	73.2004	87.9041	74.1781	61.9364	72.3079	68.8025	67.4736
ENSMUSG00000038517	Tbkbp1	HB17	451.484	591.544	633.333	550.004	567.326	440.395	501.065	530.62	501.482	484.303	1256.42	1589.63	1731.01	1282.09	1738.81	1613.25	1841.15	1524.43	1964.57
ENSMUSG00000038745	Nlrp6	HB17	313.639	253.297	244.455	317.355	235.942	240.891	204.816	235.238	270.811	219.555	264.256	268.662	262.317	245.769	355.767	412.839	352.899	344.232	240.767
ENSMUSG00000038894	Irs2	HB17	668.088	668.905	688.698	722.356	845.516	686.321	611.847	727.751	740.059	687.737	472.671	390.937	306.159	469.325	370.164	438.95	598.993	465.926	435.784
ENSMUSG00000039062	Anpep	HB17	105.122	108.597	115.032	114.096	106.142	96.9943	144.16	103.458	97.8384	111.352	204.497	235.832	190.352	244.558	208.27	250.324	225.713	259.693	274.746
ENSMUSG00000039377	Hlx	HB17	242.461	242.365	317.199	244.978	273.937	231.761	241.668	249.838	250.648	252.822	285.756	266.41	264.638	246.979	493.84	328.839	654.304	356.098	431.852
ENSMUSG00000040236	Trappc5	HB17	737.029	706.109	668.079	631.324	709.257	759.547	629.354	687.96	727.915	748.175	537.667	537.868	516.986	475.169	570.081	515.737	510.663	534.085	523.628
ENSMUSG00000040260	Daam2	HB17	87.9985	85.4751	81.0664	91.7444	96.3637	94.4933	95.9442	106.331	99.5365	106.003	99.5988	103.847	107.788	102.968	100.089	108.371	117.234	98.5127	103.721
ENSMUSG00000040345	Arhgap9	HB17	3493.88	3677.48	3338.79	3187.71	3693.46	3536.13	3385.37	3266.24	3293.11	3585.38	3340.83	3431.88	3345.05	3118.27	4402.72	3183.49	4852.93	3650.8	3678.02
ENSMUSG00000040563	Plppr2	HB17	79.7104	77.2173	84.7178	77.3	89.7998	82.2714	89.1317	84.5511	68.8049	80.1175	90.0805	82.975	79.649	78.1379	85.066	79.8111	83.5401	83.0608	78.952
ENSMUSG00000040631	Dok4	HB17	117.968	128.773	100.795	111.296	119.797	133.536	124.642	141.818	120.069	116.553	111.275	127.208	101.801	107.606	123.533	116.635	117.234	113.977	106.834
ENSMUSG00000041377	Ninj2	HB17	74.0189	69.2176	77.1487	75.1894	77.9514	68.4181	53.014	70.3627	65.6037	72.1903	75.1825	72.8674	75.4668	75.9456	64.3993	88.359	63.4487	59.5849	53.014
ENSMUSG00000041679	Lrrc29	HB17	283.89	251.313	280.445	227.76	202.032	236.331	210.687	259.898	229.055	204.339	246.037	256.255	253.016	228.763	435.716	345.971	363.426	308.505	235.877
ENSMUSG00000042985	Upk3b	HB17	53.014	53.014	113.658	98.0847	66.2912	60.2412	91.9164	61.0971	65.6037	67.3626	79.3043	53.014	53.014	71.1348	67.2649	84.2286	95.4646	62.5338	104.766
ENSMUSG00000043230	Fam124b	HB17	81.462	89.9588	91.4867	83.1129	95.0851	89.2929	81.6825	74.9423	74.1814	85.3083	145.548	179.042	163.425	141.568	102.858	123.029	102.682	123.04	132.912
ENSMUSG00000044083	Efcab8	HB17	69.6507	60.5944	61.1343	70.553	68.6112	68.4181	66.5254	61.0971	68.8049	78.2712	70.5477	61.1474	53.014	61.434	64.3993	53.014	60.2011	62.5338	59.8215
ENSMUSG00000044707	Ccnjl	HB17	79.7104	60.5944	72.8328	72.9541	68.6112	70.4959	74.9158	70.3627	71.6166	78.2712	61.178	61.1474	68.0952	78.1379	79.919	61.9364	77.4737	64.891	65.3365
ENSMUSG00000045377	Tmem88	HB17	60.7849	69.2176	61.1343	64.9096	66.2912	60.2412	53.014	64.7852	61.6434	64.4758	70.5477	64.8605	53.014	53.014	60.8389	66.0438	68.3277	77.9385	59.8215
ENSMUSG00000045551	Fpr1	HB17	327.938	305.451	420.767	270.022	370.572	294.16	281.74	285.462	232.881	276.175	356.338	394.243	348.467	305.712	1641.09	691.928	2723.7	504.795	980.859
ENSMUSG00000045664	Cdc42ep2	HB17	218.33	234.384	242.19	288.116	293.227	200.383	246.468	271.036	239.242	262.396	310.507	289.986	271.59	286.636	425.497	549.49	641.347	364.246	421.623
ENSMUSG00000046807	Lrrc75b	HB17	178.719	175.346	171.625	149.339	164.263	170.145	178.057	172.033	163.763	163.175	176.138	177.855	186.725	138.875	209.346	119.853	205.62	142.036	181.996
ENSMUSG00000048458	Inka2	HB17	105.122	149.861	139.863	115.481	147.213	117.698	120.138	122.687	130.376	117.834	112.68	117.889	121.949	109.123	112.171	119.853	124.67	120.357	106.834
ENSMUSG00000048895	Cdk5r1	HB17	197.073	185.725	196.336	201.051	199.173	174.932	188.042	237.49	195.544	236.787	153.029	123.254	143.18	149.552	154.228	142.917	160.603	130.072	124.514
ENSMUSG00000050212	Eva1b	HB17	152.128	161.662	149.828	139.257	142.093	148.686	151.508	150.439	138.954	157.455	178.53	207.135	210.705	176.671	205.038	157.603	151.875	161.037	178.604
ENSMUSG00000050737	Ptges	HB17	79.7104	64.0343	79.1471	81.2458	87.0315	75.9695	94.6193	96.0013	80.9908	78.2712	118.203	82.975	83.5052	170.307	118.552	110.053	159.639	144.555	166.628
ENSMUSG00000051185	Fam174a	HB17	372.679	358.979	313.87	384.299	385.04	320.969	351.407	385.327	372.705	378.771	543.167	577.17	528.235	429.534	729.162	680.291	950.806	716.579	712.52
ENSMUSG00000052837	Junb	HB17	2064.74	2303.9	2946.07	2043.79	2502.65	1710.15	1663.02	2148.3	2074.93	2273.76	2001.34	2107.19	2234.62	2202.76	3407.21	2675.62	5582.33	3002.1	3242.56
ENSMUSG00000053175	Bcl3	HB17	735.032	780.455	882.662	680.697	760.938	601.641	645.013	710.547	672.026	727.694	1073.01	953.41	1115.55	1046.17	1623.96	1408.63	1793.06	1271.17	1637.38
ENSMUSG00000056413	Adap1	HB17	591.044	651.725	637.678	756.321	718.17	525.532	709.439	680.43	661.084	717.451	1136.34	1335.06	1140.1	1053.12	1353.9	1730.33	1566.32	1378.59	1523.37
ENSMUSG00000056501	Cebpb	HB17	543.94	631.674	717.986	832.964	754.702	423.669	521.408	559.769	618.512	552.256	862.109	997.897	910.121	996.417	1992.63	1520.6	2047.23	1047.52	1991.7
ENSMUSG00000057176	Ccdc189	HB17	270.485	284.872	369.14	468.454	207.732	349.428	231.073	296.523	312.047	300.428	232.288	242.659	229.617	266.268	199.635	295.75	181.494	188.192	194.618
ENSMUSG00000057969	Sema3b	HB17	60.7849	78.9762	64.8408	67.9168	60.3267	85.1669	60.4501	70.3627	68.8049	60.8902	64.9062	61.1474	53.014	71.1348	60.8389	53.014	66.0535	64.891	62.8847
ENSMUSG00000058099	Nfam1	HB17	3086.46	3138.72	3790.82	3378.51	3369.85	2616.78	3338.71	3230.94	3035.73	3032.04	4196.21	4677.3	4384.01	3827	8186.08	6509.06	12962.5	6747.43	7395.25
ENSMUSG00000058441	Panx2	HB17	53.014	53.014	53.014	61.1803	60.3267	66.1293	66.5254	53.014	68.8049	53.014	53.014	53.014	53.014	61.434	60.8389	53.014	53.014	59.5849	59.8215
ENSMUSG00000058704	Memo1	HB17	3909.23	3835.87	5360.38	5684.23	2843.16	4016.56	2762.26	4079.14	3400.65	4338.39	4443.55	4128.73	3149.04	4689.19	1818.38	5331.61	653.44	1692.72	1322.45
ENSMUSG00000058794	Nfe2	HB17	3294.15	2694.77	3705.59	3738.3	2280.93	2529.17	2123.48	2590.17	2484.67	2836.37	3098.91	3346.39	3353.96	3549.98	5073.07	5903.63	5367.8	3587.02	3714.44
ENSMUSG00000059479	B3gnt8	HB17	630.083	680.355	552.872	563.204	618.26	787.423	679.076	621.22	640.411	655.957	282.369	337.88	235.489	310.469	309.292	340.705	391.436	397.499	275.551
ENSMUSG00000060470	Adgrg3	HB17	237.238	261.22	283.799	183.351	250.832	219.832	228.174	223.942	239.242	236.787	203.329	212.913	213.08	185.507	553.834	239.536	796.646	240.725	317.172
ENSMUSG00000061981	Flot2	HB17	541.934	648.861	598.561	580.796	679.834	619.987	690.119	591.047	601.471	672.362	1043.52	1161.65	1266.15	901.491	2533.36	1681.44	3902.95	1606.4	2187.04
ENSMUSG00000063354	Slc39a4	HB17	283.89	281.924	286.034	307.254	245.259	254.522	204.816	258.782	258.225	264.52	319.477	341.206	287.758	287.831	443.886	336.752	422.859	319.694	300.41
ENSMUSG00000066279	Chrna10	HB17	53.014	53.014	53.014	53.014	53.014	53.014	60.4501	53.014	53.014	53.014	61.178	61.1474	53.014	53.014	53.014	53.014	60.2011	53.014	53.014
ENSMUSG00000068551	Zfp467	HB17	222.548	252.305	266.997	273.422	255.467	222.591	241.668	252.077	245.585	294.115	276.719	312.316	308.454	305.712	371.191	342.022	424.602	376.822	427.132
ENSMUSG00000070306	Ccdc153	HB17	53.014	53.014	53.014	53.014	53.014	53.014	53.014	61.0971	61.6434	53.014	53.014	53.014	53.014	53.014	53.014	53.014	53.014	59.5849	74.5015
ENSMUSG00000070803	Cited4	HB17	184.15	217.322	196.336	232.365	180.906	155.595	157.728	173.214	162.412	186.743	160.411	168.304	153.394	175.402	201.799	179.016	148.936	162.661	175.2
ENSMUSG00000071637	Cebpd	HB17	510.821	587.72	773.274	482.802	468.78	456.223	362.631	487.375	510.032	484.303	482.598	505.073	545.1	456.462	984.782	613.001	1495.87	723.865	824.608
ENSMUSG00000071648	Rom1	HB17	180.896	176.389	159.606	156.772	177.993	174.932	175.041	196.526	158.343	167.716	265.391	277.656	221.368	259.049	253.973	209.582	215.697	204.607	247.271
ENSMUSG00000071715	Ncf4	HB17	1644.17	1706.99	1659.66	1630.33	1635.14	1428.04	1599.83	1672.05	1436.5	1554.96	2443.91	2625.66	2370.52	2116.15	3129.37	3390.48	4143.24	2485.26	2954.3
ENSMUSG00000073758	Sh3d21	HB17	74.0189	71.4155	72.8328	53.014	70.7179	72.4247	71.0391	64.7852	68.8049	72.1903	64.9062	70.4778	75.4668	73.6253	64.3993	53.014	60.2011	66.9436	65.3365
ENSMUSG00000074063	Osgin1	HB17	310.57	323.021	373.544	284.73	349.733	231.761	261.77	309.761	285.853	311.981	295.898	259.644	278.528	268.67	508.089	301.059	734.57	300.285	334.678
ENSMUSG00000074361	C5ar2	HB17	351.359	326.918	515.835	311.746	362.424	298.638	297.829	377.694	331.914	353.797	240.318	247.199	240.176	261.457	398.89	279.784	506.325	284.551	286.796
ENSMUSG00000074489	Bglap3	HB17	53.014	66.7994	53.014	53.014	60.3267	63.5083	66.5254	53.014	53.014	53.014	53.014	61.1474	53.014	53.014	53.014	53.014	53.014	53.014	53.014
ENSMUSG00000074570	Cass4	HB17	520.862	490.041	666.994	591.786	504.662	468.523	493.663	572.715	466.024	470.894	542.067	543.33	655.075	592.899	764.564	813.355	722.494	664.826	694.601
ENSMUSG00000074743	Thbd	HB17	419.215	429.49	470.003	677.407	691.426	266.281	346.725	552.215	530.784	486.365	370.809	377.703	341.626	433.049	406.059	472.827	600.723	584.538	460.925
ENSMUSG00000075705	Msrb1	HB17	2779.38	2979.36	3826.42	2963.1	2905.23	2433.75	2570.1	3000.96	2664.74	3067.71	3596.91	3733.78	3759.31	3148.28	7671.79	5776.38	12042.7	5682.17	5998.44
ENSMUSG00000078651	Aoc2	HB17	257.026	265.174	244.455	277.949	295.975	250.894	251.259	272.148	282.099	266.642	196.297	241.522	187.935	207.912	185.477	186.034	169.216	203.053	181.996
ENSMUSG00000079020	Slc45a4	HB17	656.09	521.682	587.688	541.201	575.373	584.16	575.886	507.927	521.021	515.214	570.652	618.607	572.064	595.226	984.782	733.288	974.043	666.285	818.385
ENSMUSG00000079235	Ccdc13	HB17	53.014	64.0343	53.014	53.014	53.014	60.2412	60.4501	61.0971	65.6037	72.1903	61.178	53.014	53.014	53.014	53.014	53.014	53.014	53.014	62.8847
ENSMUSG00000079654	Prrt4	HB17	60.7849	64.0343	70.4478	53.014	66.2912	53.014	53.014	64.7852	53.014	53.014	61.178	61.1474	61.2735	53.014	91.3716	77.4542	82.0862	53.014	59.8215
ENSMUSG00000080316	Spaca6	HB17	87.9985	98.2994	88.1761	88.4085	93.7908	98.2241	114.388	86.2905	109.309	88.553	77.2924	79.1943	77.6074	84.1827	79.919	77.4542	92.9531	80.5621	81.6976
ENSMUSG00000082029	H3f3c	HB17	202.416	176.389	203.298	217.36	151.27	175.886	133.447	181.435	186.381	185.634	172.536	207.135	185.513	260.254	141.521	279.784	120.448	147.06	162.305
ENSMUSG00000089832	Shkbp1	HB17	945.501	992.694	1068.73	871.263	1056.26	962.348	940.004	946.797	900.191	1052.86	993.272	1104.19	1053.05	1025.35	1295.44	1024.86	1448.62	1008.28	1093.48
ENSMUSG00000090439	Gm17455	HB17	102.434	95.5935	97.7775	96.5345	92.4795	83.736	83.2417	84.5511	87.0186	101.871	75.1825	93.1736	83.5052	89.6973	91.3716	79.8111	94.2166	80.5621	74.5015
ENSMUSG00000098678	Mroh6	HB17	60.7849	60.5944	61.1343	53.014	60.3267	53.014	60.4501	64.7852	71.6166	69.8904	72.948	64.8605	53.014	61.434	69.7735	72.293	70.392	66.9436	69.4107
ENSMUSG00000000605	Clcn4	HB18	1326.85	1368.05	1359.44	1343.28	1360.89	1348.15	1457.88	1410.81	1391.75	1316.23	1440.82	1522.48	1385.47	1427.72	1415.38	1304.36	1512.2	1451.88	1420.98
ENSMUSG00000000628	Hk2	HB18	480.672	596.323	553.961	563.204	588.781	484.326	723.235	586.734	549.081	646.727	715.455	862.223	764.799	685.863	980.744	983.615	1254.41	1130.32	1041.45
ENSMUSG00000000804	Usp32	HB18	2641.24	2283.97	2946.07	2725.39	2176.28	2464.98	2139.96	2455.37	2261.08	2514.31	2949.61	2882.15	2536.48	3022.46	2715.6	3360.91	3744.18	2574.42	2203.32
ENSMUSG00000003484	Cyp4f18	HB18	2052.81	2424.39	2231.74	2145.23	2215.3	2004.32	2210.44	2269.2	2079.77	2181	1738.57	1695.76	1434.53	1601.03	2813.25	2382.44	3775.94	2171.33	1970.77
ENSMUSG00000003746	Man1a	HB18	4402.06	3928.82	4448.86	4398.96	4442.6	4840.37	5165.7	4786.1	4451.81	4468.81	2988.84	2476.3	2416.19	2970.51	2121.53	2531.6	2193.19	2770.87	2276.96
ENSMUSG00000004880	Lbr	HB18	3698.58	3482.09	3517.88	3155	3650.9	3379.15	3629.66	3570.02	3519.06	3516.09	3907.46	3835.5	4372.87	4020.91	5224.05	3342.91	6705.57	3549.33	4441.97
ENSMUSG00000008475	Arpc5	HB18	5764.23	5517.42	6254.6	6257.62	5779.46	5852.31	5947.85	6176.42	5939.03	5990	7572.69	7822.47	8218.69	7113.98	9044.57	8600.38	11196.7	7972.09	8083.96
ENSMUSG00000013663	Pten	HB18	2815.16	2646.39	2976.28	2740.66	3066.61	2984.54	2893.11	2988.12	3074.4	2762.99	2798.12	2526.08	2432.9	2519.12	4072.57	2774.63	6061.15	3027.47	3017.06
ENSMUSG00000014956	Ppp1cb	HB18	35967.5	28380.2	46285.6	52498.6	24232.2	41094.6	23811.7	39616.2	34963	36216.4	42280.4	34997.6	30582.9	39956.5	22501.4	50977.7	7621.14	19216.1	13788
ENSMUSG00000016239	Lonrf3	HB18	74.0189	64.0343	72.8328	64.9096	79.5722	63.5083	90.5352	61.0971	88.9157	64.4758	72.948	81.1176	101.801	87.9041	88.2825	72.293	83.5401	94.3581	85.5837
ENSMUSG00000016493	Cd46	HB18	193.856	231.384	199.822	202.222	239.673	239.068	224.303	219.405	220.1	206.522	165.285	142.571	136.68	162.601	147.337	159.05	184.304	154.502	142.913
ENSMUSG00000016534	Lamp2	HB18	2055.8	1746.86	2415.2	2276.1	1947.43	1869.83	2084.13	1978.15	1973.39	1848.65	3074.93	3175.42	3164.64	2924.33	5522.98	5113.09	8547.85	5132.13	5098.97
ENSMUSG00000017146	Brca1	HB18	181.982	183.658	165.64	188.098	166.24	173.021	181.063	154.09	152.876	183.413	390.807	337.88	489.966	359.008	267.621	265.088	222.987	249.088	338.65
ENSMUSG00000019817	Plagl1	HB18	69.6507	73.4581	79.1471	75.1894	72.674	53.014	60.4501	67.7577	71.6166	76.3479	70.5477	61.1474	65.0492	71.1348	60.8389	53.014	53.014	59.5849	53.014
ENSMUSG00000019853	Hebp2	HB18	53.014	53.014	64.8408	61.1803	66.2912	63.5083	68.8905	53.014	53.014	53.014	72.948	61.1474	53.014	61.434	60.8389	61.9364	53.014	64.891	72.8959
ENSMUSG00000019951	Uhrf1bp1l	HB18	1349.73	1258.81	1248.16	1313.81	1314.73	1406.33	1414.83	1348.7	1302.21	1333.58	1566.26	1473.74	1436.76	1438.12	1554.44	1407.35	1723.5	1601.33	1514.06
ENSMUSG00000019975	Ikbip	HB18	174.352	169.06	170.432	120.94	173.116	134.564	177.052	136.816	143.175	158.603	197.471	173.093	191.558	176.671	195.297	169.097	187.107	216.985	184.532
ENSMUSG00000019979	Apaf1	HB18	927.562	908.032	997.358	979.531	997.599	862.299	1028.99	914.611	936.553	1016.08	1670.96	1993.52	1982.84	1665.73	2141.67	2039.06	2673.06	1971.93	2141.31
ENSMUSG00000019987	Arg1	HB18	91.0587	64.0343	70.4478	61.1803	72.674	68.4181	80.0787	64.7852	68.8049	60.8902	94.9484	86.5305	53.014	132.061	95.8183	84.2286	268.005	127.454	220.317
ENSMUSG00000020023	Tmcc3	HB18	367.608	330.812	332.713	309.5	386.846	324.533	385.968	417.978	349.246	396.421	314.994	235.832	265.797	323.529	214.713	230.056	225.713	283.8	301.209
ENSMUSG00000020124	Usp15	HB18	14520.8	12316.9	21063.9	21943.3	10259.6	16077.7	9903.28	16348.6	14990.9	16085.3	18164.4	17411.1	14308.9	20532	10022.8	27732.6	3540.79	9408.33	6977.68
ENSMUSG00000020134	Peli1	HB18	2421.59	2453.8	2068.78	1964.16	2292.46	2479.73	2237.89	2392.25	2304.59	2374.67	1754.93	1760.74	1794.53	1711.93	1607.84	1662.15	1862.62	1860.26	1888.6
ENSMUSG00000020181	Nav3	HB18	53.014	53.014	53.014	53.014	53.014	53.014	53.014	53.014	61.6434	53.014	53.014	53.014	53.014	53.014	53.014	53.014	63.4487	59.5849	53.014
ENSMUSG00000020364	Zfp354a	HB18	53.014	53.014	53.014	61.1803	53.014	53.014	60.4501	53.014	53.014	53.014	53.014	53.014	61.2735	53.014	60.8389	53.014	53.014	59.5849	53.014
ENSMUSG00000020841	Cpd	HB18	1160.64	1273.06	1698.52	1319.26	1435.46	1167.48	1290.24	1366.9	1228.4	1298.89	965.956	853.535	877.72	989.473	2742.78	1134.38	5378.1	1520.08	1761.44
ENSMUSG00000021363	Mak	HB18	60.7849	53.014	61.1343	53.014	53.014	53.014	53.014	64.7852	53.014	60.8902	53.014	64.8605	53.014	73.6253	64.3993	61.9364	79.0592	64.891	74.5015
ENSMUSG00000021552	Gkap1	HB18	89.5427	89.9588	79.1471	91.7444	81.1419	85.1669	84.762	80.9213	96.1155	80.1175	81.2368	97.8652	103.32	84.1827	83.3993	77.4542	89.0559	84.2715	100.539
ENSMUSG00000021575	Ahrr	HB18	71.9142	71.4155	82.9199	70.553	81.1419	68.4181	68.8905	79.0132	71.6166	74.3295	81.2368	89.9177	92.2685	86.068	100.089	96.046	109.545	111.184	90.4486
ENSMUSG00000021706	Zfyve16	HB18	474.637	469.88	417.479	430.87	480.449	474.67	541.734	502.52	466.024	484.303	516.756	454.692	462.91	428.362	439.801	436.341	592.074	536.281	513.451
ENSMUSG00000021770	Samd8	HB18	434.35	477.563	483.109	491.627	518.103	500.116	483.481	492.785	459.903	480.178	488.111	467.848	461.782	463.48	590.379	513.139	870.737	550.181	637.689
ENSMUSG00000021831	Ero1l	HB18	473.631	520.724	561.58	601.674	586.1	551.797	618.298	588.891	577.113	551.228	669.429	682.863	631.534	659.155	704.875	644.07	980.927	732.606	703.951
ENSMUSG00000021846	Peli2	HB18	172.16	186.757	199.822	177.385	201.08	165.329	218.481	179.093	194.24	176.72	165.285	169.504	174.541	162.601	419.362	171.943	630.114	259.693	294.809
ENSMUSG00000021928	Ebpl	HB18	175.446	158.466	147.356	156.772	176.045	164.361	163.886	158.922	151.502	153.998	164.07	169.504	158.43	176.671	157.641	150.311	149.917	158.594	156.207
ENSMUSG00000022051	Bnip3l	HB18	109580	95311.6	150216	173112	79652.5	124372	75022.2	127243	115422	110629	127567	120779	106977	146417	78133.3	186795	18675.4	63735.1	61021.8
ENSMUSG00000022061	Nkx3-1	HB18	53.014	53.014	53.014	53.014	53.014	53.014	53.014	53.014	53.014	53.014	53.014	53.014	53.014	53.014	53.014	66.0438	53.014	53.014	53.014
ENSMUSG00000022106	Rcbtb2	HB18	658.089	680.355	676.762	726.74	761.829	570.17	682.757	625.529	763.126	719.499	857.734	966.432	871.015	928.123	915.123	929.465	918.956	852.708	861.162
ENSMUSG00000022292	Rrm2b	HB18	698.072	679.401	652.881	624.737	728.865	727.302	716.797	782.559	713.34	737.935	547.566	471.135	440.332	552.159	462.253	450.685	453.337	496.734	424.771
ENSMUSG00000022377	Asap1	HB18	4863.08	3742.92	4497.41	4684.58	3713.85	3812.77	3462.23	3980.74	4155.8	4057.16	4263.77	4465.23	4760.37	4795.37	5384.08	6475.64	5702.46	5477.08	4786.75
ENSMUSG00000022507	1810013L24Rik	HB18	820.869	853.783	1041.7	906.268	881.997	791.778	828.004	934.996	922.009	862.777	880.698	854.621	913.473	831.989	1004.97	866.264	1531.96	1072.22	1027.47
ENSMUSG00000022514	Il1rap	HB18	377.747	419.857	507.113	356.478	398.584	359.184	405.528	425.584	397.333	371.494	430.693	429.446	458.397	472.832	1099.81	539.109	2060.11	691.073	836.276
ENSMUSG00000022617	Chkb	HB18	1302.97	1539.92	1268.69	1407.69	1412.38	1513.98	1356.2	1284.43	1303.42	1302.97	979.068	1025.02	931.346	1159.53	984.782	1078.98	1160.7	1035.89	1065.53
ENSMUSG00000022686	B3gnt5	HB18	1860.94	1820.89	1482.57	1412.06	1679.51	2222.95	1964.22	2014.54	1853.71	1680.4	1028.23	765.528	662.919	1025.35	592.408	768.165	639.619	806.142	633.009
ENSMUSG00000022747	St3gal6	HB18	520.862	528.389	669.164	567.603	571.797	567.546	507.54	678.278	612.426	591.306	711.073	665.446	648.35	626.621	704.875	629.833	702.649	621.781	536.148
ENSMUSG00000022788	Fgd4	HB18	569.004	557.112	626.816	727.835	709.257	462.374	737.948	672.898	595.383	599.521	892.725	802.479	763.68	753.163	1272.25	1122.78	2150.26	1292.95	1258.05
ENSMUSG00000022987	Zfp641	HB18	60.7849	53.014	53.014	53.014	60.3267	53.014	53.014	61.0971	53.014	53.014	64.9062	53.014	53.014	53.014	53.014	53.014	53.014	53.014	53.014
ENSMUSG00000023074	Mospd1	HB18	275.647	259.241	349.292	302.758	245.259	295.952	248.386	245.355	269.555	327.695	345.189	414.057	327.922	347.201	351.649	594.867	359.041	346.459	333.089
ENSMUSG00000023800	Tiam2	HB18	320.793	299.581	332.713	499.345	398.584	257.24	352.343	389.686	338.109	323.509	464.946	439.33	375.774	367.262	420.385	438.95	625.793	490.87	401.93
ENSMUSG00000023913	Pla2g7	HB18	1901.7	2216.61	2877.02	2456.05	2233.04	2019.07	2268.09	2324.84	1868.22	2410.35	3416.02	3820.35	3340.59	2803.12	9781.28	6254.55	17650	5874.93	7559.49
ENSMUSG00000024087	Cyp1b1	HB18	53.014	64.0343	64.8408	53.014	63.6355	53.014	53.014	53.014	53.014	60.8902	75.1825	53.014	53.014	53.014	53.014	66.0438	95.4646	62.5338	53.014
ENSMUSG00000024383	Map3k2	HB18	1249.23	1223.66	1145.49	1262.49	1254.35	1276.94	1384.6	1352.98	1396.58	1234.59	1276.06	1261.37	1296.26	1371.09	1135.11	1098.31	1300.82	1303.83	1346.5
ENSMUSG00000024521	Pmaip1	HB18	508.812	522.64	455.795	492.73	467.882	506.253	588.799	561.927	499.039	528.597	746.121	840.502	723.394	588.246	727.138	760.416	817.328	809.053	619.745
ENSMUSG00000024639	Gnaq	HB18	1100.9	887.097	1140.08	1053.85	941.588	872.743	908.801	1117.28	935.341	1034.47	878.511	879.597	926.878	1007.99	1133.1	1236.12	1358.4	1009.74	1168.79
ENSMUSG00000024727	Trpm6	HB18	69.6507	75.3837	81.0664	81.2458	76.2703	66.1293	86.248	80.9213	83.0656	88.553	64.9062	75.0918	68.0952	84.1827	67.2649	69.369	74.1122	70.5246	77.5195
ENSMUSG00000024770	Lipn	HB18	53.014	53.014	53.014	53.014	53.014	53.014	66.5254	53.014	61.6434	53.014	61.178	67.8539	53.014	53.014	53.014	53.014	53.014	59.5849	53.014
ENSMUSG00000025020	Slit1	HB18	67.1621	71.4155	77.1487	70.553	81.1419	77.6259	60.4501	64.7852	68.8049	72.1903	67.9124	67.8539	68.0952	68.4028	74.1781	77.4542	68.3277	68.8025	77.5195
ENSMUSG00000025350	Rdh5	HB18	184.15	159.533	160.817	148.091	162.282	169.184	138.839	143.059	186.381	167.716	123.599	96.3238	107.788	115.071	132.045	127.725	125.716	116.733	109.89
ENSMUSG00000025939	Ube2w	HB18	333.037	324.97	303.868	298.258	354.268	356.524	333.6	353.662	297.098	306.733	334.023	317.883	332.493	294.992	374.273	384.051	455.077	367.946	339.444
ENSMUSG00000025979	Mob4	HB18	542.937	558.068	556.138	572.001	544.068	570.17	590.643	545.738	573.458	613.894	674.91	576.079	574.31	563.804	578.202	530.023	669.848	566.267	515.017
ENSMUSG00000025993	Slc40a1	HB18	897.657	832.838	1359.44	733.314	883.776	737.762	585.11	985.41	823.797	887.317	776.774	566.258	709.961	796.062	1740.82	801.737	3709	1023.54	1018.92
ENSMUSG00000026004	Kansl1l	HB18	310.57	313.267	338.244	300.508	332.474	367.157	341.103	347.095	318.263	294.115	241.463	217.52	240.176	267.469	271.808	231.412	289.372	247.569	204.619
ENSMUSG00000026064	Ptp4a1	HB18	769.976	806.174	938.939	867.981	901.567	853.595	799.527	940.36	841.991	913.898	917.868	794.873	836.368	838.941	1242.01	969.435	1913.29	1006.83	1033.68
ENSMUSG00000026107	Nabp1	HB18	1182.54	1136.24	1167.11	1608.5	1336.92	972.784	1139.02	1316.56	1269.54	1301.95	2718.56	2964.4	2718.04	2289.36	3174.67	3305.63	4226.48	3442.79	3306.87
ENSMUSG00000026158	Ogfrl1	HB18	2596.52	2225.14	3225.51	3497.35	1985.58	2599.43	1968.79	2726.04	2937.85	2310.46	2521.29	2392.95	2313.71	2656.5	2868.63	3614.18	3038.71	2032.84	2345.16
ENSMUSG00000026188	Tmem169	HB18	64.3187	53.014	64.8408	53.014	66.2912	63.5083	60.4501	61.0971	53.014	67.3626	53.014	53.014	65.0492	65.2897	53.014	79.8111	63.4487	53.014	53.014
ENSMUSG00000026335	Pam	HB18	240.373	262.209	252.365	264.349	267.485	251.801	240.707	229.598	250.648	224.957	289.139	233.552	268.116	260.254	637.022	363.063	821.636	361.284	382.202
ENSMUSG00000026566	Mpzl1	HB18	53.014	64.0343	67.8288	61.1803	63.6355	60.2412	63.8193	70.3627	61.6434	60.8902	64.9062	61.1474	70.7666	68.4028	69.7735	61.9364	75.8286	64.891	67.4736
ENSMUSG00000026623	Lpgat1	HB18	1797.3	1788.62	1624.03	1681.61	1927.03	1862.88	1960.56	1822.97	1914.16	1632.47	1217.13	1164.9	964.851	1245.09	1165.37	1115.05	1445.18	1262.46	1358.14
ENSMUSG00000026640	Plxna2	HB18	69.6507	69.2176	70.4478	67.9168	63.6355	66.1293	71.0391	70.3627	80.9908	64.4758	64.9062	61.1474	53.014	65.2897	67.2649	72.293	63.4487	53.014	71.2066
ENSMUSG00000026987	Baz2b	HB18	2109.48	2095.15	2094.68	2085.24	2260.54	2214.28	2356.87	2446.81	2379.53	2117.8	1371	1311.22	1170.22	1379.18	1687.43	1476.85	2473.91	1752.92	1661.41
ENSMUSG00000027015	Cybrd1	HB18	87.9985	85.4751	79.1471	75.1894	91.1497	80.7689	89.1317	86.2905	96.1155	80.1175	84.9138	64.8605	68.0952	61.434	60.8389	66.0438	68.3277	68.8025	67.4736
ENSMUSG00000027132	Katnbl1	HB18	229.906	258.251	294.96	293.753	274.858	297.743	281.74	268.812	236.699	261.334	303.77	305.628	275.06	286.636	270.762	290.435	262.643	281.547	254.569
ENSMUSG00000027435	Cd93	HB18	931.548	666.996	890.239	834.059	899.788	671.49	769.203	779.336	719.414	774.792	1008.57	1075.99	1299.61	869.062	2922.99	1681.44	4635.82	2129.28	2710.97
ENSMUSG00000027534	Snx16	HB18	111.654	100.945	102.278	118.227	113.086	113.304	117.855	116.025	131.82	111.352	134.094	108.175	109.25	113.6	112.171	119.853	128.83	112.12	116.832
ENSMUSG00000027660	Skil	HB18	1446.24	1254.06	1246	1421.88	1422.14	1314.28	1396.51	1531.81	1492.15	1429.49	1304.44	1118.29	1079.84	1305.21	1023.13	1203.93	1330.9	1147.75	1237.09
ENSMUSG00000027858	Tspan2	HB18	1756.54	1388.94	1862.61	1961.98	1382.2	1454.08	1175.69	1468.64	1540.53	1500.9	1208.4	913.252	1073.14	1361.84	1153.27	1766.36	1170.16	1148.47	934.236
ENSMUSG00000027883	Gpsm2	HB18	199.213	183.658	191.674	194.003	187.671	176.84	199.906	182.603	211.099	177.839	420.733	468.944	476.443	413.118	350.619	281.117	269.791	298.041	316.375
ENSMUSG00000028189	Ctbs	HB18	233.052	228.379	239.923	264.349	292.31	248.17	304.437	253.196	278.34	254.952	289.139	308.973	273.904	233.635	308.255	332.797	474.202	344.232	313.983
ENSMUSG00000028207	Asph	HB18	251.833	307.406	309.427	313.99	307.865	298.638	395.286	336.138	381.332	348.584	373.033	430.545	347.328	375.508	415.27	571.538	545.334	613.751	463.28
ENSMUSG00000028300	C9orf72	HB18	240.373	296.643	277.088	254.11	238.741	305.795	272.245	278.811	274.578	307.783	241.463	342.315	254.181	254.228	327.923	324.879	522.803	369.426	348.966
ENSMUSG00000028383	Hsdl2	HB18	388.889	428.527	465.633	457.409	421.121	434.235	380.372	380.966	434.173	426.465	500.235	445.916	458.397	459.972	467.351	576.724	499.384	517.248	406.659
ENSMUSG00000028522	Mier1	HB18	1853.98	1751.61	1763.3	1997.98	1992.67	1841.19	1931.26	2028.45	1894.81	1831.32	1902.13	1717.42	1785.62	1808.96	1799.25	1774.08	2471.34	1857.36	1712.59
ENSMUSG00000028926	Cdk14	HB18	211.984	220.344	190.505	262.076	221.892	167.259	231.073	201.131	194.24	215.223	348.536	289.986	273.904	361.367	338.249	373.563	381.817	384.95	360.059
ENSMUSG00000029269	Sult1b1	HB18	53.014	53.014	53.014	53.014	53.014	53.014	53.014	61.0971	53.014	53.014	53.014	53.014	53.014	65.2897	53.014	53.014	53.014	53.014	53.014
ENSMUSG00000029312	Klhl8	HB18	138.369	147.689	136.066	130.227	129.539	136.611	144.16	118.712	152.876	166.584	155.499	145.075	167.149	145.577	117.29	108.371	111.772	130.072	138.398
ENSMUSG00000029648	Flt1	HB18	229.906	289.781	304.98	327.438	291.393	235.418	252.216	309.761	297.098	287.792	584.935	768.789	650.592	816.925	935.317	779.788	1418.55	859.255	1317.02
ENSMUSG00000029862	Clcn1	HB18	64.3187	80.6729	93.0965	86.6873	77.9514	75.9695	71.0391	87.9884	92.5842	81.8995	77.2924	79.1943	65.0492	68.4028	64.3993	79.8111	72.3079	73.681	72.8959
ENSMUSG00000029913	Prdm5	HB18	64.3187	60.5944	61.1343	53.014	60.3267	53.014	66.5254	64.7852	61.6434	67.3626	61.178	72.8674	65.0492	53.014	53.014	61.9364	74.1122	53.014	53.014
ENSMUSG00000029924	Slc37a3	HB18	455.513	491.96	488.567	530.193	507.351	462.374	466.809	481.964	431.72	481.209	482.598	556.434	602.372	503.195	624.859	527.426	758.717	637.107	700.055
ENSMUSG00000030751	Psma1	HB18	804.906	935.624	958.415	946.731	954.926	924.077	983.127	923.194	907.464	976.239	1333.9	1406.57	1387.7	1188.44	1456.7	1506.45	1718.35	1488.88	1407.79
ENSMUSG00000030759	Far1	HB18	1580.52	1636.75	1510.64	1612.87	1652	1611.21	1989.85	1863.64	1608.25	1714.05	1698.23	1514.9	1571.64	1632.23	1459.73	1529.61	2139.1	1865.33	1928.13
ENSMUSG00000030929	Eri2	HB18	208.802	194.977	230.833	208.062	208.68	186.319	226.239	199.981	198.149	228.19	275.588	265.283	264.638	240.923	205.038	179.016	196.398	205.384	209.593
ENSMUSG00000031174	Rpgr	HB18	149.862	142.215	142.374	146.839	158.3	161.452	159.787	131.748	128.925	151.682	131.502	117.889	135.367	129.298	117.29	103.221	116.153	115.819	135.665
ENSMUSG00000031245	Hmgn5	HB18	297.25	263.197	233.109	212.717	198.219	174.932	270.343	276.591	268.298	287.792	252.883	261.901	279.683	238.496	238.142	184.635	256.375	333.834	307.6
ENSMUSG00000031292	Cdkl5	HB18	124.115	129.912	152.288	130.227	156.3	139.661	151.508	118.712	147.356	116.553	127.576	146.322	132.727	132.061	113.463	106.673	150.897	129.201	132.912
ENSMUSG00000031826	Usp10	HB18	937.528	860.447	745.093	865.793	851.746	971.914	917.979	809.413	820.158	836.185	717.646	715.506	694.284	736.924	580.231	614.296	486.363	641.485	632.229
ENSMUSG00000032186	Tmod2	HB18	71.9142	77.2173	82.9199	72.9541	60.3267	80.7689	68.8905	70.3627	83.0656	64.4758	84.9138	70.4778	70.7666	68.4028	72.0557	77.4542	75.8286	70.5246	69.4107
ENSMUSG00000032202	Rab27a	HB18	1052.1	1160.95	1298.94	1023.25	1099.8	1088.41	1198.6	1033.67	970.482	1152.93	1774.56	2000.01	2020.72	1723.48	2985.41	2157.38	4355.2	2243.11	2753.59
ENSMUSG00000032349	Elovl5	HB18	1450.21	1418.38	1253.56	1431.7	1306.74	1434.11	1651.11	1377.61	1449.81	1425.41	1395	1328.56	1334.18	1331.79	1212.76	1283.76	1374.73	1446.8	1429.52
ENSMUSG00000032434	Cmtm6	HB18	3866.5	3843.46	4099.35	3568.22	3839.74	3873.47	3789.77	3896.24	3735.34	3736.19	3407.3	3443.78	3574.45	3421.85	5263.3	4029.41	7556.79	4384.24	4373.79
ENSMUSG00000032487	Ptgs2	HB18	94.0167	88.493	175.194	99.6148	138.992	89.2929	86.248	160.124	136.117	180.073	112.68	81.1176	107.788	119.423	76.1803	66.0438	103.847	114.9	86.8295
ENSMUSG00000032489	Kif9	HB18	138.369	154.18	159.606	158.001	158.3	160.48	187.048	163.718	147.356	165.449	154.265	157.412	172.084	161.308	186.572	198.555	243.797	220.064	168.35
ENSMUSG00000032561	Acpp	HB18	279.771	320.096	349.292	312.868	361.518	326.315	313.861	306.455	321.989	296.22	195.121	192.002	189.144	207.912	381.459	202.7	682.798	253.638	252.139
ENSMUSG00000032712	Resf1	HB18	1963.34	1906.31	2186.41	1966.34	1956.3	1921.02	1891.9	2010.26	1975.81	2066.83	2407.94	2370.22	2357.15	2198.14	2972.32	2602.33	4190.44	2824.51	2829.53
ENSMUSG00000032818	Loxhd1	HB18	79.7104	80.6729	61.1343	75.1894	72.674	83.736	74.9158	80.9213	85.0713	85.3083	61.178	70.4778	61.2735	68.4028	60.8389	61.9364	63.4487	66.9436	59.8215
ENSMUSG00000032872	Cyb5r4	HB18	1347.74	1245.51	1364.84	1319.26	1246.36	1252.62	1255.42	1314.42	1244.13	1347.87	1596.8	1558.22	1569.41	1440.43	2265.53	1749.63	2897.95	1754.37	1635.82
ENSMUSG00000033147	Slc22a15	HB18	322.836	271.095	364.733	301.633	325.193	251.801	279.843	298.732	265.783	247.488	361.907	326.779	401.867	314.034	618.776	381.43	878.488	449.033	522.846
ENSMUSG00000033186	Mzt1	HB18	635.085	703.248	724.493	819.83	624.51	649.674	598.02	709.472	600.253	637.495	637.625	628.414	593.394	619.646	489.767	606.525	378.317	526.766	475.05
ENSMUSG00000033400	Agl	HB18	532.905	486.202	553.961	570.902	540.488	559.673	500.14	560.848	561.272	534.771	556.363	498.509	493.345	477.506	771.643	571.538	1107.39	718.765	679.794
ENSMUSG00000034401	Spata6	HB18	364.564	361.887	354.811	387.632	371.477	371.583	425.984	398.399	401.022	398.495	331.787	343.423	306.159	327.085	339.281	351.234	409.776	383.473	402.718
ENSMUSG00000034563	Ccpg1	HB18	2366.93	2573.34	2991.39	2507.3	2407.76	2289.75	2441.98	2525.98	2563.23	2588.72	2049.31	1975.11	2083.11	2119.62	3658.86	2471.17	5977.91	2823.79	2768.31
ENSMUSG00000034801	Sos2	HB18	841.816	815.698	961.66	908.456	935.363	862.299	984.962	898.515	915.949	805.494	1134.16	1023.93	1075.37	938.542	1305.52	1017.13	1900.41	1249.39	1318.57
ENSMUSG00000035356	Nfkbiz	HB18	848.798	816.65	902.145	945.638	856.195	770.002	714.038	800.82	766.767	826.978	950.657	1053.22	929.112	989.473	931.278	1201.35	1303.4	1000.29	972.312
ENSMUSG00000035367	Rmi1	HB18	573.012	609.703	556.138	606.068	589.674	612.125	645.013	642.759	608.775	605.681	548.666	491.943	528.235	482.179	483.656	478.033	521.069	497.467	463.28
ENSMUSG00000035948	Acss3	HB18	53.014	60.5944	61.1343	53.014	60.3267	60.2412	60.4501	53.014	53.014	53.014	64.9062	53.014	53.014	53.014	53.014	53.014	53.014	53.014	53.014
ENSMUSG00000035992	Fnip1	HB18	676.085	594.411	661.566	625.835	693.21	621.734	702.079	729.901	769.195	634.417	700.117	595.713	556.338	568.461	696.778	657.009	1035.99	734.063	650.169
ENSMUSG00000036356	Csgalnact1	HB18	523.873	373.508	520.195	588.489	378.713	416.62	329.846	432.099	480.704	407.825	391.917	384.322	429.03	468.156	578.202	694.514	533.204	437.271	394.043
ENSMUSG00000036368	Rmdn2	HB18	94.0167	104.819	103.745	101.127	95.0851	94.4933	91.9164	96.0013	94.3651	99.0471	136.667	128.515	136.68	119.423	121.055	101.465	113.974	119.456	121.66
ENSMUSG00000036503	Rnf13	HB18	782.952	839.503	944.349	818.735	896.23	924.077	951.015	900.661	774.05	816.748	893.818	908.91	953.683	814.607	1227.89	1014.55	1840.3	1174.62	1127.64
ENSMUSG00000036822	Topors	HB18	630.083	695.618	688.698	651.079	714.605	646.182	753.577	728.826	685.395	736.911	684.775	641.487	611.347	648.7	609.651	632.421	741.47	740.619	643.15
ENSMUSG00000037617	Spag1	HB18	162.218	148.776	152.288	127.604	145.171	134.564	116.705	125.304	143.175	132.737	150.547	158.631	205.943	146.906	156.506	148.841	134.971	140.349	173.492
ENSMUSG00000037661	Gpr160	HB18	146.443	146.599	154.737	151.828	152.28	155.595	175.041	158.922	133.258	165.449	189.225	204.818	202.362	211.611	234.963	193.007	283.153	212.355	256.997
ENSMUSG00000037720	Tmem33	HB18	499.771	546.583	473.281	527.991	491.214	493.099	524.18	504.683	517.358	495.642	629.946	670.889	665.16	601.042	722.079	737.164	831.114	702.734	754.572
ENSMUSG00000037876	Jmjd1c	HB18	3206.7	3220.29	3149.98	3258.58	3697	3362.68	3537.25	3599.97	3488.85	3107.45	2374.15	2207.86	2041.89	2542.21	2314.87	1956.74	3141.7	2563.55	2652.07
ENSMUSG00000037989	Wnk2	HB18	77.8954	86.9995	75.0528	83.1129	88.4278	72.4247	66.5254	61.0971	80.9908	67.3626	61.178	53.014	61.2735	65.2897	67.2649	79.8111	68.3277	64.891	76.0389
ENSMUSG00000038174	Fam126b	HB18	337.113	358.979	273.727	281.341	370.572	336.992	342.978	410.368	373.938	333.968	299.273	276.533	254.181	286.636	261.33	247.632	270.683	318.948	298.81
ENSMUSG00000038668	Lpar1	HB18	67.1621	69.2176	82.9199	64.9096	66.2912	60.2412	84.762	67.7577	61.6434	60.8902	72.948	77.1919	65.0492	96.5317	83.3993	72.293	82.0862	102.529	107.859
ENSMUSG00000038763	Alpk3	HB18	95.463	114.72	82.9199	86.6873	107.319	93.22	101.096	96.0013	94.3651	106.003	93.3532	89.9177	85.3435	71.1348	74.1781	72.293	75.8286	85.4599	81.6976
ENSMUSG00000039005	Tlr4	HB18	267.384	264.186	297.188	265.484	278.539	264.475	286.479	285.462	229.055	256.017	467.154	463.464	441.461	387.275	849.469	589.684	1385.9	650.968	825.386
ENSMUSG00000039155	Cdh26	HB18	60.7849	53.014	53.014	53.014	53.014	53.014	53.014	64.7852	53.014	53.014	53.014	53.014	61.2735	53.014	53.014	53.014	53.014	53.014	59.8215
ENSMUSG00000039202	Abhd2	HB18	3762.17	3301.87	3713.14	3641.27	3634.06	3491.03	3385.37	3467.33	3406.69	3472.27	3690.62	3758.67	3983.13	4041.69	4531.56	3426.48	4515.68	3689.93	4026.69
ENSMUSG00000039270	Megf9	HB18	396.984	394.776	465.633	588.489	576.267	473.792	516.786	587.812	607.558	483.272	488.111	571.715	547.348	441.248	790.853	459.806	1438.31	631.999	643.929
ENSMUSG00000039308	Ndst2	HB18	723.047	760.447	710.394	712.492	776.079	725.559	788.501	706.246	732.773	720.524	812.886	833.985	819.599	776.354	994.875	1088	1226.9	1078.03	1055.43
ENSMUSG00000039361	Picalm	HB18	3933.08	3728.7	5690.45	4495.98	3689.03	4178.73	3697.36	4510.16	3923.83	4337.37	6918.99	6673.49	6890.4	6513.86	9578.99	9736.65	12813.2	7272.08	7705.91
ENSMUSG00000039470	Zdhhc2	HB18	105.122	91.3996	112.275	86.6873	107.319	100.647	91.9164	86.2905	78.8329	94.6828	281.24	343.423	330.208	286.636	224.332	204.079	187.107	179.498	212.9
ENSMUSG00000039543	Cfap70	HB18	64.3187	60.5944	61.1343	64.9096	53.014	53.014	60.4501	67.7577	65.6037	53.014	64.9062	61.1474	61.2735	53.014	60.8389	61.9364	66.0535	62.5338	65.3365
ENSMUSG00000039753	Fbxl5	HB18	1150.68	1217.96	1492.29	1105.21	1303.19	1284.75	1216.93	1227.65	1205.4	1249.9	1615.34	1543.06	1685.32	1476.25	4449.02	2502.03	7312.24	2646.19	3208.46
ENSMUSG00000040164	Kcns1	HB18	53.014	53.014	53.014	53.014	53.014	60.2412	53.014	53.014	61.6434	53.014	53.014	53.014	53.014	53.014	53.014	53.014	63.4487	53.014	53.014
ENSMUSG00000040370	Etfrf1	HB18	257.026	236.382	219.414	221.989	237.808	230.846	253.173	245.355	254.439	234.641	227.686	203.658	226.086	205.442	307.218	240.887	337.96	242.248	216.2
ENSMUSG00000040522	Tlr8	HB18	280.801	293.704	398.828	356.478	376	316.511	388.764	333.944	315.777	347.541	584.935	636.041	534.983	445.931	839.365	786.244	1482.13	986.484	812.939
ENSMUSG00000040606	Kazn	HB18	79.7104	69.2176	72.8328	77.3	68.6112	66.1293	76.7061	67.7577	71.6166	60.8902	72.948	79.1943	61.2735	65.2897	76.1803	69.369	66.0535	68.8025	71.2066
ENSMUSG00000040693	Slco4c1	HB18	114.202	146.599	153.514	126.283	125.25	124.139	174.033	160.124	124.532	132.737	109.861	88.2424	103.32	113.6	236.023	108.371	413.266	122.148	152.694
ENSMUSG00000040710	St8sia4	HB18	1395.5	1425.03	1473.93	1451.35	1769.12	1559.12	1631.88	1623.88	1677.18	1483.55	1386.27	1268.96	1111.08	1401.14	1295.44	1098.31	1907.28	1453.33	1398.48
ENSMUSG00000040896	Kcnd3	HB18	53.014	73.4581	53.014	53.014	53.014	53.014	53.014	53.014	53.014	60.8902	53.014	53.014	53.014	53.014	53.014	53.014	53.014	53.014	53.014
ENSMUSG00000041153	Osgin2	HB18	283.89	268.136	250.107	325.199	274.858	250.894	276.046	273.259	267.041	302.531	292.52	302.281	311.894	275.867	268.668	299.732	266.219	306.265	258.615
ENSMUSG00000041483	Zfp281	HB18	719.052	744.245	753.766	759.607	811.694	742.119	805.958	781.485	808.027	780.933	875.231	757.918	743.54	792.585	1022.12	830.134	1440.03	957.413	931.127
ENSMUSG00000041685	Fcho2	HB18	1103.89	1068.76	1076.3	1234.1	1172.64	1103.18	1384.6	1240.51	1086.76	1133.53	1462.64	1365.4	1428.95	1364.16	1480.89	1592.66	2078.14	1568.68	1501.65
ENSMUSG00000041737	Tmem45b	HB18	53.014	60.5944	53.014	53.014	53.014	63.5083	53.014	53.014	53.014	53.014	67.9124	53.014	53.014	53.014	53.014	53.014	53.014	53.014	53.014
ENSMUSG00000041920	Slc16a6	HB18	1298.98	1187.56	1383.2	1224.27	1238.36	1183.99	1232.51	1411.88	1232.03	1302.97	1137.44	1169.24	1193.65	1257.81	1239.99	1001.66	1383.32	963.228	1312.37
ENSMUSG00000041945	Mfsd9	HB18	105.122	132.18	96.2396	116.858	124.169	126.252	138.839	118.712	123.053	112.664	124.93	105.303	120.573	117.981	146.179	130.815	143.999	123.04	124.514
ENSMUSG00000042359	Osbpl6	HB18	69.6507	85.4751	81.0664	75.1894	82.6675	75.9695	89.1317	92.8781	76.5725	72.1903	67.9124	75.0918	83.5052	73.6253	67.2649	61.9364	66.0535	68.8025	65.3365
ENSMUSG00000042659	Arrdc4	HB18	347.291	319.121	484.2	365.39	350.64	254.522	302.55	293.208	329.434	371.494	537.667	585.898	573.187	509.029	654.247	610.411	1046.32	658.992	721.867
ENSMUSG00000042742	Bmt2	HB18	528.891	511.14	514.745	533.496	568.22	560.547	609.082	548.977	586.858	541.972	533.266	550.974	533.858	545.17	620.804	666.064	805.264	622.511	599.45
ENSMUSG00000042807	Hecw2	HB18	91.0587	91.3996	96.2396	75.1894	84.1548	77.6259	81.6825	84.5511	78.8329	80.1175	67.9124	93.1736	68.0952	78.1379	74.1781	90.3428	70.392	77.9385	71.2066
ENSMUSG00000043518	Rai2	HB18	183.067	158.466	155.958	180.969	152.28	152.644	152.55	135.556	136.117	138.748	123.599	141.314	149.588	166.464	183.283	238.184	168.264	161.849	169.209
ENSMUSG00000043671	Dpy19l3	HB18	405.072	424.674	404.317	450.778	488.523	454.465	505.69	471.136	488.04	421.29	426.267	426.15	452.754	464.649	321.72	285.113	262.643	333.09	350.552
ENSMUSG00000043881	Kbtbd7	HB18	436.367	400.569	410.9	424.228	374.191	403.393	433.415	407.105	424.359	438.876	431.799	426.15	416.587	403.727	575.157	501.443	749.231	466.66	475.05
ENSMUSG00000043940	Wdfy3	HB18	548.954	480.443	683.273	591.786	609.329	445.672	647.775	637.376	569.803	543	797.568	861.137	859.84	778.673	1584.67	1331.4	2570.91	1368.43	1800.21
ENSMUSG00000044252	Osbpl1a	HB18	134.861	121.841	177.566	172.585	138.992	134.564	118.999	150.439	154.248	132.737	198.645	202.497	178.213	170.307	202.879	230.056	143.999	176.317	187.062
ENSMUSG00000044340	Phlpp1	HB18	478.661	508.264	528.913	591.786	569.115	565.796	560.199	502.52	495.373	440.944	436.223	429.446	301.566	434.221	360.912	496.243	384.441	471.064	392.465
ENSMUSG00000044447	Dock5	HB18	1338.79	1267.36	1599.19	1678.34	1477.18	1124.91	1317.72	1512.54	1338.51	1431.53	3179.55	3718.63	3825.01	3283.34	3817.91	3223.34	3992.2	3127.5	3679.57
ENSMUSG00000044827	Tlr1	HB18	1756.54	1788.62	1462.05	1570.31	1772.67	1945.32	1794.86	1860.43	1845.24	1789.51	1106.86	1048.88	837.486	977.9	1607.84	1515.46	2208.64	1422.13	1276.67
ENSMUSG00000046006	Gapt	HB18	424.262	580.07	531.092	524.687	521.686	487.835	809.633	591.047	512.475	610.814	364.133	304.513	343.907	368.44	437.759	433.732	562.653	456.38	399.564
ENSMUSG00000046404	Yod1	HB18	684.081	666.042	793.862	795.746	590.568	702.891	577.731	747.099	720.628	707.206	572.85	584.807	536.107	566.133	513.176	635.01	409.776	486.47	437.356
ENSMUSG00000047714	Ppp1r2	HB18	1278.09	1276.86	1453.41	1410.96	1214.39	1319.49	1202.27	1261.93	1240.5	1239.69	1309.89	1284.13	1282.88	1404.61	1497.01	1660.86	1859.19	1380.04	1311.59
ENSMUSG00000048281	Dleu7	HB18	60.7849	64.0343	64.8408	53.014	63.6355	60.2412	60.4501	53.014	61.6434	67.3626	61.178	64.8605	68.0952	65.2897	60.8389	53.014	53.014	59.5849	59.8215
ENSMUSG00000048520	Fbxl13	HB18	60.7849	71.4155	72.8328	72.9541	79.5722	63.5083	73.035	67.7577	68.8049	67.3626	61.178	61.1474	73.2004	53.014	81.6862	74.963	80.5944	79.2679	59.8215
ENSMUSG00000048572	Tmem252	HB18	60.7849	64.0343	53.014	53.014	66.2912	60.2412	63.8193	64.7852	61.6434	53.014	67.9124	53.014	61.2735	53.014	60.8389	53.014	60.2011	62.5338	59.8215
ENSMUSG00000048720	Tbc1d12	HB18	128.936	142.215	129.651	168.966	129.539	143.694	145.216	127.898	150.123	143.493	136.667	145.075	140.592	133.434	121.055	111.719	125.716	132.668	123.566
ENSMUSG00000049313	Sorl1	HB18	12020.2	11236.8	13144.8	11123.6	12572.3	11093	10886.6	12710.5	12009.5	11312.3	9686.28	9302.49	10052.5	10383.4	16931.9	11446.2	26520.4	13103.9	15424.9
ENSMUSG00000049882	Vcpkmt	HB18	179.808	163.783	142.374	160.453	152.28	160.48	146.27	140.573	169.14	156.305	205.665	239.248	207.135	194.269	201.799	199.938	183.368	190.551	210.421
ENSMUSG00000050064	Zfp697	HB18	67.1621	64.0343	61.1343	64.9096	63.6355	53.014	66.5254	79.0132	74.1814	72.1903	64.9062	64.8605	53.014	53.014	53.014	74.963	60.2011	64.891	62.8847
ENSMUSG00000050786	Ccdc126	HB18	169.962	181.587	158.392	160.453	173.116	161.452	159.787	160.124	178.465	190.062	159.186	154.966	150.859	167.747	172.235	141.424	193.618	164.28	159.699
ENSMUSG00000051503	Gm6583	HB18	67.1621	60.5944	53.014	64.9096	72.674	60.2412	66.5254	67.7577	53.014	60.8902	53.014	61.1474	53.014	53.014	53.014	61.9364	63.4487	62.5338	67.4736
ENSMUSG00000052144	Ppp4r2	HB18	1513.88	1461.11	1438.29	1573.58	1386.64	1472.31	1444.14	1468.64	1551.41	1539.66	1812.72	1769.4	1813.48	1796.25	1666.28	1506.45	1732.09	1717.38	1637.38
ENSMUSG00000052544	St6galnac3	HB18	168.86	188.817	198.661	201.051	198.219	165.329	190.028	201.131	187.695	174.478	140.496	145.075	181.87	154.806	156.506	170.522	152.851	128.329	152.694
ENSMUSG00000052551	Adarb2	HB18	60.7849	53.014	53.014	61.1803	53.014	53.014	73.035	53.014	53.014	53.014	53.014	53.014	53.014	53.014	53.014	69.369	53.014	53.014	53.014
ENSMUSG00000053007	Creb5	HB18	71.9142	83.9158	86.4678	84.9241	84.1548	82.2714	87.7035	74.9423	71.6166	67.3626	106.997	133.688	113.568	132.061	114.746	127.725	149.917	143.717	142.014
ENSMUSG00000053799	Exoc6	HB18	910.617	891.855	989.786	1018.88	890.003	910.158	891.361	1086.2	926.857	1003.83	1101.4	1072.74	1140.1	1010.3	1310.56	1290.2	1455.49	1144.12	1081.06
ENSMUSG00000053870	Fpgt	HB18	283.89	269.122	263.627	296.006	306.038	319.186	310.094	305.352	309.558	295.167	310.507	314.544	281.992	294.992	285.383	262.409	314.164	321.928	309.995
ENSMUSG00000054640	Slc8a1	HB18	186.315	243.361	207.92	271.156	260.095	188.204	223.334	249.838	229.055	234.641	357.453	400.851	376.91	347.201	529.447	632.421	681.072	625.431	595.546
ENSMUSG00000055963	Triqk	HB18	119.21	123.008	123.106	127.604	117.582	133.536	98.5474	102.001	128.925	96.1565	119.563	111	107.788	112.12	119.806	130.815	91.6728	105.466	102.668
ENSMUSG00000056498	Tmem154	HB18	974.399	1007.91	1271.93	880.015	1280.99	963.218	1260.92	1238.37	1023.79	1090.64	1135.25	1157.32	1160.18	1167.63	2084.27	1192.34	3221.52	1262.46	1510.96
ENSMUSG00000056973	Ces1d	HB18	83.1598	92.8177	94.68	77.3	77.9514	82.2714	73.035	94.4516	85.0713	81.8995	77.2924	61.1474	70.7666	68.4028	67.2649	69.369	66.0535	76.5689	90.4486
ENSMUSG00000059182	Skap2	HB18	2677.02	2329.51	3088.49	3013.26	2325.28	2226.42	2146.37	2460.72	2606.73	2599.93	2704.4	2910.29	2890.67	2750.01	4316.16	4899.7	5736.79	3820.39	3887.22
ENSMUSG00000059493	Nhs	HB18	67.1621	53.014	53.014	53.014	53.014	63.5083	66.5254	61.0971	61.6434	74.3295	53.014	53.014	53.014	68.4028	53.014	53.014	60.2011	53.014	59.8215
ENSMUSG00000060176	Kif27	HB18	60.7849	64.0343	61.1343	53.014	60.3267	53.014	53.014	64.7852	53.014	53.014	53.014	53.014	53.014	53.014	53.014	53.014	53.014	53.014	59.8215
ENSMUSG00000060445	Sycp2	HB18	134.861	165.899	188.165	131.531	152.28	132.505	136.691	158.922	120.069	136.355	139.224	120.586	158.43	160.013	275.991	199.938	399.3	194.471	163.172
ENSMUSG00000060703	Cd302	HB18	176.538	183.658	213.677	184.54	248.047	167.259	246.468	182.603	190.317	199.963	380.813	474.422	457.268	300.951	640.062	684.17	908.625	695.446	728.877
ENSMUSG00000060733	Ipmk	HB18	577.02	655.543	732.083	671.923	647.718	630.467	696.559	740.65	651.357	715.402	797.568	754.656	774.867	704.436	960.556	761.708	1427.14	913.069	966.874
ENSMUSG00000061654	Spry3	HB18	53.014	53.014	53.014	53.014	60.3267	53.014	60.4501	53.014	61.6434	67.3626	53.014	53.014	53.014	53.014	53.014	61.9364	53.014	53.014	53.014
ENSMUSG00000061778	Mospd2	HB18	312.617	304.473	310.538	375.405	392.265	314.726	420.409	348.19	333.154	340.236	553.064	589.17	519.236	486.851	671.466	695.807	914.652	771.931	672
ENSMUSG00000064356	mt-Atp8	HB18	845.806	901.371	999.521	1037.46	969.151	1099.71	1035.41	1031.52	1080.71	1049.79	949.564	818.777	727.872	841.259	739.278	864.974	859.541	780.667	724.983
ENSMUSG00000068250	Amn1	HB18	466.588	505.387	519.105	548.904	476.859	495.731	553.737	527.38	535.664	510.065	473.774	472.231	433.552	422.501	407.083	438.95	512.397	451.238	418.474
ENSMUSG00000068966	Zbtb34	HB18	523.873	545.626	510.384	558.805	578.949	500.116	552.814	636.299	574.677	514.185	625.556	756.831	678.604	568.461	872.705	752.666	1184.77	876.711	854.163
ENSMUSG00000069237	Fam8a1	HB18	498.767	503.47	518.015	533.496	565.538	571.919	542.657	551.136	542.983	543	441.75	426.15	445.979	469.325	420.385	402.379	505.458	432.122	414.537
ENSMUSG00000070305	Mpzl3	HB18	336.094	321.071	397.73	318.476	316.08	336.992	299.718	340.523	305.824	328.741	323.956	315.657	306.159	315.222	325.856	295.75	595.534	340.52	318.766
ENSMUSG00000070972	Dnajc25	HB18	161.105	155.254	182.29	178.581	157.301	148.686	156.696	143.059	183.749	144.672	178.53	193.172	203.557	180.468	196.383	190.223	225.713	196.036	212.9
ENSMUSG00000071252	2210408I21Rik	HB18	74.0189	69.2176	79.1471	83.1129	68.6112	68.4181	74.9158	74.9423	76.5725	69.8904	77.2924	88.2424	79.649	75.9456	79.919	79.8111	72.3079	64.891	74.5015
ENSMUSG00000073557	Ppp1r12b	HB18	509.817	491.96	500.569	496.038	482.243	448.311	504.765	498.194	497.817	492.55	447.276	453.595	479.824	376.685	380.433	438.95	333.561	471.064	481.325
ENSMUSG00000074746	Pdzd8	HB18	1147.7	1090.62	1151.97	1106.3	1211.72	1082.32	1203.18	1295.14	1199.35	1163.14	1286.98	1172.49	1242.73	1213.88	1286.36	1060.94	1780.18	1307.46	1371.33
ENSMUSG00000074785	Plxnc1	HB18	955.467	928.965	1126.03	969.692	978.931	975.393	1058.34	1000.42	903.828	933.318	1102.5	1074.91	990.534	1035.76	1286.36	1035.17	1949.35	1049.7	1150.93
ENSMUSG00000074794	Arrdc3	HB18	1345.75	1371.85	1730.91	1380.4	1569.47	1377.68	1468.87	1771.6	1674.76	1766.06	832.578	725.296	875.485	1135.24	1128.05	828.843	1592.95	1218.9	1150.16
ENSMUSG00000079293	Clec7a	HB18	1428.33	1504.79	2048.27	1288.69	1669.75	1559.99	1440.48	1659.21	1499.4	1558.02	2661.89	2841.02	2606.66	2064.19	3811.87	3157.77	6312.57	3989.26	2731.12
ENSMUSG00000087370	Tmem170b	HB18	789.938	778.55	902.145	834.059	838.397	783.068	825.249	891.003	889.281	854.595	971.419	907.825	950.333	873.695	1311.57	1206.5	1706.32	1116.52	1228.56
ENSMUSG00000096188	Cmtm4	HB18	240.373	229.381	219.414	221.989	243.398	243.623	245.509	222.809	225.222	215.223	266.525	320.108	349.607	333.008	224.332	217.8	211.124	251.364	278.767
ENSMUSG00000096764	Gm21985	HB18	126.535	53.014	128.354	105.565	100.116	104.2	53.014	53.014	112.441	88.553	128.89	119.241	53.014	98.1723	95.8183	154.697	101.507	53.014	181.996
ENSMUSG00000102805	Gm37240	HB18	84.8114	53.014	64.8408	53.014	74.5168	70.4959	53.014	67.7577	88.9157	64.4758	61.178	53.014	53.014	78.1379	60.8389	53.014	53.014	76.5689	53.014
ENSMUSG00000107023	Gm42715	HB18	4470.62	4105.24	3882.51	4035.93	3928.4	3933.31	4298.44	4315.51	4555.71	4551.34	3325.57	3422.14	3416.32	3389.53	2765.94	2837.63	2576.92	2981.8	2926.4
ENSMUSG00000008976	Gabpa	HB19	930.552	921.353	856.679	912.83	931.806	874.483	1011.56	952.16	988.655	923.097	1039.15	985.963	1056.4	1055.43	906.034	830.134	949.084	1025.72	1028.25
ENSMUSG00000009470	Tnpo1	HB19	2333.13	2079.97	2264.12	2327.36	2512.4	2246.37	2432.83	2550.59	2437.54	2217.7	2972.49	2624.57	2595.52	2753.48	2441.74	2756.62	2792.37	2661.41	2734.99
ENSMUSG00000015882	Lcorl	HB19	244.546	262.209	254.621	250.689	269.329	257.24	302.55	283.246	297.098	280.403	273.324	268.662	256.508	290.219	264.477	275.782	295.583	294.298	263.463
ENSMUSG00000017418	Arl5b	HB19	418.205	432.378	511.475	486.112	510.936	430.714	487.185	476.551	499.039	500.795	417.412	415.157	434.682	421.329	416.293	428.511	530.604	449.033	453.072
ENSMUSG00000021054	Sgpp1	HB19	896.66	888.049	840.437	860.322	903.346	919.728	1026.24	882.418	827.436	889.362	880.698	810.085	873.25	814.607	904.015	806.901	1140.06	1051.88	904.701
ENSMUSG00000021687	Scamp1	HB19	842.814	706.109	937.857	988.277	703.017	707.251	613.69	768.592	792.253	760.461	748.311	766.615	787.17	758.961	1109.9	1179.46	1365.27	830.883	911.696
ENSMUSG00000021756	Il6st	HB19	2268.52	2251.71	2422.75	2163.77	2718.13	2330.52	2791.55	2423.27	2720.33	2558.14	1657.88	1664.36	1695.35	1700.38	1711.61	2055.78	2291.06	2596.17	2237.43
ENSMUSG00000021969	Zdhhc20	HB19	1564.6	1643.39	1576.52	1600.86	1710.56	1838.59	1753.66	1825.11	1725.55	1750.76	1536.81	1483.49	1481.35	1472.78	1257.13	1050.63	1272.46	1336.49	1299.17
ENSMUSG00000022533	Atp13a3	HB19	1264.15	1272.11	1187.64	1266.86	1338.7	1340.34	1476.2	1332.63	1423.2	1313.17	1624.07	1603.71	1640.74	1441.59	1505.07	1349.42	1519.07	1518.62	1426.41
ENSMUSG00000022911	Arl13b	HB19	305.452	327.892	304.98	359.821	317.904	313.834	363.566	335.041	312.047	296.22	306.017	303.397	290.062	274.669	282.255	305.036	337.96	350.909	286.796
ENSMUSG00000026667	Uhmk1	HB19	3380.6	3189.94	3581.53	3495.17	3258.13	3619.38	3350.61	3804.26	3672.51	3434.57	3651.39	3624.49	3660.2	3780.83	3583.37	3723.45	3399.18	3364.51	3161.97
ENSMUSG00000027087	Itgav	HB19	880.708	920.402	867.506	1064.78	991.377	865.78	979.458	1022.94	999.558	903.675	1288.07	1274.38	1247.19	1211.57	1333.74	1547.63	1527.66	1596.97	1711.04
ENSMUSG00000028420	Tmem38b	HB19	255.988	313.267	307.204	385.41	317.904	293.264	298.774	315.266	309.558	336.058	360.794	397.548	387.127	316.409	561.959	546.895	761.303	547.255	528.324
ENSMUSG00000030660	Pik3c2a	HB19	726.044	571.463	628.988	666.439	846.406	752.576	795.852	740.65	748.558	640.572	707.787	770.963	640.503	719.522	644.115	638.893	900.876	804.687	758.464
ENSMUSG00000031563	Wwc2	HB19	189.553	194.977	191.674	189.281	189.596	189.145	195.964	197.679	198.149	174.478	176.138	158.631	176.99	171.584	227.527	215.065	222.987	226.208	226.064
ENSMUSG00000032932	Hspa13	HB19	304.427	250.32	288.267	325.199	304.21	275.297	297.829	316.366	260.747	298.325	396.355	341.206	407.531	371.975	393.766	372.251	461.164	415.191	460.925
ENSMUSG00000033184	Tmed7	HB19	1100.9	988.89	1096.84	1019.98	1052.7	1106.66	1121.6	1104.42	1106.13	1121.28	1354.63	1314.47	1276.19	1328.33	1363.98	1398.34	1839.44	1474.37	1461.32
ENSMUSG00000035759	Bbs10	HB19	116.72	119.491	109.478	134.124	128.472	134.564	123.523	123.999	131.82	141.127	109.861	108.175	121.949	104.529	121.055	118.25	102.682	118.552	110.897
ENSMUSG00000035840	Lysmd3	HB19	362.533	351.22	355.914	375.405	418.419	368.928	390.628	419.065	396.103	372.534	401.9	363.345	440.332	443.59	349.589	397.146	468.119	421.082	458.569
ENSMUSG00000036249	Rbm43	HB19	580.026	632.629	669.164	590.687	609.329	597.272	669.872	577.029	586.858	613.894	818.357	802.479	809.536	726.483	980.744	817.227	1019.65	810.509	763.914
ENSMUSG00000036499	Eea1	HB19	557.978	529.346	550.695	479.492	558.383	449.19	600.786	610.447	535.664	496.673	658.464	653.468	681.964	614.996	565.005	624.654	644.802	685.241	679.794
ENSMUSG00000037434	Slc30a1	HB19	495.752	466.999	473.281	475.077	561.066	419.264	438.058	577.029	480.704	491.52	487.009	489.754	528.235	526.523	536.562	574.131	635.299	610.831	529.889
ENSMUSG00000037999	Arap2	HB19	1274.11	1122.94	1099.01	1099.75	1282.76	1083.19	1226.09	1253.36	1230.82	1185.6	1663.33	1772.65	1699.81	1756.98	1149.23	992.639	1047.18	1245.04	1464.42
ENSMUSG00000038323	1700066M21Rik	HB19	178.719	182.623	171.625	189.281	195.351	196.648	198.921	189.586	216.248	192.269	183.298	190.83	195.17	190.522	163.29	190.223	207.457	192.905	183.688
ENSMUSG00000039697	Ncoa7	HB19	2332.14	1735.47	3999.02	3808.07	1829.45	2955.05	1779.3	3081.19	2838.76	2155.52	3115.25	2659.21	2236.84	3313.35	2008.74	3840.44	816.467	1795.71	1672.27
ENSMUSG00000039704	Lmbrd2	HB19	205.613	215.304	235.383	223.145	236.875	219.832	219.452	238.615	221.382	205.431	334.023	259.644	271.59	279.46	229.654	247.632	268.005	287.552	289.202
ENSMUSG00000042271	Nxt2	HB19	163.329	150.944	182.29	183.351	167.226	157.553	185.057	187.264	163.763	153.998	240.318	201.335	191.558	177.939	190.943	221.894	251.89	213.127	184.532
ENSMUSG00000044864	Ankrd50	HB19	491.732	522.64	568.109	545.603	579.843	497.485	554.661	542.499	551.519	518.303	665.043	679.598	669.641	720.682	630.941	544.3	555.727	626.89	732.771
ENSMUSG00000045414	Dipk2a	HB19	253.911	225.37	292.73	255.25	284.971	211.526	241.668	282.138	299.592	234.641	348.536	365.555	339.344	364.904	315.509	273.112	275.142	326.396	345.793
ENSMUSG00000048379	Socs4	HB19	1116.83	1083.97	1095.76	1128.15	1220.6	1119.69	1181.19	1201.94	1284.06	1143.74	1078.47	1078.16	1032.96	1224.28	973.679	962.989	1032.55	1011.19	1154.04
ENSMUSG00000048490	Nrip1	HB19	791.934	749.964	738.589	744.271	784.094	810.066	860.146	773.964	810.453	744.079	917.868	856.794	819.599	887.594	817.134	907.542	881.932	915.25	1028.25
ENSMUSG00000052299	Ltn1	HB19	1004.29	976.526	928.118	872.357	1026.04	1025.82	1114.27	1041.17	1041.95	930.252	1154.91	1183.33	1126.71	1108.64	1082.66	889.485	987.812	1040.98	1056.98
ENSMUSG00000054414	Slc30a7	HB19	982.371	907.081	899.98	890.955	1036.71	979.741	1115.18	1045.46	943.824	966.021	1038.06	1035.86	1005.05	1078.57	1187.56	1133.09	1433.16	1235.6	1213.03
ENSMUSG00000056268	Dennd1b	HB19	1154.66	1176.16	1168.19	1193.69	1245.47	1241.33	1360.78	1361.55	1276.8	1233.57	1373.18	1340.48	1336.41	1301.74	1183.52	1059.65	1370.43	1274.8	1430.29
ENSMUSG00000059669	Taf1b	HB19	410.125	443.927	388.942	445.251	435.525	434.235	441.77	429.928	409.625	458.507	499.133	475.518	449.367	424.846	445.928	378.809	464.642	415.927	416.9
ENSMUSG00000061665	Cd2ap	HB19	1668.03	1635.8	1451.25	1575.76	1742.5	1662.42	1931.26	1904.31	1643.32	1724.25	1788.73	1486.74	1482.46	1571	1900.98	2331	2634.43	2366.36	2180.84
ENSMUSG00000066798	Zbtb6	HB19	426.28	408.287	392.238	440.827	442.721	433.355	464.956	452.714	457.455	490.489	450.591	396.446	392.798	438.906	394.791	444.166	486.363	456.38	442.859
ENSMUSG00000073678	Pgap1	HB19	1517.86	1767.74	1506.32	1474.27	1691.04	1975.69	1912.04	1794.07	1707.41	1502.94	833.672	913.252	616.955	911.913	559.928	742.332	831.975	921.066	702.393
ENSMUSG00000000142	Axin2	HB2	416.186	436.229	440.481	396.514	401.291	378.661	391.56	354.756	397.333	429.569	341.841	403.053	476.443	347.201	300.99	250.324	222.987	284.551	305.205
ENSMUSG00000000266	Mid2	HB2	64.3187	66.7994	75.0528	61.1803	66.2912	63.5083	71.0391	70.3627	53.014	60.8902	67.9124	64.8605	61.2735	73.6253	64.3993	66.0438	68.3277	62.5338	59.8215
ENSMUSG00000000409	Lck	HB2	4426.9	3993.32	4182.41	3719.76	3944.36	4239.43	3911.45	3516.54	3964.9	4282.35	6087.69	7450.29	8101.79	6472.31	5118.36	3385.34	2776.06	4396.56	5189.62
ENSMUSG00000000544	Gpa33	HB2	53.014	53.014	53.014	53.014	60.3267	53.014	53.014	53.014	53.014	53.014	53.014	61.1474	53.014	53.014	67.2649	53.014	63.4487	59.5849	53.014
ENSMUSG00000000627	Sema4f	HB2	257.026	295.664	272.607	232.365	292.31	279.797	260.816	245.355	310.803	297.272	195.121	232.411	217.821	242.135	207.193	150.311	201.938	188.192	170.925
ENSMUSG00000000682	Cd52	HB2	5440.34	5627.43	5810.19	4721.65	5433.73	5320.77	5751.17	5509.07	5495.65	5554.95	7139.07	7946.88	8279.93	6825.46	8664.14	6813.7	10987.3	7588.03	8502.3
ENSMUSG00000000732	Icosl	HB2	2425.57	2508.83	2086.04	1883.44	2343.02	2672.29	2392.56	2319.49	2389.19	2255.42	1445.19	1284.13	1053.05	1425.41	1021.11	1227.11	1308.55	1292.95	1070.96
ENSMUSG00000000782	Tcf7	HB2	6736.89	6211.62	5579.35	5157.7	6282.09	6666.53	6398.84	5596.77	6395.69	6563.61	2492.96	2149.41	2170	2933.57	1456.7	1722.62	1573.19	2446.11	1842.08
ENSMUSG00000000792	Slc5a5	HB2	60.7849	53.014	61.1343	81.2458	53.014	53.014	60.4501	53.014	61.6434	53.014	67.9124	61.1474	61.2735	53.014	53.014	61.9364	53.014	53.014	62.8847
ENSMUSG00000000901	Mmp11	HB2	128.936	124.171	124.427	93.3667	117.582	117.698	108.475	99.0376	121.565	121.636	79.3043	82.975	77.6074	94.8667	67.2649	92.2817	63.4487	73.681	72.8959
ENSMUSG00000000934	Top1mt	HB2	162.218	176.389	184.644	161.676	153.288	183.484	180.062	158.922	167.8	178.957	151.789	138.788	157.175	167.747	149.644	121.446	124.67	144.555	136.578
ENSMUSG00000001119	Col6a1	HB2	71.9142	94.2151	81.0664	75.1894	74.5168	53.014	80.0787	74.9423	53.014	60.8902	84.9138	70.4778	61.2735	61.434	60.8389	72.293	77.4737	75.1524	76.0389
ENSMUSG00000001247	Lsr	HB2	110.367	155.254	157.177	185.727	173.116	145.697	187.048	162.522	150.123	168.847	192.766	193.172	163.425	171.584	341.344	220.531	427.217	325.651	358.476
ENSMUSG00000001493	Meox1	HB2	53.014	53.014	61.1343	61.1803	53.014	53.014	68.8905	61.0971	53.014	60.8902	64.9062	61.1474	53.014	65.2897	67.2649	61.9364	63.4487	70.5246	53.014
ENSMUSG00000001507	Itga3	HB2	114.202	132.18	137.336	154.305	109.648	123.077	118.999	111.931	120.069	132.737	120.915	100.89	109.25	109.123	112.171	96.046	95.4646	105.466	128.274
ENSMUSG00000001583	Tnk1	HB2	121.674	114.72	166.841	167.756	108.487	124.139	121.271	123.999	123.053	122.89	108.435	109.593	116.396	112.12	88.2825	119.853	68.3277	75.1524	76.0389
ENSMUSG00000001604	Tcea3	HB2	77.8954	102.249	88.1761	93.3667	91.1497	103.026	94.6193	89.6496	87.0186	99.0471	99.5988	89.9177	92.2685	68.4028	89.8413	104.957	112.876	109.299	93.9216
ENSMUSG00000001642	Akr1b3	HB2	1598.42	1663.33	1579.75	1546.3	1644.01	1652	1747.25	1553.22	1515.13	1629.41	1561.9	1562.56	1659.69	1674.97	1406.31	1308.23	1374.73	1579.56	1440.38
ENSMUSG00000001666	Ddt	HB2	216.217	233.385	218.268	246.121	253.614	229.931	221.394	243.111	214.963	233.567	246.037	258.515	268.116	267.469	263.428	243.587	241.995	236.914	263.463
ENSMUSG00000002032	Tmem25	HB2	60.7849	64.0343	82.9199	70.553	66.2912	70.4959	68.8905	64.7852	76.5725	76.3479	72.948	72.8674	65.0492	65.2897	67.2649	82.0625	72.3079	73.681	67.4736
ENSMUSG00000002033	Cd3g	HB2	1672.01	1598.78	1641.3	1325.82	1615.62	1582.56	1625.47	1469.71	1649.37	1746.68	1419	1915.57	1932.7	1729.26	1299.47	1158.85	880.21	1178.97	1303.05
ENSMUSG00000002068	Ccne1	HB2	192.781	237.381	231.971	206.896	216.242	225.347	214.588	227.337	211.099	229.267	326.195	322.333	351.886	300.951	266.573	223.257	201.016	218.525	236.693
ENSMUSG00000002546	Golga2	HB2	1155.66	1165.7	1174.67	1148.91	1070.48	1096.23	1205.01	1207.3	1143.67	1066.13	1152.72	1096.6	1131.17	1136.4	1233.94	1091.87	1427.14	1258.83	1236.32
ENSMUSG00000003123	Lipe	HB2	614.072	708.97	693.038	587.39	692.318	599.019	669.872	670.746	624.596	662.109	751.596	843.761	773.748	677.736	1182.51	1212.94	1531.96	987.211	1007.27
ENSMUSG00000003354	Ccdc65	HB2	53.014	66.7994	53.014	53.014	53.014	53.014	53.014	53.014	53.014	53.014	53.014	53.014	53.014	53.014	53.014	53.014	53.014	53.014	65.3365
ENSMUSG00000003452	Bicd1	HB2	130.129	119.491	124.427	128.918	102.557	107.671	116.705	131.748	152.876	117.834	105.547	103.847	113.568	119.423	108.243	108.371	119.381	138.655	130.137
ENSMUSG00000003534	Ddr1	HB2	192.781	205.177	181.111	242.69	233.14	195.713	236.858	183.77	173.149	173.355	144.29	146.322	150.859	158.715	182.184	187.432	177.734	181.085	160.569
ENSMUSG00000003849	Nqo1	HB2	181.982	205.177	342.665	270.022	154.294	242.713	179.06	264.358	225.222	228.19	209.161	181.411	173.313	227.543	197.468	303.711	189.902	171.524	142.014
ENSMUSG00000003863	Ppfia3	HB2	53.014	64.0343	61.1343	53.014	53.014	53.014	63.8193	53.014	65.6037	69.8904	53.014	72.8674	65.0492	61.434	69.7735	69.369	60.2011	64.891	62.8847
ENSMUSG00000004032	Gstm5	HB2	561.988	596.323	773.274	872.357	500.18	639.198	420.409	653.525	662.3	606.708	551.965	577.17	408.663	691.668	360.912	824.971	223.896	336.063	395.621
ENSMUSG00000004035	Gstm7	HB2	76.0041	71.4155	67.8288	70.553	66.2912	75.9695	71.0391	61.0971	74.1814	67.3626	72.948	77.1919	77.6074	61.434	74.1781	61.9364	53.014	64.891	71.2066
ENSMUSG00000004100	Ppan	HB2	731.037	738.526	666.994	668.633	740.448	751.705	713.118	678.278	614.861	625.183	487.009	473.327	426.769	552.159	420.385	442.862	401.92	492.336	489.949
ENSMUSG00000004267	Eno2	HB2	77.8954	83.9158	79.1471	77.3	84.1548	82.2714	83.2417	53.014	80.9908	76.3479	67.9124	72.8674	61.2735	61.434	67.2649	61.9364	70.392	66.9436	53.014
ENSMUSG00000004558	Ndrg2	HB2	218.33	269.122	236.519	189.281	202.984	227.182	179.06	189.586	211.099	218.473	173.739	176.667	155.917	141.568	136.812	169.097	120.448	137.806	135.665
ENSMUSG00000004707	Ly9	HB2	2077.67	1963.25	1981.35	1888.89	1914.61	2148.34	2093.28	1983.5	2051.97	1944.49	2267.33	2398.37	2319.28	2261.64	1994.64	1734.19	1610.12	2019.07	2152.16
ENSMUSG00000004837	Grap	HB2	1920.59	2109.38	1821.59	1660.88	1825.01	1881.97	1907.46	1797.29	1894.81	1885.36	1238.96	1281.96	1218.19	1338.73	1034.23	923.018	768.201	994.478	1035.24
ENSMUSG00000005267	Zfp287	HB2	325.898	270.109	272.607	288.116	290.477	286.087	280.792	308.659	298.345	294.115	376.368	367.765	345.047	357.828	302.029	287.775	283.153	312.237	302.808
ENSMUSG00000005470	Asf1b	HB2	214.102	203.143	227.414	251.83	195.351	184.43	201.872	198.83	187.695	188.957	683.679	705.715	914.59	626.621	519.279	404.995	306.209	377.561	515.8
ENSMUSG00000005672	Kit	HB2	179.808	184.692	183.468	172.585	177.02	185.375	179.06	170.851	151.502	186.743	221.918	219.818	246.02	211.611	464.292	186.034	1089.32	270.261	377.462
ENSMUSG00000005950	P2rx5	HB2	53.014	60.5944	53.014	53.014	60.3267	60.2412	60.4501	67.7577	61.6434	53.014	83.1033	67.8539	61.2735	71.1348	72.0557	72.293	68.3277	68.8025	65.3365
ENSMUSG00000006386	Tek	HB2	67.1621	73.4581	70.4478	81.2458	77.9514	68.4181	66.5254	74.9423	74.1814	74.3295	64.9062	67.8539	75.4668	53.014	69.7735	90.3428	82.0862	66.9436	67.4736
ENSMUSG00000006527	Sfmbt1	HB2	421.234	410.216	410.9	424.228	437.324	458.859	464.029	471.136	469.695	423.36	487.009	459.078	455.011	449.442	391.716	387.981	366.056	392.333	398.776
ENSMUSG00000006732	Mettl1	HB2	238.284	249.327	228.555	247.264	255.467	275.297	257.952	234.111	240.512	236.787	188.042	161.062	155.917	184.25	177.776	147.367	190.832	190.551	201.294
ENSMUSG00000007379	Dennd2c	HB2	334.056	263.197	318.309	335.269	274.858	295.952	273.196	309.761	285.853	245.352	250.603	236.972	272.747	296.184	369.136	390.601	276.033	309.999	328.318
ENSMUSG00000007777	0610009B22Rik	HB2	112.932	121.841	116.397	122.286	144.147	129.394	143.101	117.372	133.258	120.375	141.765	145.075	140.592	144.245	128.426	148.841	165.401	141.194	149.159
ENSMUSG00000007872	Id3	HB2	467.594	549.455	334.926	375.405	338.837	647.055	493.663	383.147	355.426	400.569	326.195	325.667	264.638	263.863	222.199	306.362	217.522	314.475	217.024
ENSMUSG00000007989	Fzd3	HB2	53.014	60.5944	53.014	53.014	60.3267	60.2412	60.4501	61.0971	53.014	53.014	61.178	61.1474	53.014	61.434	53.014	53.014	53.014	59.5849	59.8215
ENSMUSG00000008668	Rps18	HB2	9539.54	9859.87	9034.25	8568.58	9040.74	10003.9	8494.57	8601.89	8787.66	9412.24	7214.24	7024.02	6868.13	6878.55	6646.21	6592.61	7162.07	7298.89	6848.31
ENSMUSG00000008822	Acyp1	HB2	240.373	232.385	194.007	220.833	230.334	227.182	230.107	231.856	237.971	229.267	167.71	159.848	165.91	172.858	178.88	188.829	178.676	186.617	169.209
ENSMUSG00000009418	Nav1	HB2	1648.14	1173.31	1662.9	1807.08	1415.93	1202.23	1292.07	1421.52	1423.2	1315.21	1405.91	1407.65	1449.02	1503.98	1865.72	2251.27	1391.91	1816.74	1854.48
ENSMUSG00000009588	St6galnac1	HB2	64.3187	64.0343	72.8328	64.9096	77.9514	60.2412	60.4501	53.014	61.6434	72.1903	64.9062	64.8605	65.0492	61.434	64.3993	61.9364	53.014	62.5338	53.014
ENSMUSG00000009614	Sardh	HB2	157.754	102.249	124.427	102.621	111.947	113.304	113.22	136.816	133.258	139.94	99.5988	84.7767	116.396	99.7905	125.99	129.274	117.234	125.696	107.859
ENSMUSG00000009739	Pou6f1	HB2	955.467	966.064	957.333	913.924	1038.49	1117.09	1006.06	1025.09	1048.01	1002.8	612.387	572.806	480.951	703.275	421.407	475.43	423.731	478.402	427.919
ENSMUSG00000010142	Tnfrsf13b	HB2	1617.31	1666.18	1414.52	1507.01	1708.79	1885.45	1715.21	1874.34	1732.8	1617.17	890.538	715.506	632.655	778.673	883.816	981.037	997.277	932.698	784.928
ENSMUSG00000011148	Adssl1	HB2	576.018	572.419	615.951	613.756	649.503	513.265	633.96	615.834	584.422	588.225	823.827	769.876	822.953	745.044	979.735	1180.75	1355.82	1176.79	1041.45
ENSMUSG00000014232	Cluap1	HB2	345.257	293.704	310.538	291.499	372.382	332.546	328.907	373.329	382.564	306.733	255.161	279.901	244.853	280.657	265.525	255.702	294.696	301.781	247.271
ENSMUSG00000014245	Pigl	HB2	271.518	260.231	268.12	283.601	282.216	281.595	286.479	289.89	288.355	269.823	234.585	209.449	247.188	277.065	197.468	208.209	205.62	225.441	209.593
ENSMUSG00000014542	Clec4f	HB2	53.014	66.7994	72.8328	84.9241	68.6112	53.014	66.5254	64.7852	53.014	64.4758	53.014	64.8605	53.014	65.2897	60.8389	53.014	53.014	66.9436	67.4736
ENSMUSG00000014782	Plekhg4	HB2	53.014	53.014	53.014	53.014	66.2912	53.014	63.8193	61.0971	61.6434	67.3626	91.7315	99.3866	112.14	78.1379	86.6921	110.053	105.003	102.529	110.897
ENSMUSG00000015316	Slamf1	HB2	1675.99	1373.74	1750.34	1868.17	1328.05	1276.94	1132.6	1427.95	1418.36	1374.4	1534.63	1632.95	1726.56	1745.43	1819.39	2243.55	1399.65	1450.42	1566.8
ENSMUSG00000015474	Ppt2	HB2	506.804	512.098	506.022	467.35	528.85	425.43	547.275	505.764	412.082	539.915	774.585	998.982	896.715	733.444	1140.16	1104.75	1220.88	1079.48	1095.81
ENSMUSG00000015476	Prrt1	HB2	217.274	237.381	198.661	218.518	263.792	213.376	220.423	204.574	240.512	259.208	156.731	181.411	180.652	250.606	170.009	181.829	202.86	199.939	209.593
ENSMUSG00000015812	Gnrh1	HB2	69.6507	82.317	96.2396	77.3	81.1419	70.4959	80.0787	67.7577	71.6166	67.3626	75.1825	75.0918	81.6104	61.434	69.7735	74.963	63.4487	64.891	69.4107
ENSMUSG00000015942	Gtf2ird2	HB2	522.869	500.593	491.841	412.042	492.111	475.548	438.986	487.375	501.482	466.766	373.033	333.441	355.303	400.204	444.907	385.361	477.678	371.645	412.174
ENSMUSG00000016028	Celsr1	HB2	545.946	423.711	526.734	547.804	574.479	478.182	443.626	444.037	481.927	431.637	652.981	728.559	830.778	734.604	674.504	455.897	414.139	453.442	615.842
ENSMUSG00000016487	Ppfibp1	HB2	232.004	197.024	244.455	238.107	187.671	182.538	229.141	204.574	220.1	187.85	260.849	253.994	222.548	231.2	377.353	242.238	315.93	271.015	282.784
ENSMUSG00000016494	Cd34	HB2	76.0041	109.837	96.2396	101.127	97.6277	75.9695	97.2532	94.4516	97.8384	96.1565	114.074	89.9177	88.8808	89.6973	121.055	115.009	168.264	107.393	113.886
ENSMUSG00000016933	Plcg1	HB2	1989.19	1998.36	1872.33	1738.34	2060.09	2018.2	1850.7	1765.18	2087.02	1981.19	1643.7	2009.76	1905.96	1792.79	1465.77	1173.02	1052.34	1271.17	1392.28
ENSMUSG00000017412	Cacnb4	HB2	81.462	86.9995	75.0528	93.3667	84.1548	85.1669	91.9164	91.2784	85.0713	96.1565	93.3532	86.5305	100.264	110.628	67.2649	104.957	86.3514	79.2679	98.3749
ENSMUSG00000017417	Plxdc1	HB2	140.692	169.06	157.177	183.351	172.137	158.53	153.589	140.573	159.702	185.634	276.719	327.89	276.216	251.814	313.438	330.159	264.432	294.298	327.523
ENSMUSG00000018509	Cenpv	HB2	190.63	212.273	238.789	244.978	161.289	226.265	135.613	194.217	209.809	195.573	132.8	131.112	131.4	129.298	130.843	136.913	100.322	117.645	117.806
ENSMUSG00000018822	Sfrp5	HB2	60.7849	53.014	53.014	53.014	53.014	60.2412	53.014	61.0971	68.8049	53.014	53.014	61.1474	53.014	61.434	64.3993	53.014	53.014	62.5338	53.014
ENSMUSG00000018849	Wwc1	HB2	64.3187	53.014	67.8288	53.014	60.3267	63.5083	74.9158	77.0263	65.6037	67.3626	67.9124	53.014	61.2735	61.434	60.8389	66.0438	60.2011	62.5338	67.4736
ENSMUSG00000019235	Rps6kl1	HB2	95.463	108.597	100.795	93.3667	119.797	104.2	107.269	102.001	96.1155	112.664	86.6762	88.2424	90.5912	101.388	91.3716	94.1813	95.4646	86.6279	85.5837
ENSMUSG00000019718	L3hypdh	HB2	64.3187	64.0343	61.1343	75.1894	53.014	63.5083	66.5254	53.014	65.6037	53.014	61.178	61.1474	53.014	61.434	67.2649	61.9364	68.3277	70.5246	53.014
ENSMUSG00000019792	Trmt11	HB2	174.352	153.103	178.749	167.756	186.708	206.894	209.71	194.217	186.381	166.584	185.673	181.411	179.433	182.991	165.537	177.606	184.304	170.723	163.172
ENSMUSG00000019797	1700021F05Rik	HB2	136.034	157.397	125.742	150.585	154.294	149.678	133.447	146.763	161.058	156.305	140.496	147.566	154.657	144.245	154.228	169.097	157.708	150.38	178.604
ENSMUSG00000019808	Adat2	HB2	107.765	125.328	133.514	134.124	154.294	128.35	123.523	135.556	141.773	132.737	139.224	138.788	106.312	122.281	113.463	116.635	138.002	134.389	145.6
ENSMUSG00000019838	Slc16a10	HB2	2941.37	2283.97	3816.71	3436.3	1856.95	2806.74	1975.2	3024.49	2639.36	2624.39	3081.47	3119.15	2606.66	3357.21	3150.51	4519.2	1357.54	1932.78	2124.26
ENSMUSG00000019970	Sgk1	HB2	739.027	816.65	840.437	941.264	936.252	723.816	734.27	894.223	810.453	777.863	760.354	936.046	961.501	936.227	1125.03	738.456	1589.51	1043.16	1022.03
ENSMUSG00000019992	Mtfr2	HB2	69.6507	77.2173	89.8477	84.9241	89.7998	86.5681	90.5352	72.7347	78.8329	88.553	179.724	202.497	226.086	179.204	155.368	145.888	141.011	137.806	162.305
ENSMUSG00000019996	Map7	HB2	401.029	353.16	336.032	277.949	348.825	347.652	320.449	335.041	357.897	337.103	226.533	217.52	204.75	244.558	211.495	244.936	185.239	229.273	187.062
ENSMUSG00000020020	Usp44	HB2	53.014	53.014	53.014	53.014	53.014	53.014	60.4501	53.014	53.014	53.014	53.014	61.1474	65.0492	53.014	53.014	61.9364	72.3079	62.5338	65.3365
ENSMUSG00000020042	Btbd11	HB2	380.787	360.918	387.843	384.299	428.325	429.833	395.286	354.756	405.939	387.081	302.646	364.45	349.607	366.083	309.292	243.587	213.869	295.796	303.607
ENSMUSG00000020080	Hkdc1	HB2	53.014	53.014	53.014	53.014	53.014	53.014	53.014	53.014	53.014	64.4758	53.014	53.014	53.014	53.014	53.014	53.014	53.014	53.014	53.014
ENSMUSG00000020083	Fam241b	HB2	60.7849	69.2176	67.8288	64.9096	68.6112	63.5083	68.8905	67.7577	65.6037	60.8902	64.9062	64.8605	68.0952	65.2897	60.8389	61.9364	68.3277	64.891	59.8215
ENSMUSG00000020086	H2afy2	HB2	53.014	60.5944	67.8288	67.9168	60.3267	60.2412	68.8905	64.7852	61.6434	53.014	61.178	53.014	53.014	71.1348	72.0557	53.014	68.3277	70.5246	76.0389
ENSMUSG00000020092	Pald1	HB2	122.898	126.48	138.601	134.124	125.25	123.077	103.596	133.022	121.565	136.355	218.448	188.483	216.637	220.207	193.122	103.221	143.005	169.92	204.619
ENSMUSG00000020131	Pcsk4	HB2	105.122	124.171	88.1761	99.6148	110.801	89.2929	103.596	107.748	113.988	97.6108	81.2368	67.8539	83.5052	75.9456	69.7735	77.4542	68.3277	77.9385	72.8959
ENSMUSG00000020150	Gamt	HB2	117.968	91.3996	89.8477	86.6873	88.4278	99.4414	112.045	86.2905	90.7692	97.6108	99.5988	116.529	112.14	94.8667	127.21	111.719	142.009	128.329	131.064
ENSMUSG00000020171	Yeats4	HB2	720.051	745.198	651.795	641.202	669.131	759.547	724.155	753.548	737.63	682.612	635.431	691.569	657.316	613.833	602.552	566.352	690.567	684.512	653.288
ENSMUSG00000020309	Chac2	HB2	359.487	362.856	476.557	521.383	269.329	417.501	281.74	427.756	355.426	432.672	428.48	378.807	303.863	452.953	240.259	585.796	188.039	259.693	243.208
ENSMUSG00000020312	Shc2	HB2	53.014	64.0343	53.014	53.014	53.014	53.014	53.014	61.0971	53.014	53.014	53.014	53.014	53.014	53.014	53.014	53.014	53.014	53.014	59.8215
ENSMUSG00000020319	Wdpcp	HB2	119.21	108.597	115.032	124.957	98.8782	114.411	110.863	109.153	117.049	112.664	131.502	128.515	127.386	110.628	127.21	159.05	132.936	124.814	106.834
ENSMUSG00000020357	Flt4	HB2	53.014	73.4581	61.1343	64.9096	60.3267	63.5083	63.8193	74.9423	53.014	60.8902	75.1825	67.8539	65.0492	65.2897	69.7735	77.4542	79.0592	81.8252	86.8295
ENSMUSG00000020381	Mrnip	HB2	98.2994	82.317	93.0965	75.1894	100.116	90.6213	89.1317	91.2784	97.8384	110.03	84.9138	96.3238	87.1333	99.7905	83.3993	77.4542	84.9606	86.6279	84.3148
ENSMUSG00000020396	Nefh	HB2	172.16	177.431	188.165	177.385	178.965	152.644	163.886	147.992	159.702	171.105	193.944	205.977	223.728	196.76	174.456	177.606	147.952	160.224	185.376
ENSMUSG00000020473	Aebp1	HB2	64.3187	83.9158	77.1487	81.2458	70.7179	66.1293	90.5352	86.2905	65.6037	67.3626	106.997	82.975	68.0952	75.9456	76.1803	77.4542	117.234	75.1524	112.895
ENSMUSG00000020546	Stxbp4	HB2	144.151	125.328	124.427	143.064	118.692	134.564	139.908	127.898	128.925	120.375	116.835	117.889	107.788	112.12	127.21	118.25	116.153	106.433	117.806
ENSMUSG00000020598	Nrcam	HB2	60.7849	60.5944	61.1343	61.1803	63.6355	70.4959	53.014	61.0971	53.014	64.4758	70.5477	64.8605	70.7666	61.434	53.014	66.0438	63.4487	53.014	65.3365
ENSMUSG00000020627	Klhl29	HB2	53.014	60.5944	64.8408	53.014	63.6355	53.014	60.4501	61.0971	61.6434	64.4758	61.178	61.1474	53.014	53.014	60.8389	53.014	63.4487	53.014	53.014
ENSMUSG00000020656	Grhl1	HB2	74.0189	75.3837	84.7178	84.9241	70.7179	77.6259	74.9158	77.0263	85.0713	80.1175	84.9138	100.89	92.2685	87.9041	92.8764	88.359	89.0559	98.5127	98.3749
ENSMUSG00000020674	Pxdn	HB2	67.1621	80.6729	72.8328	70.553	60.3267	53.014	66.5254	72.7347	68.8049	64.4758	70.5477	70.4778	68.0952	61.434	60.8389	86.3238	72.3079	64.891	62.8847
ENSMUSG00000020682	Mmp28	HB2	76.0041	66.7994	70.4478	72.9541	88.4278	87.9426	91.9164	80.9213	85.0713	93.1879	75.1825	61.1474	75.4668	71.1348	72.0557	82.0625	75.8286	91.1287	65.3365
ENSMUSG00000020692	Nle1	HB2	284.919	314.243	317.199	243.834	323.372	311.155	294.994	274.37	304.578	277.232	236.88	211.759	175.766	205.442	194.21	193.007	170.167	198.379	201.294
ENSMUSG00000020918	Kat2a	HB2	889.682	934.673	831.773	799.03	887.334	912.768	884.017	770.741	828.649	838.231	752.69	782.919	856.487	793.744	779.732	730.704	756.992	831.611	828.498
ENSMUSG00000020953	Coch	HB2	53.014	71.4155	82.9199	61.1803	63.6355	53.014	53.014	53.014	61.6434	53.014	90.0805	75.0918	68.0952	116.531	60.8389	53.014	68.3277	64.891	65.3365
ENSMUSG00000020988	L2hgdh	HB2	176.538	182.623	162.026	185.727	160.294	186.319	183.062	175.57	169.14	194.472	131.502	141.314	126.037	146.906	112.171	133.877	124.67	124.814	131.064
ENSMUSG00000021013	Ttc8	HB2	74.0189	80.6729	64.8408	75.1894	85.6082	79.2227	90.5352	74.9423	65.6037	85.3083	72.948	70.4778	70.7666	73.6253	72.0557	69.369	79.0592	73.681	69.4107
ENSMUSG00000021062	Rab15	HB2	60.7849	53.014	53.014	53.014	53.014	53.014	53.014	53.014	53.014	53.014	53.014	53.014	61.2735	61.434	64.3993	53.014	63.4487	53.014	59.8215
ENSMUSG00000021186	Fbln5	HB2	67.1621	60.5944	67.8288	67.9168	76.2703	53.014	78.423	53.014	68.8049	64.4758	72.948	64.8605	53.014	61.434	53.014	69.369	68.3277	53.014	62.8847
ENSMUSG00000021190	Lgmn	HB2	1312.92	1387.99	1530.08	1450.26	1367.11	1336.86	1423.99	1374.4	1406.26	1553.94	1268.42	1303.64	1146.79	1235.85	2123.55	1958.02	2216.37	1697.8	1780.83
ENSMUSG00000021214	Akr1c18	HB2	60.7849	53.014	61.1343	61.1803	60.3267	53.014	53.014	53.014	61.6434	53.014	53.014	53.014	53.014	53.014	53.014	53.014	53.014	53.014	53.014
ENSMUSG00000021215	Net1	HB2	503.79	483.323	457.982	505.959	527.059	477.304	507.54	509.008	541.763	559.453	505.743	502.886	459.525	485.683	369.136	351.234	305.324	347.943	377.462
ENSMUSG00000021222	Dcaf4	HB2	299.302	322.046	326.069	271.156	278.539	331.656	316.685	317.466	299.592	340.236	249.463	257.385	262.317	273.47	229.654	230.056	232.965	254.396	228.521
ENSMUSG00000021278	Amn	HB2	67.1621	66.7994	61.1343	72.9541	68.6112	75.9695	73.035	70.3627	61.6434	64.4758	64.9062	64.8605	75.4668	71.1348	76.1803	53.014	63.4487	53.014	71.2066
ENSMUSG00000021285	Ppp1r13b	HB2	1390.52	1269.26	1240.59	1270.13	1249.91	1278.67	1204.1	1190.15	1273.17	1164.16	1017.31	926.278	930.229	1095.92	934.307	1018.42	775.097	899.981	1004.94
ENSMUSG00000021338	Carmil1	HB2	317.728	373.508	306.092	300.508	336.111	335.214	350.471	333.944	307.069	365.252	249.463	203.658	190.352	236.067	178.88	246.284	201.938	209.26	163.172
ENSMUSG00000021384	Susd3	HB2	583.031	604.925	585.513	652.176	617.367	573.668	552.814	540.34	624.596	595.414	581.64	636.041	590.027	550.994	711.96	668.651	757.854	634.918	584.612
ENSMUSG00000021476	Habp4	HB2	480.672	510.181	437.197	554.405	558.383	507.13	522.332	518.736	468.471	527.567	419.626	389.835	406.398	414.291	359.883	361.75	298.242	353.134	386.94
ENSMUSG00000021483	Cdk20	HB2	125.328	129.912	141.12	98.0847	142.093	134.564	149.419	129.187	144.572	136.355	105.547	113.783	90.5912	138.875	158.775	130.815	172.065	139.503	142.014
ENSMUSG00000021572	Cep72	HB2	244.546	241.369	221.703	243.834	256.393	264.475	233.967	237.49	263.266	236.787	218.448	204.818	213.08	222.655	193.122	164.809	162.526	202.275	196.29
ENSMUSG00000021714	Cenpk	HB2	76.0041	83.9158	86.4678	114.096	88.4278	74.2412	86.248	84.5511	76.5725	93.1879	127.576	115.16	148.313	113.6	98.6824	104.957	90.3743	94.3581	101.608
ENSMUSG00000021759	Plpp1	HB2	81.462	91.3996	96.2396	98.0847	84.1548	74.2412	84.762	91.2784	85.0713	83.6273	162.852	214.066	144.468	109.123	142.69	247.632	148.936	143.717	142.913
ENSMUSG00000021792	Prxl2a	HB2	19778.2	17889.2	27088.9	28491	11028.1	19389.8	12167.3	18683.1	16334.2	22444.6	21436.1	23471.6	19638.6	24558.4	12617.4	34497.3	3093.64	10137.3	8094.81
ENSMUSG00000021809	Nudt13	HB2	232.004	262.209	223.99	228.912	225.648	272.595	254.13	204.574	235.427	268.763	252.883	241.522	221.368	245.769	281.212	263.749	284.042	280.044	265.077
ENSMUSG00000021951	Eef1akmt1	HB2	171.061	182.623	191.674	180.969	188.634	188.204	187.048	177.921	183.749	201.059	238.027	225.553	285.452	238.496	218.995	259.728	262.643	271.768	247.271
ENSMUSG00000021983	Atp8a2	HB2	114.202	114.72	117.754	140.53	173.116	109.945	130.174	106.331	138.954	144.672	96.5198	109.593	98.7095	138.875	125.99	97.8794	138.002	111.184	124.514
ENSMUSG00000021993	Mipep	HB2	186.315	205.177	189.335	219.676	212.466	187.262	197.936	197.679	212.388	198.867	203.329	207.135	231.968	201.728	209.346	212.326	229.342	226.975	200.461
ENSMUSG00000022009	Nufip1	HB2	293.144	303.495	290.499	249.548	278.539	276.198	306.323	292.102	262.006	308.833	335.14	302.281	334.777	333.008	308.255	343.339	352.899	362.765	308.399
ENSMUSG00000022018	Rgcc	HB2	194.929	211.261	236.519	235.812	261.944	194.777	208.733	230.727	225.222	216.307	139.224	138.788	140.592	179.204	105.573	126.168	122.567	114.9	128.274
ENSMUSG00000022040	Ephx2	HB2	67.1621	92.8177	64.8408	53.014	66.2912	53.014	68.8905	64.7852	65.6037	64.4758	84.9138	64.8605	61.2735	61.434	69.7735	77.4542	68.3277	76.5689	76.0389
ENSMUSG00000022094	Slc39a14	HB2	293.144	275.037	277.088	281.341	262.868	310.262	265.583	269.924	273.323	268.763	274.456	276.533	259.995	279.46	259.23	238.184	269.791	269.507	321.155
ENSMUSG00000022184	Fbxo4	HB2	265.315	270.109	296.074	283.601	289.56	277.998	285.531	310.862	310.803	280.403	329.551	337.88	300.417	322.343	368.109	414.145	388.814	415.191	366.392
ENSMUSG00000022199	Slc22a17	HB2	77.8954	91.3996	88.1761	79.3126	82.6675	95.751	91.9164	84.5511	85.0713	81.8995	88.3968	77.1919	73.2004	80.2297	69.7735	74.963	77.4737	83.0608	85.5837
ENSMUSG00000022270	Retreg1	HB2	1322.87	1141.95	1182.24	1133.61	1265	1240.46	1147.27	1308	1133.98	1165.18	845.704	698.099	616.955	790.266	889.876	797.864	1217.44	771.203	798.935
ENSMUSG00000022297	Fzd6	HB2	92.5492	89.9588	82.9199	77.3	88.4278	85.1669	93.2772	79.0132	94.3651	85.3083	70.5477	84.7767	65.0492	84.1827	79.919	79.8111	80.5944	81.8252	78.952
ENSMUSG00000022309	Angpt1	HB2	1165.62	816.65	1149.81	1208.98	838.397	825.739	663.428	990.773	1011.67	871.98	916.775	768.789	800.59	918.86	1010.01	1189.76	732.845	862.164	826.164
ENSMUSG00000022358	Fbxo32	HB2	511.825	571.463	490.749	470.662	532.432	469.401	492.738	545.738	529.564	543	292.52	297.814	244.853	333.008	234.963	242.238	258.167	295.796	253.759
ENSMUSG00000022359	Wdyhv1	HB2	343.222	383.181	333.819	320.718	337.02	322.752	326.089	336.138	355.426	372.534	319.477	340.098	322.203	311.658	343.406	301.059	346.752	306.265	335.473
ENSMUSG00000022416	Cacna1i	HB2	2000.13	1950.91	1496.6	1670.7	1985.58	1945.32	1858.03	2035.94	1683.22	1570.26	642.013	486.469	384.857	755.482	417.316	505.343	356.41	492.336	494.651
ENSMUSG00000022425	Enpp2	HB2	60.7849	111.07	67.8288	81.2458	63.6355	63.5083	73.035	67.7577	53.014	53.014	114.074	64.8605	53.014	65.2897	69.7735	92.2817	142.009	131.805	74.5015
ENSMUSG00000022434	Fam118a	HB2	263.245	275.037	238.789	244.978	256.393	260.859	266.536	302.043	264.525	265.581	202.159	210.604	220.186	222.655	181.084	206.833	188.971	199.159	176.052
ENSMUSG00000022440	C1qtnf6	HB2	133.684	131.048	136.066	118.227	145.171	104.2	114.388	121.369	134.69	119.108	342.957	382.116	385.992	324.714	369.136	282.449	259.959	285.302	341.032
ENSMUSG00000022580	Rhpn1	HB2	95.463	95.5935	117.754	79.3126	85.6082	70.4959	80.0787	96.0013	96.1155	81.8995	146.803	167.102	135.367	154.806	104.222	79.8111	82.0862	115.819	112.895
ENSMUSG00000022667	Cd200r1	HB2	173.256	146.599	176.381	144.326	157.301	140.673	145.216	134.291	130.376	149.356	166.498	199.008	169.62	156.112	228.591	206.833	304.44	224.674	241.581
ENSMUSG00000022748	Cmss1	HB2	101.07	92.8177	70.4478	96.5345	92.4795	105.366	84.762	99.0376	96.1155	85.3083	91.7315	93.1736	107.788	98.1723	94.3579	88.359	83.5401	100.536	99.4617
ENSMUSG00000022802	Lmln	HB2	99.6924	114.72	110.882	111.296	115.346	112.191	117.855	121.369	127.468	124.139	98.0693	112.396	126.037	117.981	108.243	94.1813	112.876	120.357	113.886
ENSMUSG00000022947	Cbr3	HB2	77.8954	69.2176	79.1471	79.3126	88.4278	86.5681	87.7035	87.9884	71.6166	78.2712	84.9138	82.975	100.264	78.1379	117.29	90.3428	152.851	101.536	128.274
ENSMUSG00000022978	Mis18a	HB2	367.608	410.216	402.122	398.734	385.943	423.669	438.058	367.871	396.103	350.67	462.738	493.037	476.443	504.362	469.39	364.376	410.649	407.085	415.325
ENSMUSG00000023007	Prpf40b	HB2	216.217	217.322	199.822	192.824	234.074	249.078	233.967	214.856	239.242	196.672	139.224	145.075	134.05	148.231	134.436	115.009	135.984	136.101	114.873
ENSMUSG00000023008	Fmnl3	HB2	1088.95	1017.42	806.862	877.827	1030.49	977.132	1012.48	1136.57	1038.32	998.717	673.814	610.977	677.484	716.041	633.981	594.867	622.336	530.426	652.508
ENSMUSG00000023017	Asic1	HB2	116.72	114.72	128.354	143.064	131.662	125.198	124.642	131.748	148.741	122.89	119.563	125.896	110.7	123.698	112.171	118.25	110.662	114.9	118.775
ENSMUSG00000023043	Krt18	HB2	79.7104	82.317	105.198	81.2458	88.4278	83.736	95.9442	91.2784	88.9157	90.1256	64.9062	67.8539	65.0492	80.2297	69.7735	72.293	72.3079	68.8025	81.6976
ENSMUSG00000023191	P3h3	HB2	64.3187	71.4155	67.8288	61.1803	60.3267	53.014	71.0391	53.014	65.6037	60.8902	64.9062	64.8605	83.5052	65.2897	64.3993	53.014	66.0535	66.9436	74.5015
ENSMUSG00000023439	Gnb3	HB2	69.6507	64.0343	64.8408	86.6873	76.2703	82.2714	83.2417	61.0971	53.014	64.4758	67.9124	53.014	53.014	61.434	60.8389	66.0438	53.014	68.8025	65.3365
ENSMUSG00000023919	Cenpq	HB2	449.47	392.844	488.567	529.092	347.918	484.326	365.435	453.798	378.868	468.83	542.067	547.698	418.851	532.351	476.524	839.168	258.167	398.974	367.974
ENSMUSG00000023959	Clic5	HB2	84.8114	108.597	81.0664	98.0847	88.4278	87.9426	90.5352	102.001	90.7692	83.6273	151.789	152.511	132.727	188.018	161.036	167.671	176.792	152.033	195.454
ENSMUSG00000023972	Ptk7	HB2	60.7849	77.2173	61.1343	67.9168	74.5168	68.4181	63.8193	61.0971	53.014	53.014	64.9062	53.014	61.2735	53.014	60.8389	53.014	68.3277	59.5849	67.4736
ENSMUSG00000023979	Guca1b	HB2	106.449	119.491	105.198	122.286	102.557	113.304	108.475	113.305	106.12	110.03	90.0805	89.9177	95.5374	101.388	81.6862	99.6848	79.0592	81.8252	109.89
ENSMUSG00000024011	Pi16	HB2	1057.08	1226.51	1521.44	992.649	1197.51	979.741	1086.76	1174.08	1005.62	1176.41	908.03	903.482	1030.72	910.755	2638.07	1294.06	4623.81	1651.38	1948.29
ENSMUSG00000024042	Sik1	HB2	840.819	871.869	1421	1409.87	1761.13	674.98	661.587	1370.12	1319.15	1485.59	695.734	726.383	847.546	1083.19	1489.96	1035.17	1858.33	1462.03	1673.82
ENSMUSG00000024063	Lbh	HB2	4821.35	5141.86	4506.04	4569.02	5065.83	5036.35	4677.18	5204.27	5060.72	4951.77	3468.32	3693.75	3362.87	3686.18	3436.4	3391.76	3069.61	3490.62	3120.9
ENSMUSG00000024112	Cacna1h	HB2	176.538	172.209	128.354	156.772	179.936	147.692	161.84	186.1	154.248	131.523	114.074	113.783	92.2685	140.224	142.69	129.274	105.003	116.733	125.458
ENSMUSG00000024168	Tmem204	HB2	87.9985	86.9995	89.8477	94.9626	96.3637	70.4959	81.6825	74.9423	80.9908	90.1256	81.2368	86.5305	68.0952	91.4527	91.3716	101.465	82.0862	79.2679	85.5837
ENSMUSG00000024169	Ift140	HB2	2311.26	2263.1	3283.77	3376.33	2137.25	2662.75	1857.11	2818.04	2601.9	2491.89	1669.87	1522.48	1450.13	2124.24	1089.72	1889.85	755.268	1055.51	1017.37
ENSMUSG00000024176	Sox8	HB2	53.014	53.014	70.4478	67.9168	70.7179	60.2412	53.014	61.0971	61.6434	60.8902	79.3043	64.8605	88.8808	75.9456	72.0557	61.9364	63.4487	77.9385	76.0389
ENSMUSG00000024299	Adamts10	HB2	1869.89	1978.43	1858.3	1883.44	1954.53	1982.63	1825.99	1923.57	1877.89	1832.34	1818.17	2163.48	1970.58	2024.93	1819.39	1260.59	1385.04	1744.94	2006.43
ENSMUSG00000024330	Col11a2	HB2	491.732	555.198	451.421	503.755	422.923	461.495	476.999	524.139	505.147	473.989	269.927	232.411	293.516	312.846	267.621	231.412	308.862	252.122	271.527
ENSMUSG00000024350	Dnajc18	HB2	363.549	352.19	314.98	355.363	354.268	368.928	376.64	327.358	356.662	345.455	320.597	336.77	323.347	346.02	327.923	334.115	302.67	364.246	356.099
ENSMUSG00000024395	Lims2	HB2	67.1621	73.4581	72.8328	72.9541	68.6112	66.1293	71.0391	64.7852	71.6166	53.014	67.9124	64.8605	65.0492	73.6253	72.0557	96.046	68.3277	62.5338	67.4736
ENSMUSG00000024403	Atp6v1g2	HB2	159.99	181.587	165.64	155.54	166.24	163.393	183.062	176.746	182.431	181.188	186.858	168.304	162.18	145.577	167.776	166.241	185.239	169.117	152.694
ENSMUSG00000024446	Rpp21	HB2	266.35	275.037	247.848	270.022	288.642	278.897	273.196	263.244	259.486	268.763	246.037	270.913	258.833	273.47	263.428	275.782	243.797	289.802	254.569
ENSMUSG00000024505	Dtwd2	HB2	130.129	135.554	151.059	120.94	142.093	133.536	123.523	131.748	141.773	144.672	139.224	125.896	117.797	127.908	128.426	121.446	129.861	113.977	115.855
ENSMUSG00000024640	Psat1	HB2	332.017	314.243	391.14	320.718	298.721	290.574	308.209	286.569	324.472	341.28	640.916	660.002	711.08	602.205	507.072	446.774	499.384	550.912	547.88
ENSMUSG00000024669	Cd5	HB2	1148.69	1213.21	1111.98	1035.28	1330.71	1217.87	1096.85	1043.31	1183.61	1240.72	1184.38	1527.9	1253.88	1198.85	1031.2	947.518	583.424	702.005	969.982
ENSMUSG00000024670	Cd6	HB2	1302.97	1244.56	1239.51	1238.46	1504.69	1316.02	1271.91	1204.08	1342.14	1510.08	1321.9	1604.8	1370.97	1361.84	1282.33	1080.27	785.442	956.686	1190.52
ENSMUSG00000024769	Cdc42bpg	HB2	299.302	271.095	271.485	297.132	302.381	261.764	290.266	310.862	280.846	270.882	236.88	218.669	213.08	216.528	232.841	205.457	203.78	206.16	244.834
ENSMUSG00000024793	Tnfrsf25	HB2	238.284	211.261	244.455	250.689	278.539	233.59	236.858	217.132	245.585	236.787	348.536	544.422	532.734	415.464	384.537	315.628	276.033	307.759	381.412
ENSMUSG00000024913	Lrp5	HB2	347.291	330.812	368.038	425.335	411.21	290.574	399.943	471.136	334.393	366.293	559.661	680.686	566.448	527.689	960.556	817.227	1149.52	878.892	1020.48
ENSMUSG00000024940	Ltbp3	HB2	103.784	102.249	120.444	108.454	93.7908	93.22	106.054	96.0013	94.3651	86.9486	148.054	148.806	155.917	169.028	134.436	123.029	130.889	142.036	176.904
ENSMUSG00000024962	Vegfb	HB2	155.51	211.261	158.392	145.584	135.868	182.538	136.691	151.659	165.111	149.356	132.8	133.688	140.592	130.683	122.297	118.25	129.861	142.036	141.113
ENSMUSG00000025001	Hells	HB2	171.061	159.533	215.974	226.607	210.574	186.319	178.057	205.72	198.149	175.6	477.084	388.733	435.812	374.33	285.383	281.117	252.788	295.796	294.809
ENSMUSG00000025036	Sfxn2	HB2	306.476	292.723	293.845	307.254	308.778	313.834	355.15	309.761	336.871	290.955	276.719	294.461	296.968	275.867	281.212	289.105	283.153	274.027	255.379
ENSMUSG00000025038	Efhc2	HB2	69.6507	60.5944	61.1343	53.014	63.6355	60.2412	53.014	53.014	68.8049	60.8902	53.014	67.8539	53.014	61.434	64.3993	61.9364	53.014	68.8025	62.8847
ENSMUSG00000025278	Flnb	HB2	893.669	813.793	1323.79	1003.58	1153.1	1031.91	2534.41	868.464	988.655	809.586	1218.22	1112.86	1027.38	1601.03	912.093	1147.26	1030.83	1496.13	2193.25
ENSMUSG00000025352	Gdf11	HB2	519.858	466.999	487.475	437.509	450.812	509.759	436.201	507.927	483.15	457.475	426.267	494.132	487.713	523.025	378.38	314.305	265.325	342.005	390.098
ENSMUSG00000025362	Rps26	HB2	6989.24	6818.57	6296.67	6653.33	6189.01	6850.35	6235.1	5994.61	6156.48	6825.45	5183.37	5120.91	5291.5	5104.68	5188.82	5781.52	5216.77	5486.5	5447.61
ENSMUSG00000025381	Cnpy2	HB2	295.197	318.146	316.09	296.006	347.01	274.397	312.92	268.812	297.098	319.319	342.957	347.855	367.819	308.091	427.541	353.865	427.217	404.136	428.705
ENSMUSG00000025383	Il23a	HB2	53.014	53.014	53.014	53.014	53.014	53.014	53.014	53.014	53.014	60.8902	53.014	61.1474	53.014	53.014	53.014	53.014	60.2011	59.5849	59.8215
ENSMUSG00000025478	Dpysl4	HB2	53.014	53.014	53.014	53.014	53.014	53.014	60.4501	64.7852	53.014	53.014	53.014	53.014	53.014	61.434	53.014	53.014	53.014	53.014	53.014
ENSMUSG00000025545	Clybl	HB2	144.151	141.112	141.12	148.091	156.3	150.669	155.662	152.876	137.538	145.847	115.459	86.5305	116.396	126.511	113.463	113.371	136.995	133.53	135.665
ENSMUSG00000025656	Arhgef9	HB2	94.0167	71.4155	70.4478	75.1894	74.5168	75.9695	78.423	64.7852	76.5725	74.3295	72.948	61.1474	70.7666	65.2897	64.3993	61.9364	68.3277	62.5338	62.8847
ENSMUSG00000025738	Fbxl16	HB2	53.014	73.4581	53.014	53.014	53.014	60.2412	66.5254	61.0971	61.6434	53.014	70.5477	64.8605	68.0952	53.014	64.3993	61.9364	66.0535	53.014	74.5015
ENSMUSG00000025758	Plk4	HB2	216.217	211.261	211.376	186.913	211.52	173.977	228.174	197.679	205.933	235.715	478.187	455.789	519.236	442.419	311.365	273.112	261.749	276.285	359.268
ENSMUSG00000025872	Thoc3	HB2	395.972	404.429	357.017	436.403	419.32	371.583	451.976	385.327	386.258	402.643	420.733	460.175	476.443	430.706	439.801	412.839	418.5	428.443	420.049
ENSMUSG00000025893	Kbtbd3	HB2	99.6924	89.9588	96.2396	94.9626	100.116	108.812	95.9442	94.4516	80.9908	88.553	99.5988	100.89	103.32	91.4527	88.2825	77.4542	100.322	99.5285	90.4486
ENSMUSG00000025933	Tmem14a	HB2	114.202	133.308	124.427	114.096	113.086	104.2	121.271	125.304	123.053	126.62	112.68	102.376	135.367	122.281	155.368	147.367	127.796	123.928	106.834
ENSMUSG00000025964	Adam23	HB2	86.4227	83.9158	77.1487	101.127	72.674	70.4959	68.8905	80.9213	65.6037	78.2712	81.2368	75.0918	65.0492	82.24	72.0557	69.369	70.392	68.8025	62.8847
ENSMUSG00000026011	Ctla4	HB2	158.873	165.899	190.505	168.966	210.574	158.53	165.926	189.586	174.481	203.247	164.07	151.279	140.592	160.013	125.99	126.168	123.621	130.939	166.628
ENSMUSG00000026049	Tex30	HB2	146.443	182.623	164.438	173.787	187.671	169.184	176.047	214.856	200.749	182.301	202.159	207.135	178.213	191.772	153.085	145.888	148.936	183.459	164.037
ENSMUSG00000026077	Npas2	HB2	71.9142	80.6729	79.1471	88.4085	77.9514	66.1293	63.8193	67.7577	71.6166	74.3295	79.3043	77.1919	81.6104	78.1379	69.7735	90.3428	66.0535	84.2715	78.952
ENSMUSG00000026090	2010300C02Rik	HB2	71.9142	82.317	64.8408	91.7444	89.7998	77.6259	83.2417	87.9884	80.9908	78.2712	90.0805	89.9177	101.801	87.9041	85.066	88.359	89.0559	84.2715	90.4486
ENSMUSG00000026096	Osgepl1	HB2	203.483	229.381	190.505	202.222	233.14	220.752	260.816	254.314	227.778	269.823	159.186	173.093	162.18	202.967	181.084	160.495	217.522	177.114	164.037
ENSMUSG00000026167	Wnt10a	HB2	77.8954	66.7994	77.1487	83.1129	87.0315	72.4247	74.9158	79.0132	74.1814	60.8902	70.5477	64.8605	65.0492	71.1348	69.7735	77.4542	63.4487	62.5338	67.4736
ENSMUSG00000026207	Speg	HB2	64.3187	92.8177	72.8328	64.9096	72.674	60.2412	63.8193	61.0971	65.6037	53.014	61.178	53.014	53.014	71.1348	53.014	53.014	60.2011	68.8025	67.4736
ENSMUSG00000026249	Serpine2	HB2	581.027	424.674	563.756	478.388	418.419	428.072	351.407	458.134	455.006	443.011	424.054	388.733	512.485	465.818	633.981	711.319	649.121	468.863	439.715
ENSMUSG00000026274	Pask	HB2	89.5427	88.493	89.8477	99.6148	103.762	94.4933	102.352	82.764	92.5842	90.1256	192.766	163.484	239.005	170.307	164.414	129.274	129.861	123.04	172.638
ENSMUSG00000026383	Epb41l5	HB2	102.434	119.491	96.2396	101.127	111.947	123.077	90.5352	111.931	109.309	99.0471	84.9138	82.975	70.7666	84.1827	83.3993	82.0625	82.0862	73.681	76.0389
ENSMUSG00000026429	Ube2t	HB2	133.684	149.861	149.828	126.283	132.718	136.611	136.691	130.47	136.117	139.94	193.944	192.002	235.489	205.442	146.179	135.398	140.011	147.892	166.628
ENSMUSG00000026514	Cnih3	HB2	83.1598	75.3837	77.1487	84.9241	68.6112	63.5083	71.0391	79.0132	78.8329	67.3626	79.3043	72.8674	75.4668	71.1348	78.088	77.4542	77.4737	79.2679	72.8959
ENSMUSG00000026708	Cenpl	HB2	219.386	180.549	200.981	173.787	198.219	173.977	198.921	191.904	187.695	181.188	322.837	323.444	373.502	317.596	285.383	243.587	307.978	252.122	302.808
ENSMUSG00000026726	Cubn	HB2	71.9142	53.014	70.4478	67.9168	70.7179	74.2412	73.035	64.7852	68.8049	74.3295	61.178	64.8605	70.7666	68.4028	60.8389	72.293	60.2011	81.8252	65.3365
ENSMUSG00000026770	Il2ra	HB2	277.709	248.334	288.267	315.112	335.202	253.615	294.049	247.598	299.592	299.376	330.669	272.038	285.452	284.245	272.854	301.059	254.582	261.205	323.544
ENSMUSG00000026797	Stxbp1	HB2	161.105	148.776	162.026	149.339	151.27	133.536	131.268	141.818	137.538	151.682	189.225	179.042	160.932	189.271	179.982	194.396	182.432	211.582	203.789
ENSMUSG00000026904	Slc4a10	HB2	79.7104	78.9762	86.4678	84.9241	93.7908	75.9695	80.0787	86.2905	85.0713	90.1256	72.948	64.8605	65.0492	71.1348	64.3993	79.8111	79.0592	72.1434	71.2066
ENSMUSG00000026950	Neb	HB2	162.218	136.672	142.374	171.38	161.289	137.63	137.767	133.022	141.773	159.749	166.498	175.478	179.433	201.728	181.084	169.097	202.86	146.226	213.726
ENSMUSG00000027160	Ccdc34	HB2	167.757	173.256	171.625	178.581	172.137	154.613	164.907	182.603	171.815	159.749	229.988	226.697	284.299	239.71	217.925	193.007	139.008	168.313	216.2
ENSMUSG00000027209	Fam227b	HB2	53.014	53.014	53.014	53.014	53.014	53.014	53.014	53.014	53.014	53.014	53.014	53.014	53.014	53.014	53.014	53.014	53.014	62.5338	53.014
ENSMUSG00000027217	Tspan18	HB2	156.633	134.433	134.793	139.257	133.771	122.01	121.271	120.044	141.773	126.62	155.499	125.896	141.888	130.683	117.29	190.223	95.4646	123.04	129.207
ENSMUSG00000027242	Wdr76	HB2	348.309	352.19	318.309	326.319	356.081	336.992	362.631	340.523	324.472	304.632	458.322	434.938	516.986	466.987	337.217	338.07	302.67	351.651	379.042
ENSMUSG00000027259	Adal	HB2	334.056	264.186	279.326	289.244	272.095	300.428	307.266	309.761	328.194	308.833	272.192	259.644	273.904	262.661	228.591	220.531	274.25	272.521	233.428
ENSMUSG00000027270	Lamp5	HB2	76.0041	73.4581	72.8328	90.0928	77.9514	60.2412	71.0391	67.7577	80.9908	60.8902	67.9124	72.8674	68.0952	75.9456	85.066	69.369	86.3514	72.1434	65.3365
ENSMUSG00000027324	Rpusd2	HB2	192.781	201.106	194.007	170.174	216.242	195.713	193.988	180.265	207.226	201.059	143.029	142.571	144.468	170.307	128.426	118.25	126.757	147.892	136.578
ENSMUSG00000027353	Mcm8	HB2	116.72	107.347	110.882	99.6148	104.956	104.2	121.271	106.331	112.441	96.1565	156.731	137.52	158.43	133.434	123.533	106.673	111.772	130.939	122.615
ENSMUSG00000027375	Mal	HB2	71.9142	69.2176	53.014	53.014	63.6355	60.2412	66.5254	61.0971	65.6037	53.014	61.178	61.1474	53.014	65.2897	53.014	74.963	53.014	53.014	59.8215
ENSMUSG00000027386	Fbln7	HB2	53.014	53.014	53.014	53.014	53.014	53.014	53.014	53.014	53.014	60.8902	53.014	53.014	68.0952	53.014	53.014	53.014	53.014	53.014	53.014
ENSMUSG00000027457	Snph	HB2	60.7849	60.5944	53.014	53.014	60.3267	53.014	53.014	64.7852	53.014	53.014	61.178	61.1474	53.014	53.014	53.014	53.014	53.014	59.5849	62.8847
ENSMUSG00000027499	Pkia	HB2	53.014	85.4751	61.1343	53.014	63.6355	53.014	63.8193	53.014	61.6434	53.014	64.9062	53.014	65.0492	53.014	64.3993	69.369	63.4487	59.5849	71.2066
ENSMUSG00000027506	Tpd52	HB2	2428.55	2668.21	3020.52	2514.93	2501.76	2498.81	2396.22	2717.48	2424.24	2832.3	2980.12	3092.09	3161.29	2636.88	6304.01	5221.07	9462.55	5372.73	5411.19
ENSMUSG00000027581	Stmn3	HB2	53.014	53.014	53.014	61.1803	53.014	53.014	53.014	61.0971	53.014	53.014	53.014	53.014	53.014	53.014	53.014	53.014	53.014	53.014	53.014
ENSMUSG00000027583	Zbtb46	HB2	106.449	113.51	124.427	135.414	103.762	111.071	122.399	117.372	109.309	141.127	157.96	156.19	143.18	154.806	122.297	156.152	118.31	171.524	150.929
ENSMUSG00000027603	Ggt7	HB2	92.5492	98.2994	121.778	98.0847	85.6082	90.6213	83.2417	107.748	109.309	91.6696	99.5988	108.175	104.824	119.423	98.6824	96.046	83.5401	85.4599	80.3429
ENSMUSG00000027799	Nbea	HB2	159.99	126.48	166.841	184.54	132.718	125.198	140.975	144.297	179.788	132.737	160.411	159.848	130.068	140.224	208.27	174.779	160.603	166.703	156.207
ENSMUSG00000027805	Pfn2	HB2	95.463	98.2994	89.8477	77.3	104.956	108.812	91.9164	100.528	94.3651	99.0471	86.6762	93.1736	81.6104	96.5317	92.8764	92.2817	82.0862	84.2715	78.952
ENSMUSG00000027863	Cd2	HB2	2799.26	2767.82	2585.69	2522.57	2577.14	2799.8	2856.51	2640.45	2651.45	2541.83	2012.24	1912.32	1977.27	2192.36	1344.83	1104.75	918.095	1597.7	1608.68
ENSMUSG00000027890	Gstm4	HB2	140.692	146.599	134.793	153.068	143.121	138.647	139.908	152.876	152.876	147.019	136.667	132.402	128.73	113.6	147.337	148.841	162.526	152.033	145.6
ENSMUSG00000027954	Efna1	HB2	67.1621	75.3837	72.8328	64.9096	76.2703	75.9695	68.8905	72.7347	65.6037	76.3479	61.178	61.1474	61.2735	61.434	60.8389	77.4542	66.0535	64.891	72.8959
ENSMUSG00000027963	Extl2	HB2	144.151	143.315	121.778	124.957	128.472	140.673	125.756	140.573	145.966	137.554	153.029	171.899	175.766	182.991	179.982	124.603	190.832	170.723	168.35
ENSMUSG00000027985	Lef1	HB2	2849.94	2486.06	2201.52	2151.77	2497.33	2649.74	2517.02	2365.5	2639.36	2678.4	1206.21	1045.63	1069.79	1382.65	819.155	756.541	642.211	1051.88	872.048
ENSMUSG00000027993	Trim2	HB2	120.445	104.819	105.198	109.881	114.219	117.698	135.613	114.669	126.004	130.304	93.3532	100.89	85.3435	129.298	89.8413	74.963	83.5401	97.4883	96.1708
ENSMUSG00000028010	Gar1	HB2	192.781	226.374	203.298	202.222	199.173	200.383	243.589	220.54	231.606	227.113	214.972	215.218	237.834	202.967	161.036	169.097	167.311	223.139	205.45
ENSMUSG00000028018	Gstcd	HB2	226.756	227.377	227.414	257.527	222.831	249.986	233.967	223.942	253.176	237.86	281.24	263.029	278.528	267.469	218.995	219.166	212.955	220.833	234.244
ENSMUSG00000028033	Kcnq5	HB2	209.863	229.381	199.822	242.69	245.259	249.986	224.303	232.984	250.648	270.882	202.159	153.74	202.362	201.728	172.235	159.05	173.013	174.723	193.78
ENSMUSG00000028082	Sh3d19	HB2	265.315	248.334	415.286	390.964	247.118	286.985	245.509	331.75	308.314	253.887	291.393	306.744	214.267	341.291	209.346	378.809	181.494	233.861	248.895
ENSMUSG00000028133	Rwdd3	HB2	119.21	128.773	116.397	101.127	121.992	141.682	110.863	122.687	127.468	121.636	75.1825	82.975	83.5052	91.4527	79.919	88.359	66.0535	86.6279	78.952
ENSMUSG00000028167	Bdh2	HB2	53.014	53.014	53.014	53.014	53.014	53.014	53.014	61.0971	53.014	53.014	53.014	53.014	53.014	53.014	53.014	66.0438	53.014	53.014	53.014
ENSMUSG00000028199	Cryz	HB2	112.932	112.294	103.745	99.6148	107.319	103.026	109.673	110.547	96.1155	94.6828	106.997	94.7606	98.7095	89.6973	98.6824	86.3238	97.9185	106.433	96.1708
ENSMUSG00000028247	Coq3	HB2	141.848	157.397	160.817	145.584	178.965	175.886	133.447	174.393	156.981	156.305	178.53	152.511	155.917	154.806	171.123	163.374	179.616	189.765	181.149
ENSMUSG00000028261	Ndufaf4	HB2	264.28	242.365	223.99	220.833	224.71	243.623	251.259	247.598	235.427	226.035	227.686	174.286	197.572	196.76	182.184	173.362	218.434	204.607	189.586
ENSMUSG00000028318	Polr1e	HB2	305.452	277.99	284.916	277.949	263.792	296.847	308.209	285.462	290.855	323.509	263.121	265.283	269.274	259.049	270.762	238.184	240.192	259.693	264.27
ENSMUSG00000028389	Zfp37	HB2	53.014	53.014	61.1343	53.014	53.014	53.014	66.5254	53.014	53.014	53.014	61.178	61.1474	53.014	53.014	53.014	53.014	53.014	53.014	62.8847
ENSMUSG00000028435	Aqp3	HB2	153.257	156.327	142.374	156.772	156.3	151.658	130.174	149.217	124.532	144.672	104.083	97.8652	121.949	117.981	89.8413	92.2817	96.6982	97.4883	95.0522
ENSMUSG00000028460	Sit1	HB2	247.672	189.846	215.974	198.706	223.771	227.182	229.141	195.372	204.639	211.966	273.324	274.286	255.344	263.863	210.421	173.362	173.013	160.224	195.454
ENSMUSG00000028464	Tpm2	HB2	558.981	315.219	380.146	412.042	327.924	295.056	253.173	248.718	304.578	233.567	384.145	467.848	568.695	338.925	582.261	689.343	455.077	533.353	533.019
ENSMUSG00000028469	Npr2	HB2	71.9142	86.9995	102.278	102.621	91.1497	90.6213	86.248	97.5294	88.9157	67.3626	84.9138	70.4778	65.0492	78.1379	64.3993	82.0625	82.0862	76.5689	71.2066
ENSMUSG00000028532	Cachd1	HB2	76.0041	66.7994	79.1471	72.9541	79.5722	68.4181	80.0787	64.7852	71.6166	60.8902	72.948	72.8674	77.6074	78.1379	67.2649	61.9364	63.4487	72.1434	62.8847
ENSMUSG00000028597	Gpx7	HB2	67.1621	66.7994	72.8328	79.3126	79.5722	77.6259	90.5352	64.7852	74.1814	78.2712	75.1825	86.5305	77.6074	86.068	67.2649	74.963	83.5401	72.1434	83.0204
ENSMUSG00000028601	Echdc2	HB2	69.6507	75.3837	64.8408	64.9096	63.6355	66.1293	68.8905	64.7852	53.014	53.014	77.2924	67.8539	77.6074	68.4028	69.7735	61.9364	66.0535	53.014	59.8215
ENSMUSG00000028763	Hspg2	HB2	137.203	180.549	154.737	130.227	135.868	141.682	200.889	127.898	137.538	122.89	123.599	116.529	97.1344	109.123	94.3579	171.943	145.98	123.04	130.137
ENSMUSG00000028789	Azin2	HB2	86.4227	89.9588	88.1761	91.7444	108.487	87.9426	90.5352	79.0132	78.8329	78.2712	81.2368	82.975	68.0952	91.4527	79.919	84.2286	80.5944	91.1287	77.5195
ENSMUSG00000028801	Stpg1	HB2	81.462	75.3837	86.4678	94.9626	84.1548	79.2227	83.2417	74.9423	83.0656	78.2712	83.1033	72.8674	83.5052	78.1379	81.6862	94.1813	83.5401	86.6279	78.952
ENSMUSG00000028832	Stmn1	HB2	360.503	433.341	484.2	385.41	293.227	266.281	346.725	336.138	304.578	394.346	1539	1511.65	2294.77	1443.9	1095.77	799.155	740.607	929.79	1220.02
ENSMUSG00000028957	Per3	HB2	162.218	183.658	159.606	177.385	185.743	184.43	201.872	179.093	166.456	176.72	136.667	113.783	107.788	138.875	123.533	132.35	115.066	121.254	122.615
ENSMUSG00000028978	Nos3	HB2	76.0041	78.9762	72.8328	72.9541	74.5168	60.2412	66.5254	72.7347	74.1814	53.014	64.9062	67.8539	61.2735	61.434	69.7735	126.168	60.2011	62.5338	62.8847
ENSMUSG00000028982	Slc25a33	HB2	138.369	162.723	160.817	135.414	136.912	158.53	155.662	126.604	154.248	156.305	153.029	132.402	135.367	167.747	141.521	130.815	146.967	134.389	131.989
ENSMUSG00000029070	Mxra8	HB2	98.2994	91.3996	105.198	86.6873	92.4795	104.2	91.9164	99.0376	92.5842	96.1565	93.3532	82.975	73.2004	82.24	74.1781	84.2286	84.9606	79.2679	78.952
ENSMUSG00000029090	Adgra3	HB2	105.122	80.6729	72.8328	93.3667	100.116	82.2714	94.6193	82.764	88.9157	78.2712	72.948	81.1176	77.6074	93.1747	76.1803	96.046	89.0559	92.2175	90.4486
ENSMUSG00000029094	Afap1	HB2	296.224	322.046	289.383	276.818	336.111	325.424	283.636	297.628	334.393	320.367	197.471	165.898	168.385	226.322	186.572	180.423	218.434	223.139	163.172
ENSMUSG00000029126	Nsg1	HB2	71.9142	64.0343	67.8288	61.1803	60.3267	70.4959	60.4501	72.7347	53.014	53.014	53.014	61.1474	68.0952	53.014	53.014	61.9364	66.0535	62.5338	65.3365
ENSMUSG00000029153	Ociad2	HB2	110.367	137.787	105.198	134.124	104.956	124.139	107.269	96.0013	120.069	115.265	94.9484	97.8652	117.797	126.511	97.2592	129.274	89.0559	103.514	101.608
ENSMUSG00000029204	Rhoh	HB2	1751.56	1734.52	1502	1413.15	1684.83	1873.3	1645.62	1525.39	1642.11	1705.89	890.538	836.158	821.835	970.955	718.032	713.904	637.891	744.26	703.951
ENSMUSG00000029304	Spp1	HB2	77.8954	102.249	116.397	90.0928	82.6675	90.6213	78.423	100.528	78.8329	91.6696	257.438	239.248	301.566	242.135	223.266	150.311	344.994	231.568	233.428
ENSMUSG00000029446	Psph	HB2	249.753	250.32	248.978	255.25	251.759	238.156	256.042	214.856	254.439	230.343	250.603	287.747	276.216	271.071	256.077	205.457	199.171	237.677	252.139
ENSMUSG00000029463	Fam216a	HB2	131.318	146.599	132.232	139.257	135.868	142.689	165.926	138.072	128.925	141.127	144.29	142.571	148.313	137.522	135.626	123.029	103.847	116.733	138.398
ENSMUSG00000029477	Morn3	HB2	60.7849	60.5944	61.1343	64.9096	53.014	66.1293	60.4501	64.7852	61.6434	60.8902	61.178	61.1474	53.014	53.014	53.014	53.014	60.2011	53.014	62.8847
ENSMUSG00000029510	Gpc2	HB2	161.105	187.787	169.237	194.003	180.906	185.375	202.854	184.936	177.139	174.478	162.852	159.848	163.425	167.747	184.381	223.257	223.896	190.551	210.421
ENSMUSG00000029530	Ccr9	HB2	441.408	387.047	380.146	348.671	454.407	429.833	392.492	404.929	451.331	396.421	205.665	204.818	181.87	311.658	183.283	221.894	197.323	226.208	232.611
ENSMUSG00000029591	Ung	HB2	171.061	175.346	147.356	174.988	175.07	146.695	155.662	163.718	191.626	188.957	199.817	179.042	199.969	184.25	170.009	139.926	150.897	151.207	161.438
ENSMUSG00000029672	Fam3c	HB2	1020.23	975.575	894.569	940.17	970.041	983.219	972.118	971.468	1044.38	1020.17	680.391	588.079	489.966	613.833	477.543	541.705	517.601	626.16	524.411
ENSMUSG00000029765	Plxna4	HB2	2789.32	1957.55	2468.07	2953.29	1998.88	1911.48	1480.78	2038.08	2182.51	2071.93	1813.81	1969.7	2116.53	2382.88	3027.69	3540.9	2388.07	2121.31	2511.02
ENSMUSG00000029769	Ccdc136	HB2	81.462	75.3837	77.1487	64.9096	74.5168	74.2412	80.0787	72.7347	76.5725	67.3626	79.3043	109.593	116.396	96.5317	95.8183	90.3428	77.4737	91.1287	74.5015
ENSMUSG00000029859	Epha1	HB2	115.465	104.819	120.444	91.7444	97.6277	105.366	93.2772	106.331	113.988	112.664	96.5198	105.303	104.824	96.5317	109.562	111.719	107.29	107.393	105.803
ENSMUSG00000029869	Ephb6	HB2	239.329	214.294	239.923	204.56	220.01	258.145	209.71	212.577	232.881	210.878	168.919	170.702	195.17	229.982	157.641	135.398	117.234	142.877	144.706
ENSMUSG00000029910	Mad2l1	HB2	274.615	270.109	251.236	247.264	261.944	284.291	239.745	298.732	273.323	281.46	670.525	664.357	763.68	602.205	451.031	406.302	358.164	397.499	488.381
ENSMUSG00000030000	Add2	HB2	554.971	546.583	917.297	785.891	421.121	694.17	380.372	625.529	494.151	642.624	772.396	791.613	646.108	741.564	425.497	1030.02	144.99	373.125	287.598
ENSMUSG00000030029	Lrig1	HB2	340.168	296.643	304.98	267.754	308.778	328.096	276.046	273.259	314.534	321.414	171.332	173.093	172.084	222.655	139.173	160.495	146.967	130.072	122.615
ENSMUSG00000030093	Wnt7a	HB2	53.014	60.5944	53.014	53.014	53.014	53.014	53.014	53.014	53.014	53.014	53.014	53.014	61.2735	53.014	53.014	72.293	53.014	53.014	53.014
ENSMUSG00000030157	Clec2d	HB2	1471.1	1621.56	1373.48	1394.59	1385.75	1708.41	1541.22	1354.05	1428.04	1448.87	1571.72	1645.95	1610.65	1502.83	1491.97	1813.96	1695.16	1645.58	1308.49
ENSMUSG00000030188	Magohb	HB2	130.129	136.672	138.601	171.38	145.171	138.647	140.975	140.573	128.925	147.019	216.131	269.788	309.601	211.611	313.438	328.839	327.396	319.694	369.556
ENSMUSG00000030204	Ddx47	HB2	1270.13	1266.41	1243.83	1200.24	1298.75	1289.97	1346.13	1237.29	1290.11	1372.35	1164.73	1173.58	1241.61	1210.41	1204.7	1197.49	1215.72	1146.3	1137.74
ENSMUSG00000030219	Erp27	HB2	132.503	154.18	128.354	149.339	153.288	156.575	138.839	162.522	145.966	135.153	116.835	103.847	104.824	99.7905	94.3579	92.2817	84.9606	106.433	98.3749
ENSMUSG00000030231	Plekha5	HB2	507.808	449.698	445.952	410.933	518.999	438.635	441.77	427.756	452.556	463.669	479.29	463.464	591.149	506.696	460.213	310.335	329.158	421.082	480.54
ENSMUSG00000030246	Ldhb	HB2	174.352	267.149	184.644	167.756	217.185	169.184	211.663	163.718	183.749	192.269	165.285	158.631	153.394	157.415	151.94	144.405	162.526	185.039	150.929
ENSMUSG00000030254	Rad18	HB2	333.037	359.948	497.296	438.615	360.612	427.192	393.423	481.964	480.704	405.753	538.767	476.613	471.933	485.683	363.997	527.426	245.598	324.907	307.6
ENSMUSG00000030256	Bhlhe41	HB2	205.613	217.322	241.057	217.36	221.892	233.59	324.209	218.269	189.007	191.166	205.665	151.279	123.318	161.308	135.626	199.938	130.889	187.405	147.383
ENSMUSG00000030319	Cand2	HB2	184.15	176.389	163.233	171.38	180.906	199.45	168.976	204.574	199.45	178.957	146.803	147.566	158.43	167.747	137.994	126.168	123.621	122.148	133.832
ENSMUSG00000030336	Cd27	HB2	1162.63	1068.76	986.541	987.183	1107.79	1171.83	1058.34	992.918	1104.92	1148.84	661.754	570.623	539.48	706.757	445.928	419.371	364.303	513.586	543.188
ENSMUSG00000030361	Klrb1a	HB2	193.856	206.193	178.749	185.727	134.821	173.021	167.961	191.904	203.343	180.073	350.766	371.079	395.066	367.262	320.685	144.405	248.296	295.047	343.413
ENSMUSG00000030393	Zik1	HB2	92.5492	80.6729	82.9199	75.1894	104.956	89.2929	89.1317	82.764	90.7692	88.553	101.11	91.5602	100.264	101.388	83.3993	74.963	82.0862	94.3581	97.2781
ENSMUSG00000030443	Zfp583	HB2	76.0041	78.9762	79.1471	75.1894	97.6277	85.1669	90.5352	86.2905	90.7692	86.9486	81.2368	81.1176	79.649	82.24	85.066	88.359	82.0862	100.536	97.2781
ENSMUSG00000030491	Tdrd12	HB2	53.014	60.5944	67.8288	53.014	53.014	53.014	53.014	53.014	61.6434	72.1903	53.014	67.8539	70.7666	61.434	64.3993	53.014	60.2011	53.014	53.014
ENSMUSG00000030519	Apba2	HB2	53.014	53.014	53.014	53.014	53.014	53.014	60.4501	53.014	53.014	53.014	53.014	53.014	53.014	61.434	53.014	53.014	53.014	53.014	53.014
ENSMUSG00000030605	Mfge8	HB2	297.25	288.8	283.799	286.988	316.992	295.952	321.389	328.456	324.472	276.175	319.477	241.522	244.853	233.635	222.199	183.233	173.013	310.745	218.671
ENSMUSG00000030647	Ndufc2	HB2	367.608	364.794	307.204	300.508	324.282	316.511	347.662	320.766	340.586	349.627	440.645	499.603	448.238	399.029	471.429	476.732	504.59	488.67	445.216
ENSMUSG00000030701	Plekhb1	HB2	53.014	64.0343	61.1343	61.1803	63.6355	60.2412	53.014	67.7577	53.014	60.8902	64.9062	61.1474	53.014	53.014	53.014	72.293	60.2011	59.5849	65.3365
ENSMUSG00000030742	Lat	HB2	1900.71	1966.09	2020.21	1828.9	1788.64	1794.33	1680.41	1583.2	1723.13	2016.87	2279.32	2879.98	3263.75	2641.5	2327.96	1718.76	1287.93	1528.78	1949.84
ENSMUSG00000030768	Disp1	HB2	317.728	314.243	292.73	289.244	283.134	291.47	276.996	265.472	288.355	279.347	255.161	282.144	264.638	253.021	270.762	239.536	273.359	286.052	280.374
ENSMUSG00000030806	Stx1b	HB2	53.014	60.5944	53.014	67.9168	53.014	60.2412	60.4501	61.0971	61.6434	64.4758	72.948	53.014	65.0492	71.1348	60.8389	72.293	72.3079	64.891	67.4736
ENSMUSG00000030882	Dnhd1	HB2	166.653	193.953	178.749	217.36	209.627	174.932	192.01	194.217	199.45	172.231	151.789	156.19	164.669	176.671	184.381	202.7	206.538	184.25	196.29
ENSMUSG00000031104	Rab33a	HB2	53.014	71.4155	53.014	53.014	66.2912	70.4959	63.8193	70.3627	53.014	76.3479	67.9124	61.1474	61.2735	53.014	69.7735	61.9364	63.4487	66.9436	53.014
ENSMUSG00000031132	Cd40lg	HB2	207.739	194.977	188.165	205.729	195.351	222.591	216.536	189.586	225.222	204.339	281.24	315.657	341.626	231.2	185.477	221.894	173.959	215.443	241.581
ENSMUSG00000031227	Magee1	HB2	152.128	164.842	157.177	166.544	144.147	162.423	162.863	157.718	165.111	162.035	176.138	222.114	195.17	206.677	174.456	173.362	153.826	182.668	157.081
[truncated: 24,390 more rows]

## Sheet: Enrichment & FDR
Supplementary Data 3. Mouse blood RNA-seq data - human blood TB modules from Singhania et al. 2018 - enrichment score and FDR
[truncated: 25 more rows]
