# Supplementary material for: Type I IFN exacerbates disease in tuberculosis-susceptible mice by inducing neutrophil-mediated lung inflammation and NETosis
Source: Nat Commun. 2020 Nov 4;11:5566. doi: 10.1038/s41467-020-19412-6 (PMC7643080; doi:10.1038/s41467-020-19412-6)
Supplement: Supplementary file 7 — Supplementary Data 4 [file 41467_2020_19412_MOESM7_ESM.xlsx]

## Sheet: Infected_Ctrl_vs_Uninfected_Ctr
Supplementary Data 4. Differently expressed genes in lung for comparison Infected Ctrl Ab versus Uninfected Ctrl Ab (Supplementary Fig. 4c, left panel)
Gene ID	Gene name	Base Mean	log2 Fold Change	P value	adj. P value
ENSMUSG00000082976	Gm15056	53.2805	8.92162	5.67e-21	6.75e-20
ENSMUSG00000060183	Cxcl11	72.5767	8.40838	7.74e-20	8.59e-19
ENSMUSG00000035186	Ubd	948.344	8.10781	2.16e-122	3.58e-120
ENSMUSG00000092618	Btnl6	14.4535	7.92278	5.25e-17	4.92e-16
ENSMUSG00000029417	Cxcl9	5898.39	7.53836	2.17e-107	2.77e-105
ENSMUSG00000027718	Il21	32.4154	7.27665	6.48e-17	6.03e-16
ENSMUSG00000022126	Irg1	3295.54	7.2763	4.18e-44	1.22e-42
ENSMUSG00000040264	Gbp2b	407.852	6.9066	8.38e-127	1.53e-124
ENSMUSG00000063234	Gpr84	143.446	6.87553	8.15e-48	2.66e-46
ENSMUSG00000055170	Ifng	263.916	6.7473	8.72e-92	7.59e-90
ENSMUSG00000042385	Gzmk	84.8492	6.61781	1.74e-49	5.96e-48
ENSMUSG00000073420	Btnl5-ps	6.48144	6.57252	2.2e-11	1.39e-10
ENSMUSG00000079186	Gzmc	21.7953	6.56253	5.54e-14	4.26e-13
ENSMUSG00000034855	Cxcl10	2861.53	6.46724	0	1.1e-300
ENSMUSG00000022586	Ly6i	3452.17	6.39941	0	1.1e-300
ENSMUSG00000105096	Gbp10	2497.59	6.32965	0	1.1e-300
ENSMUSG00000040026	Saa3	7971.91	6.23776	8.98e-62	4.29e-60
ENSMUSG00000094220	Trav6-3	3.68976	6.17756	4.47e-06	1.73e-05
ENSMUSG00000096746	Trav7d-3	3.42608	6.12794	1.21e-07	5.57e-07
ENSMUSG00000053216	Btn2a2	3.6017	6.10514	2.28e-08	1.12e-07
ENSMUSG00000025165	Sectm1a	64.4488	6.07933	1.09e-35	2.43e-34
ENSMUSG00000068606	Gm4841	433.464	6.01172	6.97e-191	3.34e-188
ENSMUSG00000071311	Gpr31b	26.2525	5.98286	2.73e-15	2.29e-14
ENSMUSG00000046031	Fam26f	450.277	5.94208	3.3e-191	1.61e-188
ENSMUSG00000076479	Trbv26	6.27845	5.90169	9.95e-09	5.05e-08
ENSMUSG00000025279	Dnase1l3	1043.75	5.86592	1.06e-247	9.8e-245
ENSMUSG00000092591	Gm20429	6.24435	5.86022	2.33e-09	1.25e-08
ENSMUSG00000079362	Gbp6	2125.77	5.75946	1.98e-09	1.07e-08
ENSMUSG00000093953	Trav3d-3	3.17532	5.75631	3.18e-08	1.54e-07
ENSMUSG00000094877	Trav3n-3	3.17532	5.75631	3.18e-08	1.54e-07
ENSMUSG00000020826	Nos2	5181.61	5.68461	2.24e-106	2.84e-104
ENSMUSG00000027400	Pdyn	9.63769	5.66765	6e-09	3.11e-08
ENSMUSG00000026830	Ermn	24.2021	5.66202	1.1e-15	9.41e-15
ENSMUSG00000033213	AA467197	761.117	5.6104	3e-79	2.05e-77
ENSMUSG00000031551	Ido1	724.664	5.59134	7.18e-196	3.97e-193
ENSMUSG00000049719	Prss46	3.42928	5.5538	5.23e-07	2.25e-06
ENSMUSG00000035373	Ccl7	253.488	5.50504	4.2e-99	4.3e-97
ENSMUSG00000040017	Saa4	26.1576	5.46994	5.89e-10	3.33e-09
ENSMUSG00000087075	A230065H16Rik	8.08613	5.43389	1.29e-07	5.91e-07
ENSMUSG00000113701	B230303A05Rik	23.497	5.41924	3.22e-07	1.42e-06
ENSMUSG00000076612	Ighg2c	168.84	5.41277	1.69e-09	9.16e-09
ENSMUSG00000030142	Clec4e	1728.08	5.39902	2.64e-103	3.01e-101
ENSMUSG00000111913	Gm49751	14.2949	5.36123	7.08e-13	5e-12
ENSMUSG00000092270	Gm7031	2.95637	5.27822	9e-07	3.78e-06
ENSMUSG00000103907	Gm37498	7.29728	5.26534	1.79e-06	7.23e-06
ENSMUSG00000078922	Tgtp1	7531.1	5.25785	2.06e-102	2.31e-100
ENSMUSG00000001168	Oas1h	4.66487	5.25716	4.36e-07	1.9e-06
ENSMUSG00000009185	Ccl8	349.226	5.22492	1.33e-51	4.88e-50
ENSMUSG00000020702	Ccl1	5.69473	5.21893	3.28e-07	1.44e-06
ENSMUSG00000035385	Ccl2	338.38	5.21805	5.72e-115	8.28e-113
ENSMUSG00000058435	Btnl4	8.79208	5.19776	8.65e-09	4.41e-08
ENSMUSG00000098470	C1rb	29.0687	5.19716	3.43e-13	2.48e-12
ENSMUSG00000040298	Btbd16	13.3066	5.19013	1.06e-08	5.37e-08
ENSMUSG00000092021	Gbp11	236.144	5.1832	4.53e-155	1.27e-152
ENSMUSG00000029608	Rph3a	5.4693	5.17535	2.38e-07	1.06e-06
ENSMUSG00000053318	Slamf8	1019.74	5.13941	2.14e-281	3.14e-278
ENSMUSG00000026835	Fcnb	3.77817	5.13587	1.78e-06	7.2e-06
ENSMUSG00000066363	Serpina3f	2492.78	5.13229	3.02e-223	2.51e-220
ENSMUSG00000049539	Hist1h1a	2.47528	5.1277	6.57e-05	0.000219816
ENSMUSG00000047562	Mmp10	79.1076	5.11581	1.78e-06	7.18e-06
ENSMUSG00000042671	Rgs8	3.19956	5.10628	1.72e-06	6.97e-06
ENSMUSG00000063388	BC023105	184.261	5.01096	1e-110	1.35e-108
ENSMUSG00000113553	Gm40932	2.53013	4.99751	2.58e-05	9.1e-05
ENSMUSG00000049410	Zfp683	41.2252	4.95	9.01e-43	2.51e-41
ENSMUSG00000053117	E330013P04Rik	10.7933	4.93223	1.88e-07	8.47e-07
ENSMUSG00000076821	Trav8n-2	1.54635	4.93155	0.000952421	0.00268426
ENSMUSG00000062727	Hist1h2bk	2.34416	4.89495	3.77e-05	0.000130514
ENSMUSG00000094758	Trav13d-2	1.42194	4.86764	0.00322184	0.00832124
ENSMUSG00000094779	Trav13n-2	1.42194	4.86764	0.00322184	0.00832124
ENSMUSG00000024032	Tff1	1.57317	4.85134	0.00152792	0.00416985
ENSMUSG00000078965	Gm12033	2.73568	4.84673	0.00202426	0.00540592
ENSMUSG00000030117	Gdf3	27.5575	4.84664	1.54e-16	1.39e-15
ENSMUSG00000101581	C430002N11Rik	3.19821	4.84285	9.67e-06	3.59e-05
ENSMUSG00000105504	Gbp5	7288.67	4.81687	9.63e-249	9.59e-246
ENSMUSG00000096908	Trav7-3	7.93452	4.81542	2.37e-07	1.06e-06
ENSMUSG00000031654	Cbln1	1.89021	4.81453	5.23e-05	0.000177758
ENSMUSG00000016283	H2-M2	193.105	4.80419	2.51e-28	4.18e-27
ENSMUSG00000078815	Cacng6	1.7866	4.78526	2.85e-05	0.00010023
ENSMUSG00000024401	Tnf	474.062	4.77329	4.51e-104	5.25e-102
ENSMUSG00000069310	Hist1h3c	3.04412	4.73505	2.2e-05	7.85e-05
ENSMUSG00000060974	Olfr530	1.1507	4.72956	0.00102553	0.00287599
ENSMUSG00000090556	Olfr753-ps1	17.6382	4.71194	1.44e-16	1.31e-15
ENSMUSG00000094828	Trav3-3	4.69253	4.70211	2.62e-06	1.04e-05
ENSMUSG00000069300	Hist1h2bj	2.60667	4.69743	3.6e-05	0.00012512
ENSMUSG00000025877	Hk3	1336.68	4.69679	1.88e-204	1.17e-201
ENSMUSG00000028965	Tnfrsf9	367.912	4.69017	1.04e-119	1.66e-117
ENSMUSG00000091650	Apol11a	5.67742	4.68978	1.2e-06	4.95e-06
ENSMUSG00000082292	Gm12250	1681.16	4.68728	1.36e-67	7.45e-66
ENSMUSG00000074695	Il22	7.0174	4.67924	9.91e-06	3.68e-05
ENSMUSG00000073779	Lrp8os2	1.31726	4.66534	0.000467836	0.0013868
ENSMUSG00000024770	Lipn	1.75753	4.65993	0.00018922	0.000595193
ENSMUSG00000114185	Gm47662	22.8798	4.65978	5.32e-21	6.33e-20
ENSMUSG00000102155	Gm37468	3.0283	4.65852	2.31e-05	8.22e-05
ENSMUSG00000038067	Csf3	26.6916	4.64779	5.58e-06	2.13e-05
ENSMUSG00000085977	Gm5970	182.065	4.64688	4.69e-94	4.27e-92
ENSMUSG00000044701	Il27	47.6532	4.63773	1.85e-30	3.35e-29
ENSMUSG00000048385	Scrt1	13.3507	4.6007	8.71e-12	5.67e-11
ENSMUSG00000026166	Ccl20	146.575	4.57123	1.58e-35	3.48e-34
ENSMUSG00000084760	Gm15472	3.56457	4.56911	1.73e-05	6.24e-05
ENSMUSG00000041481	Serpina3g	3322.37	4.56875	0	1.1e-300
ENSMUSG00000025929	Il17a	5.66452	4.56111	1.26e-05	4.61e-05
ENSMUSG00000092408	Vhl-ps1	2.03019	4.53647	0.000117693	0.000381282
ENSMUSG00000027514	Zbp1	2880.05	4.52567	0	1.1e-300
ENSMUSG00000086196	Gm13571	7.87145	4.52533	6.07e-07	2.6e-06
ENSMUSG00000114070	Gm47727	1.01522	4.52243	0.00670302	0.0162981
ENSMUSG00000101279	Gm18342	4.06158	4.5215	3.66e-05	0.000127047
ENSMUSG00000034486	Gbx2	2.16201	4.5208	0.00022518	0.000700083
ENSMUSG00000111078	Gm35028	2.47337	4.49858	3.62e-05	0.000125697
ENSMUSG00000027737	Slc7a11	906.603	4.49384	2.12e-81	1.51e-79
ENSMUSG00000033576	Apol6	529.047	4.48499	1.03e-156	2.95e-154
ENSMUSG00000096506	CR974586.5	9.49648	4.47767	7.05e-08	3.32e-07
ENSMUSG00000030111	A2m	100.178	4.46666	4.21e-17	3.97e-16
ENSMUSG00000095862	Trav6-6	1.67424	4.45024	0.000779528	0.00223031
ENSMUSG00000094176	Trav6d-6	1.67424	4.45024	0.000779528	0.00223031
ENSMUSG00000104955	1700016F12Rik	1.60507	4.43703	0.00118991	0.00330276
ENSMUSG00000034438	Gbp8	1809.18	4.43397	0	1.1e-300
ENSMUSG00000021322	Aoah	319.839	4.42742	6.56e-109	8.56e-107
ENSMUSG00000068129	Cst7	147.541	4.41522	5.24e-79	3.55e-77
ENSMUSG00000095958	Trav12-3	1.09784	4.40534	0.00178141	0.00480998
ENSMUSG00000096807	Hist1h2bm	1.62368	4.39455	0.000675287	0.00194998
ENSMUSG00000094966	Trav9-2	2.03564	4.38909	0.000171234	0.000543354
ENSMUSG00000026285	Pdcd1	83.225	4.3837	4.6e-51	1.66e-49
ENSMUSG00000076831	Trav8-1	1.63224	4.37715	0.00113685	0.00316748
ENSMUSG00000070504	Fcrl6	9.40531	4.35298	5.66e-08	2.68e-07
ENSMUSG00000104000	Gm38335	1.23903	4.33797	0.000803763	0.00229464
ENSMUSG00000018930	Ccl4	308.414	4.33697	6.56e-32	1.26e-30
ENSMUSG00000059042	Klk1b9	2.08576	4.29758	0.000757846	0.00217327
ENSMUSG00000085808	Gm14718	1.72376	4.2899	0.000823733	0.00234734
ENSMUSG00000090942	F830016B08Rik	794.279	4.28938	4.57e-188	2e-185
ENSMUSG00000000791	Il12rb1	222.562	4.2891	9.02e-116	1.34e-113
ENSMUSG00000000982	Ccl3	308.532	4.2854	1.28e-26	1.99e-25
ENSMUSG00000090231	Cfb	10118.9	4.27883	1.17e-248	1.12e-245
ENSMUSG00000058427	Cxcl2	667.404	4.27192	1.36e-16	1.24e-15
ENSMUSG00000108444	Klk2-ps	1.1008	4.26615	0.00112347	0.00313126
ENSMUSG00000054072	Iigp1	11355.3	4.25296	2.32e-196	1.35e-193
ENSMUSG00000069301	Hist1h2ag	2.3317	4.24988	0.00277639	0.00724729
ENSMUSG00000112230	Ifngas1	6.66053	4.24975	9.81e-07	4.09e-06
ENSMUSG00000015441	Gzmf	3.25475	4.23841	0.0123035	0.0283384
ENSMUSG00000023078	Cxcl13	762.631	4.21903	1.84e-49	6.29e-48
ENSMUSG00000053338	Tarm1	120.041	4.21428	4.25e-20	4.8e-19
ENSMUSG00000032661	Oas3	1259.05	4.20032	8.28e-182	3.27e-179
ENSMUSG00000030077	Chl1	198.126	4.19387	2.1e-55	8.43e-54
ENSMUSG00000086860	Gm1720	3.81213	4.18631	8.9e-05	0.000293006
ENSMUSG00000028270	Gbp2	16741	4.18024	4.85e-267	6.03e-264
ENSMUSG00000041324	Inhba	593.137	4.1645	3.68e-61	1.74e-59
ENSMUSG00000113222	Gm48557	1.13143	4.16275	0.00653163	0.0159234
ENSMUSG00000094607	Trav12d-3	2.49131	4.15401	0.00536197	0.0132905
ENSMUSG00000026536	Mnda	1101.28	4.12606	1.51e-250	1.63e-247
ENSMUSG00000069274	Hist1h4f	2.0931	4.12183	0.000277089	0.000850425
ENSMUSG00000039699	Batf2	802.237	4.12086	3.17e-231	2.73e-228
ENSMUSG00000066867	Oas1e	3.83181	4.11496	0.000125573	0.000405123
ENSMUSG00000078853	Igtp	8210.41	4.11444	3.93e-77	2.59e-75
ENSMUSG00000041857	Oosp1	2.20473	4.10267	0.000876787	0.00248629
ENSMUSG00000039364	Sectm1b	85.6446	4.1023	2.85e-32	5.6e-31
ENSMUSG00000026981	Il1rn	2185.65	4.09853	3.5e-72	2.1e-70
ENSMUSG00000112474	Gm46209	2.18411	4.09004	0.000384832	0.00115477
ENSMUSG00000055629	B4galnt4	92.2172	4.08618	9.81e-52	3.61e-50
ENSMUSG00000026358	Rgs1	264.486	4.08245	3.92e-100	4.13e-98
ENSMUSG00000022501	Prm1	2.7159	4.07411	0.000806181	0.00230048
ENSMUSG00000016496	Cd274	5412.88	4.06377	2.5e-286	3.89e-283
ENSMUSG00000024798	Htr7	77.2306	4.06305	9.76e-54	3.74e-52
ENSMUSG00000018341	Il12rb2	249.251	4.05825	7.48e-96	7.05e-94
ENSMUSG00000026420	Il24	2.22137	4.0496	0.000987935	0.00277712
ENSMUSG00000106609	Gm43181	59.4981	4.04011	1.83e-18	1.88e-17
ENSMUSG00000054203	Ifi205	950.873	4.0373	8.65e-127	1.57e-124
ENSMUSG00000111229	Gm39323	71.5798	4.02927	1.38e-44	4.1e-43
ENSMUSG00000061540	Orm2	31.2382	4.01272	1.14e-08	5.74e-08
ENSMUSG00000015854	Cd5l	55.611	4.00296	6.14e-11	3.75e-10
ENSMUSG00000111283	E230034D01Rik	11.6837	3.99814	1.22e-09	6.7e-09
ENSMUSG00000079227	Ccr5	1166.11	3.99539	1.19e-193	6.31e-191
ENSMUSG00000110815	Gm47345	8.76866	3.99139	1.22e-10	7.28e-10
ENSMUSG00000026011	Ctla4	93.2673	3.9815	1.78e-64	9.01e-63
ENSMUSG00000090016	Gm16578	2.08054	3.96824	0.00085179	0.00242037
ENSMUSG00000035042	Ccl5	1248.77	3.96764	4.19e-197	2.48e-194
ENSMUSG00000054905	Stfa3	7.62959	3.95088	0.000334011	0.00101006
ENSMUSG00000107666	Gm44293	1.17992	3.93651	0.0103279	0.0241974
ENSMUSG00000066009	Gm13051	1.77729	3.93542	0.00108404	0.00302949
ENSMUSG00000109017	RP24-484I1.3	0.961131	3.93239	0.00442019	0.0111278
ENSMUSG00000082902	Ccl19-ps1	6.38901	3.93156	2.12e-06	8.49e-06
ENSMUSG00000027720	Il2	1.42429	3.92727	0.0179722	0.0399931
ENSMUSG00000104713	Gbp6	8895.3	3.92261	1.89e-163	5.9e-161
ENSMUSG00000104620	Trav7-1	1.09448	3.9209	0.00859015	0.0204513
ENSMUSG00000107804	Gm44439	2.80678	3.90847	0.000697924	0.00201208
ENSMUSG00000026009	Icos	387.765	3.88856	6.22e-135	1.27e-132
ENSMUSG00000025044	Msr1	448.179	3.87357	1.18e-90	9.9e-89
ENSMUSG00000090675	Olfr111	14.2374	3.86689	1.2e-15	1.02e-14
ENSMUSG00000073555	Gm4951	1238.12	3.86151	4.18e-131	8.2e-129
ENSMUSG00000071552	Tigit	68.421	3.85575	1.5e-60	6.94e-59
ENSMUSG00000029371	Cxcl5	569.686	3.85229	7.02e-23	9.2e-22
ENSMUSG00000030144	Clec4d	713.101	3.84884	2e-100	2.14e-98
ENSMUSG00000089722	Gm11711	20.0256	3.84664	1.17e-08	5.88e-08
ENSMUSG00000061947	Serpina10	65.6312	3.84414	4.47e-50	1.56e-48
ENSMUSG00000020310	Madcam1	3.91065	3.84247	0.000750579	0.00215342
ENSMUSG00000093726	Gm20667	6.88836	3.83626	1.2e-07	5.52e-07
ENSMUSG00000113542	Gm19154	1.43833	3.83186	0.0117708	0.0272196
ENSMUSG00000099569	Gm18301	57.0554	3.82583	3.59e-23	4.77e-22
ENSMUSG00000086421	Gm14091	3.69776	3.82526	0.00010866	0.000354046
ENSMUSG00000042345	Ubash3a	150.338	3.81889	1.82e-91	1.57e-89
ENSMUSG00000035653	Lrfn5	1.92829	3.81724	0.00198476	0.00530783
ENSMUSG00000029154	Cwh43	2.6326	3.81539	0.000404295	0.00120983
ENSMUSG00000050232	Cxcr3	204.98	3.81523	6.14e-98	6.07e-96
ENSMUSG00000048521	Cxcr6	443.83	3.8148	1.83e-117	2.8e-115
ENSMUSG00000059089	Fcgr4	1059.87	3.80797	7.85e-154	2.12e-151
ENSMUSG00000024397	Aif1	489.189	3.80081	8.42e-106	1.05e-103
ENSMUSG00000105827	Hist2h2bb	3.87541	3.79416	0.000212909	0.000664586
ENSMUSG00000061615	Hist1h2ab	3.41133	3.78902	0.000206447	0.000644981
ENSMUSG00000013643	Lypd8	2.11107	3.78835	0.00113838	0.00317104
ENSMUSG00000073489	Ifi204	1307.93	3.78753	3.3e-162	1e-159
ENSMUSG00000045065	9930022D16Rik	3.7729	3.7872	0.000253757	0.000782673
ENSMUSG00000002190	Clgn	2.98384	3.7813	0.000136275	0.000437891
ENSMUSG00000063021	Hist1h2ak	1.43527	3.77113	0.00269198	0.00704851
ENSMUSG00000027611	Procr	554.016	3.7696	8.72e-127	1.57e-124
ENSMUSG00000097604	Gm17322	0.987708	3.76095	0.0112273	0.0260864
ENSMUSG00000094054	AC133103.2	4.05421	3.7591	0.000110495	0.000359179
ENSMUSG00000037535	1700021A07Rik	0.946116	3.75873	0.00642027	0.0156734
ENSMUSG00000037161	Mgarp	4.07809	3.74458	0.000235924	0.000731295
ENSMUSG00000069265	Hist1h3a	3.03722	3.74379	0.000573029	0.00167746
ENSMUSG00000031289	Il13ra2	2.4096	3.74169	0.00198688	0.00531235
ENSMUSG00000069268	Hist1h2bf	0.836062	3.7379	0.0198816	0.0436875
ENSMUSG00000044313	Mab21l3	100.758	3.72833	1.88e-50	6.66e-49
ENSMUSG00000029618	Ocm	2.09758	3.72722	0.00105593	0.0029559
ENSMUSG00000071716	Apol7e	230.362	3.72678	2.15e-81	1.53e-79
ENSMUSG00000023913	Pla2g7	2260.11	3.70721	2.56e-66	1.37e-64
ENSMUSG00000029819	Npy	1.25696	3.70318	0.00715228	0.017301
ENSMUSG00000090125	Pou3f1	7.62562	3.70313	5.34e-07	2.3e-06
ENSMUSG00000070427	Il18bp	1235.48	3.69941	0	1.1e-300
ENSMUSG00000096096	Trav4-4-dv10	1.84516	3.69883	0.00465459	0.0116742
ENSMUSG00000039196	Orm1	156.653	3.67996	3.57e-14	2.79e-13
ENSMUSG00000048852	Gm12185	1097.64	3.67262	4.8e-99	4.9e-97
ENSMUSG00000097540	1700037F24Rik	4.82604	3.67169	0.000686811	0.00198097
ENSMUSG00000029275	Gfi1	58.482	3.66943	5.54e-48	1.82e-46
ENSMUSG00000111094	Gm34425	5.56799	3.66716	6.86e-06	2.6e-05
ENSMUSG00000027670	Ocstamp	29.3161	3.66452	8.65e-19	9.06e-18
ENSMUSG00000034883	Lrr1	7.56321	3.66253	3.51e-08	1.7e-07
ENSMUSG00000085295	4930430E12Rik	14.2751	3.66242	5.59e-10	3.16e-09
ENSMUSG00000046523	Kctd4	2.2071	3.65663	0.00301177	0.00781516
ENSMUSG00000109970	Gm17995	1.48671	3.6494	0.00392828	0.00998482
ENSMUSG00000107256	Gm43620	1.40509	3.64216	0.00649275	0.0158348
ENSMUSG00000102992	Gm37766	3.49378	3.64199	0.000304681	0.000928358
ENSMUSG00000043931	Gimap7	198.657	3.64015	1.79e-104	2.14e-102
ENSMUSG00000038037	Socs1	539.194	3.63548	6.9e-136	1.42e-133
ENSMUSG00000024672	Ms4a7	337.444	3.63415	1.21e-136	2.53e-134
ENSMUSG00000022015	Tnfsf11	37.9214	3.6321	6.02e-17	5.61e-16
ENSMUSG00000020701	Tmem132e	1.1187	3.62704	0.00289211	0.00752663
ENSMUSG00000107480	Gm44165	7.26963	3.62593	0.000241365	0.000746765
ENSMUSG00000105211	AC125167.1	1.91003	3.62411	0.022798	0.0493213
ENSMUSG00000046687	Gm5424	11.1323	3.61274	3.61e-09	1.9e-08
ENSMUSG00000049109	Themis	212.852	3.61005	7.84e-90	6.51e-88
ENSMUSG00000029915	Clec5a	397.938	3.60817	6.07e-60	2.77e-58
ENSMUSG00000066861	Oas1g	321.627	3.59789	8.68e-84	6.51e-82
ENSMUSG00000078616	Trim30c	32.5558	3.59726	5.26e-21	6.26e-20
ENSMUSG00000095607	Trav5-4	1.52903	3.59651	0.0096839	0.0227959
ENSMUSG00000075010	AW112010	3519.63	3.5902	1.06e-194	5.76e-192
ENSMUSG00000028972	Car6	0.98542	3.58704	0.00937481	0.0221542
ENSMUSG00000079192	AC125149.1	1.62905	3.58589	0.0166201	0.037217
ENSMUSG00000001444	Tbx21	251.926	3.58402	2.08e-147	5.04e-145
ENSMUSG00000110836	Gm48801	1.57219	3.58344	0.00496959	0.0123968
ENSMUSG00000044703	Phf11a	108.164	3.57609	1.64e-73	1.02e-71
ENSMUSG00000020401	Fam71b	11.4533	3.57492	1.27e-10	7.6e-10
ENSMUSG00000095007	Igkv12-41	13.3684	3.57438	1.17e-05	4.32e-05
ENSMUSG00000015947	Fcgr1	569.811	3.57039	3.52e-193	1.83e-190
ENSMUSG00000057346	Apol9a	204.543	3.56133	2.28e-89	1.88e-87
ENSMUSG00000041064	Pif1	60.1459	3.55796	4.05e-51	1.46e-49
ENSMUSG00000015437	Gzmb	374.197	3.5552	2.91e-110	3.85e-108
ENSMUSG00000067049	Unc93a	6.81428	3.55048	2.13e-06	8.51e-06
ENSMUSG00000078949	R3hdml	1.09592	3.54416	0.0118911	0.0274699
ENSMUSG00000061769	Klra6	7.51816	3.54301	6.5e-07	2.78e-06
ENSMUSG00000058773	Hist1h1b	5.48414	3.52953	4.97e-06	1.91e-05
ENSMUSG00000100838	Gm29094	6.03329	3.5285	0.000110057	0.000357989
ENSMUSG00000024679	Ms4a6d	666.871	3.5208	3.48e-95	3.23e-93
ENSMUSG00000046879	Irgm1	6198.66	3.51502	7.69e-274	1.06e-270
ENSMUSG00000022534	Mefv	324.27	3.51389	2.33e-95	2.18e-93
ENSMUSG00000028885	Smpdl3b	487.198	3.50226	2.61e-99	2.69e-97
ENSMUSG00000035818	Plekhs1	45.3071	3.49947	8.32e-21	9.8e-20
ENSMUSG00000052613	Pcdh15	10.2456	3.49294	1.62e-07	7.36e-07
ENSMUSG00000028175	Depdc1a	31.4672	3.48688	5.8e-27	9.13e-26
ENSMUSG00000107853	Gm18584	1.62038	3.48523	0.00546346	0.0135178
ENSMUSG00000031132	Cd40lg	44.8952	3.4826	1.49e-43	4.3e-42
ENSMUSG00000076613	Ighg2b	161.326	3.48075	1.18e-07	5.43e-07
ENSMUSG00000095416	Ighv1-12	5.27589	3.47991	0.00143584	0.00393538
ENSMUSG00000050366	Olfr524	3.38089	3.47977	0.000102741	0.000335306
ENSMUSG00000076473	Trbv16	23.7772	3.47956	3.62e-17	3.42e-16
ENSMUSG00000081169	Gm12551	3.77604	3.47918	0.000122321	0.000395246
ENSMUSG00000031444	F10	803.482	3.4791	4.57e-43	1.29e-41
ENSMUSG00000055110	A630012P03Rik	2.25983	3.47845	0.00349857	0.00897178
ENSMUSG00000040495	Chrm4	4.72857	3.47835	2.61e-05	9.21e-05
ENSMUSG00000105993	Gm43337	1.33419	3.47423	0.00957258	0.0225638
ENSMUSG00000029379	Cxcl3	119.073	3.47333	1.5e-25	2.22e-24
ENSMUSG00000079330	Lemd1	67.5152	3.47104	1.48e-32	2.93e-31
ENSMUSG00000002068	Ccne1	66.6469	3.45526	1.44e-49	4.96e-48
ENSMUSG00000100060	Gm17944	2.58475	3.45343	0.0010215	0.00286501
ENSMUSG00000096129	Trav12d-2	1.26681	3.44895	0.00560681	0.0138395
ENSMUSG00000096531	Trav12n-2	1.26681	3.44895	0.00560681	0.0138395
ENSMUSG00000028268	Gbp3	4323.06	3.44836	3.13e-206	2.05e-203
ENSMUSG00000016529	Il10	8.40129	3.43943	4.48e-06	1.73e-05
ENSMUSG00000098713	Rps2-ps5	1.2549	3.43932	0.0109193	0.0254491
ENSMUSG00000005696	Sh2d1a	50.0372	3.43815	2.88e-43	8.21e-42
ENSMUSG00000073598	1700066B19Rik	31.093	3.43409	2.07e-22	2.66e-21
ENSMUSG00000004612	Nkg7	442.133	3.42865	6.44e-142	1.46e-139
ENSMUSG00000042262	Ccr8	27.7404	3.428	3.64e-26	5.54e-25
ENSMUSG00000074149	Gm10634	3.81097	3.42229	0.000737672	0.00211907
ENSMUSG00000075269	Bex6	3.37699	3.42214	0.000432927	0.00128977
ENSMUSG00000092524	Olfr756-ps1	4.08769	3.42179	0.000302357	0.000921841
ENSMUSG00000047517	Dmbt1	157.716	3.41295	4.94e-10	2.81e-09
ENSMUSG00000102717	Gm37759	4.87691	3.41201	1.8e-05	6.49e-05
ENSMUSG00000074403	Hist2h3b	2.16558	3.40959	0.0192385	0.0424429
ENSMUSG00000020914	Top2a	1356.18	3.40785	4.2e-137	8.86e-135
ENSMUSG00000041431	Ccnb1	165.721	3.40779	8.18e-66	4.3e-64
ENSMUSG00000036905	C1qb	2815.27	3.40654	9.62e-123	1.62e-120
ENSMUSG00000016498	Pdcd1lg2	53.7314	3.40332	1.38e-43	3.96e-42
ENSMUSG00000036223	Ska1	23.7631	3.4032	1.37e-16	1.24e-15
ENSMUSG00000037628	Cdkn3	21.8271	3.39975	9.06e-20	1e-18
ENSMUSG00000107075	Gm43068	19.7921	3.39439	3.2e-12	2.17e-11
ENSMUSG00000030114	Klrg1	126.091	3.38737	6.32e-54	2.43e-52
ENSMUSG00000103083	A630035G10Rik	1.30767	3.38696	0.0134662	0.030735
ENSMUSG00000070524	Fcrlb	21.4718	3.38393	1.31e-11	8.38e-11
ENSMUSG00000096825	Trav12-1	0.967338	3.38203	0.0204881	0.0448423
ENSMUSG00000027199	Gatm	340.112	3.37908	2.31e-98	2.33e-96
ENSMUSG00000078921	Tgtp2	8365.9	3.37895	1.31e-54	5.13e-53
ENSMUSG00000037544	Dlgap5	147.31	3.37876	1.06e-67	5.85e-66
ENSMUSG00000102639	Gm38223	2.1799	3.37736	0.00266295	0.0069791
ENSMUSG00000082233	Gm6506	1.74275	3.37649	0.00354444	0.00908099
ENSMUSG00000024910	Ctsw	341.385	3.37517	2.78e-104	3.27e-102
ENSMUSG00000034987	Hrh2	256.271	3.37389	1.13e-102	1.27e-100
ENSMUSG00000097291	Gm18828	3.05166	3.3738	0.000638707	0.00185403
ENSMUSG00000053977	Cd8a	473.785	3.37261	9.22e-61	4.3e-59
ENSMUSG00000102744	5830444F18Rik	4.89446	3.37184	8.14e-05	0.000269517
ENSMUSG00000056494	Cngb3	5.67226	3.3717	0.000178448	0.000564375
ENSMUSG00000083630	Gm15602	0.870105	3.36848	0.0180971	0.0402421
ENSMUSG00000023274	Cd4	644.804	3.3565	2.56e-119	4.06e-117
ENSMUSG00000023940	Sgol1	58.6718	3.35526	2.23e-37	5.31e-36
ENSMUSG00000035352	Ccl12	70.7484	3.35482	5.43e-50	1.89e-48
ENSMUSG00000045502	Hcar2	1395.79	3.35471	6.47e-38	1.56e-36
ENSMUSG00000114055	Gm32089	3.91097	3.35336	0.000619952	0.00180421
ENSMUSG00000112290	Gm33782	2.65472	3.34827	0.000915261	0.00258803
ENSMUSG00000102099	1700011B04Rik	2.20302	3.34311	0.00387074	0.00985313
ENSMUSG00000103261	Gm36981	4.11348	3.34113	4.88e-05	0.000166636
ENSMUSG00000009292	Trpm2	756.38	3.33775	8.15e-98	7.99e-96
ENSMUSG00000086835	Gm11775	1.73186	3.33435	0.00446165	0.0112265
ENSMUSG00000078452	Raet1d	8.24079	3.33313	7.71e-06	2.89e-05
ENSMUSG00000076461	Trbv1	9.03198	3.32649	1.59e-10	9.41e-10
ENSMUSG00000041872	Il17f	2.62026	3.31803	0.00292587	0.00760892
ENSMUSG00000040328	Olfr56	378.334	3.31668	9.43e-81	6.61e-79
ENSMUSG00000076928	Trac	414.789	3.31326	9.12e-105	1.1e-102
ENSMUSG00000022322	Shcbp1	72.5706	3.30957	5.43e-53	2.04e-51
ENSMUSG00000081723	Gm15931	222.697	3.30932	2.38e-59	1.06e-57
ENSMUSG00000111758	Gm30373	10.2123	3.30901	1.13e-09	6.24e-09
ENSMUSG00000049916	2610318N02Rik	15.6509	3.3082	1.51e-16	1.37e-15
ENSMUSG00000035692	Isg15	828.88	3.30479	9.92e-217	7.05e-214
ENSMUSG00000030651	Art2b	80.9661	3.30006	5.03e-54	1.95e-52
ENSMUSG00000053820	Bcl2a1c	1.47926	3.29985	0.0119899	0.0276852
ENSMUSG00000028873	Cdca8	144.137	3.2972	2.06e-76	1.34e-74
ENSMUSG00000027398	Il1b	2745.09	3.29634	6.62e-48	2.17e-46
ENSMUSG00000026104	Stat1	14047.6	3.29127	0	1.1e-300
ENSMUSG00000024670	Cd6	331.502	3.28851	2.04e-137	4.34e-135
ENSMUSG00000112762	4930459C07Rik	2.62347	3.28827	0.00756291	0.0182023
ENSMUSG00000022034	Esco2	57.953	3.28617	9.1e-32	1.74e-30
ENSMUSG00000108053	Gm43890	9.17452	3.28529	2.11e-09	1.14e-08
ENSMUSG00000036896	C1qc	2397.25	3.28244	4.59e-112	6.35e-110
ENSMUSG00000029380	Cxcl1	178.541	3.28235	8.08e-32	1.55e-30
ENSMUSG00000000386	Mx1	398.482	3.28029	2.41e-113	3.42e-111
ENSMUSG00000076463	Trbv3	20.9966	3.27376	3.3e-14	2.58e-13
ENSMUSG00000056529	Ptafr	1247.16	3.27373	1.28e-117	1.97e-115
ENSMUSG00000030268	Bcat1	17.9036	3.27153	2.45e-10	1.42e-09
ENSMUSG00000031004	Mki67	2209.09	3.27094	5e-141	1.11e-138
ENSMUSG00000028678	Kif2c	106.122	3.26501	5.18e-54	2e-52
ENSMUSG00000045328	Cenpe	309.77	3.26337	5.84e-118	9.03e-116
ENSMUSG00000044162	Tnip3	180.73	3.26257	2.53e-75	1.6e-73
ENSMUSG00000069793	Slfn9	505.737	3.25181	9.65e-113	1.35e-110
ENSMUSG00000078920	Ifi47	4326.59	3.2515	8.56e-158	2.48e-155
ENSMUSG00000097418	Mir155hg	27.3068	3.24978	1.44e-17	1.39e-16
ENSMUSG00000032303	Chrna3	1.65927	3.24735	0.0139638	0.0317687
ENSMUSG00000036887	C1qa	2899.95	3.24482	6.15e-149	1.55e-146
ENSMUSG00000079343	C1s2	13.9578	3.2437	2.32e-10	1.35e-09
ENSMUSG00000079363	Gbp4	9680.3	3.24297	4.89e-57	2.06e-55
ENSMUSG00000093973	Mrgpra2a	31.7294	3.24064	4.31e-06	1.67e-05
ENSMUSG00000028327	Stra6l	86.2533	3.23807	2.81e-36	6.37e-35
ENSMUSG00000068101	Cenpm	24.7965	3.23805	1.83e-19	1.99e-18
ENSMUSG00000053101	Gpr141	397.004	3.23749	1.19e-77	7.9e-76
ENSMUSG00000062380	Tubb3	56.9642	3.235	6.89e-42	1.87e-40
ENSMUSG00000028280	Gabrr1	1.48441	3.23459	0.0186667	0.0413499
ENSMUSG00000019992	Mtfr2	38.9572	3.23216	2.17e-33	4.43e-32
ENSMUSG00000005640	Insrr	35.8962	3.23195	1.59e-28	2.67e-27
ENSMUSG00000112406	4921515L22Rik	2.09972	3.2312	0.0036387	0.00930525
ENSMUSG00000082116	Gm12188	10.2996	3.23105	4.23e-09	2.21e-08
ENSMUSG00000044708	Kcnj10	74.3532	3.2294	4.33e-41	1.15e-39
ENSMUSG00000026822	Lcn2	14485.8	3.22874	1.34e-31	2.55e-30
ENSMUSG00000069266	Hist1h4b	2.53705	3.22431	0.00136837	0.00376122
ENSMUSG00000090561	Gm17207	1.13668	3.22412	0.0102096	0.0239451
ENSMUSG00000046591	Ticrr	82.4497	3.22148	4.9e-39	1.22e-37
ENSMUSG00000021281	Tnfaip2	5872.58	3.22043	1.59e-143	3.64e-141
ENSMUSG00000012889	Podnl1	185.084	3.21839	1.25e-65	6.52e-64
ENSMUSG00000030167	Klrc1	62.6974	3.21792	2.37e-35	5.18e-34
ENSMUSG00000026573	Xcl1	27.4667	3.21673	6.19e-16	5.4e-15
ENSMUSG00000028071	Sh2d2a	440.924	3.21488	9.01e-149	2.24e-146
ENSMUSG00000079625	Tm4sf19	7.81267	3.21207	5.41e-07	2.33e-06
ENSMUSG00000000766	Oprm1	0.963819	3.20991	0.0179429	0.0399313
ENSMUSG00000025498	Irf7	2947.27	3.2099	0	1.1e-300
ENSMUSG00000000817	Fasl	72.3693	3.20922	1.31e-50	4.66e-49
ENSMUSG00000079419	Ms4a6c	1179.23	3.20713	1.58e-120	2.54e-118
ENSMUSG00000038179	Slamf7	992.917	3.20236	2.84e-116	4.26e-114
ENSMUSG00000002033	Cd3g	456.309	3.20166	5.59e-100	5.85e-98
ENSMUSG00000081232	Gm14373	1.43648	3.19823	0.0109186	0.0254491
ENSMUSG00000056290	Ms4a4b	755.973	3.19659	2.01e-148	4.97e-146
ENSMUSG00000079563	Pglyrp2	142.707	3.19145	9.7e-84	7.23e-82
ENSMUSG00000086041	Gm12869	0.855459	3.18767	0.0212038	0.0462462
ENSMUSG00000090307	1700071M16Rik	78.9271	3.18634	1.74e-19	1.9e-18
ENSMUSG00000090081	Gm16587	1.53507	3.18494	0.0127706	0.0293113
ENSMUSG00000052270	Fpr2	551.602	3.18229	7.21e-62	3.45e-60
ENSMUSG00000026073	Il1r2	171.363	3.18102	1.79e-14	1.42e-13
ENSMUSG00000084772	Gm15473	1.15966	3.17847	0.0111685	0.0259618
ENSMUSG00000020897	Aurkb	162.742	3.17773	6.1e-79	4.13e-77
ENSMUSG00000062826	Ces2f	1.41817	3.17713	0.00967174	0.0227716
ENSMUSG00000020330	Hmmr	140.326	3.1735	2.82e-81	1.99e-79
ENSMUSG00000025746	Il6	77.4846	3.17253	2.6e-18	2.64e-17
ENSMUSG00000024669	Cd5	249.977	3.17209	3.44e-136	7.14e-134
ENSMUSG00000108760	RP24-443B5.7	1.11802	3.16955	0.0129543	0.029678
ENSMUSG00000020649	Rrm2	360.075	3.16611	5.28e-105	6.39e-103
ENSMUSG00000040204	2810417H13Rik	250.96	3.16343	3.37e-100	3.58e-98
ENSMUSG00000068227	Il2rb	919.594	3.16304	0	1.1e-300
ENSMUSG00000061489	Olfr525	2.67334	3.16142	0.00211237	0.00562552
ENSMUSG00000074141	Il4i1	524.809	3.15071	2.94e-67	1.6e-65
ENSMUSG00000112843	Gm46224	35.7505	3.14863	6.29e-25	9.06e-24
ENSMUSG00000026475	Rgs16	167.854	3.14807	1.53e-65	7.95e-64
ENSMUSG00000099930	Gm2396	6.03571	3.14694	1.54e-06	6.29e-06
ENSMUSG00000004885	Crabp2	3.82022	3.14652	0.00489235	0.0122201
ENSMUSG00000015880	Ncapg	124.29	3.14393	1.01e-51	3.72e-50
ENSMUSG00000045991	Onecut2	1.47504	3.14106	0.0223212	0.0483738
ENSMUSG00000090103	Gm16094	9.93199	3.13858	7.55e-08	3.55e-07
ENSMUSG00000043753	Dmrta1	2.38133	3.13498	0.00556951	0.0137542
ENSMUSG00000020396	Nefh	25.3615	3.13401	8.6e-16	7.44e-15
ENSMUSG00000057465	Saa2	4.64671	3.13334	0.00296263	0.00769889
ENSMUSG00000024056	Ndc80	92.501	3.13094	1.83e-53	6.94e-52
ENSMUSG00000109713	Pvrig	18.2712	3.12985	7.04e-14	5.37e-13
ENSMUSG00000024791	Cdca5	73.0265	3.12693	2.33e-38	5.69e-37
ENSMUSG00000111028	Gm5922	1.41941	3.1266	0.0223923	0.0485237
ENSMUSG00000104088	Gm38275	3.96173	3.12539	0.000263158	0.000810164
ENSMUSG00000049249	Gm5316	1.0004	3.12513	0.0176041	0.039244
ENSMUSG00000042489	Clspn	159.749	3.12373	4.39e-65	2.26e-63
ENSMUSG00000017716	Birc5	176.234	3.12023	2.02e-56	8.36e-55
ENSMUSG00000046179	E2f8	146.867	3.11836	1.45e-71	8.64e-70
ENSMUSG00000021886	Gpr65	281.91	3.11303	3.01e-127	5.6e-125
ENSMUSG00000073628	Gm10552	5.24371	3.11175	0.000453266	0.00134618
ENSMUSG00000020641	Rsad2	1300.94	3.11111	7.7e-121	1.25e-118
ENSMUSG00000027399	Il1a	499.072	3.10479	7.05e-21	8.37e-20
ENSMUSG00000000983	Wfdc18	1.78889	3.10272	0.00935099	0.0221063
ENSMUSG00000053522	Lgals7	5.24885	3.09928	0.000150277	0.000480835
ENSMUSG00000022584	Ly6c2	1298.77	3.09919	6.76e-171	2.27e-168
ENSMUSG00000026177	Slc11a1	989.159	3.09812	1.18e-85	9.18e-84
ENSMUSG00000024682	Gif	3.66587	3.09804	4.6e-05	0.000157518
ENSMUSG00000004296	Il12b	55.404	3.09138	1.13e-35	2.51e-34
ENSMUSG00000095865	Gm13237	6.37633	3.09108	0.000737257	0.00211813
ENSMUSG00000027326	Casc5	143.349	3.08599	8.94e-81	6.29e-79
ENSMUSG00000075502	Kbtbd6	8.80185	3.0852	2.54e-09	1.35e-08
ENSMUSG00000027715	Ccna2	341.047	3.07839	1.07e-99	1.11e-97
ENSMUSG00000035148	Gpr33	27.3242	3.07145	8.94e-20	9.88e-19
ENSMUSG00000102363	Gm32999	2.535	3.07042	0.00377167	0.0096206
ENSMUSG00000000409	Lck	931.096	3.06958	7.81e-128	1.47e-125
ENSMUSG00000030124	Lag3	156.433	3.06707	7.9e-61	3.71e-59
ENSMUSG00000112895	Gm47567	6.52744	3.06684	2.97e-06	1.17e-05
ENSMUSG00000029121	Crmp1	71.8786	3.0609	5.88e-45	1.76e-43
ENSMUSG00000102561	Gm37039	6.89728	3.0593	4.21e-06	1.63e-05
ENSMUSG00000055541	Lair1	659.08	3.05752	1.41e-165	4.68e-163
ENSMUSG00000100150	Gm19585	27.3878	3.05302	8.06e-15	6.57e-14
ENSMUSG00000107486	Trbv4	11.9397	3.04833	2.25e-08	1.11e-07
ENSMUSG00000030745	Il21r	564.711	3.04689	4.46e-154	1.22e-151
ENSMUSG00000051378	Kif18b	108.9	3.04278	1.62e-68	9.05e-67
ENSMUSG00000076465	Trbv5	7.49024	3.04085	2.4e-06	9.57e-06
ENSMUSG00000030109	Slc6a12	8.40604	3.04047	6.34e-06	2.41e-05
ENSMUSG00000024842	Cabp4	28.6236	3.03913	4.71e-20	5.31e-19
ENSMUSG00000081078	Gm12568	2.50008	3.03765	0.00768703	0.0184707
ENSMUSG00000002055	Spag5	180.341	3.03352	2.32e-71	1.37e-69
ENSMUSG00000112736	Gm48718	2.34094	3.03197	0.0155036	0.0349209
ENSMUSG00000037321	Tap1	6890.92	3.03176	2.37e-179	9.08e-177
ENSMUSG00000078291	Gm3940	0.940697	3.02683	0.0212579	0.0463357
ENSMUSG00000078763	Slfn1	680.061	3.02584	8.37e-93	7.42e-91
ENSMUSG00000030402	Ppm1n	5.03274	3.02435	2.48e-05	8.79e-05
ENSMUSG00000015316	Slamf1	105.808	3.0238	3.68e-58	1.6e-56
ENSMUSG00000102399	Gm5049	1.12011	3.02143	0.0184232	0.0408942
ENSMUSG00000045932	Ifit2	2844.26	3.01785	2.39e-291	4.26e-288
ENSMUSG00000029184	Olfr109	1.35701	3.01521	0.0151936	0.034294
ENSMUSG00000026841	Fibcd1	1.41837	3.0131	0.0166163	0.0372119
ENSMUSG00000074151	Nlrc5	4493.44	3.01124	3.27e-185	1.38e-182
ENSMUSG00000010601	Apol7a	60.4323	3.00962	6.59e-37	1.53e-35
ENSMUSG00000001228	Uhrf1	404.523	3.00804	7.76e-141	1.71e-138
ENSMUSG00000001403	Ube2c	205.321	3.00607	3.46e-98	3.48e-96
ENSMUSG00000108132	Gm44175	52.3987	3.0046	2.69e-24	3.76e-23
ENSMUSG00000091938	Gm2564	175.921	3.00233	1.04e-36	2.4e-35
ENSMUSG00000112981	5033424D13Rik	9.33545	3.00154	1.55e-07	7.04e-07
ENSMUSG00000071005	Ccl19	162.796	2.99954	7.61e-41	2.01e-39
ENSMUSG00000047511	Olfr1396	31.0817	2.99909	1.8e-16	1.63e-15
ENSMUSG00000029414	Kntc1	144.576	2.99882	5.08e-71	3e-69
ENSMUSG00000030742	Lat	440.174	2.99845	1.14e-97	1.11e-95
ENSMUSG00000091649	Phf11b	482.569	2.99661	3.83e-97	3.68e-95
ENSMUSG00000092528	Nlrp1c-ps	75.4872	2.99459	1.23e-26	1.91e-25
ENSMUSG00000107008	Gm2762	1.6812	2.99175	0.00963271	0.0226883
ENSMUSG00000087233	4930594C11Rik	6.69706	2.98978	0.00346918	0.00890373
ENSMUSG00000085185	BC028777	2.1891	2.98879	0.00965232	0.0227302
ENSMUSG00000037991	Rmi2	67.4677	2.98675	1.99e-43	5.69e-42
ENSMUSG00000023349	Clec4n	766.275	2.9861	1.31e-31	2.5e-30
ENSMUSG00000053063	Clec12a	676.7	2.9861	2.72e-107	3.45e-105
ENSMUSG00000000204	Slfn4	2436.94	2.97936	1.6e-29	2.79e-28
ENSMUSG00000085738	Gm12335	2.16902	2.97381	0.0144327	0.0327308
ENSMUSG00000080932	Gm10224	1.28463	2.97372	0.0181816	0.0404084
ENSMUSG00000034459	Ifit1	1706.41	2.97357	8.7e-208	5.85e-205
ENSMUSG00000037474	Dtl	111.194	2.97083	1.18e-43	3.41e-42
ENSMUSG00000071714	Csf2rb2	1254.22	2.97065	4.9e-102	5.42e-100
ENSMUSG00000015340	Cybb	5883.39	2.97021	2.32e-130	4.45e-128
ENSMUSG00000058163	Gm5431	458.174	2.96275	7.38e-163	2.27e-160
ENSMUSG00000102715	Gm6209	2.00876	2.96185	0.00455449	0.0114404
ENSMUSG00000085880	Gm15229	3.24979	2.96098	0.0030429	0.00789001
ENSMUSG00000024989	Cep55	96.9446	2.95649	1.26e-46	3.96e-45
ENSMUSG00000035365	Parpbp	47.4823	2.95433	2.71e-25	3.97e-24
ENSMUSG00000001131	Timp1	594.47	2.9526	2.73e-35	5.97e-34
ENSMUSG00000097194	9330175E14Rik	368.613	2.95002	9.94e-178	3.59e-175
ENSMUSG00000024402	Lta	43.3136	2.94912	4.92e-23	6.5e-22
ENSMUSG00000076498	Trbc2	502.645	2.94349	2.25e-141	5.04e-139
ENSMUSG00000067613	5430421N21Rik	10.613	2.93877	5.79e-10	3.27e-09
ENSMUSG00000022033	Pbk	72.9429	2.93671	1.31e-39	3.34e-38
ENSMUSG00000048922	Cdca2	121.338	2.93457	2.15e-41	5.74e-40
ENSMUSG00000093656	Gm20628	7.15918	2.92967	5.57e-06	2.13e-05
ENSMUSG00000052212	Cd177	1452.72	2.92652	2.67e-18	2.7e-17
ENSMUSG00000019942	Cdk1	217.99	2.92511	2.24e-75	1.43e-73
ENSMUSG00000062593	Lilrb4a	959.184	2.92423	8.18e-42	2.21e-40
ENSMUSG00000026683	Nuf2	107.76	2.92405	7.77e-34	1.61e-32
ENSMUSG00000033952	Aspm	205.211	2.92398	6.12e-66	3.23e-64
ENSMUSG00000041827	Oasl1	360.53	2.92278	2.23e-91	1.91e-89
ENSMUSG00000092517	Art2a-ps	43.6615	2.91877	1.22e-28	2.07e-27
ENSMUSG00000105986	Gm43065	13.4845	2.91829	8.1e-08	3.79e-07
ENSMUSG00000086652	Gm14029	23.5728	2.91752	4.22e-22	5.3e-21
ENSMUSG00000097755	2010110K18Rik	2.66129	2.91575	0.0018503	0.00497871
ENSMUSG00000028460	Sit1	41.8697	2.91491	6.08e-26	9.18e-25
ENSMUSG00000040231	Syngr4	1.71592	2.91456	0.017015	0.0380466
ENSMUSG00000108436	RP23-137A24.6	33.3991	2.91167	4.78e-24	6.62e-23
ENSMUSG00000034773	BC030867	34.3793	2.91012	4.79e-20	5.4e-19
ENSMUSG00000027469	Tpx2	298.692	2.91005	5.9e-98	5.85e-96
ENSMUSG00000035208	Slfn8	923.662	2.90965	7.62e-165	2.5e-162
ENSMUSG00000020808	Fam64a	81.2088	2.90865	3.12e-33	6.34e-32
ENSMUSG00000012443	Kif11	380.791	2.90684	3.65e-101	3.93e-99
ENSMUSG00000035004	Igsf6	764.05	2.90589	1.95e-104	2.31e-102
ENSMUSG00000052477	C130026I21Rik	128.244	2.90521	3.47e-59	1.54e-57
ENSMUSG00000041831	Sytl3	137.216	2.90407	2.04e-79	1.4e-77
ENSMUSG00000030187	Klra2	569.283	2.90334	1.19e-115	1.74e-113
ENSMUSG00000084143	Gm13400	1.918	2.90297	0.0193002	0.0425639
ENSMUSG00000035455	Fignl1	96.9068	2.90154	1.3e-51	4.77e-50
ENSMUSG00000038379	Ttk	47.893	2.89999	4.64e-27	7.32e-26
ENSMUSG00000002699	Lcp2	1410.21	2.89945	2.17e-101	2.38e-99
ENSMUSG00000100392	Gm28935	3.45183	2.89936	0.000644475	0.00186903
ENSMUSG00000038642	Ctss	9297.19	2.89576	2.8e-105	3.4e-103
ENSMUSG00000022014	Epsti1	629.69	2.89445	1.91e-219	1.48e-216
ENSMUSG00000030867	Plk1	173.497	2.8922	1.82e-103	2.1e-101
ENSMUSG00000074146	4930579C12Rik	2.72135	2.89155	0.00054788	0.00160838
ENSMUSG00000047534	Mis18bp1	65.6353	2.88882	4.92e-35	1.07e-33
ENSMUSG00000032094	Cd3d	294.324	2.88563	1.55e-95	1.46e-93
ENSMUSG00000032093	Cd3e	439.563	2.88511	5.44e-96	5.15e-94
ENSMUSG00000022180	Slc7a8	439.338	2.88447	8.76e-80	6.07e-78
ENSMUSG00000028718	Stil	114.873	2.88329	2.91e-64	1.46e-62
ENSMUSG00000096592	Gm15801	5.25701	2.88315	0.00873547	0.0207695
ENSMUSG00000084154	Gm15644	1.49552	2.87787	0.0214228	0.0466421
ENSMUSG00000024677	Ms4a6b	1310.31	2.87723	1.39e-163	4.43e-161
ENSMUSG00000068246	Apol9b	304.648	2.8768	1.11e-68	6.25e-67
ENSMUSG00000099241	Gm18852	326.562	2.87643	1.11e-21	1.36e-20
ENSMUSG00000050982	Apol10a	3.00636	2.8748	0.000977476	0.00274959
ENSMUSG00000083822	Hmgb1-ps5	20.4867	2.87313	1.57e-12	1.09e-11
ENSMUSG00000102895	5830415G21Rik	2.5368	2.87278	0.0120379	0.027778
ENSMUSG00000026149	Tm4sf20	1.54493	2.87012	0.0214388	0.0466665
ENSMUSG00000103847	Gm20056	4.9365	2.86993	0.000528258	0.00155389
ENSMUSG00000079800	AC125149.3	7.64716	2.86842	6.84e-06	2.59e-05
ENSMUSG00000085223	Gm11210	1.70852	2.86828	0.0185223	0.0410949
ENSMUSG00000092415	Gm20513	2.68395	2.86467	0.00474521	0.0118823
ENSMUSG00000069830	Nlrp1a	61.9487	2.86351	2.05e-28	3.42e-27
ENSMUSG00000039396	Neil3	63.9449	2.86285	2.08e-43	5.93e-42
ENSMUSG00000034028	Cd226	156.85	2.85696	2.07e-73	1.28e-71
ENSMUSG00000108720	RP23-172P1.4	1.82323	2.85471	0.0212097	0.0462508
ENSMUSG00000111546	Gm47050	11.1838	2.85243	1.03e-11	6.63e-11
ENSMUSG00000054136	Adm2	4.68278	2.84759	0.000437447	0.00130214
ENSMUSG00000111118	Gm6545	107.834	2.84664	1.18e-38	2.9e-37
ENSMUSG00000067577	A430093F15Rik	31.7518	2.84531	6.97e-21	8.26e-20
ENSMUSG00000015709	Arnt2	63.1518	2.84497	1.01e-26	1.57e-25
ENSMUSG00000097804	Gm16685	73.5264	2.84128	2.69e-27	4.28e-26
ENSMUSG00000052776	Oas1a	1008.01	2.84046	2.48e-148	6.06e-146
ENSMUSG00000028587	Orc1	22.3506	2.83827	2.51e-17	2.4e-16
ENSMUSG00000062545	Tlr12	204.693	2.83784	1.74e-65	9.01e-64
ENSMUSG00000089929	Bcl2a1b	601.114	2.83366	2.2e-85	1.71e-83
ENSMUSG00000050957	Insl6	23.1784	2.83162	2.71e-17	2.58e-16
ENSMUSG00000039899	Fgl2	2656.77	2.83125	4.89e-271	6.4e-268
ENSMUSG00000032783	Troap	41.4879	2.83105	3.45e-23	4.59e-22
ENSMUSG00000052565	Hist1h1d	10.4664	2.83087	5.88e-07	2.52e-06
ENSMUSG00000027843	Ptpn22	483.535	2.82962	7.05e-121	1.16e-118
ENSMUSG00000045381	Olfr433	3.69231	2.82919	0.000653948	0.00189518
ENSMUSG00000079339	Ifit1bl1	312.67	2.82781	4.75e-92	4.17e-90
ENSMUSG00000027368	Dusp2	220.935	2.82169	4.43e-65	2.28e-63
ENSMUSG00000040253	Gbp7	5661.54	2.82166	2.73e-99	2.81e-97
ENSMUSG00000044751	Gm12231	2.52737	2.82127	0.00912888	0.0216223
ENSMUSG00000070691	Runx3	522.226	2.82065	1.21e-182	4.95e-180
ENSMUSG00000055546	Timd4	83.8477	2.82055	7.16e-35	1.54e-33
ENSMUSG00000076754	Trgv2	6.47422	2.82004	4.2e-05	0.000144661
ENSMUSG00000027761	Aadac	7.36927	2.81965	8.28e-05	0.000273928
ENSMUSG00000105338	Gm43802	200.056	2.81835	4.06e-59	1.8e-57
ENSMUSG00000099767	Gm28884	3.59256	2.81802	0.000298349	0.000910401
ENSMUSG00000022504	Ciita	2812.59	2.81225	1.5e-192	7.6e-190
ENSMUSG00000022385	Gtse1	86.6636	2.81059	3.39e-51	1.23e-49
ENSMUSG00000036067	Slc2a6	359.181	2.80389	9.89e-88	7.92e-86
ENSMUSG00000086064	4930439A04Rik	2.27298	2.80128	0.00641361	0.0156611
ENSMUSG00000069874	Irgm2	7134.11	2.79598	2.74e-84	2.08e-82
ENSMUSG00000035493	Tgfbi	5498.83	2.79549	1.57e-118	2.46e-116
ENSMUSG00000032218	Ccnb2	160.763	2.78431	2.55e-47	8.22e-46
ENSMUSG00000041498	Kif14	107.467	2.78266	5.15e-44	1.49e-42
ENSMUSG00000020493	Prr11	148.814	2.78223	7.9e-71	4.65e-69
ENSMUSG00000021403	Serpinb9b	44.3336	2.78169	1.3e-27	2.1e-26
ENSMUSG00000022303	Dcstamp	22.6441	2.78065	2.03e-11	1.28e-10
ENSMUSG00000034416	Pkd1l2	5.25101	2.77906	4.94e-05	0.000168522
ENSMUSG00000087213	2810408I11Rik	5.50196	2.77644	5.29e-05	0.000179574
ENSMUSG00000073405	C920025E04Rik	49.8836	2.77533	1.2e-33	2.47e-32
ENSMUSG00000026770	Il2ra	216.335	2.77425	1.36e-57	5.82e-56
ENSMUSG00000109214	RP23-191I16.4	3.44024	2.77237	0.00598918	0.0147031
ENSMUSG00000091679	Vmn2r96	3.41329	2.77185	0.000897448	0.0025417
ENSMUSG00000038304	Cd160	42.2092	2.7711	2.33e-31	4.39e-30
ENSMUSG00000074896	Ifit3	4008.71	2.77097	1.41e-189	6.39e-187
ENSMUSG00000108004	Gm44080	2.73265	2.77054	0.00601002	0.0147499
ENSMUSG00000025480	Syce1	2.02304	2.76942	0.0182867	0.0406166
ENSMUSG00000037725	Ckap2	100.923	2.76867	7.12e-42	1.93e-40
ENSMUSG00000014686	Ceacam16	17.6972	2.76537	4.18e-12	2.8e-11
ENSMUSG00000110966	Gm47255	1.84342	2.75724	0.0190697	0.0420953
ENSMUSG00000091694	Apol11b	103.399	2.75146	5.94e-32	1.14e-30
ENSMUSG00000029322	Plac8	2545.86	2.74915	1.3e-121	2.15e-119
ENSMUSG00000000682	Cd52	2105.82	2.74681	1.11e-149	2.87e-147
ENSMUSG00000033031	C330027C09Rik	125.755	2.74622	2.24e-50	7.88e-49
ENSMUSG00000063660	Olfr98	10.0093	2.74551	8.33e-09	4.25e-08
ENSMUSG00000057135	Scimp	131.178	2.74457	3.61e-39	9.07e-38
ENSMUSG00000090030	A430072P03Rik	2.23774	2.74417	0.00714752	0.0172928
ENSMUSG00000079014	Serpina3i	85.9519	2.74395	1.14e-35	2.52e-34
ENSMUSG00000030346	Rad51ap1	68.5267	2.74392	1.7e-44	5.02e-43
ENSMUSG00000002847	Pla1a	92.2502	2.74351	5.15e-17	4.84e-16
ENSMUSG00000032011	Thy1	1200.12	2.74249	1.24e-126	2.2e-124
ENSMUSG00000027323	Rad51	110.429	2.74149	1.42e-56	5.91e-55
ENSMUSG00000099474	1700097N02Rik	10.2045	2.74026	1.88e-07	8.5e-07
ENSMUSG00000028217	Cdh17	22.406	2.73608	7.26e-12	4.76e-11
ENSMUSG00000026605	Cenpf	309.345	2.73547	3.09e-53	1.17e-51
ENSMUSG00000022901	Cd86	417.869	2.73494	8.04e-130	1.53e-127
ENSMUSG00000074758	Gm5535	2.26629	2.73427	0.0209208	0.045697
ENSMUSG00000094777	Hist1h2ap	106.024	2.7339	1.41e-35	3.12e-34
ENSMUSG00000005470	Asf1b	148.301	2.73105	1.15e-70	6.74e-69
ENSMUSG00000090293	Gm17034	7.02584	2.72578	0.000104132	0.0003396
ENSMUSG00000050578	Mmp13	48.7141	2.72514	1.55e-11	9.84e-11
ENSMUSG00000021208	Ifi27l2b	7.65503	2.72021	1.51e-06	6.16e-06
ENSMUSG00000062148	Ear6	2.46602	2.7192	0.00437796	0.0110293
ENSMUSG00000050014	Apol10b	364.789	2.71871	2.67e-67	1.46e-65
ENSMUSG00000113290	A530058O07Rik	4.20817	2.7187	0.0193717	0.0427104
ENSMUSG00000110720	Gm46223	2.70947	2.71714	0.00423799	0.0107026
ENSMUSG00000050967	Creg2	35.7851	2.71656	2.93e-20	3.34e-19
ENSMUSG00000003779	Kif20a	198.417	2.71402	1.04e-39	2.67e-38
ENSMUSG00000044201	Cdc25c	23.7039	2.71309	1.46e-17	1.41e-16
ENSMUSG00000020651	Slc26a4	580.9	2.71101	1.62e-11	1.03e-10
ENSMUSG00000021965	Ska3	49.2164	2.70491	2.26e-36	5.16e-35
ENSMUSG00000018907	Alox12e	25.7174	2.70489	5.69e-11	3.48e-10
ENSMUSG00000024675	Ms4a4c	499.562	2.70402	3.01e-113	4.24e-111
ENSMUSG00000084826	AI847159	8.73855	2.70218	9.03e-08	4.21e-07
ENSMUSG00000035683	Melk	104.379	2.70013	3.21e-46	9.89e-45
ENSMUSG00000096719	Mrgpra2b	102.798	2.69997	0.000197503	0.000619527
ENSMUSG00000037872	Ackr1	28.1387	2.69688	4.68e-16	4.1e-15
ENSMUSG00000072082	Ccnf	153.126	2.69558	4.59e-56	1.88e-54
ENSMUSG00000051314	Ffar2	70.6635	2.69347	6e-35	1.3e-33
ENSMUSG00000082180	Gm12230	6.2889	2.69279	0.000217341	0.000677571
ENSMUSG00000026068	Il18rap	847.245	2.69172	8.77e-127	1.57e-124
ENSMUSG00000092550	Gm20496	9.67869	2.69098	5.11e-06	1.96e-05
ENSMUSG00000099974	Bcl2a1d	349.385	2.68973	5.78e-98	5.76e-96
ENSMUSG00000096149	Trav6-5	2.60474	2.68802	0.00783659	0.0187992
ENSMUSG00000053044	Cd8b1	232.007	2.68616	2.9e-47	9.26e-46
ENSMUSG00000111857	1190001M18Rik	2.91016	2.68599	0.00260082	0.00682851
ENSMUSG00000026866	Kynu	145.735	2.6855	7.54e-61	3.54e-59
ENSMUSG00000050075	Gpr171	186.694	2.68373	5.46e-66	2.89e-64
ENSMUSG00000105979	Gm43411	2.73191	2.6826	0.0180124	0.040068
ENSMUSG00000024338	Psmb8	3860	2.6797	4e-262	4.74e-259
ENSMUSG00000022657	Cd96	151.962	2.67952	5.19e-53	1.96e-51
ENSMUSG00000097474	Gm26584	20.4778	2.6781	6.33e-07	2.71e-06
ENSMUSG00000095126	Trav6-7-dv9	2.0461	2.67676	0.0212967	0.0464067
ENSMUSG00000076752	Tcrg-C2	36.1729	2.67337	9.21e-21	1.08e-19
ENSMUSG00000030677	Kif22	183.373	2.67278	6.38e-73	3.89e-71
ENSMUSG00000076471	Trbv14	5.39122	2.67256	0.000227761	0.000707489
ENSMUSG00000022148	Fyb	1525.3	2.66883	2.09e-113	2.97e-111
ENSMUSG00000021451	Sema4d	2513.94	2.66665	7.07e-109	9.18e-107
ENSMUSG00000044350	Lacc1	463.795	2.66402	9.58e-112	1.31e-109
ENSMUSG00000112023	Lilr4b	1689.93	2.66097	2.38e-52	8.82e-51
ENSMUSG00000083186	Gm11805	4.98278	2.65935	0.000628599	0.00182639
ENSMUSG00000089844	A530032D15Rik	46.6589	2.65827	9.05e-18	8.85e-17
ENSMUSG00000039055	Eme1	36.0632	2.65792	8.68e-22	1.08e-20
ENSMUSG00000029075	Tnfrsf4	81.2316	2.65679	9.52e-43	2.65e-41
ENSMUSG00000049848	Ceacam19	6.12728	2.65645	6.55e-05	0.000219223
ENSMUSG00000100121	1700025N23Rik	5.95716	2.65332	8.09e-06	3.03e-05
ENSMUSG00000089647	Gm2245	13.2746	2.64702	3.51e-08	1.7e-07
ENSMUSG00000091199	Gm2619	2.70412	2.64431	0.019642	0.0432336
ENSMUSG00000038943	Prc1	383.674	2.64344	3.48e-78	2.33e-76
ENSMUSG00000044309	Apol7c	126.991	2.64318	3.06e-21	3.7e-20
ENSMUSG00000058290	Espl1	231.544	2.63867	4.52e-69	2.56e-67
ENSMUSG00000048327	Ckap2l	210.078	2.63857	7.45e-56	3.03e-54
ENSMUSG00000018925	Heatr9	16.5311	2.63628	2.13e-10	1.25e-09
ENSMUSG00000104452	Ighv8-8	13.1845	2.63589	0.000228441	0.000709513
ENSMUSG00000076469	Trbv13-2	18.8018	2.63499	1.16e-10	6.92e-10
ENSMUSG00000111116	Gm48065	20.6959	2.63188	1.51e-13	1.13e-12
ENSMUSG00000040552	C3ar1	398.071	2.63172	1.58e-83	1.17e-81
ENSMUSG00000023505	Cdca3	136.459	2.63131	2.77e-29	4.78e-28
ENSMUSG00000078521	Aunip	16.2466	2.63115	1.98e-10	1.16e-09
ENSMUSG00000079293	Clec7a	1865.7	2.63098	1.22e-55	4.95e-54
ENSMUSG00000051969	Tlr11	101.28	2.63011	2.79e-35	6.1e-34
ENSMUSG00000109625	#N/A	2.04889	2.6281	0.0120175	0.0277381
ENSMUSG00000044103	Il1f9	505.843	2.62713	8.47e-15	6.89e-14
ENSMUSG00000000731	Aire	4.52092	2.62668	0.00112248	0.00312924
ENSMUSG00000109729	Gm45418	4.497	2.6215	0.000384022	0.00115248
ENSMUSG00000050189	Etos1	4.85692	2.61815	0.00113554	0.00316418
ENSMUSG00000029816	Gpnmb	1106.69	2.61786	4.8e-65	2.46e-63
ENSMUSG00000021640	Naip1	9.0325	2.61305	1.75e-07	7.93e-07
ENSMUSG00000069910	Spdl1	71.8245	2.61172	2.19e-46	6.8e-45
ENSMUSG00000027306	Nusap1	220.929	2.6105	1.04e-64	5.27e-63
ENSMUSG00000096727	Psmb9	2171.07	2.60739	2.51e-149	6.46e-147
ENSMUSG00000108596	Itgam	39.3986	2.60407	0.000631723	0.00183504
ENSMUSG00000009214	Tmem8c	4.75366	2.59939	0.00584353	0.0143753
ENSMUSG00000029561	Oasl2	5109.7	2.5947	2.38e-290	3.95e-287
ENSMUSG00000092920	Mirt2	5.83272	2.59458	0.00174489	0.00471905
ENSMUSG00000036768	Kif15	154.078	2.59217	4.87e-55	1.93e-53
ENSMUSG00000098934	Gm18853	351.954	2.58736	1.05e-35	2.34e-34
ENSMUSG00000058715	Fcer1g	1420.08	2.58629	5.46e-90	4.55e-88
ENSMUSG00000034958	Atcay	11.1801	2.58471	3.32e-09	1.75e-08
ENSMUSG00000076462	Trbv2	11.4249	2.58456	1.78e-08	8.83e-08
ENSMUSG00000021697	Depdc1b	37.2563	2.5782	9.05e-22	1.12e-20
ENSMUSG00000023992	Trem2	158.919	2.57653	7.13e-28	1.17e-26
ENSMUSG00000069792	Wfdc17	408.509	2.57551	2.48e-20	2.83e-19
ENSMUSG00000028037	Ifi44	769.118	2.56929	7.49e-134	1.52e-131
ENSMUSG00000060509	Xcr1	170.374	2.56834	3.57e-29	6.13e-28
ENSMUSG00000076474	Trbv17	6.49081	2.56589	0.000304097	0.000926918
ENSMUSG00000046623	Gjb4	10.2913	2.5654	1.34e-05	4.9e-05
ENSMUSG00000089145	Gm25265	1.63803	2.56407	0.0227349	0.0491978
ENSMUSG00000073490	AI607873	728.048	2.56293	2.42e-110	3.22e-108
ENSMUSG00000021485	Mxd3	51.4816	2.55577	4.22e-31	7.86e-30
ENSMUSG00000069609	Gm11710	8.19064	2.55523	1.38e-06	5.64e-06
ENSMUSG00000079553	Kifc1	129.685	2.55467	2.48e-53	9.42e-52
ENSMUSG00000017146	Brca1	150.264	2.55167	4.09e-63	2e-61
ENSMUSG00000026012	Cd28	197.835	2.55058	1.71e-63	8.44e-62
ENSMUSG00000076490	Trbc1	277.882	2.55017	6.28e-63	3.07e-61
ENSMUSG00000076441	Ass1	1560.23	2.54893	1.32e-96	1.26e-94
ENSMUSG00000026322	Htr4	8.94558	2.54884	3.22e-05	0.000112501
ENSMUSG00000076745	Tcrg-V4	4.34001	2.54499	0.00237236	0.00627297
ENSMUSG00000021569	Trip13	51.9184	2.54303	5.05e-27	7.97e-26
ENSMUSG00000028068	Iqgap3	237.803	2.54125	2.18e-34	4.6e-33
ENSMUSG00000030149	Klrk1	362.099	2.54102	1.53e-60	7.1e-59
ENSMUSG00000034206	Polq	85.1269	2.54026	8.15e-40	2.09e-38
ENSMUSG00000025383	Il23a	7.56696	2.53668	0.000448272	0.0013323
ENSMUSG00000023947	Nfkbie	790.075	2.53463	3.02e-155	8.55e-153
ENSMUSG00000032691	Nlrp3	621.832	2.5314	3.54e-67	1.93e-65
ENSMUSG00000097429	Gm26520	8.79317	2.52983	1.97e-06	7.92e-06
ENSMUSG00000079222	AC132444.1	5.54647	2.52881	0.000504601	0.00149028
ENSMUSG00000113029	Gm40578	30.3604	2.52782	3.81e-10	2.18e-09
ENSMUSG00000075122	Cd80	82.7756	2.52776	1.17e-32	2.32e-31
ENSMUSG00000074802	Gas2l3	148.101	2.52728	8.89e-58	3.82e-56
ENSMUSG00000023903	Mmp25	177.25	2.52549	8.32e-31	1.53e-29
ENSMUSG00000004707	Ly9	466.985	2.52371	1.93e-122	3.22e-120
ENSMUSG00000027219	Slc28a2	586.787	2.52212	1.97e-97	1.91e-95
ENSMUSG00000025888	Casp1	454.137	2.52141	6.11e-95	5.66e-93
ENSMUSG00000033192	Lpcat2	606.839	2.52019	5.96e-82	4.3e-80
ENSMUSG00000038301	Snx10	1100.92	2.51735	3.51e-102	3.91e-100
ENSMUSG00000047810	Ccdc88b	1288.26	2.51504	1.66e-110	2.23e-108
ENSMUSG00000078606	Gm4070	6833.17	2.51236	8.78e-41	2.31e-39
ENSMUSG00000032021	Crtam	26.424	2.51128	4.54e-16	3.98e-15
ENSMUSG00000068855	Hist2h2ac	5.10241	2.50786	0.000140251	0.000450202
ENSMUSG00000092277	Gm19684	31.8992	2.50777	6.82e-17	6.34e-16
ENSMUSG00000021714	Cenpk	17.0056	2.50472	6.46e-12	4.26e-11
ENSMUSG00000073421	H2-Ab1	17872.9	2.50166	5.38e-93	4.8e-91
ENSMUSG00000046699	Slitrk4	7.43259	2.50157	6.69e-06	2.53e-05
ENSMUSG00000111862	Gm47828	2.76549	2.50027	0.0196738	0.0432958
ENSMUSG00000062783	Csprs	35.9238	2.49999	2.01e-15	1.7e-14
ENSMUSG00000047798	Cd300lf	1158.94	2.4999	6.74e-43	1.89e-41
ENSMUSG00000023045	Soat2	37.2305	2.49978	1.98e-18	2.02e-17
ENSMUSG00000020395	Itk	504.129	2.49934	2.28e-115	3.31e-113
ENSMUSG00000027496	Aurka	126.915	2.49827	1.13e-61	5.4e-60
ENSMUSG00000104068	Gm37199	3.96623	2.49685	0.000440874	0.00131125
ENSMUSG00000023015	Racgap1	369.205	2.49465	1.13e-74	7.06e-73
ENSMUSG00000104400	Gm38010	3.01929	2.49385	0.0104203	0.0243796
ENSMUSG00000073412	Lst1	219.242	2.4925	2.36e-57	1e-55
ENSMUSG00000058818	Pirb	2255.63	2.49097	3.37e-79	2.29e-77
ENSMUSG00000031506	Ptpn7	442.479	2.48859	3.03e-88	2.44e-86
ENSMUSG00000030641	Ddias	36.7258	2.48827	5.67e-20	6.36e-19
ENSMUSG00000024795	Kif20b	142.586	2.48798	2.67e-82	1.95e-80
ENSMUSG00000074651	Mcidas	33.6952	2.4875	6.12e-16	5.34e-15
ENSMUSG00000030775	Trat1	13.6126	2.48702	9.25e-11	5.56e-10
ENSMUSG00000104154	Gm38104	1.69682	2.48563	0.0187465	0.04149
ENSMUSG00000094766	Trav7-4	2.90002	2.48422	0.00692922	0.0168087
ENSMUSG00000059498	Fcgr3	1484.22	2.48215	1.64e-67	8.99e-66
ENSMUSG00000104920	Gm43215	1.80793	2.48196	0.00922264	0.0218236
ENSMUSG00000005883	Spo11	18.2202	2.47985	1.36e-10	8.09e-10
ENSMUSG00000024696	Lpxn	266.802	2.47793	5.6e-114	8.02e-112
ENSMUSG00000027995	Tlr2	1584.34	2.47738	2.46e-70	1.42e-68
ENSMUSG00000103753	Gm6934	4.11417	2.47418	0.000323743	0.000981635
ENSMUSG00000112226	Gm48786	10.5341	2.47143	1.28e-05	4.7e-05
ENSMUSG00000098318	Lockd	40.9154	2.47114	5.09e-21	6.09e-20
ENSMUSG00000046805	Mpeg1	11684.9	2.471	5.81e-89	4.76e-87
ENSMUSG00000025001	Hells	143	2.47075	1.53e-71	9.11e-70
ENSMUSG00000102051	I830127L07Rik	73.4036	2.47008	1.58e-10	9.36e-10
ENSMUSG00000096954	Gdap10	451.15	2.46834	8.2e-61	3.83e-59
ENSMUSG00000045868	Gvin1	8035.47	2.46781	1.02e-60	4.76e-59
ENSMUSG00000060550	H2-Q7	12624.2	2.46716	8.38e-131	1.63e-128
ENSMUSG00000046688	Tifa	511.439	2.4645	1e-104	1.2e-102
ENSMUSG00000032281	Acsbg1	77.8943	2.45966	5.21e-38	1.25e-36
ENSMUSG00000001517	Foxm1	292.449	2.45892	5.65e-98	5.65e-96
ENSMUSG00000063286	Gm8995	4314.78	2.45823	2.84e-126	5.02e-124
ENSMUSG00000070390	Nlrp1b	227.959	2.45811	8.73e-60	3.97e-58
ENSMUSG00000061577	Adgrg5	169.499	2.45764	6.46e-57	2.71e-55
ENSMUSG00000026669	Mcm10	105.414	2.45505	1.92e-49	6.56e-48
ENSMUSG00000045322	Tlr9	429.962	2.45463	1.85e-91	1.59e-89
ENSMUSG00000095174	Gm20069	3.68999	2.45161	0.00075002	0.00215206
ENSMUSG00000021266	Wars	9233.72	2.45088	3.12e-179	1.16e-176
ENSMUSG00000071713	Csf2rb	2822.9	2.44956	4.37e-58	1.89e-56
ENSMUSG00000069911	Fam196b	63.9282	2.44791	1.94e-16	1.75e-15
ENSMUSG00000048721	Fndc9	46.3681	2.44702	8.51e-27	1.33e-25
ENSMUSG00000049988	Lrrc25	273.35	2.44671	5.35e-56	2.19e-54
ENSMUSG00000050272	Dscam	5.41485	2.44498	0.000213728	0.000666891
ENSMUSG00000024349	Tmem173	1194.56	2.44376	3.11e-179	1.16e-176
ENSMUSG00000000290	Itgb2	5242.41	2.44301	2.05e-75	1.31e-73
ENSMUSG00000072620	Slfn2	2276.08	2.44122	1.03e-123	1.75e-121
ENSMUSG00000076467	Trbv13-1	14.9202	2.43751	1.48e-09	8.05e-09
ENSMUSG00000056413	Adap1	422.224	2.43508	3.43e-140	7.42e-138
ENSMUSG00000091172	Gm17120	5.69279	2.43284	0.0111279	0.0258748
ENSMUSG00000029359	Tesc	41.7741	2.42814	4.59e-21	5.49e-20
ENSMUSG00000034329	Brip1	104.557	2.42631	8.43e-55	3.33e-53
ENSMUSG00000078773	Rad54b	44.1049	2.42619	4.05e-13	2.91e-12
ENSMUSG00000057058	Skap1	228.494	2.42546	1.4e-68	7.83e-67
ENSMUSG00000072621	Slfn10-ps	101.438	2.42504	1.24e-40	3.24e-39
ENSMUSG00000027331	Knstrn	164.91	2.42404	5.31e-43	1.5e-41
ENSMUSG00000078926	Cdc20b	16.6241	2.42397	1.46e-09	7.99e-09
ENSMUSG00000022304	Dpys	3.99226	2.42244	0.00134923	0.00371147
ENSMUSG00000029798	Herc6	1776.52	2.42171	3.13e-185	1.34e-182
ENSMUSG00000103219	Gm37787	9.12042	2.42037	4.94e-06	1.9e-05
ENSMUSG00000076802	Trav6n-6	2.20075	2.41988	0.0213361	0.0464654
ENSMUSG00000112148	Lilrb4a	2378.03	2.41704	9.56e-58	4.09e-56
ENSMUSG00000027636	Sla2	105.639	2.41686	9.33e-29	1.58e-27
ENSMUSG00000048031	Fcrl5	34.3197	2.41667	7.97e-14	6.06e-13
ENSMUSG00000012519	Mlkl	414.919	2.41293	9.89e-116	1.46e-113
ENSMUSG00000048251	Bcl11b	298.473	2.41132	5.64e-119	8.9e-117
ENSMUSG00000050370	Ch25h	208.248	2.40745	1.13e-43	3.25e-42
ENSMUSG00000032690	Oas2	1215.92	2.406	1.79e-95	1.68e-93
ENSMUSG00000060112	Olfr60	11.1901	2.40446	5.61e-06	2.14e-05
ENSMUSG00000022831	Hcls1	2059.59	2.39778	1.2e-125	2.1e-123
ENSMUSG00000072109	A530040E14Rik	70.2378	2.39537	2.65e-23	3.54e-22
ENSMUSG00000022422	Dscc1	17.7492	2.39479	6.15e-12	4.06e-11
ENSMUSG00000108090	Gm6637	7.92026	2.39251	8.03e-06	3.01e-05
ENSMUSG00000060586	H2-Eb1	14039.2	2.39212	1.78e-84	1.36e-82
ENSMUSG00000084806	Gm15232	11.6012	2.39185	5.26e-09	2.73e-08
ENSMUSG00000062939	Stat4	300.566	2.3907	5e-118	7.79e-116
ENSMUSG00000102037	Bcl2a1a	220.941	2.38902	1.59e-52	5.93e-51
ENSMUSG00000073145	Gm12000	4.66369	2.38787	0.000185489	0.000584122
ENSMUSG00000094796	BC147527	33.6025	2.38489	4.75e-16	4.16e-15
ENSMUSG00000108048	Gm43990	3.06541	2.38225	0.00353161	0.00905184
ENSMUSG00000078144	Capns2	13.1558	2.38163	8.2e-08	3.84e-07
ENSMUSG00000004359	Spic	23.6412	2.38153	2.49e-12	1.69e-11
ENSMUSG00000034570	Inpp5j	113.292	2.37867	1.18e-25	1.76e-24
ENSMUSG00000030830	Itgal	4390.4	2.37465	3.07e-108	3.97e-106
ENSMUSG00000028793	Rnf19b	2169.62	2.37447	1.43e-184	5.93e-182
ENSMUSG00000030786	Itgam	2032.17	2.37296	4.76e-28	7.85e-27
ENSMUSG00000083435	Gm15824	3.86043	2.37074	0.00252318	0.00663934
ENSMUSG00000108348	RP23-391I5.5	31.7637	2.36995	4.08e-23	5.41e-22
ENSMUSG00000037849	Gm4955	620.958	2.36874	1.06e-102	1.2e-100
ENSMUSG00000028459	Cd72	720.57	2.36547	2.39e-104	2.82e-102
ENSMUSG00000097352	C920009B18Rik	117.154	2.36478	1.43e-54	5.6e-53
ENSMUSG00000026271	Gpr35	501.084	2.36471	4.79e-91	4.08e-89
ENSMUSG00000062082	Cd200r4	107.762	2.36327	2.9e-43	8.25e-42
ENSMUSG00000026039	Sgol2a	102.224	2.36031	7.6e-45	2.26e-43
ENSMUSG00000034116	Vav1	1137.31	2.35903	3.38e-151	8.86e-149
ENSMUSG00000092216	Gm19345	6.21088	2.35685	0.000115009	0.000373071
ENSMUSG00000067212	H2-T23	9021.49	2.35611	4.93e-145	1.16e-142
ENSMUSG00000021423	Ly86	573.123	2.35535	2.24e-94	2.05e-92
ENSMUSG00000073529	F830208F22Rik	24.4919	2.35395	6.89e-08	3.24e-07
ENSMUSG00000094164	Ighv2-3	3.59728	2.35081	0.00309035	0.00799989
ENSMUSG00000006587	Snai3	17.3712	2.34865	4.01e-11	2.47e-10
ENSMUSG00000027654	Fam83d	53.4077	2.34692	4.1e-34	8.59e-33
ENSMUSG00000104340	Gm10522	1.95932	2.34218	0.0125599	0.0288781
ENSMUSG00000073902	Gm1966	1724.36	2.33898	9.34e-98	9.12e-96
ENSMUSG00000051457	Spn	1718.57	2.33586	1.46e-65	7.58e-64
ENSMUSG00000068252	Apol7b	10.1618	2.33137	0.000184882	0.00058243
ENSMUSG00000015950	Ncf1	1860.19	2.3309	5.29e-83	3.9e-81
ENSMUSG00000076666	Ighv14-4	9.19568	2.33014	0.00296386	0.00770127
ENSMUSG00000102975	Gm37347	17.9968	2.33009	0.00096794	0.00272492
ENSMUSG00000027699	Ect2	164.842	2.32865	4.25e-62	2.05e-60
ENSMUSG00000017830	Dhx58	626.497	2.32778	4.2e-158	1.23e-155
ENSMUSG00000025804	Ccr1	550.057	2.32613	8.23e-32	1.57e-30
ENSMUSG00000005667	Mthfd2	242.794	2.32325	1.12e-59	5.09e-58
ENSMUSG00000037731	Themis2	1438.53	2.32156	2.66e-83	1.96e-81
ENSMUSG00000002565	Scin	33.7588	2.31636	4.47e-18	4.45e-17
ENSMUSG00000047415	Gpr68	255.859	2.3144	4.59e-66	2.44e-64
ENSMUSG00000018899	Irf1	6847	2.31425	3e-219	2.26e-216
ENSMUSG00000082229	Nap1l2	6.77839	2.31264	0.000109308	0.000355922
ENSMUSG00000027347	Rasgrp1	704.791	2.31244	2.96e-124	5.11e-122
ENSMUSG00000006398	Cdc20	230.433	2.31163	3.76e-51	1.36e-49
ENSMUSG00000067341	H2-Eb2	123.892	2.30955	1.55e-48	5.15e-47
ENSMUSG00000049502	Dtx3l	3156.62	2.30853	0	1.1e-300
ENSMUSG00000042349	Ikbke	966.423	2.30425	3.55e-112	4.95e-110
ENSMUSG00000061100	Retnla	3946.99	2.30316	1.42e-11	9.07e-11
ENSMUSG00000062248	Cks2	101.189	2.2995	3.35e-37	7.88e-36
ENSMUSG00000039187	Fanci	76.427	2.29853	3.93e-38	9.52e-37
ENSMUSG00000060131	Atp8b4	524.855	2.29794	4.51e-65	2.31e-63
ENSMUSG00000032322	Pstpip1	500.496	2.29698	2.38e-84	1.81e-82
ENSMUSG00000026117	Zap70	354.956	2.29592	3.75e-68	2.07e-66
ENSMUSG00000064109	Hcst	56.8036	2.29553	4.2e-22	5.28e-21
ENSMUSG00000042002	Foxn4	30.0492	2.29329	2.12e-14	1.68e-13
ENSMUSG00000073705	Apitd1	20.1286	2.29255	3.4e-11	2.1e-10
ENSMUSG00000033027	Klrc3	3.25197	2.2892	0.00471014	0.0118052
ENSMUSG00000025422	Agap2	341.941	2.288	8.66e-68	4.78e-66
ENSMUSG00000054342	Kcnn4	264.234	2.28766	1.25e-48	4.17e-47
ENSMUSG00000071715	Ncf4	523.518	2.2843	1.27e-86	9.96e-85
ENSMUSG00000092556	Olfr755-ps1	5.79931	2.28379	0.000179688	0.000567864
ENSMUSG00000056116	H2-T22	4713.7	2.2816	1.21e-163	3.93e-161
ENSMUSG00000061232	H2-K1	42773.7	2.28128	4.72e-182	1.89e-179
ENSMUSG00000014543	Klra17	24.4312	2.27985	3.39e-07	1.49e-06
ENSMUSG00000037313	Tacc3	260.632	2.27893	3.57e-55	1.42e-53
ENSMUSG00000051439	Cd14	2569.6	2.27813	3.71e-22	4.69e-21
ENSMUSG00000103233	Gm37159	19.6346	2.277	4.06e-08	1.95e-07
ENSMUSG00000053541	Gm4759	144.303	2.27493	4.77e-22	5.98e-21
ENSMUSG00000044827	Tlr1	387.948	2.27087	6.6e-73	4.02e-71
ENSMUSG00000086184	Gm12764	4.06277	2.26761	0.00273297	0.00714458
ENSMUSG00000049037	Clec4a1	417.577	2.26729	3.31e-82	2.41e-80
ENSMUSG00000084353	Gm15452	5.08504	2.26699	0.0175369	0.0391081
ENSMUSG00000035273	Hpse	464.961	2.26693	4.84e-114	6.97e-112
ENSMUSG00000007080	Pole	212.21	2.26616	1.17e-56	4.9e-55
ENSMUSG00000042029	Ncapg2	293.416	2.2658	7.12e-72	4.25e-70
ENSMUSG00000049723	Mmp12	210.455	2.26466	1.69e-06	6.84e-06
ENSMUSG00000024334	H2-Oa	234.505	2.26404	2.89e-44	8.5e-43
ENSMUSG00000038209	Itln1	18.3357	2.26391	3.58e-05	0.000124435
ENSMUSG00000039748	Exo1	49.7822	2.2622	5.83e-23	7.67e-22
ENSMUSG00000047945	Marcksl1	1176.76	2.26016	1.37e-57	5.82e-56
ENSMUSG00000057191	AB124611	531.801	2.25844	3.51e-54	1.36e-52
ENSMUSG00000031662	Snx20	556.983	2.25577	1.18e-100	1.27e-98
ENSMUSG00000111623	Gm48303	2.54845	2.2537	0.0126281	0.0290174
ENSMUSG00000026829	Gbgt1	126.904	2.25312	1.32e-28	2.23e-27
ENSMUSG00000108112	RP24-491O6.1	30.8041	2.25073	0.00246443	0.00649643
ENSMUSG00000081219	Bambi-ps1	6.19094	2.24996	0.000928054	0.00262093
ENSMUSG00000076480	Trbv29	7.96663	2.24802	5.57e-06	2.13e-05
ENSMUSG00000086839	Gm11973	3.17312	2.24239	0.0108254	0.0252398
ENSMUSG00000073208	Speer4c	34.3171	2.24009	7.44e-15	6.08e-14
ENSMUSG00000020407	Upp1	685.102	2.23731	5.44e-37	1.27e-35
ENSMUSG00000033220	Rac2	2120.76	2.22997	2.05e-146	4.91e-144
ENSMUSG00000024610	Cd74	53343.1	2.22628	1.07e-81	7.65e-80
ENSMUSG00000021624	Cd180	615.431	2.22418	3.32e-70	1.92e-68
ENSMUSG00000031262	Cenpi	57.7832	2.22396	1.7e-28	2.85e-27
ENSMUSG00000036594	H2-Aa	18669.9	2.22356	3.3e-78	2.22e-76
ENSMUSG00000076475	Trbv19	15.0199	2.22035	4.43e-06	1.71e-05
ENSMUSG00000095609	Gm21188	11.5084	2.21989	2.18e-06	8.72e-06
ENSMUSG00000087256	Gm15990	8.30717	2.21923	5.52e-06	2.11e-05
ENSMUSG00000069273	Hist1h3e	4.38362	2.21886	0.004603	0.0115518
ENSMUSG00000061972	Olfr99	23.6832	2.21881	3.38e-11	2.1e-10
ENSMUSG00000050107	Gsg2	100.734	2.21786	2.84e-47	9.1e-46
ENSMUSG00000027544	Nfatc2	540.068	2.21526	1.67e-130	3.23e-128
ENSMUSG00000020572	Nampt	3354.62	2.21519	1.13e-173	3.89e-171
ENSMUSG00000019832	Rab32	679.443	2.21283	1.16e-67	6.4e-66
ENSMUSG00000080917	Gm15925	3.06088	2.21279	0.0143207	0.0325004
ENSMUSG00000060802	B2m	33419.2	2.21086	1.72e-137	3.7e-135
ENSMUSG00000046295	Ankle1	51.2058	2.20989	8.04e-21	9.48e-20
ENSMUSG00000029919	Hpgds	147.264	2.20847	7.22e-40	1.85e-38
ENSMUSG00000033777	Tlr13	721.699	2.20444	3.05e-34	6.41e-33
ENSMUSG00000023132	Gzma	693.941	2.20385	6.76e-36	1.52e-34
ENSMUSG00000004730	Adgre1	1101.97	2.20285	3.86e-87	3.05e-85
ENSMUSG00000085525	Gm13166	8.56572	2.20049	4.04e-05	0.000139514
ENSMUSG00000037466	4930427A07Rik	99.3992	2.19917	5.2e-28	8.56e-27
ENSMUSG00000076476	Trbv20	3.13527	2.19895	0.00720037	0.0174054
ENSMUSG00000046993	Gm5637	2.15554	2.19891	0.0220954	0.0479419
ENSMUSG00000079722	Ttll2	2.62398	2.19599	0.0214832	0.0467532
ENSMUSG00000028602	Tnfrsf8	33.594	2.19589	1.01e-17	9.89e-17
ENSMUSG00000047293	Gpr15	13.6084	2.19409	1.99e-06	7.98e-06
ENSMUSG00000036469	March1	529.422	2.19208	2.35e-57	9.99e-56
ENSMUSG00000015981	Stk32c	53.6048	2.19049	2.33e-23	3.13e-22
ENSMUSG00000084153	Gm12186	2.55233	2.18877	0.0174128	0.0388555
ENSMUSG00000108059	Gm44369	3.95845	2.1854	0.00573849	0.0141463
ENSMUSG00000005410	Mcm5	508.682	2.18427	2.25e-75	1.43e-73
ENSMUSG00000078796	Zfp541	2.88418	2.18394	0.0223177	0.0483706
ENSMUSG00000098292	Gm27194	2.93733	2.1834	0.0137578	0.0313545
ENSMUSG00000087107	AI662270	455.995	2.18038	1.01e-77	6.7e-76
ENSMUSG00000021298	Gpr132	533.136	2.18038	1.3e-111	1.77e-109
ENSMUSG00000066684	Pilrb1	168.015	2.17805	6.96e-32	1.34e-30
ENSMUSG00000058755	Osm	119.222	2.17439	1.08e-13	8.13e-13
ENSMUSG00000037649	H2-DMa	1903.47	2.17196	3.68e-84	2.77e-82
ENSMUSG00000103747	Gm38236	9.82883	2.1716	7.82e-05	0.000259755
ENSMUSG00000036931	Nfkbid	243.247	2.16714	2.58e-34	5.44e-33
ENSMUSG00000086718	Gm16069	3.1253	2.16665	0.00800646	0.0191606
ENSMUSG00000024300	Myo1f	1850.45	2.16566	1.62e-65	8.42e-64
ENSMUSG00000030921	Trim30a	2076.26	2.16345	3.23e-149	8.2e-147
ENSMUSG00000104509	Gm33994	2.72345	2.16332	0.00931947	0.0220402
ENSMUSG00000051235	Gen1	65.1245	2.16009	1.17e-26	1.83e-25
ENSMUSG00000051998	Lax1	248.979	2.15594	1.37e-59	6.16e-58
ENSMUSG00000082419	Gm11425	14.3576	2.15233	3.88e-07	1.7e-06
ENSMUSG00000067642	Adgrf3	13.3963	2.1507	1.51e-08	7.56e-08
ENSMUSG00000074476	Spc24	79.2803	2.14686	5.68e-33	1.14e-31
ENSMUSG00000062488	Ifit3b	796.151	2.14403	1.01e-63	4.98e-62
ENSMUSG00000039193	Nlrc4	148.373	2.14315	8.93e-36	1.99e-34
ENSMUSG00000024737	Slc15a3	1217.95	2.14265	5.68e-97	5.44e-95
ENSMUSG00000026395	Ptprc	6273.01	2.14254	1.41e-88	1.15e-86
ENSMUSG00000022026	Olfm4	17.9654	2.14208	0.00058991	0.00172262
ENSMUSG00000043807	Ly6g5b	28.9241	2.14131	9.35e-12	6.07e-11
ENSMUSG00000033355	Rtp4	1136.91	2.13505	4.59e-106	5.77e-104
ENSMUSG00000020120	Plek	3141.8	2.13493	3.34e-64	1.67e-62
ENSMUSG00000015355	Cd48	576.329	2.13409	2.11e-64	1.06e-62
ENSMUSG00000041193	Pla2g5	15.1708	2.13288	2e-07	9e-07
ENSMUSG00000099025	Gm27162	3.28165	2.13163	0.0115184	0.026693
ENSMUSG00000111690	Gm48720	4.61162	2.13121	0.000539347	0.00158463
ENSMUSG00000091438	Gm17088	3.64184	2.13085	0.00326084	0.00840803
ENSMUSG00000078945	Naip2	631.052	2.12982	3.07e-52	1.14e-50
ENSMUSG00000098814	Igkv19-93	39.3731	2.12967	0.00988263	0.0232418
ENSMUSG00000113010	Gm34084	14.3038	2.12792	2.78e-07	1.23e-06
ENSMUSG00000030769	Slc5a11	3.97137	2.12753	0.00261429	0.00686096
ENSMUSG00000028599	Tnfrsf1b	3040.8	2.12684	6.15e-65	3.14e-63
ENSMUSG00000052142	Rasal3	819.14	2.12508	2.26e-105	2.77e-103
ENSMUSG00000034311	Kif4	161.455	2.12482	1.76e-58	7.71e-57
ENSMUSG00000095565	Ighv2-9-1	3.32983	2.12346	0.0174906	0.0390189
ENSMUSG00000001020	S100a4	655.118	2.12243	2.04e-28	3.41e-27
ENSMUSG00000024424	Ttc39c	225.148	2.12209	1.99e-72	1.2e-70
ENSMUSG00000031165	Was	484.751	2.12158	2.32e-74	1.45e-72
ENSMUSG00000045273	Cenph	26.3959	2.12108	8.55e-12	5.57e-11
ENSMUSG00000111069	Gm48646	2.5485	2.12093	0.0213358	0.0464654
ENSMUSG00000070732	Rbm44	7.39105	2.12033	3.05e-05	0.00010694
ENSMUSG00000028702	Rad54l	143.043	2.11717	3.09e-30	5.57e-29
ENSMUSG00000070327	Rnf213	15772.4	2.11117	6.8e-160	2.02e-157
ENSMUSG00000035105	Egln3	115.392	2.11097	6.35e-13	4.49e-12
ENSMUSG00000070000	Fcho1	328.781	2.11077	1.08e-61	5.13e-60
ENSMUSG00000085109	Gm15356	10.0785	2.10873	0.000602614	0.00175745
ENSMUSG00000051220	Ercc6l	87.9321	2.1086	9.8e-38	2.35e-36
ENSMUSG00000099583	Hist1h3d	7.45201	2.10459	0.000172939	0.000548484
ENSMUSG00000103734	Gm37651	9.58985	2.10356	0.0002829	0.000866869
ENSMUSG00000001281	Itgb7	1442.57	2.10304	2.3e-117	3.5e-115
ENSMUSG00000032113	Chek1	44.3647	2.09905	1.58e-21	1.94e-20
ENSMUSG00000033538	Casp4	680.921	2.09838	3.36e-70	1.93e-68
ENSMUSG00000098322	5830468F06Rik	7.80703	2.09569	2.33e-05	8.27e-05
ENSMUSG00000024590	Lmnb1	782.436	2.09546	8.33e-103	9.47e-101
ENSMUSG00000022906	Parp9	2321.62	2.09534	3.25e-297	6.22e-294
ENSMUSG00000086109	Gm13391	2.21965	2.09471	0.0113204	0.0262806
ENSMUSG00000111928	Gm48082	5.50879	2.09316	0.000270162	0.000830187
ENSMUSG00000105512	Gm43714	7.11633	2.09178	0.000100204	0.00032752
ENSMUSG00000090939	Gm17147	3.2717	2.09052	0.0105929	0.0247392
ENSMUSG00000020732	Rab37	85.4024	2.0904	5.76e-33	1.15e-31
ENSMUSG00000039981	Zc3h12d	259.32	2.08846	1.29e-52	4.84e-51
ENSMUSG00000040084	Bub1b	330.376	2.08844	8.67e-82	6.22e-80
ENSMUSG00000040747	Cd53	1370.14	2.08669	5.22e-92	4.56e-90
ENSMUSG00000032400	Zwilch	83.0908	2.08618	7.39e-24	1.02e-22
ENSMUSG00000067455	Hist1h4j	5.60554	2.08502	0.00370707	0.00946941
ENSMUSG00000067121	Gm7027	4.63621	2.08471	0.00485954	0.0121491
ENSMUSG00000014782	Plekhg4	36.8261	2.08408	1.63e-11	1.04e-10
ENSMUSG00000027220	Syt13	12.6239	2.08094	2.64e-05	9.31e-05
ENSMUSG00000026630	Batf3	59.1753	2.07942	1.67e-19	1.82e-18
ENSMUSG00000108176	Gm43965	3.71694	2.0792	0.00645265	0.0157446
ENSMUSG00000039682	Lap3	1590.08	2.07798	5.15e-179	1.88e-176
ENSMUSG00000020901	Pik3r5	872.466	2.07715	5.12e-67	2.78e-65
ENSMUSG00000079017	Ifi27l2a	1176.03	2.07655	1.26e-54	4.93e-53
ENSMUSG00000041515	Irf8	2578.61	2.07473	4.83e-196	2.73e-193
ENSMUSG00000028613	Lrp8	107.232	2.07417	3.44e-49	1.17e-47
ENSMUSG00000096883	Shisa8	8.2148	2.07338	3.01e-05	0.000105661
ENSMUSG00000038352	Arl5c	255.134	2.07262	2.39e-57	1.01e-55
ENSMUSG00000055994	Nod2	399.53	2.07235	1.57e-82	1.15e-80
ENSMUSG00000029082	Bst1	1007.18	2.07198	2.91e-47	9.29e-46
ENSMUSG00000049871	Nlrc3	346.245	2.07186	1.39e-83	1.04e-81
ENSMUSG00000070031	Sp140	1230.02	2.06982	1.71e-116	2.58e-114
ENSMUSG00000094525	Trbv12-2	5.80938	2.06972	0.000283943	0.000869852
ENSMUSG00000043263	Pyhin1	1090.76	2.06846	8.73e-112	1.2e-109
ENSMUSG00000027639	Samhd1	14887.6	2.0681	2.27e-258	2.57e-255
ENSMUSG00000026656	Fcgr2b	1258.37	2.06673	4.02e-44	1.18e-42
ENSMUSG00000063611	Gm10134	13.8302	2.06668	2.36e-06	9.43e-06
ENSMUSG00000056025	Clca3a1	232.34	2.06494	4.89e-09	2.55e-08
ENSMUSG00000027379	Bub1	125.618	2.06385	4.31e-28	7.13e-27
ENSMUSG00000018774	Cd68	1385.77	2.06382	1.25e-59	5.65e-58
ENSMUSG00000076472	Trbv15	11.4585	2.06338	1.06e-05	3.91e-05
ENSMUSG00000032089	Il10ra	1314.39	2.06261	1.13e-69	6.44e-68
ENSMUSG00000032487	Ptgs2	1080.14	2.06258	2.63e-47	8.46e-46
ENSMUSG00000075266	Cenpw	25.4393	2.0591	1.37e-12	9.54e-12
ENSMUSG00000026429	Ube2t	54.0834	2.05877	4.46e-23	5.91e-22
ENSMUSG00000028931	Kcnab2	580.022	2.05824	2.3e-79	1.57e-77
ENSMUSG00000033880	Lgals3bp	6198.55	2.05713	3.23e-189	1.44e-186
ENSMUSG00000050350	Gpr18	150.073	2.05639	6.66e-50	2.31e-48
ENSMUSG00000110141	Gm45684	17.8715	2.05609	4.69e-09	2.45e-08
ENSMUSG00000054717	Hmgb2	1242.29	2.05592	4.72e-88	3.79e-86
ENSMUSG00000104823	Gm43182	9.59905	2.05504	0.00392849	0.00998482
ENSMUSG00000073409	H2-Q6	7082.28	2.05259	1.94e-68	1.08e-66
ENSMUSG00000041219	Arhgap11a	388.022	2.05174	5.63e-54	2.17e-52
ENSMUSG00000096594	Igkv8-19	5.70884	2.05141	0.0189964	0.0419573
ENSMUSG00000049093	Il23r	20.2482	2.0514	7.74e-08	3.63e-07
ENSMUSG00000031838	Ifi30	1777.05	2.05092	1.09e-101	1.19e-99
ENSMUSG00000074115	Saa1	19.6528	2.04876	0.000265749	0.00081753
ENSMUSG00000085894	Gm15832	130.732	2.04756	4.21e-29	7.19e-28
ENSMUSG00000034422	Parp14	7684.58	2.04737	0	1.1e-300
ENSMUSG00000022439	Parvg	552.002	2.04612	2.88e-73	1.77e-71
ENSMUSG00000052160	Pld4	1764.45	2.0454	1.36e-88	1.11e-86
ENSMUSG00000097134	1110002J07Rik	6.45401	2.04466	0.000165293	0.000525439
ENSMUSG00000030156	Cd69	206.956	2.04135	1.1e-39	2.82e-38
ENSMUSG00000092349	Platr17	5.48912	2.0404	0.000974176	0.00274061
ENSMUSG00000087362	Gm13710	3.1574	2.03904	0.00795208	0.0190451
ENSMUSG00000096292	Gm2666	5.63165	2.03804	0.000861768	0.00244705
ENSMUSG00000102714	Gm37618	4.81734	2.03787	0.00250565	0.00659686
ENSMUSG00000056130	Ticam2	131.437	2.03751	9.5e-24	1.3e-22
ENSMUSG00000062393	Dgkk	2.90549	2.03734	0.0143293	0.0325142
ENSMUSG00000032688	Malt1	1549.96	2.03537	3.07e-74	1.91e-72
ENSMUSG00000021997	Lrrc63	11.9981	2.03494	3.56e-07	1.56e-06
ENSMUSG00000055413	H2-Q5	975.036	2.03476	1.11e-105	1.36e-103
ENSMUSG00000030220	Arhgdib	2860.37	2.03131	3.4e-100	3.61e-98
ENSMUSG00000033508	Asprv1	241.069	2.03122	0.000135762	0.000436413
ENSMUSG00000095788	Sirpb1a	124.05	2.03103	7.02e-28	1.15e-26
ENSMUSG00000037860	Aim2	288.933	2.02978	1.84e-70	1.07e-68
ENSMUSG00000078502	Gm13212	53.8076	2.02693	7.53e-18	7.4e-17
ENSMUSG00000099757	BE692007	346.336	2.02658	2.24e-71	1.33e-69
ENSMUSG00000070605	Gm13251	68.6404	2.02529	1.12e-23	1.52e-22
ENSMUSG00000067591	Klra3	11.417	2.02383	4.82e-07	2.09e-06
ENSMUSG00000024301	Kifc5b	52.3829	2.02254	5.83e-27	9.16e-26
ENSMUSG00000102055	Gm28913	14.5859	2.01787	4.19e-09	2.19e-08
ENSMUSG00000090881	Gm6904	9.30418	2.01525	1.84e-05	6.61e-05
ENSMUSG00000092261	Gm20519	4.21804	2.01408	0.00239307	0.00632236
ENSMUSG00000085531	Slc36a3os	4.78956	2.01312	0.00206394	0.00550691
ENSMUSG00000001348	Acp5	739.005	2.01307	1.81e-60	8.33e-59
ENSMUSG00000062510	Nsl1	72.2871	2.00968	6.43e-32	1.24e-30
ENSMUSG00000040528	Milr1	147.748	2.00945	4.82e-37	1.13e-35
ENSMUSG00000046245	Pilra	529.69	2.00865	1.89e-33	3.88e-32
ENSMUSG00000000486	Sept1	601.632	2.00781	3.51e-84	2.65e-82
ENSMUSG00000031304	Il2rg	2799.28	2.00776	2.05e-171	7e-169
ENSMUSG00000020089	Ppa1	591.579	2.00348	2.96e-151	7.84e-149
ENSMUSG00000097457	2310031A07Rik	14.2655	2.00322	5.88e-07	2.52e-06
ENSMUSG00000018920	Cxcl16	3093.78	2.00306	2.93e-127	5.49e-125
ENSMUSG00000022372	Sla	1219.89	2.0023	2.53e-75	1.6e-73
ENSMUSG00000039264	Gimap3	1137.06	2.00154	2.81e-85	2.16e-83
ENSMUSG00000005763	Cd247	362.711	2.00121	4.16e-64	2.08e-62
ENSMUSG00000104488	Gm38062	7.07777	2.00028	0.000808251	0.0023056
ENSMUSG00000049734	Trex1	490.448	1.99938	6.25e-100	6.51e-98
ENSMUSG00000068744	Psrc1	79.2574	1.9978	1.52e-30	2.76e-29
ENSMUSG00000041449	Serpina3h	45.9299	1.99659	2.13e-14	1.69e-13
ENSMUSG00000073008	Gpr174	98.1301	1.99605	3.71e-33	7.5e-32
ENSMUSG00000024339	Tap2	3881.05	1.99299	3.66e-205	2.33e-202
ENSMUSG00000074677	Sirpb1c	428.538	1.99189	2.39e-44	7.04e-43
ENSMUSG00000030560	Ctsc	9158.29	1.99092	5.47e-94	4.96e-92
ENSMUSG00000098090	2700099C18Rik	41.7899	1.99037	1.45e-18	1.5e-17
ENSMUSG00000109036	RP24-417N13.7	35.8687	1.9896	1.96e-13	1.46e-12
ENSMUSG00000045826	Ptprcap	273.482	1.98843	1.17e-46	3.67e-45
ENSMUSG00000046718	Bst2	2042.02	1.98664	3.27e-77	2.16e-75
ENSMUSG00000051498	Tlr6	157.075	1.98611	5.96e-28	9.79e-27
ENSMUSG00000070501	BC094916	71.1795	1.98474	1.75e-29	3.05e-28
ENSMUSG00000028262	Clca3a2	5.51888	1.98402	0.00602739	0.0147882
ENSMUSG00000024786	1700123I01Rik	28.0831	1.98384	4.16e-13	2.99e-12
ENSMUSG00000021109	Hif1a	2571.51	1.98282	1.53e-163	4.82e-161
ENSMUSG00000032327	Stra6	13.4089	1.98187	2.2e-05	7.84e-05
ENSMUSG00000079197	Psme2	2842.66	1.98166	1.27e-144	2.95e-142
ENSMUSG00000109807	Gm45244	23.8213	1.98085	2.29e-08	1.13e-07
ENSMUSG00000020573	Pik3cg	603.118	1.97851	3.25e-58	1.42e-56
ENSMUSG00000024399	Ltb	557.072	1.97804	1.73e-48	5.75e-47
ENSMUSG00000037033	Clca3b	29.9392	1.97666	1.81e-07	8.2e-07
ENSMUSG00000079298	Klrb1b	201.161	1.97571	5.92e-24	8.16e-23
ENSMUSG00000025429	Pstpip2	174.409	1.97466	3.67e-27	5.81e-26
ENSMUSG00000032254	Kif23	248.08	1.97405	1.7e-55	6.85e-54
ENSMUSG00000026779	Mastl	64.117	1.97285	1.26e-20	1.47e-19
ENSMUSG00000103546	Gm37666	14.3966	1.97149	3.35e-06	1.31e-05
ENSMUSG00000018919	Tm4sf5	9.98473	1.96972	0.00020457	0.000639919
ENSMUSG00000082154	Gm16464	26.1253	1.96935	6.41e-07	2.74e-06
ENSMUSG00000104667	Gm4961	2.5335	1.96812	0.0226425	0.0490233
ENSMUSG00000020185	E2f7	120.59	1.96811	7e-28	1.15e-26
ENSMUSG00000110914	Gm48611	19.333	1.96743	1.29e-05	4.74e-05
ENSMUSG00000033470	Cysltr2	72.5327	1.9663	2.95e-23	3.95e-22
ENSMUSG00000005413	Hmox1	1520.75	1.96554	2.25e-40	5.87e-39
ENSMUSG00000040751	Lat2	304.658	1.96479	1.8e-77	1.19e-75
ENSMUSG00000019850	Tnfaip3	1824.64	1.96449	8.98e-58	3.85e-56
ENSMUSG00000039942	Ptger4	245.463	1.96349	4.74e-45	1.43e-43
ENSMUSG00000029771	Irf5	998.88	1.96276	3e-56	1.23e-54
ENSMUSG00000097519	4930558J18Rik	2.52858	1.96167	0.0170487	0.0381117
ENSMUSG00000035929	H2-Q4	8728.51	1.96118	1.68e-91	1.46e-89
ENSMUSG00000034266	Batf	183.477	1.96025	1.39e-49	4.81e-48
ENSMUSG00000042498	D330045A20Rik	12.4672	1.95898	7.96e-07	3.36e-06
ENSMUSG00000017499	Cdc6	90.1648	1.9577	3.19e-30	5.73e-29
ENSMUSG00000074892	B3galt5	5.78479	1.95731	0.00215172	0.00572358
ENSMUSG00000058624	Gda	1847.25	1.95549	5e-51	1.79e-49
ENSMUSG00000079547	H2-DMb1	2050.63	1.95514	1.66e-87	1.32e-85
ENSMUSG00000028312	Smc2	451.177	1.95477	2.64e-85	2.04e-83
ENSMUSG00000034792	Gna15	161.73	1.95309	2.86e-44	8.41e-43
ENSMUSG00000016206	H2-M3	632.851	1.9524	2.29e-133	4.6e-131
ENSMUSG00000026196	Bard1	101.468	1.94938	2.66e-37	6.31e-36
ENSMUSG00000022021	Diaph3	130.433	1.94847	5.62e-30	9.97e-29
ENSMUSG00000031897	Psmb10	1781.73	1.9483	1.52e-154	4.22e-152
ENSMUSG00000062345	Serpinb2	32.493	1.94798	1.4e-05	5.09e-05
ENSMUSG00000000628	Hk2	1115.37	1.9433	1.14e-70	6.67e-69
ENSMUSG00000044966	Fbxo48	22.0313	1.94099	7.98e-11	4.83e-10
ENSMUSG00000091844	Gm8251	3.55137	1.94091	0.00352152	0.00902784
ENSMUSG00000054520	Sh3bp2	819.495	1.94056	2.23e-79	1.53e-77
ENSMUSG00000026417	Pigr	6323.58	1.93846	1.17e-42	3.24e-41
ENSMUSG00000030793	Pycard	441.082	1.93742	5.38e-91	4.57e-89
ENSMUSG00000095574	Trbv12-1	4.65693	1.93234	0.000896296	0.00253872
ENSMUSG00000079491	H2-T10	284.272	1.93186	4.29e-91	3.67e-89
ENSMUSG00000017861	Mybl2	128.341	1.9306	4.37e-42	1.19e-40
ENSMUSG00000104728	Gm42462	15.6889	1.93029	7.54e-05	0.000250798
ENSMUSG00000067599	Klra7	41.4512	1.92927	2.69e-14	2.12e-13
ENSMUSG00000079022	Col22a1	14.8893	1.92925	5.21e-08	2.48e-07
ENSMUSG00000006179	Prss16	8.90603	1.9289	1.08e-05	3.99e-05
ENSMUSG00000083649	Rasl2-9	3.27729	1.92354	0.00786861	0.0188706
ENSMUSG00000028044	Cks1b	157.262	1.92265	7.21e-47	2.28e-45
ENSMUSG00000031756	Cenpn	56.8117	1.92264	7.83e-25	1.13e-23
ENSMUSG00000047180	Neurl3	1857.26	1.92047	5.83e-82	4.22e-80
ENSMUSG00000052336	Cx3cr1	895.674	1.91885	1.04e-66	5.62e-65
ENSMUSG00000041907	Gpr45	3.18897	1.91233	0.00684565	0.0166309
ENSMUSG00000044724	Gpr152	14.9769	1.91111	7.21e-07	3.06e-06
ENSMUSG00000033450	Tagap	667.044	1.90901	6.31e-46	1.93e-44
ENSMUSG00000025161	Slc16a3	774.294	1.90852	2.65e-34	5.56e-33
ENSMUSG00000029366	Dck	421.429	1.90844	2.57e-61	1.22e-59
ENSMUSG00000057596	Trim30d	789.172	1.90831	1.6e-93	1.44e-91
ENSMUSG00000053175	Bcl3	762.268	1.90807	4.23e-57	1.78e-55
ENSMUSG00000031827	Cotl1	2643.83	1.90526	1.12e-75	7.18e-74
ENSMUSG00000045751	Mms22l	104.397	1.90428	4.85e-38	1.17e-36
ENSMUSG00000024164	C3	53678	1.90408	4.05e-59	1.8e-57
ENSMUSG00000048621	Gm6377	45.6406	1.90351	8.09e-20	8.97e-19
ENSMUSG00000072980	Oip5	24.7651	1.90321	8.58e-11	5.17e-10
ENSMUSG00000004266	Ptpn6	2225.14	1.90301	2.97e-101	3.22e-99
ENSMUSG00000052736	Klrc2	49.3336	1.90237	5.39e-14	4.15e-13
ENSMUSG00000108155	Gm44443	6.47757	1.90092	0.00102086	0.00286387
ENSMUSG00000002297	Dbf4	175.718	1.90046	1.47e-56	6.1e-55
ENSMUSG00000022945	Chaf1b	122.279	1.90004	3.36e-41	8.97e-40
ENSMUSG00000079853	Klra1	13.568	1.8968	1.5e-06	6.13e-06
ENSMUSG00000005465	Il27ra	319.829	1.89549	1.27e-51	4.68e-50
ENSMUSG00000028064	Sema4a	1765.81	1.89458	1.02e-94	9.41e-93
ENSMUSG00000092471	Cyp21a2-ps	4.76073	1.89188	0.00359745	0.00920922
ENSMUSG00000025058	5430427O19Rik	92.3592	1.89064	1.3e-34	2.77e-33
ENSMUSG00000017652	Cd40	622.606	1.88976	8.76e-91	7.39e-89
ENSMUSG00000044583	Tlr7	381.273	1.88733	4.07e-40	1.06e-38
ENSMUSG00000005233	Spc25	92.7346	1.88532	7.48e-26	1.12e-24
ENSMUSG00000054892	Txk	131.398	1.88495	3.83e-38	9.3e-37
ENSMUSG00000068245	Phf11d	1281.09	1.88494	3.21e-131	6.34e-129
ENSMUSG00000031125	3830403N18Rik	4.08679	1.88362	0.00466189	0.0116913
ENSMUSG00000040033	Stat2	3521.54	1.88202	7.21e-217	5.28e-214
ENSMUSG00000112478	Gm47761	120.292	1.87774	1.83e-10	1.08e-09
ENSMUSG00000102662	Gm38377	23.5179	1.87462	2.51e-07	1.12e-06
ENSMUSG00000029298	Gbp9	4645.18	1.87452	8.98e-121	1.45e-118
ENSMUSG00000022652	Morc1	11.0035	1.87334	4.72e-06	1.82e-05
ENSMUSG00000051354	Samd3	42.0452	1.87009	4.77e-17	4.49e-16
ENSMUSG00000033227	Wnt6	11.3617	1.86776	1.8e-05	6.47e-05
ENSMUSG00000051735	Rinl	750.669	1.86718	7.54e-85	5.77e-83
ENSMUSG00000028212	Ccne2	57.0439	1.86611	7.69e-17	7.12e-16
ENSMUSG00000032586	Traip	47.9069	1.86604	4.68e-13	3.35e-12
ENSMUSG00000048163	Selplg	1806.84	1.86128	2.83e-63	1.39e-61
ENSMUSG00000026390	Marco	345.813	1.85879	3.91e-11	2.41e-10
ENSMUSG00000081512	Gm15821	88.0365	1.85808	1.27e-27	2.06e-26
ENSMUSG00000021384	Susd3	116.513	1.85577	2.99e-32	5.85e-31
ENSMUSG00000034107	Ano7	9.13808	1.8534	3.87e-05	0.000133636
ENSMUSG00000037997	Parp11	876.225	1.85333	5.73e-198	3.48e-195
ENSMUSG00000020143	Dock2	2189.33	1.85218	7.63e-74	4.74e-72
ENSMUSG00000042351	Grap2	492.689	1.84911	2.34e-51	8.51e-50
ENSMUSG00000040483	Xaf1	1267.9	1.8478	8.43e-141	1.84e-138
ENSMUSG00000105866	Gm6745	3.44832	1.84767	0.0200167	0.0439419
ENSMUSG00000050359	Sprr1a	67.5814	1.84733	0.000193859	0.000608862
ENSMUSG00000006519	Cyba	2194.47	1.84699	7.98e-93	7.1e-91
ENSMUSG00000022876	Samsn1	367.781	1.84652	2.64e-32	5.2e-31
ENSMUSG00000059657	Stfa2l1	48.7622	1.84605	0.000315037	0.000957452
ENSMUSG00000036412	Arsi	73.6187	1.84481	4.29e-24	5.94e-23
ENSMUSG00000091387	Gcnt4	9.78541	1.84444	0.000154341	0.000493141
ENSMUSG00000026764	Kif5c	49.982	1.84342	1.55e-20	1.79e-19
ENSMUSG00000027454	Gins1	38.911	1.84299	1.54e-14	1.23e-13
ENSMUSG00000019987	Arg1	82.3412	1.84173	0.000511521	0.00150929
ENSMUSG00000021211	Akr1c12	14.2674	1.84164	1.42e-06	5.82e-06
ENSMUSG00000022488	Nckap1l	2249.8	1.84139	2.7e-68	1.5e-66
ENSMUSG00000081665	Gm15922	119.047	1.84097	3.38e-14	2.65e-13
ENSMUSG00000048234	Rnf149	1140.63	1.84009	2.26e-46	6.99e-45
ENSMUSG00000018654	Ikzf1	1335.62	1.83928	2.92e-94	2.67e-92
ENSMUSG00000018008	Cyth4	1447.23	1.83893	5.11e-73	3.13e-71
ENSMUSG00000016256	Ctsz	4199.84	1.83867	4.1e-89	3.38e-87
ENSMUSG00000094076	Gm4767	7.11468	1.83838	0.00520342	0.0129284
ENSMUSG00000021591	Glrx	1120.06	1.83695	1.46e-35	3.22e-34
ENSMUSG00000086717	Gm15655	10.6085	1.83634	0.01184	0.027367
ENSMUSG00000064065	Ipcef1	291.724	1.83486	9.19e-64	4.56e-62
ENSMUSG00000036814	Slc6a20a	218.057	1.83486	5.39e-31	9.99e-30
ENSMUSG00000026979	Psd4	1197.56	1.83326	1.65e-94	1.52e-92
ENSMUSG00000037202	Prf1	223.673	1.8318	7.99e-21	9.44e-20
ENSMUSG00000070034	Sp110	1676.53	1.83152	2.68e-180	1.04e-177
ENSMUSG00000053395	Cacng8	9.03896	1.82887	2.56e-05	9.05e-05
ENSMUSG00000034023	Fancd2	91.4656	1.82804	9.74e-39	2.4e-37
ENSMUSG00000038252	Ncapd2	632.311	1.8271	3.57e-59	1.59e-57
ENSMUSG00000000028	Cdc45	101.28	1.82683	1.52e-41	4.07e-40
ENSMUSG00000038213	Tapbpl	1574.58	1.82628	2e-250	2.07e-247
ENSMUSG00000018168	Ikzf3	765.623	1.82424	5.82e-41	1.54e-39
ENSMUSG00000030579	Tyrobp	1825.64	1.82177	3.64e-53	1.37e-51
ENSMUSG00000030674	Qprt	23.3754	1.81821	7.84e-08	3.67e-07
ENSMUSG00000036587	Fut7	25.0521	1.81762	1.03e-08	5.19e-08
ENSMUSG00000022102	Dok2	269.48	1.81741	1.06e-68	5.98e-67
ENSMUSG00000004952	Rasa4	790.449	1.81604	1.41e-87	1.13e-85
ENSMUSG00000034317	Trim59	176.297	1.81579	5.63e-36	1.27e-34
ENSMUSG00000041754	Trem3	75.0628	1.81482	1.19e-12	8.29e-12
ENSMUSG00000074419	Gm15448	26.5777	1.81327	1.85e-07	8.38e-07
ENSMUSG00000028480	Glipr2	1209.54	1.813	2.28e-62	1.11e-60
ENSMUSG00000040829	Zmynd15	522.588	1.81288	2.46e-75	1.56e-73
ENSMUSG00000109408	RP23-25M3.6	236.317	1.8128	7.88e-24	1.08e-22
ENSMUSG00000038128	Camk4	173.036	1.8094	9.81e-51	3.51e-49
ENSMUSG00000083161	Gm11427	64.8931	1.80842	2.89e-20	3.29e-19
ENSMUSG00000110631	Gm42047	1316.84	1.80511	3.44e-09	1.81e-08
ENSMUSG00000112808	Gm4739	222.699	1.80411	5.06e-40	1.31e-38
ENSMUSG00000073407	Gm6034	9.16472	1.80405	0.000402866	0.00120569
ENSMUSG00000029377	Ereg	54.8656	1.80394	7.05e-05	0.000235423
ENSMUSG00000017724	Etv4	20.2754	1.80351	4.15e-06	1.61e-05
ENSMUSG00000099398	Ms4a14	61.1665	1.8018	8.37e-23	1.09e-21
ENSMUSG00000110245	Gm20100	40.4758	1.7998	3.55e-12	2.39e-11
ENSMUSG00000091144	Phf11c	106.946	1.7986	5.64e-29	9.61e-28
ENSMUSG00000021998	Lcp1	10654.5	1.79828	9.68e-99	9.8e-97
ENSMUSG00000027009	Itga4	2479.82	1.79702	2.7e-63	1.33e-61
ENSMUSG00000053113	Socs3	2104.51	1.79653	6.13e-57	2.57e-55
ENSMUSG00000030154	Klrb1f	42.1281	1.79617	2.95e-12	2e-11
ENSMUSG00000045094	Arhgef37	108.017	1.79478	2.95e-19	3.17e-18
ENSMUSG00000091191	Gm17334	138.281	1.79403	3.64e-32	7.08e-31
ENSMUSG00000109669	Gm45472	10.7575	1.7925	2.77e-05	9.75e-05
ENSMUSG00000084289	Gm6977	6.42509	1.79247	0.00128314	0.00354297
ENSMUSG00000034947	Tmem106a	779.254	1.79213	5.82e-146	1.38e-143
ENSMUSG00000027078	Ube2l6	1545.57	1.79202	2.14e-96	2.03e-94
ENSMUSG00000070291	Ddx43	6.43608	1.79184	0.00183864	0.00494948
ENSMUSG00000079685	Ulbp1	208.801	1.79051	2.06e-39	5.22e-38
ENSMUSG00000029910	Mad2l1	257.076	1.78889	1.17e-59	5.29e-58
ENSMUSG00000024660	Incenp	467.052	1.78817	1.7e-70	9.92e-69
ENSMUSG00000072844	G530011O06Rik	94.9574	1.78628	3.21e-07	1.42e-06
ENSMUSG00000112234	Gm48427	6.77022	1.78556	0.0036325	0.00929036
ENSMUSG00000024308	Tapbp	10717.3	1.78351	2.82e-208	1.95e-205
ENSMUSG00000063245	Gm13248	37.204	1.78279	1.95e-09	1.05e-08
ENSMUSG00000036362	P2ry13	195.206	1.78231	2.73e-17	2.6e-16
ENSMUSG00000026548	Slamf9	305.846	1.78053	6.38e-55	2.53e-53
ENSMUSG00000066682	Pilrb2	133.585	1.77965	4.15e-20	4.69e-19
ENSMUSG00000048865	Arhgap30	2165.77	1.77886	1.28e-92	1.13e-90
ENSMUSG00000064193	Gm4735	28.1451	1.77859	6.82e-13	4.81e-12
ENSMUSG00000103126	Gm37387	25.5855	1.77808	6.71e-12	4.42e-11
ENSMUSG00000005089	Slc1a2	161.263	1.77742	3.34e-15	2.79e-14
ENSMUSG00000097855	A930007I19Rik	50.1297	1.77727	2.22e-13	1.64e-12
ENSMUSG00000029581	Fscn1	772.063	1.7752	2.43e-47	7.84e-46
ENSMUSG00000104291	A130071D04Rik	84.2926	1.77499	1.1e-09	6.05e-09
ENSMUSG00000068417	Pnp2	47.8638	1.77492	4.84e-13	3.46e-12
ENSMUSG00000026458	Ppfia4	359.049	1.77492	1.06e-53	4.07e-52
ENSMUSG00000032344	Mb21d1	142.608	1.77411	2.38e-40	6.19e-39
ENSMUSG00000003206	Ebi3	90.84	1.77401	3.7e-26	5.63e-25
ENSMUSG00000033847	Pla2g4c	14.5547	1.77231	3.73e-06	1.45e-05
ENSMUSG00000029204	Rhoh	258.666	1.77122	1.36e-51	4.97e-50
ENSMUSG00000102600	Gm37266	5.33599	1.77088	0.0077166	0.0185382
ENSMUSG00000096802	Gm15433	17.0693	1.77063	2.31e-06	9.22e-06
ENSMUSG00000031933	Izumo1r	23.5873	1.77048	1.15e-09	6.35e-09
ENSMUSG00000079457	Gm7609	31.7679	1.76882	7.93e-09	4.05e-08
ENSMUSG00000039315	Clnk	16.7054	1.76752	6.99e-07	2.97e-06
ENSMUSG00000031504	Rab20	384.928	1.76752	2.68e-34	5.62e-33
ENSMUSG00000028874	Fgr	1134.71	1.76728	5.8e-33	1.16e-31
ENSMUSG00000024014	Pim1	1834.5	1.76596	1.57e-88	1.28e-86
ENSMUSG00000103768	Gm37856	5.45992	1.76539	0.000865948	0.0024578
ENSMUSG00000039936	Pik3cd	1768.88	1.7653	1.95e-144	4.5e-142
ENSMUSG00000032122	Slc37a2	272.565	1.76088	5.84e-47	1.85e-45
ENSMUSG00000033368	Trim69	9.62464	1.76034	5.72e-05	0.000192937
ENSMUSG00000072721	Klra14-ps	7.27052	1.75947	0.00116324	0.00323486
ENSMUSG00000026080	Chst10	56.1829	1.75749	1.56e-18	1.61e-17
ENSMUSG00000096751	Gm28373	30.9501	1.75616	7.88e-12	5.15e-11
ENSMUSG00000040276	Pacsin1	72.9426	1.75523	1.89e-21	2.3e-20
ENSMUSG00000072718	Klra10	4.65041	1.75442	0.0104005	0.0243402
ENSMUSG00000024965	Fermt3	976.789	1.75336	4.72e-81	3.33e-79
ENSMUSG00000093749	4921523L03Rik	3.54081	1.7512	0.00718816	0.0173776
ENSMUSG00000026980	Ly75	860.862	1.75108	2.75e-62	1.33e-60
ENSMUSG00000097423	Gm26522	37.3185	1.74956	4.4e-14	3.41e-13
ENSMUSG00000080935	Got2-ps1	4.41748	1.74922	0.00745677	0.0179711
ENSMUSG00000006724	Cyp27b1	6.67238	1.74918	0.00852353	0.0203082
ENSMUSG00000067610	Klri1	11.3027	1.74918	5.4e-05	0.000183061
ENSMUSG00000023982	Guca1a	19.3486	1.74739	8.86e-08	4.13e-07
ENSMUSG00000106415	Gm42893	16.8036	1.74693	0.000789222	0.00225545
ENSMUSG00000030707	Coro1a	3884.1	1.7452	9.81e-70	5.63e-68
ENSMUSG00000073411	H2-D1	40124.1	1.74303	1.43e-151	3.82e-149
ENSMUSG00000023341	Mx2	167.23	1.74267	1.33e-33	2.73e-32
ENSMUSG00000035852	Misp	296.315	1.741	2.56e-54	9.98e-53
ENSMUSG00000002111	Spi1	1143.43	1.74072	3.09e-36	6.98e-35
ENSMUSG00000105084	Gm43365	5.66491	1.7406	0.00657173	0.0160149
ENSMUSG00000074622	Mafb	506.749	1.73453	1.95e-47	6.31e-46
ENSMUSG00000078771	Evi2a	355.101	1.73326	4.24e-40	1.1e-38
ENSMUSG00000056531	Ccdc18	26.8895	1.73311	7.27e-11	4.41e-10
ENSMUSG00000049625	Tifab	530.259	1.73249	7.5e-43	2.1e-41
ENSMUSG00000049103	Ccr2	1396.89	1.73166	6.28e-37	1.46e-35
ENSMUSG00000029005	Draxin	48.5218	1.72936	5.86e-08	2.78e-07
ENSMUSG00000028581	Laptm5	6017.36	1.7287	3.2e-65	1.65e-63
ENSMUSG00000044811	AF251705	391.753	1.72586	1.01e-30	1.84e-29
ENSMUSG00000027863	Cd2	485.985	1.72548	4.22e-38	1.02e-36
ENSMUSG00000098112	Bin2	873.822	1.72412	2.3e-81	1.63e-79
ENSMUSG00000067916	Gm13139	121.682	1.72376	1.62e-14	1.29e-13
ENSMUSG00000102212	C230085N15Rik	12.3282	1.72323	0.000506253	0.00149446
ENSMUSG00000036908	Unc93b1	2997.95	1.72253	1.17e-190	5.5e-188
ENSMUSG00000009585	Apobec3	3766.1	1.72146	1.02e-191	5.06e-189
ENSMUSG00000101389	Ms4a4a	94.1599	1.72101	4.58e-10	2.61e-09
ENSMUSG00000029490	Mfsd7a	199.189	1.72086	6.93e-38	1.67e-36
ENSMUSG00000042195	Slc35f2	14.5789	1.72085	4.5e-08	2.16e-07
ENSMUSG00000036634	Mag	49.566	1.71935	4.43e-16	3.9e-15
ENSMUSG00000109291	RP23-366O14.5	6.90808	1.71694	0.00415487	0.0105162
ENSMUSG00000036777	Anln	277.78	1.71535	2.5e-49	8.52e-48
ENSMUSG00000037966	Ninj1	704.365	1.71493	1.16e-41	3.13e-40
ENSMUSG00000036928	Stag3	11.29	1.71333	0.000122262	0.000395106
ENSMUSG00000031101	Sash3	829.887	1.71301	4.93e-62	2.37e-60
ENSMUSG00000025163	Cd7	87.3368	1.71281	3.24e-29	5.58e-28
ENSMUSG00000043740	B430306N03Rik	215.163	1.71221	2.46e-18	2.5e-17
ENSMUSG00000022378	Fam49b	1152.05	1.7105	1.08e-101	1.19e-99
ENSMUSG00000048534	Amica1	240.993	1.70883	5.21e-22	6.52e-21
ENSMUSG00000031362	Xlr4c	30.1182	1.70831	3.11e-08	1.51e-07
ENSMUSG00000006403	Adamts4	194.869	1.70656	2.09e-11	1.32e-10
ENSMUSG00000039814	Xkr5	10.4817	1.70591	4.08e-05	0.000140637
ENSMUSG00000034833	Tespa1	93.9869	1.70533	1.98e-32	3.91e-31
ENSMUSG00000020399	Havcr2	371.465	1.70518	1.4e-30	2.56e-29
ENSMUSG00000114190	4930556H04Rik	7.18759	1.70425	0.000707967	0.00203889
ENSMUSG00000005054	Cstb	1022.26	1.7038	8.07e-48	2.64e-46
ENSMUSG00000107872	RP24-127M20.8	11.3628	1.70115	0.0189827	0.0419306
ENSMUSG00000030789	Itgax	1844.57	1.70046	9.27e-31	1.71e-29
ENSMUSG00000075270	Pde11a	14.0156	1.70034	1.22e-05	4.47e-05
ENSMUSG00000053914	Kdm4d	4.37784	1.69958	0.00685728	0.0166488
ENSMUSG00000106455	Gm5711	7.26822	1.69823	0.000488217	0.00144515
ENSMUSG00000042333	Tnfrsf14	458.275	1.69606	6.78e-60	3.09e-58
ENSMUSG00000028970	Abcb1b	204.636	1.69415	2.38e-36	5.43e-35
ENSMUSG00000063268	Parp10	1737.97	1.69385	8.52e-133	1.7e-130
ENSMUSG00000001588	Acap1	682.993	1.69309	9.04e-106	1.13e-103
ENSMUSG00000060675	Pla2g16	1267.65	1.69216	2.5e-105	3.05e-103
ENSMUSG00000079808	AC168977.1	10.6968	1.69193	0.000116517	0.000377716
ENSMUSG00000029925	Tbxas1	409.161	1.6896	1.22e-37	2.9e-36
ENSMUSG00000047592	Nxpe5	33.9127	1.68761	4.98e-07	2.15e-06
ENSMUSG00000110386	Gm42031	307.77	1.68574	1.72e-14	1.38e-13
ENSMUSG00000002341	Ncan	11.2515	1.68414	0.000215251	0.000671391
ENSMUSG00000086933	4933426K07Rik	6.06889	1.68105	0.00758191	0.0182445
ENSMUSG00000030223	Ptpro	261.153	1.68055	1.66e-46	5.19e-45
ENSMUSG00000050908	Tvp23a	134.307	1.68026	3.63e-38	8.82e-37
ENSMUSG00000031596	Slc7a2	2213.91	1.67924	4.13e-18	4.12e-17
ENSMUSG00000001156	Mxd1	2378.44	1.67756	8.44e-46	2.58e-44
ENSMUSG00000109251	RP23-6I17.1	8.2787	1.6768	0.000370284	0.001113
ENSMUSG00000097993	Ptprv	51.0265	1.67594	1.09e-19	1.19e-18
ENSMUSG00000022367	Has2	40.3004	1.67265	2.87e-07	1.27e-06
ENSMUSG00000097289	2010300F17Rik	11.442	1.67119	1.18e-05	4.33e-05
ENSMUSG00000019866	Aim1	1090.94	1.67003	5.11e-69	2.89e-67
ENSMUSG00000002797	Ggct	226.287	1.66975	7.02e-48	2.3e-46
ENSMUSG00000006585	Cdt1	202.015	1.66872	3.24e-42	8.89e-41
ENSMUSG00000085604	Dhx58os	7.43794	1.66792	0.000865164	0.00245613
ENSMUSG00000029177	Cenpa	356.321	1.66781	1.44e-41	3.88e-40
ENSMUSG00000070304	Scn2b	34.7796	1.66542	1.48e-09	8.1e-09
ENSMUSG00000090080	Gm15872	6.75604	1.66493	0.013731	0.0312964
ENSMUSG00000103192	Gm37645	7.97589	1.66323	0.000597549	0.0017435
ENSMUSG00000067750	Khdc1a	6.68837	1.66182	0.00556432	0.0137441
ENSMUSG00000057789	Bak1	1452.82	1.66152	2.99e-111	4.05e-109
ENSMUSG00000030165	Klrd1	89.4064	1.65967	3.36e-13	2.44e-12
ENSMUSG00000054672	5830411N06Rik	46.7755	1.65937	2.64e-10	1.53e-09
ENSMUSG00000001773	Folh1	10.8729	1.65877	0.00159676	0.00434486
ENSMUSG00000107971	Gm44260	22.5849	1.65742	5.51e-07	2.37e-06
ENSMUSG00000023206	Il15ra	495.882	1.6561	8.86e-38	2.13e-36
ENSMUSG00000076672	Ighv3-6	21.5599	1.65551	0.00822175	0.0196286
ENSMUSG00000060924	Csmd1	44.6462	1.6552	5.1e-10	2.89e-09
ENSMUSG00000055172	C1ra	4548.85	1.65514	4.02e-86	3.15e-84
ENSMUSG00000042265	Trem1	269.351	1.65481	1.38e-07	6.31e-07
ENSMUSG00000038147	Cd84	789.988	1.65327	2.13e-56	8.78e-55
ENSMUSG00000105826	Gm43819	22.0852	1.65244	3.49e-09	1.84e-08
ENSMUSG00000091996	BC049352	7.01695	1.6522	0.000804916	0.0022974
ENSMUSG00000037548	H2-DMb2	678.905	1.65134	1.07e-48	3.59e-47
ENSMUSG00000048905	4930539E08Rik	9.90558	1.65118	0.000493759	0.00145982
ENSMUSG00000030107	Usp18	864.499	1.65076	4.58e-108	5.88e-106
ENSMUSG00000105976	Gm42782	3.41694	1.65055	0.0141768	0.0322151
ENSMUSG00000097471	5830432E09Rik	84.3078	1.64993	4.1e-22	5.16e-21
ENSMUSG00000050592	Fam78a	459.014	1.6499	2.75e-74	1.72e-72
ENSMUSG00000028362	Tnfsf8	70.1355	1.64978	1.95e-13	1.45e-12
ENSMUSG00000004446	Bid	286.521	1.64793	2.79e-54	1.09e-52
ENSMUSG00000022769	Sdf2l1	520.742	1.64715	5.53e-40	1.43e-38
ENSMUSG00000037318	Traf3ip3	436.004	1.64188	2.35e-59	1.05e-57
ENSMUSG00000032796	Lama1	154.729	1.64105	1.39e-20	1.61e-19
ENSMUSG00000076545	Igkv4-72	8.17998	1.6408	0.0028563	0.00743963
ENSMUSG00000019773	Fbxo5	112.008	1.63938	6.06e-29	1.03e-27
ENSMUSG00000030214	Plbd1	1648.49	1.63918	1.3e-49	4.49e-48
ENSMUSG00000020437	Myo1g	1633.49	1.63917	5.11e-37	1.19e-35
ENSMUSG00000024640	Psat1	330.228	1.63749	3.58e-46	1.1e-44
ENSMUSG00000054676	1600014C10Rik	770.01	1.63747	1.98e-59	8.88e-58
ENSMUSG00000075184	F930017D23Rik	3.78222	1.63469	0.0112869	0.026215
ENSMUSG00000021575	Ahrr	18.7546	1.6341	9.79e-07	4.09e-06
ENSMUSG00000039153	Runx2	311.729	1.63335	2.21e-58	9.68e-57
ENSMUSG00000050410	Tcf19	182.214	1.63334	3.95e-41	1.05e-39
ENSMUSG00000067768	Xlr4b	62.6686	1.63302	8.44e-07	3.55e-06
ENSMUSG00000031562	Dctd	19.2454	1.63202	3.05e-07	1.35e-06
ENSMUSG00000002992	Apoc2	60.3036	1.63194	3.57e-07	1.56e-06
ENSMUSG00000086537	Nespas	4.49332	1.63152	0.0145168	0.0328976
ENSMUSG00000111535	Gm35154	8.71147	1.62907	0.002022	0.00540045
ENSMUSG00000002668	Dennd1c	407.424	1.625	3.51e-46	1.08e-44
ENSMUSG00000108291	Gm44292	75.5829	1.6211	2.95e-13	2.15e-12
ENSMUSG00000064267	Hvcn1	969.872	1.62049	1.31e-48	4.36e-47
ENSMUSG00000013707	Tnfaip8l2	226.743	1.61949	2.55e-49	8.67e-48
ENSMUSG00000108238	Gm43984	49.5455	1.61947	5.91e-05	0.000199081
ENSMUSG00000001750	Tcirg1	2450.51	1.61681	8.87e-124	1.51e-121
ENSMUSG00000056888	Glipr1	364.12	1.61652	7.98e-61	3.74e-59
ENSMUSG00000038521	C1s1	6559.07	1.61609	5.71e-82	4.15e-80
ENSMUSG00000042726	Trafd1	3311.51	1.61282	5.92e-221	4.76e-218
ENSMUSG00000112466	#N/A	4.26809	1.61067	0.0181575	0.040362
ENSMUSG00000018865	Sult4a1	7.2297	1.60986	0.00270564	0.00707906
ENSMUSG00000070388	Fbxo39	5.53938	1.60965	0.00396718	0.0100759
ENSMUSG00000012428	Steap4	1073.71	1.60555	2.67e-19	2.87e-18
ENSMUSG00000001763	Tspan33	105.232	1.60334	8.45e-16	7.31e-15
ENSMUSG00000050357	Rltpr	243.601	1.60151	2.65e-39	6.7e-38
ENSMUSG00000042388	Dlgap3	5.78206	1.60017	0.00422704	0.0106782
ENSMUSG00000022360	Atad2	533.53	1.59962	3.13e-64	1.57e-62
ENSMUSG00000018916	Csf2	49.8727	1.59735	5.36e-12	3.57e-11
ENSMUSG00000042357	Gjb5	23.0721	1.59685	1.22e-07	5.62e-07
ENSMUSG00000049744	Arhgap15	308.635	1.59666	1.24e-56	5.17e-55
ENSMUSG00000087168	Gm15983	4.50917	1.59665	0.0124161	0.0285751
ENSMUSG00000076499	Trbv31	5.64593	1.59533	0.00457551	0.0114886
ENSMUSG00000026628	Atf3	663.651	1.59414	1.6e-10	9.48e-10
ENSMUSG00000085887	Arhgap27os3	106.323	1.5939	1.21e-22	1.58e-21
ENSMUSG00000025758	Plk4	208.504	1.59277	1.06e-45	3.23e-44
ENSMUSG00000111713	Gm20234	7.75588	1.59204	0.0039989	0.0101482
ENSMUSG00000053030	Spink2	10.8762	1.59193	0.000173841	0.000551135
ENSMUSG00000037337	Map4k1	418.694	1.59124	2.84e-63	1.39e-61
ENSMUSG00000031934	Panx1	232.188	1.58991	1.07e-58	4.7e-57
ENSMUSG00000009731	Kcnd1	51.7488	1.58949	2.26e-13	1.66e-12
ENSMUSG00000076470	Trbv13-3	8.214	1.58896	0.00083736	0.00238317
ENSMUSG00000008318	Relt	201.847	1.58728	2.77e-29	4.79e-28
ENSMUSG00000095514	D13Ertd608e	7.12622	1.58699	0.00863002	0.0205364
ENSMUSG00000030103	Bhlhe40	1485.37	1.58423	3.81e-60	1.75e-58
ENSMUSG00000090164	BC035044	72.5761	1.57951	1.37e-15	1.17e-14
ENSMUSG00000021614	Vcan	667.061	1.57823	1.72e-29	3e-28
ENSMUSG00000041202	Pla2g2d	87.9658	1.57816	1.12e-14	9.01e-14
ENSMUSG00000090174	Gm10612	9.55595	1.57761	0.00112261	0.00312924
ENSMUSG00000045827	Serpinb9	3454.81	1.57717	6.83e-124	1.17e-121
ENSMUSG00000040675	Mthfd1l	172.572	1.57649	2.46e-37	5.83e-36
ENSMUSG00000000562	Adora3	54.9112	1.57504	8.82e-12	5.74e-11
ENSMUSG00000104835	Gm5547	25.6812	1.57492	2.23e-08	1.1e-07
ENSMUSG00000021871	Pnp	2489.17	1.57429	2.63e-101	2.86e-99
ENSMUSG00000087135	Gm16096	6.82194	1.57211	0.00260514	0.0068391
ENSMUSG00000043008	Klhl6	508.397	1.57118	4.86e-50	1.69e-48
ENSMUSG00000089942	Pira2	252.769	1.57024	3.16e-32	6.17e-31
ENSMUSG00000078967	Gm3272	10.6204	1.57022	0.000184259	0.000580687
ENSMUSG00000109245	RP24-88J19.3	23.8727	1.56991	7.37e-07	3.12e-06
ENSMUSG00000084350	Znf41-ps	56.8594	1.56794	8.2e-09	4.19e-08
ENSMUSG00000042451	Mybph	5.9827	1.56785	0.00988699	0.0232498
ENSMUSG00000028544	Slc5a9	20.8431	1.56769	3.87e-05	0.000133703
ENSMUSG00000049928	Glp2r	8.37802	1.56739	0.000678679	0.00195864
ENSMUSG00000102651	Gm37080	5.08848	1.56609	0.0149968	0.0338867
ENSMUSG00000094335	Igkv1-117	55.3744	1.5659	0.000832654	0.00237059
ENSMUSG00000021765	Fst	156.78	1.56557	8.99e-11	5.41e-10
ENSMUSG00000026786	Apbb1ip	867.777	1.56485	5.45e-42	1.48e-40
ENSMUSG00000020178	Adora2a	216.445	1.56363	2.32e-47	7.49e-46
ENSMUSG00000005824	Tnfsf14	80.5317	1.56259	4.76e-21	5.7e-20
ENSMUSG00000074506	Gm10705	78.8468	1.56252	4.73e-07	2.05e-06
ENSMUSG00000107420	Gm43910	5.83318	1.56247	0.0073339	0.0176956
ENSMUSG00000025352	Gdf11	76.6847	1.56162	1.22e-16	1.11e-15
ENSMUSG00000113669	Gm36723	75.2467	1.56107	7.24e-21	8.57e-20
ENSMUSG00000032436	Cmtm7	540.762	1.5584	1.05e-75	6.79e-74
ENSMUSG00000087289	4933424M12Rik	17.4169	1.55808	2.46e-05	8.72e-05
ENSMUSG00000024953	Prdx5	3243.5	1.55648	3.83e-39	9.61e-38
ENSMUSG00000093938	Evi2b	664.208	1.5555	2.17e-49	7.4e-48
ENSMUSG00000005057	Sh2b2	195.375	1.55173	4.18e-22	5.26e-21
ENSMUSG00000110697	Gm31718	24.8648	1.5509	9.67e-08	4.48e-07
ENSMUSG00000031891	Hsd11b2	53.4642	1.55075	4.99e-13	3.57e-12
ENSMUSG00000037946	Fgd3	637.572	1.55007	5.5e-33	1.1e-31
ENSMUSG00000106976	Gm42963	5.62886	1.54996	0.012722	0.0292158
ENSMUSG00000041920	Slc16a6	358.996	1.54984	1.76e-60	8.14e-59
ENSMUSG00000022216	Psme1	3638.64	1.54982	3.37e-102	3.77e-100
ENSMUSG00000009687	Fxyd5	2445.51	1.54803	1.52e-47	4.94e-46
ENSMUSG00000072572	Slc39a2	77.3563	1.5476	2.12e-13	1.57e-12
ENSMUSG00000104436	Gm37423	11.6257	1.54568	0.00379411	0.00967387
ENSMUSG00000063524	Eno1	4587.09	1.5449	1.34e-59	6.03e-58
ENSMUSG00000032596	Uba7	3146.18	1.54398	6.68e-237	5.94e-234
ENSMUSG00000019214	Chtf18	78.2697	1.54338	3.61e-15	3.01e-14
ENSMUSG00000103558	Gm38220	9.85595	1.54284	0.00171301	0.00463786
ENSMUSG00000110018	5430437J10Rik	19.594	1.54259	2.12e-05	7.57e-05
ENSMUSG00000050493	Fam167b	13.6978	1.54214	4.79e-05	0.000163583
ENSMUSG00000099413	Gm17767	14.1403	1.54165	7.56e-06	2.84e-05
ENSMUSG00000019320	Noxo1	248.927	1.54095	3.55e-27	5.63e-26
ENSMUSG00000085205	Gm13185	5.8813	1.53793	0.0199201	0.0437605
ENSMUSG00000063646	Jakmip1	106.901	1.53726	6.5e-27	1.02e-25
ENSMUSG00000026873	Phf19	113.043	1.53686	2.46e-22	3.14e-21
ENSMUSG00000020638	Cmpk2	1053.97	1.53685	5.71e-54	2.2e-52
ENSMUSG00000029716	Tfr2	3.91499	1.5362	0.0168044	0.0376095
ENSMUSG00000104348	Gm37691	64.1431	1.53567	5.82e-14	4.47e-13
ENSMUSG00000003283	Hck	1568.71	1.53497	2.62e-61	1.24e-59
ENSMUSG00000028337	Coro2a	885.77	1.53366	2.71e-80	1.89e-78
ENSMUSG00000074796	Slc4a11	53.5999	1.53339	3.92e-13	2.83e-12
ENSMUSG00000024742	Fen1	278.297	1.53325	2.76e-46	8.54e-45
ENSMUSG00000108269	Gm18422	6.6343	1.5326	0.0122555	0.0282383
ENSMUSG00000059456	Ptk2b	1882.64	1.53017	1.12e-74	7.03e-73
ENSMUSG00000026938	Fcna	50.5869	1.53012	8.8e-08	4.1e-07
ENSMUSG00000062007	Hsh2d	84.7954	1.52981	2.47e-25	3.63e-24
ENSMUSG00000087060	Eldr	16.8823	1.52975	3.11e-05	0.000109021
ENSMUSG00000013974	Mcemp1	466.791	1.52633	3.29e-22	4.17e-21
ENSMUSG00000025747	Tyms	192.348	1.52622	1.39e-30	2.54e-29
ENSMUSG00000043592	Unc5cl	26.5666	1.52457	1.05e-06	4.36e-06
ENSMUSG00000062070	Pgk1	2697.39	1.52282	1.81e-52	6.71e-51
ENSMUSG00000091575	2010016I18Rik	344.855	1.52189	4.42e-59	1.96e-57
ENSMUSG00000085129	5031425F14Rik	5.24234	1.52077	0.0136585	0.0311395
ENSMUSG00000095771	Igkv14-111	31.3332	1.5194	0.0011951	0.0033153
ENSMUSG00000040247	Tbc1d10c	428.123	1.51866	5.24e-59	2.31e-57
ENSMUSG00000000248	Clec2g	9.42614	1.51762	0.00124957	0.00345566
ENSMUSG00000038910	Plcl2	426.835	1.51732	2.63e-62	1.27e-60
ENSMUSG00000111792	Gm33858	10.3875	1.51642	0.000114003	0.000369999
ENSMUSG00000097567	Gm26637	24.1878	1.51638	1.3e-07	5.96e-07
ENSMUSG00000028076	Cd1d1	356.579	1.51587	2.73e-28	4.54e-27
ENSMUSG00000050921	P2ry10	226.946	1.51543	5.93e-27	9.32e-26
ENSMUSG00000049932	H2afx	423.361	1.5147	8.39e-69	4.73e-67
ENSMUSG00000104350	Gm38244	125.788	1.51432	4.49e-32	8.71e-31
ENSMUSG00000079620	Muc4	3990.33	1.51236	1.83e-59	8.2e-58
ENSMUSG00000107846	Gm43963	41.8915	1.51113	9.95e-11	5.97e-10
ENSMUSG00000036826	Igflr1	64.4764	1.50946	6.05e-06	2.3e-05
ENSMUSG00000085360	Arhgap27os2	9.48902	1.50897	0.000968919	0.00272736
ENSMUSG00000037443	Cep85	1975.25	1.50825	2.39e-09	1.27e-08
ENSMUSG00000029687	Ezh2	356.981	1.50777	2.92e-69	1.66e-67
ENSMUSG00000050721	Plekho2	2315.54	1.50724	2.62e-88	2.12e-86
ENSMUSG00000026955	Sapcd2	40.8475	1.50684	2.52e-12	1.71e-11
ENSMUSG00000034533	Scn10a	9.33138	1.50396	9.99e-05	0.00032673
ENSMUSG00000031896	Ctrl	21.2317	1.50315	3.25e-07	1.43e-06
ENSMUSG00000006818	Sod2	2868.66	1.50285	4.14e-56	1.7e-54
ENSMUSG00000021125	Arg2	255.822	1.50126	1.26e-16	1.15e-15
ENSMUSG00000079852	Klra4	34.5353	1.50107	3.12e-09	1.65e-08
ENSMUSG00000111147	Gm33699	6.33562	1.49865	0.00482067	0.012058
ENSMUSG00000020340	Cyfip2	1692.16	1.49854	1.76e-66	9.47e-65
ENSMUSG00000037440	Vnn1	747.658	1.49836	1.28e-27	2.07e-26
ENSMUSG00000022218	Tgm1	183.658	1.49833	1.95e-23	2.63e-22
ENSMUSG00000022564	Grina	3725.09	1.49759	3.32e-29	5.7e-28
ENSMUSG00000001128	Cfp	601.637	1.49749	1.81e-34	3.84e-33
ENSMUSG00000029605	Oas1b	257.893	1.49696	2.83e-62	1.36e-60
ENSMUSG00000045763	Basp1	656.123	1.49684	9.73e-67	5.26e-65
ENSMUSG00000011008	Mcoln2	68.1188	1.49639	6.44e-13	4.55e-12
ENSMUSG00000104988	Gm43622	17.6882	1.4962	1.7e-05	6.16e-05
ENSMUSG00000081650	Gm16181	5.11137	1.49541	0.00733654	0.0177002
ENSMUSG00000075602	Ly6a	13178.2	1.49464	1.17e-46	3.67e-45
ENSMUSG00000034652	Cd300a	586.018	1.49432	1.82e-29	3.16e-28
ENSMUSG00000039997	Ifi203	2627.43	1.49215	4.36e-100	4.58e-98
ENSMUSG00000020400	Tnip1	1649.61	1.49174	7.18e-77	4.7e-75
ENSMUSG00000053007	Creb5	427.78	1.4917	5.48e-28	9e-27
ENSMUSG00000037572	Wdhd1	187.896	1.49055	1.33e-35	2.94e-34
ENSMUSG00000039521	Foxp3	53.0665	1.48926	4.34e-13	3.12e-12
ENSMUSG00000040522	Tlr8	230.282	1.48903	1.08e-17	1.05e-16
ENSMUSG00000032024	Clmp	527.663	1.48866	1.37e-24	1.95e-23
ENSMUSG00000049939	Lrrc4	54.1885	1.4876	5.43e-08	2.58e-07
ENSMUSG00000049303	Syt12	49.5215	1.48729	2.19e-13	1.61e-12
ENSMUSG00000047443	Fam132b	15.4052	1.48606	2.58e-05	9.13e-05
ENSMUSG00000021391	Cenpp	13.5287	1.486	3.76e-05	0.000130367
ENSMUSG00000041406	BC055324	43.9095	1.48582	3.97e-11	2.45e-10
ENSMUSG00000110735	Gm47173	33.5589	1.48551	5.61e-09	2.91e-08
ENSMUSG00000003484	Cyp4f18	468.631	1.48435	1.89e-20	2.17e-19
ENSMUSG00000026107	Nabp1	774.174	1.48224	1.92e-36	4.39e-35
ENSMUSG00000042677	Zc3h12a	654.519	1.48138	1.38e-31	2.61e-30
ENSMUSG00000041567	Serpina12	5.30223	1.48004	0.00885632	0.0210367
ENSMUSG00000108732	RP24-67F19.6	51.7321	1.47843	3.34e-17	3.16e-16
ENSMUSG00000004207	Psap	28447.5	1.47791	4.47e-77	2.93e-75
ENSMUSG00000030345	Dyrk4	9.93646	1.47759	0.00219398	0.00582917
ENSMUSG00000030954	Gp2	129.583	1.47681	2.74e-06	1.08e-05
ENSMUSG00000067235	H2-Q10	282.355	1.47671	7.04e-30	1.25e-28
ENSMUSG00000041859	Mcm3	648.958	1.47451	3.37e-60	1.55e-58
ENSMUSG00000032446	Eomes	62.7573	1.47366	2.21e-12	1.51e-11
ENSMUSG00000096945	Gm26546	40.3309	1.47305	3.73e-05	0.000129401
ENSMUSG00000111160	Gm48855	11.4133	1.47209	0.00605946	0.014861
ENSMUSG00000107750	Gm44013	9.53896	1.47203	0.00105479	0.00295339
ENSMUSG00000002983	Relb	804.478	1.47203	6.42e-98	6.31e-96
ENSMUSG00000039621	Prex1	2308.08	1.47131	5.66e-91	4.79e-89
ENSMUSG00000026580	Selp	333.37	1.47065	1.42e-18	1.47e-17
ENSMUSG00000037613	Tnfrsf23	137.706	1.46973	5.64e-10	3.19e-09
ENSMUSG00000015314	Slamf6	229.283	1.46961	2.9e-29	5e-28
ENSMUSG00000028111	Ctsk	515.311	1.46918	1.67e-24	2.36e-23
ENSMUSG00000031093	Dock11	690.128	1.46915	4.56e-58	1.97e-56
ENSMUSG00000083695	Rnf138rt1	5.97889	1.4686	0.018786	0.0415582
ENSMUSG00000043832	Clec4a3	360.646	1.46819	1.06e-19	1.17e-18
ENSMUSG00000103774	Gm36932	7.83474	1.46549	0.000762092	0.00218368
ENSMUSG00000027555	Car13	133.302	1.46493	4.18e-34	8.75e-33
ENSMUSG00000002870	Mcm2	477.939	1.46397	5.52e-39	1.37e-37
ENSMUSG00000067203	H2-K2	125.727	1.46396	2.69e-33	5.48e-32
ENSMUSG00000040345	Arhgap9	696.603	1.46307	5.79e-53	2.18e-51
ENSMUSG00000055805	Fmnl1	2245.52	1.46258	1.36e-48	4.53e-47
ENSMUSG00000027322	Siglec1	611.725	1.46138	1.55e-20	1.8e-19
ENSMUSG00000040613	Apobec1	589.917	1.46131	3.58e-41	9.54e-40
ENSMUSG00000026773	Pfkfb3	3423.41	1.46122	4.93e-64	2.45e-62
ENSMUSG00000015396	Cd83	520.961	1.46022	2.95e-26	4.5e-25
ENSMUSG00000056043	Rgs9bp	12.4158	1.45996	0.000866514	0.00245912
ENSMUSG00000030966	Trim21	811.554	1.4598	1.55e-190	7.17e-188
ENSMUSG00000097705	Gm26740	118.51	1.45964	1.2e-22	1.56e-21
ENSMUSG00000019876	Pkib	116.979	1.45956	5.66e-13	4.02e-12
ENSMUSG00000108214	Gm43982	36.4516	1.45955	0.00100411	0.00282036
ENSMUSG00000047344	Lancl3	14.0094	1.45774	1.16e-05	4.27e-05
ENSMUSG00000025225	Nfkb2	1746.05	1.45769	4.4e-104	5.14e-102
ENSMUSG00000036636	Clcn7	2043.38	1.45688	1.43e-64	7.25e-63
ENSMUSG00000037447	Arid5a	1167.64	1.45661	3.74e-55	1.49e-53
ENSMUSG00000002257	Def6	329.917	1.45637	3.02e-54	1.18e-52
ENSMUSG00000021565	Slc6a19	15.1744	1.45587	6.26e-05	0.000210385
ENSMUSG00000025059	Gk	466.575	1.4551	1.54e-36	3.53e-35
ENSMUSG00000030474	Siglece	219.297	1.45485	4.7e-13	3.36e-12
ENSMUSG00000097077	Gm16712	21.0693	1.45358	6.12e-06	2.33e-05
ENSMUSG00000039462	Col10a1	6.55047	1.45347	0.0145239	0.0329107
ENSMUSG00000074342	I830077J02Rik	182.966	1.45273	3.49e-22	4.42e-21
ENSMUSG00000027641	Rbl1	626.296	1.452	2.44e-68	1.35e-66
ENSMUSG00000029814	Igf2bp3	34.0566	1.45198	1.44e-09	7.9e-09
ENSMUSG00000033307	Mif	479.398	1.45175	7.74e-30	1.37e-28
ENSMUSG00000052724	Gm9888	12.8619	1.451	2.63e-05	9.28e-05
ENSMUSG00000027793	Ccna1	26.1666	1.44911	3.39e-05	0.000118149
ENSMUSG00000024079	Eif2ak2	1507.65	1.44795	3.19e-127	5.89e-125
ENSMUSG00000009772	Nuak2	714.113	1.44788	1.06e-40	2.79e-39
ENSMUSG00000104888	1500005C15Rik	9.71687	1.44773	0.0029165	0.00758614
ENSMUSG00000100106	Gm28856	23.3938	1.44704	7.37e-05	0.000245442
ENSMUSG00000097767	Miat	31.233	1.44623	5.4e-08	2.57e-07
ENSMUSG00000030148	Clec4a2	127.51	1.44597	5.46e-13	3.89e-12
ENSMUSG00000024691	Fam111a	836.97	1.44468	2.32e-44	6.83e-43
ENSMUSG00000049653	Spatc1	7.53141	1.44214	0.0109404	0.0254934
ENSMUSG00000000730	Dnmt3l	7.84906	1.43882	0.00115713	0.00322039
ENSMUSG00000106219	5830416I19Rik	8.67233	1.43773	0.00348844	0.0089504
ENSMUSG00000045312	Lhfpl2	400.257	1.43728	1.25e-34	2.67e-33
ENSMUSG00000051517	Arhgef39	77.7015	1.43591	4.99e-16	4.37e-15
ENSMUSG00000039395	Mreg	162.256	1.43377	3.14e-25	4.59e-24
ENSMUSG00000038045	Sult6b1	14.3995	1.4334	7.06e-05	0.000235667
ENSMUSG00000073980	Gm9574	4.83086	1.43332	0.0147248	0.0333265
ENSMUSG00000020100	Slc29a3	863.392	1.43312	4.7e-58	2.03e-56
ENSMUSG00000020798	Spns3	26.0667	1.4319	6.08e-06	2.32e-05
ENSMUSG00000028645	Slc2a1	839.506	1.43146	2.37e-26	3.64e-25
ENSMUSG00000030178	Klra13-ps	52.7289	1.43134	2.91e-08	1.41e-07
ENSMUSG00000002835	Chaf1a	205.096	1.42877	1.35e-28	2.27e-27
ENSMUSG00000028859	Csf3r	1822.88	1.42871	1.85e-17	1.77e-16
ENSMUSG00000086150	Bach2os	10.1828	1.42785	0.0109532	0.0255175
ENSMUSG00000037921	Ddx60	429.501	1.42617	1.9e-32	3.74e-31
ENSMUSG00000067608	Pcna-ps2	5.85099	1.42442	0.0138915	0.0316245
ENSMUSG00000106959	Gm42548	10.7902	1.42394	0.000616092	0.00179361
ENSMUSG00000079225	Gm9531	16.0959	1.42347	6.38e-05	0.000214085
ENSMUSG00000026355	Mcm6	935.167	1.42125	4.01e-62	1.93e-60
ENSMUSG00000025507	Pidd1	116.167	1.42086	7.96e-28	1.3e-26
ENSMUSG00000078249	Hmga1-rs1	15.0478	1.42034	0.00747486	0.0180095
ENSMUSG00000024525	Impa2	110.126	1.41872	3e-18	3.03e-17
ENSMUSG00000045349	Sh2d5	21.286	1.41844	0.00034675	0.00104643
ENSMUSG00000027635	Dsn1	91.0967	1.41533	2.94e-19	3.16e-18
ENSMUSG00000028927	Padi2	288.998	1.41529	3.06e-37	7.22e-36
ENSMUSG00000060216	Arrb2	1128.99	1.41372	1.75e-55	7.05e-54
ENSMUSG00000051682	Treml4	265.868	1.41332	1.03e-08	5.2e-08
ENSMUSG00000022070	Bora	97.5452	1.41275	3.06e-21	3.7e-20
ENSMUSG00000097122	Gm26624	4.45084	1.41164	0.0208315	0.0455258
ENSMUSG00000104945	Gm42762	7.89396	1.41047	0.00396182	0.0100644
ENSMUSG00000022221	Ripk3	282.833	1.40891	8.11e-43	2.26e-41
ENSMUSG00000023484	Prph	10.7817	1.40884	0.00158364	0.00431151
ENSMUSG00000099375	Gm28187	12.2429	1.40776	0.000160617	0.000511687
ENSMUSG00000026896	Ifih1	1585.2	1.40505	5.27e-78	3.53e-76
ENSMUSG00000097125	Gm26885	14.9373	1.40433	4.31e-05	0.000148046
ENSMUSG00000106115	Gm43420	9.65622	1.39895	0.00537333	0.013316
ENSMUSG00000022436	Sh3bp1	915.848	1.39801	2.63e-58	1.15e-56
ENSMUSG00000040907	Atp1a3	406.075	1.397	1.17e-17	1.14e-16
ENSMUSG00000073716	Gm13241	10.6172	1.39675	0.00162967	0.0044292
ENSMUSG00000056737	Capg	1311.92	1.39619	1.55e-39	3.95e-38
ENSMUSG00000018459	Slc13a3	109.695	1.39287	3.52e-24	4.9e-23
ENSMUSG00000082433	Gm9025	9.50185	1.39258	0.0056463	0.0139314
ENSMUSG00000028633	Ctps	1091.91	1.39166	3.65e-36	8.24e-35
ENSMUSG00000059326	Csf2ra	1021.89	1.39165	1.12e-37	2.68e-36
ENSMUSG00000040133	Gpr176	42.3176	1.39163	2.95e-13	2.15e-12
ENSMUSG00000034906	Ncaph	232.412	1.39043	8.09e-42	2.19e-40
ENSMUSG00000026480	Ncf2	1043.95	1.38982	3e-27	4.77e-26
ENSMUSG00000102027	Gm28914	7.0347	1.38964	0.00441173	0.0111076
ENSMUSG00000046711	Hmga1	1136.47	1.38962	5.21e-51	1.87e-49
ENSMUSG00000106149	Gm43430	43.4718	1.38961	1.18e-05	4.36e-05
ENSMUSG00000090272	Mndal	1588.3	1.3896	7.24e-43	2.03e-41
ENSMUSG00000069893	9930111J21Rik1	1120.84	1.3891	7.92e-30	1.4e-28
ENSMUSG00000089727	Klra8	51.2906	1.38782	2.34e-07	1.05e-06
ENSMUSG00000105703	Gm43305	1511.78	1.38739	1.68e-10	9.93e-10
ENSMUSG00000032739	Pram1	87.8345	1.38734	0.0070966	0.0171813
ENSMUSG00000103065	Gm20236	45.8761	1.38727	0.000199909	0.000626678
ENSMUSG00000103720	Gm37094	45.8761	1.38727	0.000199909	0.000626678
ENSMUSG00000037020	Wdr62	209.283	1.38615	6.54e-32	1.26e-30
ENSMUSG00000057143	Trim12c	1380.49	1.38556	2.26e-85	1.75e-83
ENSMUSG00000025017	Pik3ap1	1075.38	1.38539	1.73e-29	3.01e-28
ENSMUSG00000035429	Ptprh	5.38712	1.38515	0.0142238	0.0323043
ENSMUSG00000030528	Blm	115.088	1.385	1.87e-24	2.63e-23
ENSMUSG00000087052	Gm8093	6.54147	1.38351	0.0147631	0.033404
ENSMUSG00000091549	Gm6548	327.965	1.38331	4.55e-50	1.59e-48
ENSMUSG00000108897	RP24-88J19.4	31.761	1.38303	1.6e-07	7.28e-07
ENSMUSG00000025574	Tk1	335.774	1.38246	5.44e-49	1.84e-47
ENSMUSG00000026582	Sele	60.1719	1.37894	2.11e-08	1.04e-07
ENSMUSG00000038508	Gdf15	25.8881	1.37841	4.31e-06	1.67e-05
ENSMUSG00000028792	Ak2	895.505	1.37586	4.94e-59	2.18e-57
ENSMUSG00000021822	Plau	430.219	1.37426	1.65e-42	4.57e-41
ENSMUSG00000033644	Piwil2	32.1779	1.37394	2.85e-06	1.13e-05
ENSMUSG00000070803	Cited4	36.2715	1.3739	9.85e-10	5.45e-09
ENSMUSG00000032000	Birc3	1582.51	1.37369	2.13e-78	1.43e-76
ENSMUSG00000097295	Hmgb1-ps8	73.3819	1.37194	1.97e-18	2.02e-17
ENSMUSG00000029591	Ung	51.8964	1.37028	3.36e-13	2.44e-12
ENSMUSG00000057666	Gapdh	10856.8	1.37001	9.96e-48	3.24e-46
ENSMUSG00000043091	Tuba1c	1226.4	1.36964	2.12e-35	4.66e-34
ENSMUSG00000020974	Pole2	58.4616	1.36912	2.36e-10	1.37e-09
ENSMUSG00000031608	Galnt7	394.502	1.36238	4.81e-39	1.2e-37
ENSMUSG00000109054	RP23-65O11.3	11.3551	1.36192	0.000876598	0.00248604
ENSMUSG00000050241	Klre1	53.6621	1.36138	2e-07	8.99e-07
ENSMUSG00000107894	Gm10388	33.6518	1.36096	5.82e-08	2.76e-07
ENSMUSG00000049608	Gpr55	55.8196	1.36095	4.46e-09	2.33e-08
ENSMUSG00000086414	Gm15645	5.57617	1.35945	0.0196241	0.0432019
ENSMUSG00000078783	Gm9733	30.8951	1.35909	1.38e-05	5.02e-05
ENSMUSG00000034330	Plcg2	1023.82	1.35903	8.78e-49	2.95e-47
ENSMUSG00000036381	P2ry14	300.443	1.3588	5.93e-27	9.32e-26
ENSMUSG00000029363	Rfc5	288.986	1.3562	2.71e-45	8.21e-44
ENSMUSG00000067017	Gm3608	46.9787	1.35597	2.03e-09	1.09e-08
ENSMUSG00000103253	Gm37520	8.97872	1.35589	0.00333089	0.00857799
ENSMUSG00000061578	Ksr2	16.4498	1.3545	0.000245059	0.000757535
ENSMUSG00000047959	Kcna3	146.161	1.3503	1.34e-18	1.39e-17
ENSMUSG00000025395	Prim1	152.736	1.34962	2.99e-22	3.8e-21
ENSMUSG00000102973	E430014B02Rik	9.52636	1.34848	0.0161565	0.0362702
ENSMUSG00000052087	Rgs14	238.118	1.3481	3.59e-45	1.08e-43
ENSMUSG00000031112	Stk26	185.612	1.34688	1.14e-34	2.44e-33
ENSMUSG00000000957	Mmp14	2812.32	1.34625	3.17e-43	8.99e-42
ENSMUSG00000040659	Efhd2	2648.92	1.34507	5.64e-67	3.05e-65
ENSMUSG00000032577	Mapkapk3	982.859	1.34389	3.11e-44	9.12e-43
ENSMUSG00000043157	Arl11	126.508	1.34233	2.16e-14	1.72e-13
ENSMUSG00000002228	Ppm1j	79.3377	1.34075	3.05e-13	2.22e-12
ENSMUSG00000103216	Gm37248	10.9518	1.34028	0.00153056	0.00417658
ENSMUSG00000069892	9930111J21Rik2	2453.07	1.33965	3.97e-72	2.38e-70
ENSMUSG00000026708	Cenpl	101.346	1.33758	6.2e-21	7.36e-20
ENSMUSG00000097709	2810429I04Rik	8.14398	1.33744	0.00177887	0.00480365
ENSMUSG00000036478	Btg1	3296.95	1.3373	1.09e-54	4.31e-53
ENSMUSG00000103358	Gm37593	7.1545	1.33633	0.00480045	0.0120098
ENSMUSG00000069008	Gm5537	108.735	1.33618	2.05e-09	1.1e-08
ENSMUSG00000052889	Prkcb	499.374	1.33571	3.35e-50	1.18e-48
ENSMUSG00000017550	Atad5	160.328	1.33552	1.42e-31	2.69e-30
ENSMUSG00000026950	Neb	78.5409	1.3341	6.62e-09	3.41e-08
ENSMUSG00000044867	Gimap1os	110.496	1.33162	1.03e-26	1.6e-25
ENSMUSG00000026646	Suv39h2	47.2632	1.33103	5.12e-13	3.65e-12
ENSMUSG00000043051	Disc1	51.2743	1.33066	4.65e-08	2.22e-07
ENSMUSG00000010461	Eya4	12.4174	1.32945	0.000172464	0.000547048
ENSMUSG00000029449	Rhof	333.817	1.32864	2.63e-58	1.15e-56
ENSMUSG00000038152	5033430I15Rik	14.1093	1.32857	0.000571503	0.00167358
ENSMUSG00000103175	Gm37169	15.2782	1.32555	0.00272262	0.00712051
ENSMUSG00000094708	Gm10359	42.2404	1.32422	0.00128061	0.00353637
ENSMUSG00000024789	Jak2	2241.34	1.3234	6.15e-99	6.25e-97
ENSMUSG00000033871	Ppargc1b	65.7874	1.3232	3.48e-14	2.72e-13
ENSMUSG00000109602	Gm31597	11.7992	1.32211	0.000601655	0.00175486
ENSMUSG00000048012	Zfp473	22.4125	1.32118	2.67e-06	1.06e-05
ENSMUSG00000095687	Rnaset2a	1312.95	1.31959	4.02e-40	1.04e-38
ENSMUSG00000036986	Pml	1668.87	1.31855	9.22e-84	6.89e-82
ENSMUSG00000055865	Fam19a3	29.8529	1.31709	6.49e-08	3.06e-07
ENSMUSG00000027456	Sdcbp2	63.5496	1.31691	2.54e-13	1.86e-12
ENSMUSG00000030413	Pglyrp1	426.251	1.31687	9.56e-12	6.19e-11
ENSMUSG00000022575	Gsdmd	1111.23	1.31679	7.86e-80	5.47e-78
ENSMUSG00000107215	Gm43197	285.787	1.31675	3.02e-28	5.01e-27
ENSMUSG00000058385	Hist1h2bg	8.14905	1.31644	0.0213441	0.0464789
ENSMUSG00000018362	Kpna2	860.072	1.316	1.12e-37	2.68e-36
ENSMUSG00000037902	Sirpa	3709.25	1.31581	5.53e-39	1.37e-37
ENSMUSG00000040711	Sh3pxd2b	1723.01	1.3139	1.55e-31	2.94e-30
ENSMUSG00000038807	Rap1gap2	657.989	1.31326	5.63e-40	1.45e-38
ENSMUSG00000103313	Gm38357	34.5375	1.3128	1.56e-07	7.12e-07
ENSMUSG00000039501	Znfx1	4531.5	1.31225	6.45e-176	2.29e-173
ENSMUSG00000002307	Daxx	987.778	1.31057	2.37e-66	1.27e-64
ENSMUSG00000025154	Arhgap19	266.731	1.30954	1.2e-24	1.71e-23
ENSMUSG00000027035	Cers6	1987.74	1.30664	5.89e-37	1.37e-35
ENSMUSG00000026778	Prkcq	445.974	1.30556	2.41e-56	9.91e-55
ENSMUSG00000056220	Pla2g4a	566.213	1.30541	3.75e-57	1.58e-55
ENSMUSG00000101655	2310040G24Rik	17.2548	1.30491	2.11e-05	7.55e-05
ENSMUSG00000038527	C1rl	338.44	1.30354	1.29e-26	2e-25
ENSMUSG00000095028	Sirpb1b	156.536	1.30289	3.94e-12	2.64e-11
ENSMUSG00000030365	Clec2i	144.659	1.30214	2.97e-17	2.82e-16
ENSMUSG00000112980	D430020J02Rik	55.5779	1.30165	2.35e-11	1.47e-10
ENSMUSG00000020077	Srgn	3038.73	1.30153	2.66e-32	5.24e-31
ENSMUSG00000106962	Gm43633	14.5669	1.30085	0.000322463	0.000978113
ENSMUSG00000003153	Slc2a3	411.017	1.29881	1.98e-19	2.15e-18
ENSMUSG00000073144	4930599N23Rik	16.1232	1.29848	0.00209613	0.00558587
ENSMUSG00000078636	Gm7336	114.284	1.2984	1.35e-14	1.08e-13
ENSMUSG00000046157	Tmem229b	814.727	1.29723	3.24e-61	1.53e-59
ENSMUSG00000056394	Lig1	428.925	1.29639	6.3e-33	1.26e-31
ENSMUSG00000052760	A630001G21Rik	179.963	1.29612	1.07e-18	1.12e-17
ENSMUSG00000006014	Prg4	179.105	1.29559	0.00684301	0.0166271
ENSMUSG00000018507	Trpv2	561.177	1.29503	1.82e-44	5.36e-43
ENSMUSG00000079505	Gm11131	183.366	1.29389	2.39e-28	3.99e-27
ENSMUSG00000031709	Tbc1d9	1112.84	1.29334	3.13e-37	7.38e-36
ENSMUSG00000074071	Fam169b	152.067	1.29313	1.44e-21	1.77e-20
ENSMUSG00000026321	Tnfrsf11a	309.741	1.29305	8.34e-51	2.98e-49
ENSMUSG00000021922	Itih4	2114.11	1.29267	4.64e-33	9.34e-32
ENSMUSG00000074228	Gm10645	40.387	1.29201	0.000159652	0.000508742
ENSMUSG00000032643	Fhl3	123.048	1.29195	2.83e-24	3.95e-23
ENSMUSG00000049401	Ogfr	1716.18	1.29165	1.31e-54	5.13e-53
ENSMUSG00000050147	F2rl3	17.5232	1.29161	5.11e-05	0.000173858
ENSMUSG00000105987	AI506816	843.487	1.29091	8.09e-45	2.41e-43
ENSMUSG00000045362	Tnfrsf26	106.722	1.2909	1.54e-11	9.81e-11
ENSMUSG00000108219	Gm44101	5.69072	1.29029	0.0117605	0.0271984
ENSMUSG00000048779	P2ry6	393.048	1.28989	3.71e-32	7.2e-31
ENSMUSG00000027962	Vcam1	3001.05	1.28934	2.13e-69	1.21e-67
ENSMUSG00000028527	Ak4	111.708	1.28924	3.12e-16	2.77e-15
ENSMUSG00000025912	Mybl1	38.3237	1.2878	7.25e-09	3.73e-08
ENSMUSG00000026946	Nmi	625.079	1.28669	1.24e-54	4.87e-53
ENSMUSG00000110928	Gm48114	19.6857	1.28651	0.000278884	0.000855513
ENSMUSG00000044719	E230025N22Rik	16.2125	1.2857	0.000431873	0.00128678
ENSMUSG00000030263	Lrmp	341.728	1.28432	2.81e-29	4.84e-28
ENSMUSG00000096979	Gm26880	41.3568	1.28375	3.76e-05	0.000130381
ENSMUSG00000103473	Gm37696	5.29544	1.28351	0.0222874	0.0483282
ENSMUSG00000026094	Stk17b	1183.09	1.28349	4.89e-51	1.76e-49
ENSMUSG00000026415	Fcamr	75.0715	1.28281	4.3e-08	2.06e-07
ENSMUSG00000031594	Fgl1	12.7671	1.28252	0.00907125	0.021496
ENSMUSG00000078439	Smim24	61.1755	1.28178	4.52e-08	2.16e-07
ENSMUSG00000111394	AC160637.1	720.077	1.28165	1.57e-20	1.82e-19
ENSMUSG00000030283	St8sia1	120.548	1.28074	3.14e-17	2.98e-16
ENSMUSG00000068696	Gpr88	70.1573	1.28029	5.58e-14	4.29e-13
ENSMUSG00000067714	Lpar5	32.5981	1.28019	8.56e-09	4.36e-08
ENSMUSG00000090559	Gm17137	16.9292	1.27865	0.00380953	0.00971021
ENSMUSG00000078153	Psme2b	200.442	1.27604	3.44e-30	6.18e-29
ENSMUSG00000044702	Palb2	61.9929	1.27588	1.45e-12	1e-11
ENSMUSG00000022408	Fam83f	47.9001	1.27588	7.56e-10	4.22e-09
ENSMUSG00000079414	Gm11110	17.3576	1.27584	0.000506476	0.00149494
ENSMUSG00000086513	9130208D14Rik	28.9919	1.27369	0.000179844	0.000568286
ENSMUSG00000031103	Elf4	1790.31	1.2732	4.77e-89	3.92e-87
ENSMUSG00000003882	Il7r	423.82	1.27226	6.89e-16	5.99e-15
ENSMUSG00000051107	Gm15440	23.9804	1.27156	1.11e-06	4.58e-06
ENSMUSG00000085761	4930455G09Rik	8.77465	1.2712	0.0023281	0.00616773
ENSMUSG00000018796	Acsl1	2229.77	1.27014	3.53e-24	4.91e-23
ENSMUSG00000029622	Arpc1b	3773.35	1.26935	8.55e-64	4.25e-62
ENSMUSG00000020081	Tacr2	14.6033	1.26911	0.000217598	0.000678204
ENSMUSG00000003824	Syce2	56.8437	1.26831	6.84e-14	5.23e-13
ENSMUSG00000047230	Cldn2	46.1218	1.26801	7.77e-06	2.92e-05
ENSMUSG00000038507	Parp12	2286.33	1.26781	3.36e-161	1.01e-158
ENSMUSG00000032496	Ltf	2510.35	1.2676	7.99e-10	4.45e-09
ENSMUSG00000032020	Ubash3b	413.368	1.26586	4.04e-43	1.14e-41
ENSMUSG00000103899	Gm37940	21.6004	1.26562	0.000557028	0.00163331
ENSMUSG00000021457	Syk	2673.65	1.26465	1.99e-34	4.21e-33
ENSMUSG00000103101	Gm37048	14.9162	1.26314	0.00668267	0.0162518
ENSMUSG00000004371	Il11	69.1038	1.26098	0.001089	0.00304164
ENSMUSG00000022696	Sidt1	208.973	1.26022	6.28e-33	1.26e-31
ENSMUSG00000060791	Gmfg	630.13	1.26019	2.69e-49	9.15e-48
ENSMUSG00000039519	Cyp7b1	152.002	1.25849	1.31e-10	7.84e-10
ENSMUSG00000026222	Sp100	3417.52	1.25752	1.73e-90	1.45e-88
ENSMUSG00000035021	Baz1a	1185.79	1.25738	1.02e-79	7.03e-78
ENSMUSG00000031382	Asb11	18.033	1.2573	0.000742242	0.00213122
ENSMUSG00000024661	Fth1	45196	1.25707	4.52e-25	6.57e-24
ENSMUSG00000031266	Gla	358.077	1.25699	7.14e-21	8.46e-20
ENSMUSG00000001700	Gramd3	484.485	1.25655	3.5e-55	1.4e-53
ENSMUSG00000085261	Gm13814	6.10955	1.25633	0.018544	0.0411222
ENSMUSG00000030361	Klrb1a	11.703	1.25481	0.000378968	0.00113841
ENSMUSG00000076749	Tcrg-C1	33.543	1.25357	1.97e-06	7.93e-06
ENSMUSG00000082088	Gm15753	9.51835	1.25275	0.00386092	0.00983113
ENSMUSG00000033467	Crlf2	462.119	1.25204	1.25e-63	6.16e-62
ENSMUSG00000103998	Gm38025	17.7453	1.25172	0.0102175	0.0239592
ENSMUSG00000100813	Gm28874	18.3908	1.2509	4.37e-05	0.000149906
ENSMUSG00000108752	RP23-385F8.3	29.313	1.24896	0.00701987	0.0170121
ENSMUSG00000068220	Lgals1	1940.67	1.24525	4.28e-43	1.21e-41
ENSMUSG00000090254	Gm1965	10.6842	1.24215	0.000429741	0.00128059
ENSMUSG00000090246	Gm17017	69.2092	1.24151	7.87e-13	5.55e-12
ENSMUSG00000109864	Eid3	22.3838	1.24058	0.000151859	0.000485524
ENSMUSG00000026407	Cacna1s	28.8846	1.23961	1.52e-05	5.52e-05
ENSMUSG00000036943	Rab8b	1826.18	1.23937	7.16e-78	4.78e-76
ENSMUSG00000041143	Tmco4	488.002	1.23836	2.8e-55	1.12e-53
ENSMUSG00000006678	Pola1	240.449	1.23692	1.51e-30	2.75e-29
ENSMUSG00000064289	Tank	587.439	1.23686	6.41e-47	2.03e-45
ENSMUSG00000073491	Pydc4	776.517	1.23524	2.28e-42	6.28e-41
ENSMUSG00000070873	Lilra5	146.585	1.23498	1.27e-11	8.16e-11
ENSMUSG00000003665	Has1	79.2711	1.23416	9.01e-05	0.000296477
ENSMUSG00000030200	Bcl2l14	134.11	1.23376	1.42e-18	1.46e-17
ENSMUSG00000085786	Gm15987	80.7909	1.23326	1.71e-13	1.27e-12
ENSMUSG00000057219	Armc7	256.035	1.23314	2.84e-30	5.13e-29
ENSMUSG00000040680	Kremen2	6.63943	1.2329	0.00825931	0.0197126
ENSMUSG00000030978	Rrm1	859.379	1.23255	2.05e-93	1.84e-91
ENSMUSG00000039977	Ccdc67	109.761	1.23239	1.01e-11	6.54e-11
ENSMUSG00000015599	Ttbk1	8.48088	1.23204	0.00900381	0.0213484
ENSMUSG00000024621	Csf1r	4745.34	1.23191	1.25e-52	4.67e-51
ENSMUSG00000097108	Gm26581	41.9188	1.23181	2.62e-05	9.25e-05
ENSMUSG00000019122	Ccl9	373.696	1.23076	8.95e-12	5.82e-11
ENSMUSG00000042759	Apobr	790.361	1.22981	4.46e-33	9e-32
ENSMUSG00000031549	Ido2	15.0191	1.22975	0.000222468	0.000692255
ENSMUSG00000103105	Gm18752	8.61706	1.22781	0.0138697	0.0315807
ENSMUSG00000059674	Cdh24	37.6258	1.2272	7e-09	3.61e-08
ENSMUSG00000039470	Zdhhc2	107.546	1.22621	1.41e-16	1.29e-15
ENSMUSG00000005087	Cd44	4722.67	1.2262	5.92e-42	1.61e-40
ENSMUSG00000027811	4930579G24Rik	50.4524	1.22597	4.13e-08	1.98e-07
ENSMUSG00000018293	Pfn1	6820.09	1.225	4.77e-58	2.05e-56
ENSMUSG00000109096	RP24-165E9.2	7.74179	1.22476	0.0121882	0.0281015
ENSMUSG00000078453	Abracl	414.654	1.22417	1.6e-35	3.53e-34
ENSMUSG00000073492	Gm10521	71.3865	1.2218	4.83e-13	3.46e-12
ENSMUSG00000111929	Gm48780	6.45112	1.22122	0.0174298	0.0388868
ENSMUSG00000102243	Gm37718	11.5637	1.22075	0.00292373	0.00760413
ENSMUSG00000030162	Olr1	255.506	1.22017	3.39e-11	2.1e-10
ENSMUSG00000071350	Setdb2	228.077	1.21953	4.4e-28	7.27e-27
ENSMUSG00000070354	Gm21975	96.2087	1.21775	8.9e-13	6.25e-12
ENSMUSG00000058914	C1qtnf3	55.7877	1.21744	0.000673755	0.00194601
ENSMUSG00000018986	Slfn3	135.948	1.21644	1.2e-16	1.1e-15
ENSMUSG00000050106	Tmc8	189.957	1.21629	7.09e-26	1.07e-24
ENSMUSG00000003617	Cp	10869.5	1.2161	1.54e-25	2.28e-24
ENSMUSG00000035673	Sbno2	3452.99	1.216	8.46e-71	4.97e-69
ENSMUSG00000026274	Pask	97.3036	1.2158	3.81e-18	3.81e-17
ENSMUSG00000036833	Pnpla7	663.319	1.21462	6.87e-18	6.76e-17
ENSMUSG00000030017	Reg3g	1517.31	1.21454	8.6e-18	8.43e-17
ENSMUSG00000026341	Actr3	5847.72	1.21386	3.16e-87	2.51e-85
ENSMUSG00000024066	Xdh	12002.1	1.21364	7.77e-37	1.8e-35
ENSMUSG00000110537	Gm4316	113.64	1.21284	1.2e-11	7.71e-11
ENSMUSG00000054435	Gimap4	2822.81	1.21271	9.89e-73	6.01e-71
ENSMUSG00000079018	Ly6c1	6313.48	1.21181	9.97e-17	9.17e-16
ENSMUSG00000024539	Ptpn2	517.588	1.21148	4.05e-47	1.29e-45
ENSMUSG00000062524	Ncr1	119.703	1.2096	4.15e-08	1.99e-07
ENSMUSG00000017607	Tns4	52.2186	1.20871	8.62e-07	3.62e-06
ENSMUSG00000002227	Mov10	864.012	1.20808	1.19e-93	1.08e-91
ENSMUSG00000036875	Dna2	348.467	1.20752	5.44e-32	1.05e-30
ENSMUSG00000064128	Cenpj	376.806	1.20378	8.12e-49	2.73e-47
ENSMUSG00000087066	Gm15518	5.39194	1.20287	0.0195675	0.0431001
ENSMUSG00000074417	Gm14548	112.166	1.20261	6.89e-06	2.6e-05
ENSMUSG00000027115	Kif18a	52.5209	1.20203	4.66e-07	2.02e-06
ENSMUSG00000109279	RP23-264H19.2	39.5274	1.20169	2.76e-07	1.22e-06
ENSMUSG00000078942	Naip6	249.34	1.20087	2.37e-19	2.56e-18
ENSMUSG00000030055	Rab43	1852.52	1.20079	2.74e-73	1.69e-71
ENSMUSG00000039774	Galnt12	107.614	1.20079	6.12e-16	5.34e-15
ENSMUSG00000033294	Noc4l	344.757	1.19989	4.49e-45	1.35e-43
ENSMUSG00000028843	Sh3bgrl3	2104.31	1.19987	3.01e-43	8.55e-42
ENSMUSG00000004552	Ctse	35.8401	1.19939	1.41e-06	5.77e-06
ENSMUSG00000079845	Xlr4a	40.2957	1.19844	2.98e-05	0.000104325
ENSMUSG00000047735	Samd9l	2977.34	1.19833	3.37e-50	1.18e-48
ENSMUSG00000029283	Cdc7	116.269	1.19794	1.55e-15	1.32e-14
ENSMUSG00000021803	Cdhr1	13.6929	1.19769	0.00644031	0.0157161
ENSMUSG00000047407	Tgif1	694.766	1.19738	2.99e-39	7.53e-38
ENSMUSG00000093424	6330562C20Rik	13.8616	1.1973	0.000682657	0.0019699
ENSMUSG00000030104	Edem1	2327.68	1.19659	6.26e-116	9.34e-114
ENSMUSG00000020644	Id2	1322.92	1.19585	2.39e-35	5.23e-34
ENSMUSG00000038172	Ttc39b	1456.99	1.19481	1.11e-53	4.24e-52
ENSMUSG00000048215	A630023P12Rik	16.131	1.19399	0.000658975	0.00190775
ENSMUSG00000028028	Alpk1	445.223	1.19259	4.13e-36	9.3e-35
ENSMUSG00000087141	Plcxd2	95.5522	1.19255	2.55e-15	2.14e-14
ENSMUSG00000051048	P4ha3	42.0703	1.19187	2.26e-06	9.01e-06
ENSMUSG00000021707	Dhfr	121.124	1.19025	2.4e-16	2.15e-15
ENSMUSG00000101585	1600010M07Rik	23.8934	1.18954	0.00012313	0.000397706
ENSMUSG00000108317	RP23-385F8.1	12.193	1.18828	0.00270503	0.00707822
ENSMUSG00000047678	Gpr82	8.22542	1.18816	0.00337895	0.00869187
ENSMUSG00000021990	Spata13	1640.1	1.18769	1.41e-61	6.7e-60
ENSMUSG00000027018	Hat1	394.512	1.18712	3.64e-35	7.93e-34
ENSMUSG00000031389	Arhgap4	787.535	1.18684	3.39e-41	9.02e-40
ENSMUSG00000022094	Slc39a14	1118.39	1.18483	9.19e-17	8.49e-16
ENSMUSG00000043340	6530409C15Rik	35.1135	1.18456	1.77e-07	8.03e-07
ENSMUSG00000005947	Itgae	243.714	1.18451	3.41e-13	2.47e-12
ENSMUSG00000037974	Muc5ac	324.063	1.18353	0.000131953	0.000424935
ENSMUSG00000032294	Pkm	9734.71	1.1829	5.5e-39	1.37e-37
ENSMUSG00000030199	Etv6	1571.66	1.18268	1.89e-72	1.14e-70
[truncated: 9,534 more rows]

## Sheet: Uninf_aGM-CSF_vs_Uninf_Ctrl
Supplementary Data 4. Differently expressed genes in lung for comparison Uninfected aGM-CSF versus Uninfected Ctrl Ab (Supplementary Fig. 4c, middle panel)
Gene ID	Gene name	Base Mean	log2 Fold Change	P value	adj. P value		UP	DOWN
ENSMUSG00000022303	Dcstamp	22.6441	-3.8016	3.31e-05	0.00352016
ENSMUSG00000031780	Ccl17	37.6586	-3.66551	7.97e-16	1.9e-12
ENSMUSG00000040026	Saa3	7971.91	-2.81699	4.03e-13	5.62e-10
ENSMUSG00000022126	Irg1	3295.54	-2.75173	7.04e-06	0.00106946
ENSMUSG00000026166	Ccl20	146.575	-2.53636	9.6e-05	0.00806363
ENSMUSG00000029417	Cxcl9	5898.39	-2.42381	7.54e-11	6e-08
ENSMUSG00000037033	Clca3b	29.9392	-2.37723	5.85e-05	0.00553001
ENSMUSG00000029379	Cxcl3	119.073	-2.37327	1.7e-05	0.00213893
ENSMUSG00000031779	Ccl22	229.92	-2.32054	2.32e-36	3.88e-32
ENSMUSG00000049723	Mmp12	210.455	-2.31779	6.15e-07	0.000160765
ENSMUSG00000004296	Il12b	55.404	-2.24009	1.01e-07	3.37e-05
ENSMUSG00000026390	Marco	345.813	-2.14823	2.04e-14	3.8e-11
ENSMUSG00000022456	Sept3	103.816	-2.01335	1.18e-19	3.93e-16
ENSMUSG00000054422	Fabp1	34.3665	-1.98911	1.58e-20	8.81e-17
ENSMUSG00000028255	Clca1	497.168	-1.92403	0.000245521	0.0175421
ENSMUSG00000016283	H2-M2	193.105	-1.91152	8.25e-05	0.00721776
ENSMUSG00000005947	Itgae	243.714	-1.89838	2.44e-28	2.04e-24
ENSMUSG00000040165	Cd209c	17.6221	-1.64755	5.28e-09	2.76e-06
ENSMUSG00000071552	Tigit	68.421	-1.64612	5.28e-05	0.00504871
ENSMUSG00000047586	Nccrp1	14.0531	-1.62003	3.51e-05	0.003663
ENSMUSG00000020651	Slc26a4	580.9	-1.5967	4.26e-05	0.00431266
ENSMUSG00000024798	Htr7	77.2306	-1.5447	0.000337485	0.0223905
ENSMUSG00000044309	Apol7c	126.991	-1.52093	6.58e-07	0.000169197
ENSMUSG00000033213	AA467197	761.117	-1.49695	9.66e-06	0.0013576
ENSMUSG00000022586	Ly6i	3452.17	-1.4966	4.55e-14	7.61e-11
ENSMUSG00000000562	Adora3	54.9112	-1.45447	7.08e-07	0.000174049
ENSMUSG00000047462	A530099J19Rik	40.9397	-1.43666	7.03e-08	2.55e-05
ENSMUSG00000029371	Cxcl5	569.686	-1.39984	0.000474581	0.0297205
ENSMUSG00000099974	Bcl2a1d	349.385	-1.36274	8.1e-20	3.38e-16
ENSMUSG00000061397	Krt79	125.68	-1.29051	6.96e-07	0.000173761
ENSMUSG00000113669	Gm36723	75.2467	-1.27872	5.83e-10	3.75e-07
ENSMUSG00000052270	Fpr2	551.602	-1.27586	4.34e-10	3.11e-07
ENSMUSG00000018927	Ccl6	1495	-1.27478	6.13e-15	1.28e-11
ENSMUSG00000029553	Tfec	72.6565	-1.25893	1.06e-07	3.48e-05
ENSMUSG00000024124	Prss30	22.1495	-1.24789	0.000306388	0.0209082
ENSMUSG00000022659	Gcsam	52.0318	-1.22935	1.3e-05	0.00172384
ENSMUSG00000034855	Cxcl10	2861.53	-1.22409	4.41e-11	4.09e-08
ENSMUSG00000026981	Il1rn	2185.65	-1.22221	1.16e-07	3.73e-05
ENSMUSG00000040950	Mgl2	213.026	-1.22172	4.28e-07	0.000117407
ENSMUSG00000040809	Chil3	5458.31	-1.20221	0.00082371	0.0443893
ENSMUSG00000030329	Pianp	34.1021	-1.18829	1.53e-06	0.00031885
ENSMUSG00000062082	Cd200r4	107.762	-1.1802	3.29e-08	1.32e-05
ENSMUSG00000029380	Cxcl1	178.541	-1.17675	0.000632585	0.0368508
ENSMUSG00000102037	Bcl2a1a	220.941	-1.1549	4.01e-11	3.94e-08
ENSMUSG00000086564	Cd101	86.057	-1.14605	1.99e-07	5.93e-05
ENSMUSG00000048621	Gm6377	45.6406	-1.1443	4.89e-05	0.00475142
ENSMUSG00000066363	Serpina3f	2492.78	-1.13156	5.35e-11	4.47e-08
ENSMUSG00000079298	Klrb1b	201.161	-1.12391	2.81e-08	1.17e-05
ENSMUSG00000060509	Xcr1	170.374	-1.11531	4.49e-06	0.000728669
ENSMUSG00000015880	Ncapg	124.29	-1.10833	1.29e-05	0.00172104
ENSMUSG00000031443	F7	214.934	-1.10367	2.9e-11	3.03e-08
ENSMUSG00000026065	Slc9a4	46.917	-1.09549	9.75e-09	4.94e-06
ENSMUSG00000022512	Cldn1	148.276	-1.09239	5.53e-14	8.4e-11
ENSMUSG00000037095	Lrg1	1495.36	-1.06772	1.59e-10	1.21e-07
ENSMUSG00000028238	Atp6v0d2	300.488	-1.05331	1.28e-09	7.67e-07
ENSMUSG00000031444	F10	803.482	-1.03284	4.51e-05	0.00449765
ENSMUSG00000026822	Lcn2	14485.8	-1.02693	8.43e-05	0.00726321
ENSMUSG00000054203	Ifi205	950.873	-1.01209	2.68e-08	1.15e-05
ENSMUSG00000030789	Itgax	1844.57	-1.00072	1.41e-12	1.82e-09
ENSMUSG00000046295	Ankle1	51.2058	-0.993996	0.000520931	0.0320947
ENSMUSG00000030162	Olr1	255.506	-0.988177	7.19e-08	2.56e-05
ENSMUSG00000022667	Cd200r1	56.8725	-0.974123	1.51e-06	0.00031885
ENSMUSG00000044156	Hepacam2	71.6882	-0.97326	5.85e-08	2.22e-05
ENSMUSG00000028655	Mfsd2a	64.4681	-0.96775	2.62e-06	0.000486236
ENSMUSG00000017499	Cdc6	90.1648	-0.96232	2.28e-06	0.000442307
ENSMUSG00000036362	P2ry13	195.206	-0.955785	1.37e-05	0.00178432
ENSMUSG00000069910	Spdl1	71.8245	-0.954779	7.42e-05	0.00659617
ENSMUSG00000026358	Rgs1	264.486	-0.948002	6.3e-05	0.00576723
ENSMUSG00000102418	Sh2d1b1	126.606	-0.944288	2.38e-08	1.05e-05
ENSMUSG00000026630	Batf3	59.1753	-0.939762	0.00047712	0.0297205
ENSMUSG00000031494	Cd209a	73.2121	-0.933308	0.00015327	0.0121446
ENSMUSG00000039396	Neil3	63.9449	-0.930514	0.000711507	0.0399568
ENSMUSG00000020399	Havcr2	371.465	-0.925854	1.02e-09	6.34e-07
ENSMUSG00000024679	Ms4a6d	666.871	-0.924428	5.46e-07	0.000144958
ENSMUSG00000071714	Csf2rb2	1254.22	-0.919356	4.82e-11	4.24e-08
ENSMUSG00000072572	Slc39a2	77.3563	-0.916582	4.79e-05	0.00468135
ENSMUSG00000089929	Bcl2a1b	601.114	-0.906197	1.57e-09	9.06e-07
ENSMUSG00000002289	Angptl4	933.837	-0.905564	7.1e-05	0.00638637
ENSMUSG00000039013	Siglecf	101.995	-0.905378	2.62e-06	0.000486236
ENSMUSG00000082292	Gm12250	1681.16	-0.891252	0.000825711	0.0443893
ENSMUSG00000021922	Itih4	2114.11	-0.891245	9.26e-18	2.58e-14
ENSMUSG00000032013	Trim29	82.2989	-0.881267	6.66e-08	2.48e-05
ENSMUSG00000032942	Ucp3	45.3493	-0.880943	1.22e-06	0.000268975
ENSMUSG00000071713	Csf2rb	2822.9	-0.877058	2.15e-09	1.2e-06
ENSMUSG00000051969	Tlr11	101.28	-0.873434	0.000454818	0.0290516
ENSMUSG00000022901	Cd86	417.869	-0.871339	2.51e-11	2.8e-08
ENSMUSG00000023903	Mmp25	177.25	-0.866676	0.000284421	0.0196497
ENSMUSG00000072596	Ear2	497.054	-0.857837	2.41e-06	0.000464076
ENSMUSG00000024008	Cpne5	50.5907	-0.845937	2.18e-07	6.41e-05
ENSMUSG00000027737	Slc7a11	906.603	-0.845653	0.000805036	0.0436993
ENSMUSG00000023349	Clec4n	766.275	-0.843011	0.000729605	0.0406609
ENSMUSG00000021675	F2rl2	55.2034	-0.842932	4.63e-05	0.00457871
ENSMUSG00000078922	Tgtp1	7531.1	-0.837519	0.000361988	0.023827
ENSMUSG00000040204	2810417H13Rik	250.96	-0.803737	3.19e-06	0.000573419
ENSMUSG00000042817	Flt3	180.746	-0.794866	4.3e-06	0.000712599
ENSMUSG00000050022	Amz1	247.125	-0.792984	1.5e-08	6.98e-06
ENSMUSG00000079293	Clec7a	1865.7	-0.790273	9.18e-07	0.000219323
ENSMUSG00000026669	Mcm10	105.414	-0.784343	0.000135535	0.0108421
ENSMUSG00000051506	Wdfy4	1915.86	-0.784328	3.05e-12	3.64e-09
ENSMUSG00000049130	C5ar1	443.249	-0.781701	2.81e-05	0.00318439
ENSMUSG00000050370	Ch25h	208.248	-0.780012	4.38e-05	0.0044147
ENSMUSG00000037868	Egr2	210.965	-0.777663	2.69e-05	0.00310468
ENSMUSG00000024730	Ms4a8a	218.46	-0.768219	0.000723763	0.0404702
ENSMUSG00000072601	Ear1	137.315	-0.762875	0.000314177	0.0213395
ENSMUSG00000043157	Arl11	126.508	-0.761924	3.73e-05	0.00386983
ENSMUSG00000039629	Strip2	90.9811	-0.757816	6.3e-06	0.0010033
ENSMUSG00000105096	Gbp10	2497.59	-0.755317	2.91e-05	0.00319877
ENSMUSG00000048534	Amica1	240.993	-0.754321	2.62e-05	0.0030372
ENSMUSG00000038179	Slamf7	992.917	-0.751487	1.61e-07	4.98e-05
ENSMUSG00000036377	C530008M17Rik	76.2935	-0.744378	1.17e-05	0.00160997
ENSMUSG00000042489	Clspn	159.749	-0.713156	0.000772345	0.0421988
ENSMUSG00000026656	Fcgr2b	1258.37	-0.705286	9.67e-07	0.000224553
ENSMUSG00000072082	Ccnf	153.126	-0.702889	0.000319362	0.0214434
ENSMUSG00000036853	Mcoln3	74.5074	-0.697838	0.000858675	0.0452877
ENSMUSG00000020330	Hmmr	140.326	-0.694145	0.000880072	0.0461251
ENSMUSG00000031445	Proz	166.459	-0.690673	0.000116082	0.00960779
ENSMUSG00000005470	Asf1b	148.301	-0.686431	0.000175929	0.0134394
ENSMUSG00000022218	Tgm1	183.658	-0.68608	2.12e-05	0.00256296
ENSMUSG00000046245	Pilra	529.69	-0.685023	3.34e-05	0.00353424
ENSMUSG00000003206	Ebi3	90.84	-0.684183	0.000441446	0.0283867
ENSMUSG00000025804	Ccr1	550.057	-0.672687	0.000671139	0.0385593
ENSMUSG00000013974	Mcemp1	466.791	-0.671033	1.59e-05	0.00202845
ENSMUSG00000021880	Rnase6	197.707	-0.666706	7.8e-05	0.00688161
ENSMUSG00000012443	Kif11	380.791	-0.666099	6.43e-06	0.0010136
ENSMUSG00000026548	Slamf9	305.846	-0.656019	9.11e-08	3.11e-05
ENSMUSG00000002111	Spi1	1143.43	-0.654329	1.13e-06	0.00025936
ENSMUSG00000047415	Gpr68	255.859	-0.653543	8.49e-06	0.00123783
ENSMUSG00000024397	Aif1	489.189	-0.648879	0.000619061	0.0365145
ENSMUSG00000038642	Ctss	9297.19	-0.646762	3.04e-07	8.75e-05
ENSMUSG00000047959	Kcna3	146.161	-0.642167	5.92e-05	0.0055644
ENSMUSG00000046805	Mpeg1	11684.9	-0.64048	4.61e-08	1.79e-05
ENSMUSG00000079227	Ccr5	1166.11	-0.637038	7.88e-06	0.00117581
ENSMUSG00000026712	Mrc1	925.833	-0.634853	1.77e-07	5.37e-05
ENSMUSG00000030214	Plbd1	1648.49	-0.632468	3.55e-09	1.92e-06
ENSMUSG00000112023	Lilr4b	1689.93	-0.629092	0.000211963	0.0154079
ENSMUSG00000059498	Fcgr3	1484.22	-0.628907	6.64e-06	0.00102137
ENSMUSG00000012428	Steap4	1073.71	-0.626791	0.000269013	0.0188976
ENSMUSG00000037649	H2-DMa	1903.47	-0.61928	1.18e-08	5.64e-06
ENSMUSG00000060131	Atp8b4	524.855	-0.616204	8.6e-06	0.00123783
ENSMUSG00000090942	F830016B08Rik	794.279	-0.61545	0.000156588	0.0122911
ENSMUSG00000044811	AF251705	391.753	-0.613262	4.77e-05	0.00468135
ENSMUSG00000034792	Gna15	161.73	-0.605484	9.23e-05	0.00779022
ENSMUSG00000047730	Fcgbp	130.408	-0.60257	0.000940141	0.0487305
ENSMUSG00000028179	Cth	54.1154	-0.60217	0.000316538	0.0213395
ENSMUSG00000036067	Slc2a6	359.181	-0.599604	0.000124055	0.0101671
ENSMUSG00000029925	Tbxas1	409.161	-0.598089	6.66e-06	0.00102137
ENSMUSG00000058715	Fcer1g	1420.08	-0.595854	2.72e-06	0.000499088
ENSMUSG00000025017	Pik3ap1	1075.38	-0.591078	7.36e-07	0.000178244
ENSMUSG00000047798	Cd300lf	1158.94	-0.586339	0.00094122	0.0487305
ENSMUSG00000018774	Cd68	1385.77	-0.585111	2.16e-06	0.000428996
ENSMUSG00000019122	Ccl9	373.696	-0.583959	0.000850426	0.0451374
ENSMUSG00000028885	Smpdl3b	487.198	-0.583769	0.000943892	0.0487305
ENSMUSG00000031004	Mki67	2209.09	-0.580467	4.45e-06	0.000728669
ENSMUSG00000056145	AI504432	365.588	-0.579589	1.16e-06	0.000262828
ENSMUSG00000000794	Kcnn3	189.591	-0.579349	2.56e-05	0.00299376
ENSMUSG00000053318	Slamf8	1019.74	-0.578994	0.00067022	0.0385593
ENSMUSG00000073421	H2-Ab1	17872.9	-0.574929	6.71e-07	0.000169984
ENSMUSG00000070390	Nlrp1b	227.959	-0.574226	0.000529033	0.0323344
ENSMUSG00000046456	Tmem150b	56.4116	-0.573929	0.000954413	0.0487976
ENSMUSG00000060063	Alox5ap	819.362	-0.572212	0.000160723	0.0125567
ENSMUSG00000032661	Oas3	1259.05	-0.570009	0.00027223	0.0189642
ENSMUSG00000042129	Rassf4	1533.62	-0.564825	4.46e-10	3.11e-07
ENSMUSG00000026271	Gpr35	501.084	-0.563107	6.55e-06	0.00102137
ENSMUSG00000026069	Il1rl1	169.364	-0.561355	0.000491232	0.0304182
ENSMUSG00000027995	Tlr2	1584.34	-0.561303	3.84e-05	0.00395108
ENSMUSG00000079445	B3gnt7	146.076	-0.557191	1.84e-06	0.000374996
ENSMUSG00000059326	Csf2ra	1021.89	-0.55683	1.45e-07	4.57e-05
ENSMUSG00000020649	Rrm2	360.075	-0.554162	0.000455337	0.0290516
ENSMUSG00000019832	Rab32	679.443	-0.553185	1.72e-05	0.00214284
ENSMUSG00000018459	Slc13a3	109.695	-0.551097	0.000478187	0.0297205
ENSMUSG00000039217	Il18	105.431	-0.551012	0.000565904	0.0339117
ENSMUSG00000020838	Slc6a4	68.487	-0.546046	0.00019809	0.0146351
ENSMUSG00000040084	Bub1b	330.376	-0.545474	3.5e-06	0.000615084
ENSMUSG00000028581	Laptm5	6017.36	-0.544969	1.55e-08	7e-06
ENSMUSG00000026107	Nabp1	774.174	-0.544847	2.26e-06	0.000442307
ENSMUSG00000089942	Pira2	252.769	-0.544278	9.15e-05	0.00776416
ENSMUSG00000027715	Ccna2	341.047	-0.540448	0.000622778	0.0365341
ENSMUSG00000060586	H2-Eb1	14039.2	-0.538873	3.56e-06	0.000619991
ENSMUSG00000005667	Mthfd2	242.794	-0.538632	0.000476725	0.0297205
ENSMUSG00000032254	Kif23	248.08	-0.535964	6.84e-05	0.00621693
ENSMUSG00000004730	Adgre1	1101.97	-0.535707	1.28e-06	0.000277985
ENSMUSG00000022102	Dok2	269.48	-0.535675	2.6e-06	0.000486236
ENSMUSG00000024030	Abcg1	1425.19	-0.529298	1.18e-08	5.64e-06
ENSMUSG00000056501	Cebpb	748.889	-0.526762	0.000825289	0.0443893
ENSMUSG00000047810	Ccdc88b	1288.26	-0.525396	3.16e-06	0.000573419
ENSMUSG00000029581	Fscn1	772.063	-0.52106	1.58e-05	0.00202845
ENSMUSG00000022372	Sla	1219.89	-0.520057	1.22e-06	0.000268975
ENSMUSG00000059089	Fcgr4	1059.87	-0.517092	0.000733413	0.0407373
ENSMUSG00000090231	Cfb	10118.9	-0.516981	2.35e-05	0.00280633
ENSMUSG00000017390	Aldoc	119.6	-0.514132	0.00027023	0.0189037
ENSMUSG00000058099	Nfam1	915.949	-0.508891	1.26e-05	0.00171904
ENSMUSG00000024610	Cd74	53343.1	-0.508011	3.67e-06	0.000627639
ENSMUSG00000021281	Tnfaip2	5872.58	-0.504487	3.27e-05	0.00350068
ENSMUSG00000031838	Ifi30	1777.05	-0.502109	8.95e-08	3.11e-05
ENSMUSG00000020914	Top2a	1356.18	-0.501839	0.000229044	0.0164351
ENSMUSG00000074677	Sirpb1c	428.538	-0.499583	0.00055285	0.0333686
ENSMUSG00000112148	Lilrb4a	2378.03	-0.496752	0.00062026	0.0365145
ENSMUSG00000000290	Itgb2	5242.41	-0.496602	8.63e-05	0.00740136
ENSMUSG00000053398	Phgdh	216.73	-0.496221	1.38e-05	0.00178432
ENSMUSG00000041481	Serpina3g	3322.37	-0.495047	6.14e-05	0.00570624
ENSMUSG00000032068	Plet1	1210.47	-0.493063	3.37e-05	0.00354049
ENSMUSG00000071203	Naip5	349.724	-0.488593	0.000176041	0.0134394
ENSMUSG00000050335	Lgals3	2453.97	-0.486943	0.000279489	0.0193891
ENSMUSG00000015355	Cd48	576.329	-0.485407	0.000122671	0.0101031
ENSMUSG00000079547	H2-DMb1	2050.63	-0.485046	3.96e-07	0.000112057
ENSMUSG00000018500	Adora2b	192.254	-0.48253	6.24e-05	0.00576276
ENSMUSG00000024810	Il33	1171.19	-0.48208	2.39e-05	0.00281383
ENSMUSG00000036526	Card11	597.28	-0.478334	4.71e-10	3.15e-07
ENSMUSG00000031827	Cotl1	2643.83	-0.475696	1.72e-06	0.000355882
ENSMUSG00000036594	H2-Aa	18669.9	-0.474537	2.37e-05	0.00280945
ENSMUSG00000064246	Chil1	20650.5	-0.472383	3.08e-05	0.00331842
ENSMUSG00000013707	Tnfaip8l2	226.743	-0.471107	8.38e-05	0.00726321
ENSMUSG00000037902	Sirpa	3709.25	-0.464087	1.3e-06	0.000278972
ENSMUSG00000020437	Myo1g	1633.49	-0.462228	0.000183238	0.0138622
ENSMUSG00000040010	Slc7a5	242.789	-0.461875	0.000141935	0.0113001
ENSMUSG00000016496	Cd274	5412.88	-0.461174	2.97e-05	0.00323714
ENSMUSG00000026536	Mnda	1101.28	-0.460754	0.00060625	0.0359429
ENSMUSG00000030187	Klra2	569.283	-0.459761	0.000739437	0.0409359
ENSMUSG00000015340	Cybb	5883.39	-0.458424	8.75e-05	0.00746459
ENSMUSG00000022504	Ciita	2812.59	-0.458142	9.32e-07	0.000219502
ENSMUSG00000078942	Naip6	249.34	-0.457614	0.000684107	0.0389461
ENSMUSG00000027070	Lrp2	1885.04	-0.457328	4.26e-06	0.000712599
ENSMUSG00000031662	Snx20	556.983	-0.457155	4.96e-05	0.00476424
ENSMUSG00000029771	Irf5	998.88	-0.456591	0.000170084	0.0131043
ENSMUSG00000022488	Nckap1l	2249.8	-0.455039	7.45e-06	0.00112165
ENSMUSG00000015396	Cd83	520.961	-0.454695	0.000761744	0.0418934
ENSMUSG00000022831	Hcls1	2059.59	-0.454538	4.08e-06	0.000688497
ENSMUSG00000071715	Ncf4	523.518	-0.453881	0.000181987	0.0138302
ENSMUSG00000018008	Cyth4	1447.23	-0.453151	5.02e-06	0.000807383
ENSMUSG00000018819	Lsp1	2778.7	-0.453105	4.02e-07	0.000112057
ENSMUSG00000049882	Vcpkmt	116.801	-0.452526	0.000841095	0.0448404
ENSMUSG00000027514	Zbp1	2880.05	-0.451274	2.98e-05	0.00323714
ENSMUSG00000001128	Cfp	601.637	-0.436452	0.000296832	0.0203391
ENSMUSG00000020120	Plek	3141.8	-0.435795	0.000316299	0.0213395
ENSMUSG00000029413	Naaa	1755.32	-0.435333	3.48e-06	0.000615084
ENSMUSG00000037731	Themis2	1438.53	-0.431367	0.000254636	0.0180392
ENSMUSG00000056069	Fam105a	513.775	-0.430075	1.37e-05	0.00178432
ENSMUSG00000087107	AI662270	455.995	-0.428163	0.000409768	0.0265539
ENSMUSG00000093938	Evi2b	664.208	-0.427871	4.52e-05	0.00449765
ENSMUSG00000024737	Slc15a3	1217.95	-0.427591	2.9e-05	0.00319877
ENSMUSG00000022439	Parvg	552.002	-0.425815	0.000223031	0.0161422
ENSMUSG00000026980	Ly75	860.862	-0.424961	4.15e-05	0.00423377
ENSMUSG00000024300	Myo1f	1850.45	-0.423764	0.000522146	0.0320947
ENSMUSG00000002058	Unc119	339.009	-0.423209	2.04e-06	0.000410371
ENSMUSG00000032089	Il10ra	1314.39	-0.420728	0.000227373	0.0163855
ENSMUSG00000049307	Fut4	219.021	-0.415782	0.000952664	0.0487976
ENSMUSG00000028064	Sema4a	1765.81	-0.414042	3.68e-06	0.000627639
ENSMUSG00000028494	Plin2	2874.23	-0.40601	0.000537001	0.0326477
ENSMUSG00000021298	Gpr132	533.136	-0.40515	8.34e-05	0.00726045
ENSMUSG00000018507	Trpv2	561.177	-0.399072	1.79e-05	0.00220098
ENSMUSG00000034445	Cyb561a3	334.826	-0.398436	4.67e-07	0.000125901
ENSMUSG00000020901	Pik3r5	872.466	-0.396663	0.000834398	0.0447125
ENSMUSG00000035356	Nfkbiz	1074.7	-0.393668	0.000198706	0.0146351
ENSMUSG00000030830	Itgal	4390.4	-0.392491	0.000133652	0.0107429
ENSMUSG00000040829	Zmynd15	522.588	-0.39012	0.000130027	0.010512
ENSMUSG00000068227	Il2rb	919.594	-0.386916	1.76e-05	0.00217872
ENSMUSG00000041515	Irf8	2578.61	-0.378771	3.31e-08	1.32e-05
ENSMUSG00000001281	Itgb7	1442.57	-0.378077	2.74e-05	0.00313417
ENSMUSG00000005087	Cd44	4722.67	-0.377212	1.12e-05	0.00156424
ENSMUSG00000042759	Apobr	790.361	-0.376166	0.000186069	0.014013
ENSMUSG00000048865	Arhgap30	2165.77	-0.376058	8.66e-06	0.00123783
ENSMUSG00000039145	Camk1d	686.128	-0.373628	2.82e-05	0.00318439
ENSMUSG00000052160	Pld4	1764.45	-0.371795	0.000195125	0.0144991
ENSMUSG00000037337	Map4k1	418.694	-0.366131	0.000191622	0.0143024
ENSMUSG00000034438	Gbp8	1809.18	-0.364535	0.000767959	0.0420967
ENSMUSG00000034116	Vav1	1137.31	-0.363997	7.82e-05	0.00688161
ENSMUSG00000024084	Qpct	156.881	-0.363339	0.000970323	0.049193
ENSMUSG00000045917	6330416G13Rik	430.46	-0.362231	0.000742458	0.0409675
ENSMUSG00000037321	Tap1	6890.92	-0.360365	0.000394168	0.0256424
ENSMUSG00000000682	Cd52	2105.82	-0.355282	0.000583482	0.0347162
ENSMUSG00000074151	Nlrc5	4493.44	-0.354016	0.000415888	0.0268465
ENSMUSG00000032020	Ubash3b	413.368	-0.353718	0.00016632	0.0128736
ENSMUSG00000048163	Selplg	1806.84	-0.35348	0.000944356	0.0487305
ENSMUSG00000036875	Dna2	348.467	-0.352572	0.000676529	0.0387359
ENSMUSG00000023947	Nfkbie	790.075	-0.352499	0.000468814	0.0295777
ENSMUSG00000038147	Cd84	789.988	-0.34955	0.00071005	0.0399568
ENSMUSG00000031709	Tbc1d9	1112.84	-0.3489	0.000378244	0.0247346
ENSMUSG00000042622	Maff	522.445	-0.344335	0.000163485	0.012713
ENSMUSG00000022181	C6	737.984	-0.337178	0.000529914	0.0323344
ENSMUSG00000021226	Acot2	292.369	-0.335696	0.000287659	0.0197916
ENSMUSG00000040693	Slco4c1	602.347	-0.334308	0.000952862	0.0487976
ENSMUSG00000040263	Klhdc4	582.3	-0.332599	9.53e-06	0.0013508
ENSMUSG00000001473	Tubb6	601.318	-0.331362	0.000569915	0.03403
ENSMUSG00000000594	Gm2a	2786.58	-0.327298	2.22e-05	0.00267483
ENSMUSG00000029641	Rasl11a	319.115	-0.325936	0.00096029	0.0489485
ENSMUSG00000021457	Syk	2673.65	-0.325225	0.000970972	0.049193
ENSMUSG00000055805	Fmnl1	2245.52	-0.324124	0.000705669	0.0399568
ENSMUSG00000026832	Cytip	1321.99	-0.309091	8.66e-06	0.00123783
ENSMUSG00000002602	Axl	3519.67	-0.298086	7.95e-06	0.00117592
ENSMUSG00000021998	Lcp1	10654.5	-0.294829	0.000267022	0.0188368
ENSMUSG00000025324	Atp10a	640.24	-0.293849	6.94e-05	0.00627534
ENSMUSG00000026737	Pip4k2a	968.109	-0.291392	1.62e-05	0.0020562
ENSMUSG00000032012	Pvrl1	1024.71	-0.290732	1.25e-05	0.00171754
ENSMUSG00000035021	Baz1a	1185.79	-0.288265	1.28e-05	0.0017195
ENSMUSG00000113204	Gm46430	221.084	-0.283529	0.0006554	0.0379157
ENSMUSG00000003363	Pld3	1555.87	-0.283304	2.86e-05	0.00319154
ENSMUSG00000030761	Myo7a	644.546	-0.280127	0.000645448	0.0374696
ENSMUSG00000026833	Olfm1	553.764	-0.277865	0.000468639	0.0295777
ENSMUSG00000032508	Myd88	1400.04	-0.276981	0.000112995	0.00944585
ENSMUSG00000098557	Kctd12	1570.08	-0.267325	7.37e-05	0.00659336
ENSMUSG00000025648	Pfkfb4	757.781	-0.26602	6.31e-05	0.00576723
ENSMUSG00000024900	Cpt1a	3339.74	-0.26183	0.000684859	0.0389461
ENSMUSG00000021242	Npc2	12994.3	-0.261576	0.000878953	0.0461251
ENSMUSG00000039621	Prex1	2308.08	-0.260862	0.000209911	0.0153253
ENSMUSG00000042289	Hsd3b7	837.439	-0.25582	0.000249815	0.017773
ENSMUSG00000066595	Mfsd7b	360.171	-0.255446	0.000544166	0.0329635
ENSMUSG00000022570	Tsta3	295.374	-0.248703	0.000791517	0.0431055
ENSMUSG00000026288	Inpp5d	2059.64	-0.245541	0.000126513	0.0103179
ENSMUSG00000089809	A930011G23Rik	656.441	-0.244576	0.000378734	0.0247346
ENSMUSG00000030055	Rab43	1852.52	-0.24388	0.000155189	0.0122387
ENSMUSG00000032350	Gclc	3094.08	-0.237906	0.00019041	0.0142756
ENSMUSG00000064043	Trerf1	502.379	-0.228811	0.000564828	0.0339117
ENSMUSG00000027447	Cst3	6740.66	-0.228366	0.00034864	0.0230392
ENSMUSG00000047250	Ptgs1	1472.67	-0.224835	0.000853156	0.045139
ENSMUSG00000039910	Cited2	707.676	-0.220875	0.000208306	0.0152748
ENSMUSG00000030104	Edem1	2327.68	-0.207805	4.94e-05	0.00476424
ENSMUSG00000022453	Naga	1064.87	-0.204688	0.00013015	0.010512
ENSMUSG00000028266	Lmo4	927.517	-0.202101	0.000894988	0.0467603
ENSMUSG00000056429	Tgoln1	7079.1	-0.199168	5.74e-05	0.00544839
ENSMUSG00000042784	Muc1	4035.27	-0.198925	0.000116056	0.00960779
ENSMUSG00000048756	Foxo3	2035.34	-0.198711	0.000331126	0.0220562
ENSMUSG00000006800	Sulf2	961.135	-0.19061	3.85e-05	0.00395108
ENSMUSG00000003382	Etv3	1603.49	-0.176273	1.88e-05	0.00229819
ENSMUSG00000032178	Ilf3	1066.19	-0.164884	0.000456999	0.0290516
ENSMUSG00000028436	Dcaf12	1282.23	-0.158155	0.000712191	0.0399568
ENSMUSG00000004040	Stat3	5387.34	-0.148665	5.99e-05	0.00559562
ENSMUSG00000020257	Wdr82	1560.82	-0.135454	0.00032614	0.021811
ENSMUSG00000079164	Tlr5	229.77	0.282279	0.000842149	0.0448404
ENSMUSG00000042002	Foxn4	30.0492	1.05651	0.000629518	0.0368004
ENSMUSG00000089722	Gm11711	20.0256	2.77431	2.84e-05	0.00318586

## Sheet: Infected_aGM-CSF_vs_Infect_Ctrl
Supplementary Data 4. Differently expressed genes in lung for comparison Infected aGM-CSF versus Infected Ctrl Ab (Supplementary Fig. 4c, right panel)
Gene ID	Gene name	Cluster	Base Mean	log2 Fold Change	P value	adj. P value		UP	DOWN
ENSMUSG00000001036	Epn2	I	2126.47	0.22803	0.000176672	0.00323471
ENSMUSG00000001555	Fkbp10	I	468.757	0.306354	0.000551728	0.00796554
ENSMUSG00000001930	Vwf	I	12320.2	0.49625	0.000207942	0.00368649
ENSMUSG00000002059	Rab34	I	365.21	0.21966	0.00484126	0.0429566
ENSMUSG00000002265	Peg3	I	645.535	0.528304	9.03e-05	0.00192027
ENSMUSG00000002910	Arrdc2	I	249.088	0.464123	7.64e-07	3.89e-05
ENSMUSG00000002996	Hbp1	I	1532.96	0.173232	0.00589934	0.0498354
ENSMUSG00000003228	Grk5	I	1544.05	0.239941	0.00134315	0.016125
ENSMUSG00000003541	Ier3	I	1939.7	0.287546	0.00440418	0.0400926
ENSMUSG00000004558	Ndrg2	I	1135.55	0.303475	0.00378106	0.0356916
ENSMUSG00000005803	Sqrdl	I	802.53	0.170349	0.00499092	0.0439142
ENSMUSG00000006642	Tcf23	I	93.6086	1.03087	0.000342649	0.00542897
ENSMUSG00000007476	Lrrc8a	I	1519.19	0.211529	0.00377496	0.0356717
ENSMUSG00000009633	G0s2	I	500.492	1.12236	1.89e-11	3.97e-09
ENSMUSG00000010051	Hyal1	I	638.932	0.433958	0.000100112	0.00208475
ENSMUSG00000010660	Plcd1	I	261.638	0.272744	0.00586765	0.0496738
ENSMUSG00000011263	Exoc3l2	I	45.5135	0.646678	0.00427862	0.0392846
ENSMUSG00000014077	Chp1	I	2460.1	0.21606	0.00584196	0.0495031
ENSMUSG00000014778	Fhod1	I	2126.08	0.200067	0.000228584	0.0039814
ENSMUSG00000014813	Stc1	I	107.178	0.552092	0.000154079	0.00291658
ENSMUSG00000015053	Gata2	I	2081.04	0.323979	0.000167388	0.00309962
ENSMUSG00000015134	Aldh1a3	I	32.1073	1.31693	0.000752239	0.0101786
ENSMUSG00000015850	Adamtsl4	I	1581.97	0.497811	8.25e-05	0.00178085
ENSMUSG00000016194	Hsd11b1	I	2250.52	0.400991	0.00086739	0.0114004
ENSMUSG00000016255	Tubb1	I	116.945	0.59113	0.00167816	0.0192052
ENSMUSG00000016763	Scube1	I	441.965	0.317191	0.000324086	0.00519002
ENSMUSG00000017119	Nbr1	I	2872.82	0.117449	0.000274047	0.00458507
ENSMUSG00000017446	C1qtnf1	I	528.803	0.368227	0.000827525	0.0110058
ENSMUSG00000017493	Igfbp4	I	3779.07	0.598586	1.36e-08	1.28e-06
ENSMUSG00000018076	Med13l	I	2007.58	0.200816	0.0025821	0.0266832
ENSMUSG00000018143	Mafk	I	1552.38	0.296136	5.84e-05	0.001346
ENSMUSG00000018339	Gpx3	I	14960.5	0.821953	1.98e-13	7.23e-11
ENSMUSG00000018476	Kdm6b	I	2411.52	0.548511	1.02e-14	4.82e-12
ENSMUSG00000019577	Pdk4	I	422.045	0.97548	0.00194006	0.0215285
ENSMUSG00000019889	Ptprk	I	1991.63	0.224011	0.000668092	0.00932399
ENSMUSG00000019905	Gprc6a	I	35.6913	1.10657	0.000247548	0.00422532
ENSMUSG00000019978	Epb41l2	I	5071.69	0.191683	0.00133988	0.0160965
ENSMUSG00000020044	Timp3	I	16992.1	0.435915	1.72e-05	0.000500123
ENSMUSG00000020122	Egfr	I	655.951	0.385439	0.000304464	0.00494664
ENSMUSG00000020357	Flt4	I	1314.39	0.201129	0.00365636	0.0349572
ENSMUSG00000020432	Tcn2	I	2673.99	0.641374	2.08e-07	1.32e-05
ENSMUSG00000020473	Aebp1	I	2196.77	0.36226	0.000206099	0.00366836
ENSMUSG00000020523	Fam114a2	I	819.389	0.147809	0.00256877	0.0265608
ENSMUSG00000020681	Ace	I	19534.2	0.471611	1.63e-07	1.06e-05
ENSMUSG00000020848	Doc2b	I	30.7948	1.4105	1.49e-06	6.68e-05
ENSMUSG00000020886	Dlg4	I	575.508	0.353042	6.96e-05	0.00156204
ENSMUSG00000021071	Trim9	I	18.0002	1.28591	0.00316014	0.0311452
ENSMUSG00000021136	Smoc1	I	97.0448	0.796685	0.000108695	0.002212
ENSMUSG00000021223	Papln	I	22.7967	1.65608	4.16e-05	0.00102078
ENSMUSG00000021360	Gcnt2	I	1812.29	0.515468	1.72e-10	2.7e-08
ENSMUSG00000021367	Edn1	I	364.785	0.448066	0.000475236	0.00705479
ENSMUSG00000021417	Eci2	I	731.918	0.180038	0.00511502	0.0447648
ENSMUSG00000021477	Ctsl	I	2529.32	0.246657	0.00128661	0.0156005
ENSMUSG00000021536	Adcy2	I	354.088	0.256636	0.00460684	0.04135
ENSMUSG00000021750	Fam107a	I	219.326	0.929442	0.000326491	0.00521452
ENSMUSG00000021756	Il6st	I	10462.4	0.241015	0.00138709	0.0165416
ENSMUSG00000021759	Plpp1	I	1734.43	0.365609	3.03e-09	3.31e-07
ENSMUSG00000021819	Zswim8	I	2599.77	0.134832	0.000829588	0.011025
ENSMUSG00000021846	Peli2	I	503.785	0.364845	0.000218514	0.00384344
ENSMUSG00000021903	Galnt15	I	917.811	0.656048	0.0058081	0.0493177
ENSMUSG00000022018	Rgcc	I	698.551	0.820909	1.43e-05	0.00043327
ENSMUSG00000022231	Sema5a	I	727.39	0.628133	0.000565314	0.00812235
ENSMUSG00000022237	Ankrd33b	I	2547.23	0.441551	5.92e-07	3.18e-05
ENSMUSG00000022469	Rapgef3	I	1068.82	0.413781	0.000105833	0.00216359
ENSMUSG00000022817	Itgb5	I	2022.38	0.233466	9.9e-07	4.73e-05
ENSMUSG00000022861	Dgkg	I	48.5856	0.994061	3.86e-06	0.000144589
ENSMUSG00000022895	Ets2	I	3392.89	0.486781	3.96e-13	1.29e-10
ENSMUSG00000023411	Nfatc4	I	401.959	0.356692	1.43e-05	0.000433133
ENSMUSG00000023809	Rps6ka2	I	814.115	0.210701	0.00175974	0.0198852
ENSMUSG00000024011	Pi16	I	524.734	0.426902	0.00191441	0.0212833
ENSMUSG00000024190	Dusp1	I	3517.59	0.750432	0.000127855	0.00250227
ENSMUSG00000024302	Dtna	I	752	0.225994	0.00317974	0.0312695
ENSMUSG00000024713	Pcsk5	I	446.702	0.459834	0.000181131	0.00330282
ENSMUSG00000024901	Peli3	I	76.78	0.495108	0.00456702	0.041106
ENSMUSG00000024909	Efemp2	I	610.068	0.205316	0.00578782	0.0492543
ENSMUSG00000024912	Fosl1	I	55.4101	1.03564	2.58e-06	0.000104328
ENSMUSG00000024978	Gpam	I	1291.58	0.213383	0.00231477	0.0244575
ENSMUSG00000025375	Aatk	I	467.694	0.468875	1.54e-05	0.000460352
ENSMUSG00000025409	Mbd6	I	1460.78	0.142661	0.00378405	0.035701
ENSMUSG00000025855	Prkar1b	I	509.681	0.269495	0.000354681	0.0055605
ENSMUSG00000025936	Gm4956	I	404.663	0.801275	0.000212417	0.00374725
ENSMUSG00000026072	Il1r1	I	1047.11	0.251308	0.000699215	0.00965835
ENSMUSG00000026357	Rgs18	I	39.9102	0.716948	0.00576292	0.0491359
ENSMUSG00000026365	Cfh	I	5181.1	0.364093	0.000309165	0.00500032
ENSMUSG00000026473	Glul	I	4927.04	0.410172	0.000170465	0.00313389
ENSMUSG00000026620	Mark1	I	147.639	0.473625	0.00031394	0.00505468
ENSMUSG00000026701	Prdx6	I	12151.8	0.336031	0.000577201	0.0082666
ENSMUSG00000026840	Lamc3	I	323.384	0.732309	0.00102889	0.0130346
ENSMUSG00000026880	Stom	I	2306.27	0.165995	0.000233834	0.00405312
ENSMUSG00000026987	Baz2b	I	1668.27	0.204047	9.56e-05	0.00201336
ENSMUSG00000027074	Slc43a3	I	5533.34	0.387359	9.92e-05	0.00207851
ENSMUSG00000027208	Fgf7	I	288.435	0.352869	0.00278978	0.0283704
ENSMUSG00000027435	Cd93	I	11689.5	0.296383	0.000911348	0.0118433
ENSMUSG00000027485	Bpifb1	I	2615.22	0.361368	0.000748466	0.0101356
ENSMUSG00000027765	P2ry1	I	61.6678	0.587743	0.00428248	0.0392846
ENSMUSG00000028011	Tdo2	I	21.4547	1.355	2.08e-05	0.000587987
ENSMUSG00000028073	Pear1	I	905.62	0.261969	8.81e-05	0.00188432
ENSMUSG00000028124	Gclm	I	631.513	0.190455	0.003544	0.0340651
ENSMUSG00000028713	Cyp4b1	I	7603.59	0.331933	0.00428174	0.0392846
ENSMUSG00000028862	Map3k6	I	517.901	1.05839	2.14e-08	1.89e-06
ENSMUSG00000028980	H6pd	I	4990.69	0.4723	7.27e-09	7.07e-07
ENSMUSG00000029108	Pcdh7	I	293.783	0.329976	0.00332585	0.0323442
ENSMUSG00000029178	Klf3	I	2804.58	0.143516	0.00191436	0.0212833
ENSMUSG00000029231	Pdgfra	I	5012.09	0.51939	0.000106988	0.0021822
ENSMUSG00000029334	Prkg2	I	314.799	0.587426	5.99e-06	0.000210883
ENSMUSG00000029381	Shroom3	I	4113.5	0.228008	0.00121054	0.014852
ENSMUSG00000029484	Anxa3	I	3651.36	0.217183	0.00217932	0.0233715
ENSMUSG00000029513	Prkab1	I	1064.47	0.227101	0.000354654	0.0055605
ENSMUSG00000029705	Cux1	I	2692.24	0.1597	0.000401508	0.00616495
ENSMUSG00000029999	Tgfa	I	467.686	0.209237	0.00371516	0.0353118
ENSMUSG00000030083	Abtb1	I	570.316	0.337998	8.58e-05	0.00183979
ENSMUSG00000030306	Tmtc1	I	1801.56	0.318816	0.00448749	0.040599
ENSMUSG00000030353	Tead4	I	390.989	0.33978	0.00180258	0.0202761
ENSMUSG00000030711	Sult1a1	I	612.158	1.065	1.21e-05	0.000373333
ENSMUSG00000030717	Nupr1	I	1595.13	0.41451	1.14e-05	0.000354662
ENSMUSG00000030787	Lyve1	I	3467.71	0.770184	1.48e-06	6.65e-05
ENSMUSG00000031024	St5	I	2698.88	0.220396	0.000831479	0.0110419
ENSMUSG00000031145	Prickle3	I	277.646	0.283218	0.00249084	0.02595
ENSMUSG00000031342	Gpm6b	I	1036.23	0.276141	0.0012066	0.0148431
ENSMUSG00000031431	Tsc22d3	I	2329.1	0.713404	0.00034698	0.0054802
ENSMUSG00000031465	Angpt2	I	409.275	0.322626	0.00388686	0.0364595
ENSMUSG00000031503	Col4a2	I	17097.9	0.380532	4.74e-06	0.00017184
ENSMUSG00000031530	Dusp4	I	248.325	0.44187	8.25e-05	0.00178085
ENSMUSG00000031722	Hp	I	13445	0.539008	2.76e-06	0.000108897
ENSMUSG00000031824	6430548M08Rik	I	1615.16	0.250147	0.000308938	0.00500032
ENSMUSG00000031958	Ldhd	I	131.608	0.452282	0.0036238	0.0347016
ENSMUSG00000031963	Bmper	I	320.701	0.483488	0.000555119	0.00800159
ENSMUSG00000032548	Slco2a1	I	10059.6	0.392558	1.12e-05	0.000350717
ENSMUSG00000032554	Trf	I	7802.93	0.725536	1.46e-09	1.72e-07
ENSMUSG00000032625	Thsd7a	I	81.749	0.743122	0.000298132	0.00486586
ENSMUSG00000032633	Flcn	I	879.538	0.152597	0.00543851	0.0468839
ENSMUSG00000032946	Rasgrp2	I	1519.84	0.234518	0.00183252	0.020539
ENSMUSG00000033022	Cdo1	I	1771.03	0.782567	1.18e-11	2.7e-09
ENSMUSG00000033039	Micall1	I	1630.06	0.24725	1.13e-05	0.000353033
ENSMUSG00000033453	Adamts15	I	1414.29	0.998959	4.17e-09	4.41e-07
ENSMUSG00000033855	Ston1	I	970.198	0.320576	0.00310232	0.0307447
ENSMUSG00000034135	Sik3	I	1494.62	0.190241	2.29e-05	0.000632721
ENSMUSG00000034312	Iqsec1	I	3270.98	0.295001	7.97e-05	0.00173577
ENSMUSG00000034463	Scara3	I	193.414	0.383481	0.00103702	0.0130911
ENSMUSG00000034471	Caskin2	I	2984.81	0.235975	0.00217437	0.0233324
ENSMUSG00000034563	Ccpg1	I	2532.18	0.199654	0.000116651	0.00232886
ENSMUSG00000034664	Itga2b	I	189.888	0.458178	0.00373439	0.0354058
ENSMUSG00000034684	Sema3f	I	3569.92	0.388682	0.000741898	0.0100844
ENSMUSG00000035179	Ppp1r32	I	104.201	0.466671	0.00139751	0.0166051
ENSMUSG00000035828	Pim3	I	1055.38	0.459653	4.34e-05	0.00105777
ENSMUSG00000035934	Pknox2	I	492.903	0.395119	7.57e-05	0.00167227
ENSMUSG00000036040	Adamtsl2	I	889.609	0.475348	0.00119475	0.0147444
ENSMUSG00000036492	Rnf39	I	160.922	0.530122	0.00126409	0.0153719
ENSMUSG00000037035	Inhbb	I	468.246	0.40865	0.00189248	0.0211052
ENSMUSG00000037110	Ralgapa2	I	1812.37	0.166626	0.00364496	0.0348669
ENSMUSG00000037185	Krt80	I	1596	0.291483	0.00200252	0.0219444
ENSMUSG00000037225	Fgf2	I	579.46	0.369619	0.00195843	0.0216395
ENSMUSG00000037490	Slc2a12	I	271.347	0.325034	0.0012746	0.0154681
ENSMUSG00000037605	Adgrl3	I	1055.67	0.441635	0.00139542	0.0166051
ENSMUSG00000037621	Atoh8	I	314.28	0.357117	0.00273044	0.0278779
ENSMUSG00000037992	Rara	I	1173.41	0.260664	0.000158481	0.00298411
ENSMUSG00000038068	Rnf144b	I	783.217	0.235341	0.00368419	0.0351571
ENSMUSG00000038074	Fkbp14	I	243.991	0.528516	0.000169018	0.00311423
ENSMUSG00000038156	Spon1	I	4088.87	0.597677	5.27e-08	4.13e-06
ENSMUSG00000038530	Rgs4	I	240.255	0.46864	1.9e-05	0.000544495
ENSMUSG00000038552	Fndc4	I	111.644	0.506559	0.000346558	0.0054802
ENSMUSG00000039137	Whrn	I	120.553	0.433286	0.000224367	0.00391941
ENSMUSG00000039167	Adgrl4	I	3184.95	0.171076	0.00130824	0.0158013
ENSMUSG00000039683	Sdk1	I	134.284	0.504981	0.000947601	0.0121685
ENSMUSG00000040043	Rbms2	I	1279.15	0.172372	0.00431804	0.0395095
ENSMUSG00000040093	Bmf	I	970.23	0.227615	0.00214326	0.0230539
ENSMUSG00000040435	Ppp1r15a	I	1016.86	0.523084	1.16e-07	7.95e-06
ENSMUSG00000040446	Rprd1a	I	495.266	0.237444	0.00202986	0.0221725
ENSMUSG00000040723	Rcsd1	I	1746.93	0.273719	2.28e-08	1.99e-06
ENSMUSG00000040740	Slc25a34	I	36.6112	1.36422	1.23e-05	0.000380086
ENSMUSG00000041592	Sdk2	I	136.627	0.648264	0.000305349	0.00495652
ENSMUSG00000041598	Cdc42ep4	I	1833.36	0.417083	2.51e-08	2.17e-06
ENSMUSG00000041608	Entpd3	I	114.563	0.696506	2.22e-05	0.000621512
ENSMUSG00000041653	Pnpla3	I	66.8709	0.697578	0.000731617	0.00999784
ENSMUSG00000041794	Myrip	I	421.49	0.77815	1.69e-05	0.000492603
ENSMUSG00000041992	Rapgef5	I	3727.62	0.282431	0.000286002	0.00471087
ENSMUSG00000042594	Sh2b3	I	1633.73	0.233914	1.94e-05	0.000554649
ENSMUSG00000042807	Hecw2	I	1056.46	0.329865	0.000760925	0.0102728
ENSMUSG00000042870	Tom1	I	535.075	0.191428	0.0024979	0.0260084
ENSMUSG00000043421	Hilpda	I	982.884	0.457007	0.000103864	0.002138
ENSMUSG00000045092	S1pr1	I	4031.06	0.32424	9.53e-05	0.00200962
ENSMUSG00000045180	Shroom2	I	440.904	0.304121	0.000859388	0.0113201
ENSMUSG00000045404	Kcnk13	I	78.7428	0.430567	0.00515841	0.0450555
ENSMUSG00000045730	Adrb2	I	845.199	0.489771	0.000296796	0.00485291
ENSMUSG00000045838	A430105I19Rik	I	1394.89	0.307793	1.35e-05	0.000411962
ENSMUSG00000046318	Ccbe1	I	220.988	0.450887	0.00154229	0.0179612
ENSMUSG00000046694	Fam46b	I	195.842	0.556334	0.000223582	0.00391276
ENSMUSG00000046768	Rhoj	I	1239.97	0.250836	0.000838543	0.0111192
ENSMUSG00000047139	Cd24a	I	4973.43	0.28953	0.0016336	0.0188529
ENSMUSG00000047330	Kcne4	I	208.439	0.588633	2.87e-05	0.000758251
ENSMUSG00000048756	Foxo3	I	2035.34	0.203696	0.000626003	0.00889431
ENSMUSG00000049791	Fzd4	I	2818.95	0.238848	0.00132924	0.0159902
ENSMUSG00000049804	Armcx4	I	1187.44	0.59997	0.000361213	0.00563821
ENSMUSG00000050064	Zfp697	I	628.076	0.4059	0.000143392	0.00274039
ENSMUSG00000050666	Vstm4	I	377.856	0.378484	8.97e-05	0.00190982
ENSMUSG00000050860	Phospho1	I	172.424	0.910627	4.07e-05	0.00100853
ENSMUSG00000050989	Sepn1	I	1162.6	0.205721	0.000100748	0.00209313
ENSMUSG00000051790	Nlgn2	I	1069.22	0.307504	6.89e-07	3.58e-05
ENSMUSG00000052684	Jun	I	4696.43	0.355299	8.84e-05	0.00189029
ENSMUSG00000053846	Lipg	I	1018.09	0.809	4.95e-07	2.74e-05
ENSMUSG00000053897	Slc39a8	I	3910.73	0.57529	3.09e-07	1.8e-05
ENSMUSG00000054733	Msra	I	271.743	0.311383	0.0003098	0.00500606
ENSMUSG00000055003	Lrtm2	I	297.327	0.499625	0.00308488	0.0306228
ENSMUSG00000055254	Ntrk2	I	324.58	0.663275	0.000469218	0.00698798
ENSMUSG00000055368	Slc6a2	I	1671.17	0.474508	0.000631564	0.0089566
ENSMUSG00000055538	Zcchc24	I	1600.69	0.164007	0.00287577	0.0289487
ENSMUSG00000055866	Per2	I	469.774	0.534862	0.0021068	0.0227593
ENSMUSG00000056427	Slit3	I	1669.4	0.350213	0.00153591	0.0179102
ENSMUSG00000057614	Gnai1	I	379.925	0.2612	0.001561	0.0181319
ENSMUSG00000059900	Tmem40	I	19.734	0.998049	0.000719648	0.00986441
ENSMUSG00000060962	Dmkn	I	302.757	0.391256	0.00178016	0.0200779
ENSMUSG00000061353	Cxcl12	I	5395.51	0.316544	0.000450983	0.00677915
ENSMUSG00000061666	Gdpd1	I	442.173	0.339292	0.000806809	0.0108025
ENSMUSG00000061751	Kalrn	I	593.808	0.455067	2.05e-05	0.000580817
ENSMUSG00000061878	Sphk1	I	481.249	0.745232	3.83e-05	0.000962651
ENSMUSG00000064057	Scgb3a1	I	1769.86	0.598019	0.000358036	0.00559838
ENSMUSG00000065954	Tacc1	I	4492.25	0.18763	0.00494993	0.043661
ENSMUSG00000065987	Cd209b	I	9.08509	3.14327	0.00161819	0.0187112
ENSMUSG00000066361	Serpina3c	I	205.652	0.78172	3.76e-05	0.000949434
ENSMUSG00000066687	Zbtb16	I	1360.87	1.76499	9.39e-10	1.17e-07
ENSMUSG00000067586	S1pr3	I	1356.16	0.267336	0.00245945	0.0256978
ENSMUSG00000067780	Pi15	I	219.348	0.706414	1.54e-05	0.000460352
ENSMUSG00000068874	Selenbp1	I	9217.05	0.552611	0.000423008	0.00645079
ENSMUSG00000070002	Ell	I	627.424	0.240406	0.000118754	0.00236292
ENSMUSG00000070533	Wfdc8	I	39.4558	0.833568	0.0049636	0.0437168
ENSMUSG00000070604	Vsig10l	I	76.8694	0.507489	0.00242894	0.0253939
ENSMUSG00000072214	Sept5	I	240.978	0.28342	0.00444559	0.0403171
ENSMUSG00000072949	Acot1	I	606.355	0.497488	0.00326478	0.0319303
ENSMUSG00000073758	Sh3d21	I	262.164	0.894819	7.11e-07	3.66e-05
ENSMUSG00000074766	Ism1	I	1130.41	0.231533	0.00560625	0.0480521
ENSMUSG00000074971	Fibin	I	677.734	0.596664	0.000309015	0.00500032
ENSMUSG00000078161	Erich3	I	690.988	0.54821	4.39e-07	2.46e-05
ENSMUSG00000078671	Chd2	I	2382.41	0.187164	0.000983323	0.0125432
ENSMUSG00000083929	Gm10600	I	51.0973	0.810459	0.00118242	0.0146172
ENSMUSG00000085148	Mir22hg	I	397.34	0.275205	0.00204377	0.0222649
ENSMUSG00000085180	AI838599	I	107.354	0.468366	0.00514953	0.0450219
ENSMUSG00000085338	2410004I01Rik	I	92.5956	0.846404	9.88e-06	0.000318591
ENSMUSG00000086693	A730081D07Rik	I	19.3605	0.965645	0.00164154	0.0188957
ENSMUSG00000091542	Gm17167	I	192.763	0.559954	0.000863407	0.0113563
ENSMUSG00000095304	Plac9a	I	73.0789	0.855499	0.00184603	0.0206602
ENSMUSG00000096929	A330023F24Rik	I	467.527	0.611364	2.24e-06	9.31e-05
ENSMUSG00000099041	Gm28035	I	109.022	0.921482	0.000285591	0.00471087
ENSMUSG00000099762	Gm21149	I	38.9113	0.775369	0.00408042	0.0378972
ENSMUSG00000108456	RP24-143K11.2	I	93.1097	0.488005	0.00349423	0.0336771
ENSMUSG00000111254	Gm48717	I	12.1834	1.52262	0.00565343	0.0483406
ENSMUSG00000000303	Cdh1	II	7245.98	-0.110385	0.00217235	0.0233247
ENSMUSG00000000385	Tmprss2	II	1391.06	-0.350029	0.000311198	0.00501958
ENSMUSG00000000416	Cttnbp2	II	198.074	-0.500852	0.00131734	0.0158684
ENSMUSG00000000627	Sema4f	II	411.371	-0.451801	8.19e-06	0.000274331
ENSMUSG00000000794	Kcnn3	II	189.591	-1.06251	1.41e-11	3.07e-09
ENSMUSG00000000901	Mmp11	II	580.387	-0.476113	0.00014568	0.00277521
ENSMUSG00000001018	Snapin	II	794	-0.156032	0.00586767	0.0496738
ENSMUSG00000001270	Ckb	II	897.762	-0.336521	8.69e-06	0.000288801
ENSMUSG00000001496	Nkx2-1	II	2072.31	-0.264821	0.000426969	0.0065001
ENSMUSG00000001504	Irx2	II	705.123	-0.362283	1.54e-05	0.000460352
ENSMUSG00000001604	Tcea3	II	317.738	-0.527631	8.7e-09	8.37e-07
ENSMUSG00000001663	Gstt1	II	856.178	-0.196157	0.00535269	0.0463451
ENSMUSG00000002020	Ltbp2	II	2145.83	-0.302013	0.00506165	0.044362
ENSMUSG00000002324	Rec8	II	128.661	-0.582925	0.00255436	0.0264458
ENSMUSG00000002409	Dyrk1b	II	493.906	-0.266119	0.000259112	0.00437677
ENSMUSG00000002633	Shh	II	139.568	-0.629851	7.15e-05	0.0015979
ENSMUSG00000002997	Prkar2b	II	370.942	-0.304748	0.000957804	0.0122781
ENSMUSG00000003345	Csnk1g2	II	2002.09	-0.109773	0.00562567	0.0481954
ENSMUSG00000003528	Slc25a1	II	821.631	-0.188996	0.00302625	0.0301412
ENSMUSG00000004105	Angptl2	II	1016.07	-0.296685	0.00370973	0.0353056
ENSMUSG00000004892	Bcan	II	63.714	-2.31939	6.93e-13	2.18e-10
ENSMUSG00000005045	Chd5	II	56.4017	-0.718644	0.00226699	0.024095
ENSMUSG00000005547	Cyp2a5	II	517.653	-1.06151	3.81e-10	5.46e-08
ENSMUSG00000006390	Elovl1	II	4428.34	-0.237415	0.00194675	0.0215759
ENSMUSG00000006476	Nsmf	II	884.905	-0.158964	0.0026963	0.0276239
ENSMUSG00000006574	Slc4a1	II	67.3177	-0.988044	0.00167237	0.0192052
ENSMUSG00000006777	Krt23	II	222.291	-0.514584	0.000937998	0.0121147
ENSMUSG00000006932	Ctnnb1	II	11836.3	-0.153816	0.0023664	0.024874
ENSMUSG00000007656	Arpp19	II	894.857	-0.203022	0.000105216	0.00215838
ENSMUSG00000007888	Crlf1	II	215.556	-0.534536	0.00588436	0.0497916
ENSMUSG00000008035	Mid1ip1	II	2156.14	-0.322917	4.39e-05	0.00106444
ENSMUSG00000009114	2610028H24Rik	II	523.282	-0.311921	0.00310603	0.0307645
ENSMUSG00000009378	Slc16a12	II	158.091	-0.360008	0.00328294	0.0320378
ENSMUSG00000009575	Cbx5	II	2879.71	-0.212438	2.47e-06	0.000101055
ENSMUSG00000012705	Retn	II	55.4689	-0.903142	0.000958884	0.0122781
ENSMUSG00000013033	Adgrl1	II	1796.44	-0.208376	0.00255339	0.0264458
ENSMUSG00000013089	Etv5	II	2383.93	-0.355941	0.000883675	0.0115551
ENSMUSG00000013833	Med16	II	595.489	-0.214416	0.00203801	0.0222292
ENSMUSG00000014846	Tppp3	II	4145.03	-0.488031	1.5e-07	9.92e-06
ENSMUSG00000015354	Pcolce2	II	3129.2	-0.590084	0.00018673	0.00337397
ENSMUSG00000015619	Gata3	II	248.82	-0.319811	0.00144202	0.0170151
ENSMUSG00000015932	Dstn	II	5172.02	-0.17021	0.000100458	0.00208954
ENSMUSG00000016262	Sertad4	II	70.8886	-0.555895	0.0014211	0.0168229
ENSMUSG00000016933	Plcg1	II	3422.64	-0.183052	0.000497751	0.0073282
ENSMUSG00000016995	Matn4	II	959.969	-0.437664	0.00208346	0.0225736
ENSMUSG00000017007	Rbpjl	II	911.175	-0.641609	2.34e-06	9.61e-05
ENSMUSG00000017286	Glod4	II	608.347	-0.270619	9.15e-05	0.00193954
ENSMUSG00000017466	Timp2	II	8391.58	-0.164549	0.000646119	0.00909346
ENSMUSG00000017491	Rarb	II	134.52	-0.504522	0.00259888	0.0268256
ENSMUSG00000017754	Pltp	II	6294.71	-0.320531	2.78e-05	0.000741295
ENSMUSG00000018199	Trove2	II	1116.73	-0.254606	6.57e-06	0.000229248
ENSMUSG00000018893	Mb	II	404.963	-0.861031	0.00495648	0.0436953
ENSMUSG00000019102	Aldh3a1	II	302.477	-0.379983	0.000802152	0.0107482
ENSMUSG00000019256	Ahr	II	1821.99	-0.221715	0.0039005	0.036549
ENSMUSG00000019312	Grb7	II	435.11	-0.257111	0.0022096	0.0235972
ENSMUSG00000019849	Prep	II	1677.11	-0.264176	0.000274771	0.00458725
ENSMUSG00000019851	Perp	II	246.591	-0.643467	4.15e-08	3.33e-06
ENSMUSG00000019873	Reep3	II	1726.69	-0.142989	0.000786897	0.0105676
ENSMUSG00000019893	Ros1	II	55.999	-0.887072	2.31e-05	0.000636253
ENSMUSG00000019997	Ctgf	II	2001.93	-0.390332	0.00305645	0.0303743
ENSMUSG00000020096	Tbata	II	52.4296	-0.878864	0.00195854	0.0216395
ENSMUSG00000020142	Slc1a4	II	566.895	-0.341495	0.000685972	0.00951952
ENSMUSG00000020159	Gabrp	II	1490.99	-0.305506	0.00396929	0.0370904
ENSMUSG00000020167	Tcf3	II	1004.51	-0.177706	0.000410469	0.00628636
ENSMUSG00000020218	Wif1	II	51.0915	-0.96014	0.000284823	0.0047088
ENSMUSG00000020251	Glt8d2	II	105.649	-0.958502	2.74e-06	0.000108446
ENSMUSG00000020483	Dynll2	II	2079.21	-0.257125	7.16e-06	0.000246754
ENSMUSG00000020538	Srebf1	II	1545.18	-0.201175	2.69e-06	0.000107581
ENSMUSG00000020593	Lpin1	II	748.774	-0.240044	0.00305399	0.0303668
ENSMUSG00000020609	Apob	II	50.0495	-1.0986	0.000130342	0.0025426
ENSMUSG00000020623	Map2k6	II	77.2482	-0.528495	0.00135101	0.0161977
ENSMUSG00000020695	Mrc2	II	2085.17	-0.503354	0.00024696	0.00421931
ENSMUSG00000020788	Atp2a3	II	5288.14	-0.222191	0.000325112	0.00520017
ENSMUSG00000020811	Wscd1	II	548.552	-0.40294	0.000449144	0.00676287
ENSMUSG00000020866	Cacna1g	II	25.9799	-1.10557	0.0016826	0.0192322
ENSMUSG00000020911	Krt19	II	2230.16	-0.247167	0.000469563	0.00698798
ENSMUSG00000020990	Cdkl1	II	53.2046	-0.960927	9.98e-06	0.000321076
ENSMUSG00000021013	Ttc8	II	215.525	-0.335134	0.000437487	0.00662078
ENSMUSG00000021033	Gstz1	II	773.353	-0.218757	0.00186948	0.0208747
ENSMUSG00000021048	Mthfd1	II	1371.81	-0.270572	2.81e-05	0.000746886
ENSMUSG00000021171	Esyt2	II	2465.64	-0.131812	0.000594804	0.00849828
ENSMUSG00000021186	Fbln5	II	1697.09	-0.518811	4.72e-06	0.000171502
ENSMUSG00000021198	Unc79	II	112.436	-0.735632	3.34e-05	0.000856839
ENSMUSG00000021215	Net1	II	1864.94	-0.334722	3.76e-06	0.000141997
ENSMUSG00000021236	Entpd5	II	901.316	-0.275187	2.23e-06	9.29e-05
ENSMUSG00000021253	Tgfb3	II	1020.62	-0.357754	1.33e-05	0.000406804
ENSMUSG00000021458	2010111I01Rik	II	1311.51	-0.202031	1.57e-05	0.000466449
ENSMUSG00000021559	Dapk1	II	2722	-0.18519	0.00374088	0.0354058
ENSMUSG00000021573	Tppp	II	599.989	-0.551532	8.28e-07	4.12e-05
ENSMUSG00000021587	Pcsk1	II	22.0445	-1.14186	0.0013561	0.0162342
ENSMUSG00000021608	Lpcat1	II	5268.05	-0.240118	0.001033	0.0130622
ENSMUSG00000021636	Marveld2	II	208.16	-0.427992	0.000200037	0.00358185
ENSMUSG00000021638	Ocln	II	989.887	-0.229904	0.000128455	0.00251126
ENSMUSG00000021678	F2rl1	II	279.605	-0.333689	0.00288191	0.0289779
ENSMUSG00000021699	Pde4d	II	404.968	-0.326553	0.000192508	0.00345742
ENSMUSG00000021763	BC067074	II	389.609	-0.361246	0.00201852	0.022084
ENSMUSG00000021943	Gdf10	II	125.448	-1.03535	0.000161269	0.0030126
ENSMUSG00000022043	Trim35	II	2022.43	-0.126319	0.00487722	0.0431288
ENSMUSG00000022096	Hr	II	282.474	-0.505713	0.00247143	0.0257778
ENSMUSG00000022097	Sftpc	II	119119	-0.528335	2.8e-06	0.000110408
ENSMUSG00000022103	Gfra2	II	491.901	-0.62762	5.32e-05	0.00124476
ENSMUSG00000022144	Gdnf	II	157.864	-0.49416	0.00145109	0.0170995
ENSMUSG00000022206	Npr3	II	1695.04	-0.782949	9.7e-06	0.000314461
ENSMUSG00000022262	Dnah5	II	1857.99	-0.345167	0.00223793	0.0238713
ENSMUSG00000022297	Fzd6	II	761.528	-0.365504	8.83e-08	6.47e-06
ENSMUSG00000022371	Col14a1	II	1136.77	-0.53763	0.000123573	0.00243726
ENSMUSG00000022546	Gpt	II	294.831	-0.470155	0.000922073	0.011941
ENSMUSG00000022595	Lypd2	II	281.973	-0.578382	1.49e-06	6.68e-05
ENSMUSG00000022674	Ube2v2	II	303.562	-0.297159	0.00101041	0.0128277
ENSMUSG00000022679	Mpv17l	II	163.88	-0.317486	0.0046965	0.0419426
ENSMUSG00000022708	Zbtb20	II	5147.63	-0.217557	0.000206806	0.00367429
ENSMUSG00000022758	P2rx6	II	220.371	-0.534645	5e-05	0.00118616
ENSMUSG00000022791	Tnk2	II	1253.43	-0.23419	7.73e-05	0.00169582
ENSMUSG00000022840	Adcy5	II	431.179	-0.424662	0.00208345	0.0225736
ENSMUSG00000022996	Wnt10b	II	138.271	-1.30137	2.18e-05	0.000613365
ENSMUSG00000023018	Smarcd1	II	660.839	-0.152181	0.00522256	0.0454383
ENSMUSG00000023039	Krt7	II	4357.01	-0.189206	0.00422337	0.038902
ENSMUSG00000023094	Msrb2	II	189.739	-0.319762	0.00279473	0.0284046
ENSMUSG00000023336	Wfdc1	II	368.688	-0.994001	8.75e-06	0.000289779
ENSMUSG00000023805	Synj2	II	664.244	-0.210072	0.0010542	0.013271
ENSMUSG00000024043	Arhgap28	II	416.836	-0.273888	0.00321042	0.0315019
ENSMUSG00000024098	Twsg1	II	3149.48	-0.169388	0.00315145	0.0310767
ENSMUSG00000024186	Rgs11	II	391.435	-0.38026	2.99e-05	0.000784157
ENSMUSG00000024187	Fam234a	II	1079.36	-0.220001	4.36e-05	0.00105917
ENSMUSG00000024206	Rfx2	II	379.561	-0.264062	0.00305353	0.0303668
ENSMUSG00000024269	Tpgs2	II	256.385	-0.34117	0.00027124	0.00454862
ENSMUSG00000024378	Stard4	II	763.199	-0.357774	3.41e-06	0.000129653
ENSMUSG00000024421	Lama3	II	2968.91	-0.521518	0.000445916	0.00672558
ENSMUSG00000024479	Mal2	II	4471.27	-0.259633	0.00125533	0.0152861
ENSMUSG00000024500	Ppp2r2b	II	42.122	-0.93855	0.000724031	0.00990931
ENSMUSG00000024511	Rab27b	II	360.403	-0.428304	7.79e-05	0.00170628
ENSMUSG00000024517	Grp	II	27.1759	-1.05251	0.00060551	0.00861683
ENSMUSG00000024588	Fech	II	790.615	-0.230698	6.67e-05	0.00150571
ENSMUSG00000024665	Fads2	II	549.979	-0.229764	0.00435005	0.0397211
ENSMUSG00000024743	Syt7	II	590.5	-0.242098	0.00191437	0.0212833
ENSMUSG00000024747	Aldh1a7	II	1488.35	-0.345378	9.16e-05	0.00193954
ENSMUSG00000024759	Atl3	II	3058.52	-0.203893	4.27e-06	0.000157987
ENSMUSG00000024782	Ak3	II	2190.13	-0.189963	1.59e-05	0.000470233
ENSMUSG00000024940	Ltbp3	II	2894.05	-0.145049	0.00523112	0.0454907
ENSMUSG00000024974	Smc3	II	1351.7	-0.182963	0.00112117	0.0140248
ENSMUSG00000025037	Maoa	II	802.937	-0.281041	0.000184003	0.00334157
ENSMUSG00000025085	Ablim1	II	4348.55	-0.172315	0.00480852	0.0427085
ENSMUSG00000025089	Gfra1	II	319.199	-0.576639	7.86e-05	0.00171953
ENSMUSG00000025150	Cbr2	II	28254.9	-0.570911	0.00112549	0.0140608
ENSMUSG00000025153	Fasn	II	9708.58	-0.254337	0.00480195	0.0426873
ENSMUSG00000025203	Scd2	II	11887.5	-0.33391	1.87e-10	2.88e-08
ENSMUSG00000025213	Kazald1	II	69.5973	-0.67463	0.000850406	0.011222
ENSMUSG00000025270	Alas2	II	1159.77	-0.938336	4.11e-05	0.00101144
ENSMUSG00000025582	Nptx1	II	301.153	-0.893753	8.33e-05	0.00179259
ENSMUSG00000025666	Tmem47	II	339.229	-0.302244	0.00319108	0.0313638
ENSMUSG00000025742	Prps2	II	798.288	-0.29913	0.00173176	0.019631
ENSMUSG00000025764	Jade1	II	638.294	-0.172631	0.00517795	0.045138
ENSMUSG00000025784	Clec3b	II	959.738	-0.612988	3.7e-05	0.000934823
ENSMUSG00000025789	St8sia2	II	298.79	-0.577214	1.68e-05	0.000492603
ENSMUSG00000025795	Rassf3	II	3196.61	-0.264265	0.00022781	0.00397567
ENSMUSG00000025867	Cplx2	II	373.309	-0.404035	3.47e-05	0.000885158
ENSMUSG00000025889	Snca	II	172.714	-0.760595	0.00320511	0.0314685
ENSMUSG00000025938	Slco5a1	II	78.7203	-0.487387	0.00295772	0.0295243
ENSMUSG00000026185	Igfbp5	II	8817.7	-0.347221	0.00112738	0.014073
ENSMUSG00000026347	Tmem163	II	237.904	-0.379378	0.000519723	0.00757069
ENSMUSG00000026384	Ptpn4	II	615.963	-0.542147	2.08e-06	8.88e-05
ENSMUSG00000026495	Efcab2	II	185.958	-0.415707	0.00175567	0.0198518
ENSMUSG00000026618	Iars2	II	1200.36	-0.14718	0.00314565	0.0310537
ENSMUSG00000026639	Lamb3	II	1815.08	-0.190581	3.86e-06	0.000144589
ENSMUSG00000026643	Nmt2	II	731.888	-0.198464	0.00033842	0.00537625
ENSMUSG00000026748	Plxdc2	II	2895.53	-0.343977	0.00151736	0.0177286
ENSMUSG00000026771	Spopl	II	405.49	-0.206705	0.0046627	0.0417032
ENSMUSG00000026834	Acvr1c	II	15.8738	-1.14647	0.00402282	0.0374988
ENSMUSG00000026870	Cutal	II	124.088	-0.510977	0.000604514	0.00861616
ENSMUSG00000026874	Hc	II	7766.37	-0.726744	0.00180459	0.0202767
ENSMUSG00000026888	Grb14	II	579.087	-0.272086	0.00206567	0.0224487
ENSMUSG00000026915	Strbp	II	890.797	-0.213002	0.000223767	0.00391276
ENSMUSG00000026961	Lrrc26	II	113.528	-0.822223	2.05e-07	1.31e-05
ENSMUSG00000027015	Cybrd1	II	292.354	-0.454147	3.42e-07	1.97e-05
ENSMUSG00000027186	Elf5	II	370.384	-0.465216	2.29e-06	9.45e-05
ENSMUSG00000027187	Cat	II	3739.07	-0.237849	0.00590068	0.0498354
ENSMUSG00000027188	Pamr1	II	495.767	-0.774483	6.81e-06	0.000236151
ENSMUSG00000027284	Cdan1	II	665.714	-0.239604	1e-05	0.000321594
ENSMUSG00000027376	Prom2	II	42.3446	-0.88089	0.00161241	0.0186564
ENSMUSG00000027452	Acss1	II	1156.91	-0.286691	0.00066301	0.00929106
ENSMUSG00000027499	Pkia	II	338.3	-0.303922	0.000308989	0.00500032
ENSMUSG00000027513	Pck1	II	120.847	-1.47901	0.000214667	0.0037795
ENSMUSG00000027559	Car3	II	636.729	-1.01782	0.00285361	0.0287742
ENSMUSG00000027646	Src	II	1509.98	-0.265047	8.01e-07	4.02e-05
ENSMUSG00000027684	Mecom	II	1098.03	-0.226116	0.000176907	0.00323569
ENSMUSG00000027710	Acad9	II	523.244	-0.190718	0.00194964	0.0215812
ENSMUSG00000027883	Gpsm2	II	333.762	-0.433132	9.72e-05	0.00204511
ENSMUSG00000028013	Ppa2	II	409.276	-0.272847	0.00369345	0.0352177
ENSMUSG00000028036	Ptgfr	II	204.798	-0.560062	0.00167783	0.0192052
ENSMUSG00000028047	Thbs3	II	1308.62	-0.648607	4.87e-05	0.00116508
ENSMUSG00000028070	Apoa1bp	II	768.003	-0.256978	8.1e-05	0.00175809
ENSMUSG00000028125	Abca4	II	121.543	-0.486693	0.00345033	0.0333003
ENSMUSG00000028127	Abcd3	II	1950.33	-0.197403	0.00391546	0.03667
ENSMUSG00000028161	Ppp3ca	II	2587.16	-0.157925	0.00476276	0.0424073
ENSMUSG00000028194	Ddah1	II	553.686	-0.30901	0.00200112	0.0219444
ENSMUSG00000028291	Akirin2	II	485.083	-0.215531	0.00127295	0.0154586
ENSMUSG00000028399	Ptprd	II	1467.07	-0.335413	0.000851308	0.011222
ENSMUSG00000028556	Dock7	II	1490.26	-0.167296	0.00464307	0.0415681
ENSMUSG00000028759	Hp1bp3	II	4508.63	-0.0984304	0.000435489	0.00660172
ENSMUSG00000028789	Azin2	II	402.306	-0.28941	0.00289739	0.0290845
ENSMUSG00000028943	Espn	II	180.213	-0.449138	0.00131103	0.0158244
ENSMUSG00000029050	Ski	II	3937.5	-0.193703	9.95e-07	4.75e-05
ENSMUSG00000029055	Plch2	II	177.646	-0.418915	0.000211417	0.00373329
ENSMUSG00000029120	Ppp2r2c	II	71.5665	-0.920645	1.64e-06	7.25e-05
ENSMUSG00000029153	Ociad2	II	157.913	-0.931135	2.04e-09	2.33e-07
ENSMUSG00000029193	Cckar	II	1113.37	-0.361734	0.000735367	0.0100131
ENSMUSG00000029273	Sult1d1	II	173.148	-0.619261	0.00234236	0.0247053
ENSMUSG00000029335	Bmp3	II	1029.57	-0.347924	0.00339238	0.0328549
ENSMUSG00000029432	Gbas	II	932.761	-0.186281	0.000511859	0.00749889
ENSMUSG00000029472	Anapc5	II	3759.92	-0.136625	0.000183912	0.00334157
ENSMUSG00000029499	Pxmp2	II	88.3613	-0.568904	0.000491393	0.0072645
ENSMUSG00000029576	Radil	II	413.109	-0.431317	0.00037009	0.00576168
ENSMUSG00000029797	Sspo	II	102.449	-0.437384	0.00443379	0.0402801
ENSMUSG00000029859	Epha1	II	369.585	-0.295176	0.0025039	0.0260362
ENSMUSG00000030116	Mfap5	II	427.919	-0.446714	0.000207049	0.00367429
ENSMUSG00000030122	Ptms	II	5033.99	-0.24436	5.53e-05	0.00128557
ENSMUSG00000030246	Ldhb	II	1855.57	-0.278741	0.000886238	0.0115715
ENSMUSG00000030278	Cidec	II	187.649	-0.81933	3.02e-05	0.000788418
ENSMUSG00000030302	Atp2b2	II	173.504	-0.762499	0.000845185	0.0111825
ENSMUSG00000030399	Ckm	II	128.659	-0.848064	0.00250494	0.0260362
ENSMUSG00000030494	Rhpn2	II	317.118	-0.359048	0.00102225	0.0129688
ENSMUSG00000030515	Tarsl2	II	138.016	-0.379568	0.00161082	0.01865
ENSMUSG00000030546	Plin1	II	121.895	-0.851521	0.00174759	0.0197729
ENSMUSG00000030588	Yif1b	II	452.289	-0.306217	3.95e-05	0.000985774
ENSMUSG00000030616	Sytl2	II	621.126	-0.45186	8.63e-10	1.09e-07
ENSMUSG00000030753	Prkrir	II	1144.75	-0.157378	0.00167687	0.0192052
ENSMUSG00000030956	Fam53b	II	1722.2	-0.181079	0.00124332	0.0151606
ENSMUSG00000031075	Ano1	II	1811.77	-0.503837	1.92e-07	1.22e-05
ENSMUSG00000031170	Slc38a5	II	317.447	-0.689962	0.00331392	0.0323048
ENSMUSG00000031273	Col4a6	II	521.704	-0.373335	0.000123898	0.00244085
ENSMUSG00000031274	Col4a5	II	1984.35	-0.233086	0.00460703	0.04135
ENSMUSG00000031283	Chrdl1	II	246.078	-0.474826	0.00171854	0.0195182
ENSMUSG00000031398	Plxna3	II	181.571	-0.412872	0.000391475	0.00604203
ENSMUSG00000031482	Slc25a15	II	184.736	-0.309072	0.00219359	0.0234963
ENSMUSG00000031626	Sorbs2	II	271.179	-0.293558	0.00260962	0.0269209
ENSMUSG00000031636	Pdlim3	II	216.369	-0.631263	0.000119365	0.00236981
ENSMUSG00000031708	Tecr	II	1378.28	-0.183858	0.00262601	0.0270432
ENSMUSG00000031734	Irx3	II	943.116	-0.360161	7.1e-05	0.00159042
ENSMUSG00000031775	Pllp	II	588.222	-0.382688	7.42e-05	0.00164555
ENSMUSG00000031776	Arl2bp	II	1488.28	-0.166341	0.00179685	0.0202278
ENSMUSG00000031785	Adgrg1	II	1933.08	-0.255839	0.000219928	0.00386449
ENSMUSG00000031790	Mmp15	II	3461.63	-0.311489	0.000460553	0.00687677
ENSMUSG00000031841	Cdh13	II	527.159	-0.596193	2.04e-05	0.000579169
ENSMUSG00000031870	Pgr	II	79.2839	-0.822131	4.65e-05	0.00111964
ENSMUSG00000031881	Cdh16	II	106.035	-0.820555	0.00475327	0.0423439
ENSMUSG00000031886	Ces2e	II	48.4732	-1.11307	2.06e-05	0.000581658
ENSMUSG00000031889	D230025D16Rik	II	1256.38	-0.15817	0.00557742	0.0478737
ENSMUSG00000032035	Ets1	II	5745.16	-0.313283	2.36e-09	2.66e-07
ENSMUSG00000032064	Dixdc1	II	612.879	-0.347666	0.00327341	0.0319797
ENSMUSG00000032076	Cadm1	II	3026.23	-0.37854	1.43e-06	6.52e-05
ENSMUSG00000032315	Cyp1a1	II	367.381	-1.93862	2.38e-06	9.74e-05
ENSMUSG00000032332	Col12a1	II	1063.35	-0.477756	1.9e-06	8.21e-05
ENSMUSG00000032366	Tpm1	II	4985.11	-0.231567	0.00184681	0.0206602
ENSMUSG00000032377	Plscr4	II	619.754	-0.28488	0.00122277	0.014959
ENSMUSG00000032473	Cldn18	II	10568.3	-0.474676	2.66e-05	0.000717709
ENSMUSG00000032527	Pccb	II	682.448	-0.247388	0.00277162	0.0282018
ENSMUSG00000032649	Colgalt2	II	358.963	-0.478023	0.000878168	0.0115082
ENSMUSG00000032667	Pon2	II	1491.22	-0.136662	0.00162898	0.0188116
ENSMUSG00000032827	Ppp1r9a	II	1575.89	-0.219635	0.00376654	0.0356298
ENSMUSG00000032898	Fbxo21	II	539.437	-0.204445	0.00589118	0.0498258
ENSMUSG00000032942	Ucp3	II	45.3493	-0.674404	0.00280401	0.0284538
ENSMUSG00000033096	Apmap	II	872.261	-0.193434	0.000389368	0.00601469
ENSMUSG00000033174	Mgll	II	1721.51	-0.421956	2.73e-06	0.000108446
ENSMUSG00000033327	Tnxb	II	3125.24	-0.622064	3.45e-05	0.000879965
ENSMUSG00000033350	Chst2	II	472.129	-0.503817	1.05e-05	0.000334028
ENSMUSG00000033377	Palmd	II	816.795	-0.511049	7.02e-06	0.000242503
ENSMUSG00000033430	Terf2ip	II	455.407	-0.210908	0.00314925	0.0310722
ENSMUSG00000033595	Lgi3	II	2192.39	-0.547371	2.68e-06	0.000107382
ENSMUSG00000034109	Golim4	II	1239.99	-0.21142	0.000301848	0.00491307
ENSMUSG00000034161	Scx	II	86.1537	-0.73834	3.95e-05	0.000985774
ENSMUSG00000034171	Faah	II	642.985	-0.409994	1.64e-06	7.25e-05
ENSMUSG00000034258	Mfsd7c	II	224.893	-0.435973	0.00312692	0.0309372
ENSMUSG00000034275	Igsf9b	II	214.918	-0.424165	0.000579235	0.00828909
ENSMUSG00000034303	Ccdc15	II	134.958	-0.498083	2.24e-05	0.000624695
ENSMUSG00000034320	Slc26a2	II	1265.14	-0.183526	0.00525841	0.0456393
ENSMUSG00000034353	Ramp1	II	254.301	-0.628212	1.01e-07	7.18e-06
ENSMUSG00000034413	Neurl1b	II	523.376	-0.362079	0.000168225	0.00311189
ENSMUSG00000034586	Hid1	II	662.2	-0.258142	0.00109964	0.0137748
ENSMUSG00000034687	Fras1	II	349.274	-0.606846	0.00147612	0.017331
ENSMUSG00000034771	Tle2	II	718.261	-0.217456	0.00371253	0.0353056
ENSMUSG00000034810	Scn7a	II	5437.83	-0.397857	0.00147654	0.017331
ENSMUSG00000034903	Cobll1	II	857.305	-0.272119	6.4e-05	0.00145184
ENSMUSG00000034910	Pygo1	II	318.941	-0.315198	0.00170395	0.0194181
ENSMUSG00000035236	Scai	II	244.087	-0.429406	6.86e-05	0.00154273
ENSMUSG00000035283	Adrb1	II	645.722	-0.30192	0.000528278	0.00767032
ENSMUSG00000035458	Tnni3	II	489.004	-0.443992	6.97e-05	0.00156204
ENSMUSG00000035566	Pcdh17	II	956.646	-0.324688	0.00311116	0.0307983
ENSMUSG00000035606	Ky	II	93.0531	-0.49223	0.00283885	0.0287062
ENSMUSG00000035615	Frmpd1	II	118.289	-0.74504	3.04e-05	0.000790658
ENSMUSG00000035640	Cbarp	II	260.996	-0.414663	0.000220588	0.00386851
ENSMUSG00000035686	Thrsp	II	122.959	-1.54174	3.99e-09	4.28e-07
ENSMUSG00000035878	Hykk	II	194.938	-0.387085	0.0027069	0.0276934
ENSMUSG00000035944	Ttc38	II	508.769	-0.263351	0.000256879	0.00434726
ENSMUSG00000036188	Ankmy2	II	397.884	-0.358467	3.78e-06	0.000142225
ENSMUSG00000036295	Lrrn3	II	144.62	-0.592838	0.00087644	0.011494
ENSMUSG00000036306	Lzts1	II	130.424	-0.36195	0.00209105	0.0226283
ENSMUSG00000036377	C530008M17Rik	II	76.2935	-0.692271	0.00051637	0.00754642
ENSMUSG00000036450	Hif1an	II	1605.94	-0.152574	0.00168862	0.0192763
ENSMUSG00000036528	Ppfibp2	II	772.282	-0.245461	0.00372551	0.0353726
ENSMUSG00000036775	Decr2	II	288.407	-0.219477	0.00388968	0.0364667
ENSMUSG00000036882	Arhgap33	II	250.93	-0.290325	0.00102587	0.0130055
ENSMUSG00000037016	Frem2	II	73.2867	-0.679579	0.000260126	0.00438562
ENSMUSG00000037025	Foxa2	II	635.771	-0.3026	0.00126198	0.0153567
ENSMUSG00000037031	Tspan15	II	1270.65	-0.26786	0.00480376	0.0426873
ENSMUSG00000037287	Tbcel	II	1413.85	-0.170093	0.000548402	0.00792392
ENSMUSG00000037606	Osbpl5	II	1770.34	-0.169745	0.00416921	0.0385022
ENSMUSG00000037624	Kcnk2	II	508.517	-0.530751	0.000704364	0.00970907
ENSMUSG00000037681	Esyt3	II	322.599	-0.400249	0.000114035	0.00228683
ENSMUSG00000037787	Apopt1	II	271.446	-0.305433	0.000732958	0.0100085
ENSMUSG00000037822	Smim14	II	2040.3	-0.133408	0.000627751	0.00891207
ENSMUSG00000037890	Wdr19	II	640.864	-0.319242	4.99e-05	0.00118616
ENSMUSG00000037973	Ccdc129	II	172.861	-0.730975	1.44e-06	6.55e-05
ENSMUSG00000038070	Cntln	II	326.696	-0.252054	0.00302612	0.0301412
ENSMUSG00000038119	Cdon	II	700.66	-0.348838	8.33e-06	0.000278105
ENSMUSG00000038233	Fam198a	II	173.522	-0.401847	0.00517513	0.045138
ENSMUSG00000038244	Mical2	II	3556.14	-0.240645	0.000347108	0.0054802
ENSMUSG00000038292	Ccdc155	II	40.6817	-0.719659	0.00447847	0.0405419
ENSMUSG00000038663	Fsd2	II	118.104	-0.434994	0.00212138	0.0228736
ENSMUSG00000038740	Mvb12b	II	1088.9	-0.250388	0.000709998	0.00976958
ENSMUSG00000038776	Ephx1	II	2296.99	-0.360299	1.32e-05	0.000406273
ENSMUSG00000038791	Scgb3a2	II	6544.05	-0.848479	1.13e-09	1.36e-07
ENSMUSG00000038871	Bpgm	II	866.085	-0.593924	6.15e-07	3.26e-05
ENSMUSG00000038936	Sccpdh	II	294.113	-0.298919	0.000276417	0.00460387
ENSMUSG00000039013	Siglecf	II	101.995	-1.61176	4.77e-12	1.18e-09
ENSMUSG00000039084	Chad	II	574.319	-0.37085	0.00291622	0.0292571
ENSMUSG00000039238	Zfp750	II	121.943	-0.486506	0.000257345	0.00435103
ENSMUSG00000039239	Tgfb2	II	529.313	-0.357209	5.58e-05	0.00129541
ENSMUSG00000039349	C130074G19Rik	II	1534.68	-0.326524	0.0024095	0.0252501
ENSMUSG00000039405	Prss23	II	1145.96	-0.302549	0.000643526	0.00906409
ENSMUSG00000039485	Tspyl4	II	470.12	-0.270663	7.18e-05	0.00160048
ENSMUSG00000039601	Rcan2	II	457.543	-0.328194	0.00430268	0.0393891
ENSMUSG00000039611	Tmem246	II	352.382	-0.247869	0.00464527	0.0415681
ENSMUSG00000039672	Kcne2	II	198.333	-1.02113	1.33e-06	6.11e-05
ENSMUSG00000039873	Neurl2	II	66.8843	-0.473753	0.00501857	0.0440924
ENSMUSG00000039883	Lrrc17	II	83.1921	-0.986466	8.33e-05	0.00179259
ENSMUSG00000040151	Hs2st1	II	3003	-0.367091	8.03e-05	0.00174508
ENSMUSG00000040209	Zfp704	II	2108.07	-0.190454	0.00200331	0.0219444
ENSMUSG00000040260	Daam2	II	640.809	-0.481589	0.000413196	0.00631731
ENSMUSG00000040407	Akap9	II	2690.27	-0.123769	0.00280642	0.0284588
ENSMUSG00000040447	Spns2	II	1448.33	-0.295027	0.00013685	0.0026294
ENSMUSG00000040537	Adam22	II	278.154	-0.30716	0.00073502	0.0100131
ENSMUSG00000040543	Pitpnm3	II	1056.21	-0.615485	3.94e-07	2.25e-05
ENSMUSG00000040605	Bace2	II	279.16	-0.305382	0.00167066	0.0192052
ENSMUSG00000040652	Oaz2	II	3607	-0.289096	7.98e-07	4.02e-05
ENSMUSG00000040653	Ppp1r14c	II	991.492	-0.588487	1.32e-07	8.91e-06
ENSMUSG00000040703	Cyp2s1	II	2681.7	-0.349935	0.00367423	0.0351093
ENSMUSG00000040808	S100g	II	237.229	-0.691007	0.000674677	0.00938463
ENSMUSG00000040950	Mgl2	II	213.026	-1.68327	1.03e-09	1.27e-07
ENSMUSG00000040998	Npnt	II	9623.29	-0.412829	0.000958429	0.0122781
ENSMUSG00000041075	Fzd7	II	818.535	-0.296821	2.54e-05	0.00069068
ENSMUSG00000041380	Htr2c	II	13.0824	-1.35127	0.00106126	0.0133407
ENSMUSG00000041439	Mfsd6	II	1342.57	-0.198705	0.000209256	0.00370611
ENSMUSG00000041530	Ago1	II	2528.26	-0.216071	0.000138274	0.00265107
ENSMUSG00000041731	Pgm5	II	524.303	-0.47202	0.00142197	0.0168229
ENSMUSG00000041757	Plekha6	II	1383.73	-0.338566	0.000445068	0.00671846
ENSMUSG00000041762	Gpr155	II	587.998	-0.302354	0.000319007	0.00511325
ENSMUSG00000041930	Fam222a	II	97.2305	-0.489094	0.00486553	0.0431078
ENSMUSG00000041945	Mfsd9	II	75.8515	-0.422799	0.00503518	0.0441733
ENSMUSG00000042155	Klhl23	II	307.394	-0.328444	0.00210632	0.0227593
ENSMUSG00000042156	Dzip1	II	312.246	-0.254748	0.00219875	0.0235375
ENSMUSG00000042254	Cilp	II	106.694	-1.13626	4.43e-08	3.52e-06
ENSMUSG00000042359	Osbpl6	II	1597.94	-0.324688	0.00343769	0.0332217
ENSMUSG00000042379	Esm1	II	250.588	-0.937868	4.71e-08	3.73e-06
ENSMUSG00000042428	Mgat3	II	984.788	-0.40278	5.29e-05	0.00124067
ENSMUSG00000042595	Fam199x	II	242.358	-0.362183	0.000300788	0.00490027
ENSMUSG00000042834	Nrep	II	741.215	-0.742709	3.07e-05	0.000795587
ENSMUSG00000043088	Il17re	II	399.56	-0.362494	1.05e-05	0.000334028
ENSMUSG00000043122	A530016L24Rik	II	21.0174	-1.38033	0.00024438	0.00418323
ENSMUSG00000043496	Tril	II	434.643	-0.715642	0.000381792	0.00591298
ENSMUSG00000043668	Tox3	II	142.606	-0.542224	5.46e-05	0.0012707
ENSMUSG00000043719	Col6a6	II	15.9554	-1.30603	0.0037366	0.0354058
ENSMUSG00000044072	Eml6	II	248.064	-0.322726	0.00333243	0.0323442
ENSMUSG00000044156	Hepacam2	II	71.6882	-0.746433	0.000451879	0.00678692
ENSMUSG00000044167	Foxo1	II	1425.19	-0.137226	0.0054047	0.046705
ENSMUSG00000044349	Snhg11	II	632.573	-0.344505	0.000663467	0.00929106
ENSMUSG00000044408	Sptssa	II	578.421	-0.284363	9.2e-06	0.000302104
ENSMUSG00000044433	Camsap3	II	441.823	-0.418543	5.63e-06	0.000200766
ENSMUSG00000044461	Shisa2	II	72.2647	-1.11015	6.67e-07	3.48e-05
ENSMUSG00000044628	Rnf208	II	39.2325	-0.865309	0.000401174	0.00616495
ENSMUSG00000045193	Cirbp	II	777.431	-0.408747	0.00259544	0.0268055
ENSMUSG00000045441	Gprin3	II	437.12	-0.619947	7.45e-06	0.000255694
ENSMUSG00000045973	Slc25a51	II	2335.94	-0.17899	0.00343636	0.0332217
ENSMUSG00000046020	Pofut1	II	936.855	-0.170492	0.00264156	0.0271565
ENSMUSG00000046182	Gsg1l	II	41.02	-1.32416	0.000797108	0.0106887
ENSMUSG00000046240	Hepacam	II	62.9352	-0.764559	4.1e-05	0.00101144
ENSMUSG00000046532	Ar	II	299.097	-0.321845	0.0048491	0.0430033
ENSMUSG00000046618	Olfml2a	II	792.724	-0.462263	0.000632437	0.0089566
ENSMUSG00000046671	Mtfr1l	II	1573.84	-0.183878	1.05e-05	0.000334028
ENSMUSG00000046719	Nxph3	II	139.309	-0.508147	0.00374068	0.0354058
ENSMUSG00000046733	Gprc5a	II	8216.53	-0.260079	0.000102967	0.00212441
ENSMUSG00000046876	Atxn1	II	1269.08	-0.256532	7.18e-05	0.00160048
ENSMUSG00000046916	Myct1	II	917.098	-0.36574	9.99e-05	0.00208223
ENSMUSG00000047037	Nipa1	II	368.973	-0.308971	0.00229528	0.0242803
ENSMUSG00000047146	Tet1	II	155.33	-0.501676	0.00485133	0.0430033
ENSMUSG00000047842	Diras2	II	218.794	-0.506626	9.14e-05	0.00193954
ENSMUSG00000048458	Fam212b	II	404.18	-0.40404	0.000535019	0.0077619
ENSMUSG00000049556	Lingo1	II	36.4392	-0.815625	0.00176837	0.0199575
ENSMUSG00000049690	Nckap5	II	2409.32	-0.369795	0.00255469	0.0264458
ENSMUSG00000050103	Agmo	II	184.286	-0.389055	0.0029392	0.0294216
ENSMUSG00000050288	Fzd2	II	407.39	-0.302869	0.00400805	0.0374001
ENSMUSG00000050520	Cldn8	II	39.1863	-1.25241	3.78e-05	0.000952045
ENSMUSG00000050556	Kcnb1	II	394.903	-0.35096	0.0043587	0.0397595
ENSMUSG00000051076	Vtcn1	II	134.907	-0.420369	0.00241323	0.0252591
ENSMUSG00000051236	Msrb3	II	1618.26	-0.153673	0.0046652	0.0417047
ENSMUSG00000051359	Ncald	II	1313.64	-0.287799	0.0030681	0.0304731
ENSMUSG00000051669	AU021092	II	1032.68	-0.192974	0.00567046	0.048463
ENSMUSG00000051910	Sox6	II	146.744	-0.415929	0.00546192	0.0470177
ENSMUSG00000052415	Tchh	II	110.517	-0.431531	0.0025355	0.026308
ENSMUSG00000052430	Bmpr1b	II	147.503	-0.640408	2.12e-06	8.99e-05
ENSMUSG00000052512	Nav2	II	2585.21	-0.287953	0.0024131	0.0252591
ENSMUSG00000052727	Map1b	II	1515.62	-0.261344	2.51e-06	0.000101936
ENSMUSG00000052974	Cyp2f2	II	32270.6	-0.692003	7.54e-05	0.00166837
ENSMUSG00000053199	Arhgap20	II	396.137	-0.433269	0.0036094	0.0346008
ENSMUSG00000053279	Aldh1a1	II	10789.2	-0.258204	0.0027026	0.0276726
ENSMUSG00000054008	Ndst1	II	8290.57	-0.380209	5.21e-05	0.0012238
ENSMUSG00000054146	Krt15	II	35.9668	-1.16799	0.000827456	0.0110058
ENSMUSG00000054422	Fabp1	II	34.3665	-2.4279	1.49e-05	0.000447466
ENSMUSG00000054452	Aes	II	3397.85	-0.177234	0.000669251	0.00932399
ENSMUSG00000054545	Ugt1a6a	II	784.421	-0.192536	0.00434988	0.0397211
ENSMUSG00000054986	Sec14l3	II	17319.7	-0.41461	3.02e-05	0.000788418
ENSMUSG00000055296	Tmem245	II	2992.25	-0.277563	0.000102065	0.00211067
ENSMUSG00000055301	Adh7	II	160.325	-0.534931	0.000231402	0.00402266
ENSMUSG00000055493	Epm2a	II	160.821	-0.378758	0.00326696	0.0319341
ENSMUSG00000055632	Hmcn2	II	97.8842	-0.597918	0.00237834	0.0249524
ENSMUSG00000055633	Zfp580	II	75.4761	-0.636485	0.000255689	0.00433532
ENSMUSG00000056370	Sftpb	II	36536.8	-0.238817	0.00459375	0.0412723
ENSMUSG00000057074	Ces1g	II	47.4851	-0.947467	0.00167337	0.0192052
ENSMUSG00000057182	Scn3a	II	556.997	-0.763376	0.000221632	0.00388301
ENSMUSG00000057286	St6galnac2	II	843.558	-0.277536	0.00044956	0.00676344
ENSMUSG00000057378	Ryr3	II	41.9191	-0.881857	0.00462028	0.0414078
ENSMUSG00000057606	Colq	II	429.269	-0.906147	3.34e-05	0.000856225
ENSMUSG00000057706	Mex3b	II	104.674	-0.397957	0.00425071	0.0391135
ENSMUSG00000057751	Megf6	II	1510.51	-0.373071	0.00083453	0.0110742
ENSMUSG00000057933	Gsta2	II	36.0714	-0.970085	0.00170894	0.0194463
ENSMUSG00000057969	Sema3b	II	1031.6	-0.285541	0.0002561	0.00433818
ENSMUSG00000058173	Smco4	II	255.047	-0.339351	0.000880589	0.0115315
ENSMUSG00000058297	Spock2	II	9385.06	-0.327679	2.24e-05	0.000624695
ENSMUSG00000058756	Thra	II	1985.69	-0.170233	0.00429542	0.0393831
ENSMUSG00000059022	Kcp	II	60.451	-0.702061	0.00480209	0.0426873
ENSMUSG00000059713	Rcan3	II	559.329	-0.230396	0.000168451	0.00311235
ENSMUSG00000059741	Myl3	II	31.4022	-1.12464	0.00558907	0.0479507
ENSMUSG00000060261	Gtf2i	II	3657.24	-0.148436	0.000672911	0.00936734
ENSMUSG00000060510	Zfp266	II	1095.8	-0.201643	0.00334103	0.0324102
ENSMUSG00000061313	Ddhd2	II	544.881	-0.222401	0.00120899	0.0148431
ENSMUSG00000061397	Krt79	II	125.68	-2.55315	4.34e-18	4.86e-15
ENSMUSG00000061451	Tmem151a	II	159.355	-0.475872	0.00196087	0.0216518
ENSMUSG00000061536	Sec22c	II	362.354	-0.252985	0.000336395	0.00534883
ENSMUSG00000061601	Pclo	II	176.112	-0.56798	0.0035813	0.0343866
ENSMUSG00000061838	Suclg2	II	676.812	-0.21792	0.00119518	0.0147444
ENSMUSG00000062257	Opcml	II	28.7816	-1.41125	1.05e-05	0.000334028
ENSMUSG00000062373	Tmem65	II	730.947	-0.202633	0.000155076	0.00293236
ENSMUSG00000062762	Ei24	II	1401.39	-0.151613	0.00117131	0.0145099
ENSMUSG00000063239	Grm4	II	33.8041	-1.04716	0.000148619	0.00282519
ENSMUSG00000063558	Aox1	II	1000.55	-0.388072	7.4e-07	3.79e-05
ENSMUSG00000063681	Crb1	II	24.5509	-1.03663	0.000942531	0.0121375
ENSMUSG00000064293	Cntn4	II	12.6336	-2.19266	0.000522864	0.00760406
ENSMUSG00000064294	Aox3	II	2602.59	-0.321675	0.00117062	0.0145099
ENSMUSG00000066324	Impad1	II	1275.29	-0.151539	7.69e-05	0.00169437
ENSMUSG00000066357	Wdr6	II	1368.47	-0.303647	2.16e-06	9.1e-05
ENSMUSG00000066438	Plekhd1	II	421.963	-0.522114	0.000108381	0.00220811
ENSMUSG00000066842	Hmcn1	II	2660.35	-0.336623	0.00384307	0.0361625
ENSMUSG00000067194	Eif1ax	II	820.647	-0.156398	0.00386433	0.0363007
ENSMUSG00000067369	Trmt2b	II	408.863	-0.186423	0.00517645	0.045138
ENSMUSG00000068263	Efcc1	II	156.637	-0.465489	0.00487313	0.0431288
ENSMUSG00000068323	Slc4a5	II	857.232	-0.475447	0.000328129	0.00522432
ENSMUSG00000068373	D430041D05Rik	II	51.3294	-0.771098	0.000160606	0.00300514
ENSMUSG00000068614	Actc1	II	1773.27	-0.894218	0.000342146	0.00542581
ENSMUSG00000069601	Ank3	II	1739.34	-0.286248	0.000454404	0.00680199
ENSMUSG00000069763	Tmem100	II	4736.44	-0.233234	9.31e-06	0.000304013
ENSMUSG00000071064	Zfp827	II	392.967	-0.363885	0.000232913	0.00404253
ENSMUSG00000071604	Fam189a2	II	2130.74	-0.29008	0.000794014	0.0106552
ENSMUSG00000072596	Ear2	II	497.054	-0.643106	0.00113886	0.0141771
ENSMUSG00000072601	Ear1	II	137.315	-1.5767	6.73e-10	8.59e-08
ENSMUSG00000072762	4930522L14Rik	II	53.3701	-0.510202	0.00539261	0.046623
ENSMUSG00000072812	Ahnak2	II	1016.66	-0.376162	4.49e-06	0.000164763
ENSMUSG00000072946	Ptgr2	II	792.189	-0.16883	0.00352218	0.0338735
ENSMUSG00000073557	Ppp1r12b	II	2186.21	-0.188888	0.00436133	0.0397632
ENSMUSG00000073664	Nbeal1	II	1421.86	-0.316376	2.23e-06	9.29e-05
ENSMUSG00000074207	Adh1	II	1181.86	-0.52713	0.00143791	0.016989
ENSMUSG00000074505	Fat3	II	309.028	-0.476433	0.00382802	0.0360588
ENSMUSG00000076431	Sox4	II	1168.3	-0.539769	1.96e-08	1.75e-06
ENSMUSG00000078117	Gm16485	II	28.0812	-0.870925	0.00541275	0.0467294
ENSMUSG00000078202	Nrarp	II	702.139	-0.415845	0.000101449	0.00210323
ENSMUSG00000078252	Krtap17-1	II	9.64796	-2.98996	0.00129586	0.0156625
ENSMUSG00000078670	Fam174b	II	2656.05	-0.45664	0.000205234	0.00365817
ENSMUSG00000079037	Prnp	II	2166.95	-0.229624	1.06e-05	0.000335103
ENSMUSG00000079355	Ackr4	II	128.162	-0.964836	0.000142171	0.00271995
ENSMUSG00000079436	Kcnj13	II	118.595	-0.664397	1.32e-06	6.08e-05
ENSMUSG00000079450	Cldn34c1	II	88.1816	-0.508271	0.00197804	0.0217476
ENSMUSG00000081534	Slc48a1	II	2143.77	-0.160531	0.000168597	0.00311235
ENSMUSG00000085438	1700020I14Rik	II	3726.52	-0.148864	0.00493087	0.0435787
ENSMUSG00000086868	Gm15883	II	345.163	-0.512955	0.00331934	0.03234
ENSMUSG00000087221	BC037032	II	21.2937	-0.917516	0.0028448	0.0287177
ENSMUSG00000089756	Gm8898	II	158.142	-0.458948	0.00280029	0.028445
ENSMUSG00000094483	Purb	II	2945.37	-0.160977	2.9e-05	0.000765895
ENSMUSG00000094626	Cecr6	II	66.7319	-0.740324	0.00414316	0.038321
ENSMUSG00000095651	Gm21817	II	27.3035	-0.857996	0.00147459	0.0173308
ENSMUSG00000096210	H1f0	II	1955.81	-0.248744	3.99e-05	0.000994538
ENSMUSG00000097178	2310002F09Rik	II	9.25376	-1.51877	0.00336574	0.0326145
ENSMUSG00000097453	Gm26894	II	28.5462	-1.19899	8.97e-05	0.00190982
ENSMUSG00000097493	9930014A18Rik	II	343.145	-0.41805	7.92e-05	0.00172876
ENSMUSG00000097789	Gm2115	II	49.6749	-1.66035	1.3e-09	1.54e-07
ENSMUSG00000100658	F730311O21Rik	II	109.529	0.889493	9.68e-07	4.65e-05
ENSMUSG00000101111	Gm28437	II	22754	-0.239787	0.00525373	0.0456208
ENSMUSG00000101939	Gm28438	II	1958.9	-0.359257	0.000490051	0.00725065
ENSMUSG00000107743	Gm44087	II	104.394	-0.842896	2.23e-06	9.29e-05
ENSMUSG00000107835	Gm43999	II	11.8049	-1.47885	0.00205314	0.0223534
ENSMUSG00000109564	Muc16	II	789.07	-0.474993	0.00344924	0.0333003
ENSMUSG00000110170	St6galnac2	II	135.427	-0.413751	0.00272441	0.0278373
ENSMUSG00000110266	Gm32742	II	37.4902	-0.725567	0.0048766	0.0431288
ENSMUSG00000111080	Gm20300	II	314.121	-0.325431	0.00185023	0.0206856
ENSMUSG00000112343	Sfta3-ps	II	2163.18	-0.343774	7.29e-05	0.00162108
ENSMUSG00000112468	Gm47720	II	320.555	-0.509097	1.54e-05	0.000460352
ENSMUSG00000113303	4930423D22Rik	II	16.4901	-0.98632	0.00430267	0.0393891
ENSMUSG00000000131	Xpo6	III	1645.65	0.182152	0.000520863	0.00758111
ENSMUSG00000000134	Tfe3	III	1163.35	0.17456	0.000979212	0.0125193
ENSMUSG00000000204	Slfn4	III	2436.94	2.41963	1.36e-20	3.04e-17
ENSMUSG00000000275	Trim25	III	3264.12	0.350086	1.09e-09	1.32e-07
ENSMUSG00000000441	Raf1	III	1961.38	0.127058	0.000353378	0.0055498
ENSMUSG00000000555	Itga5	III	1718.56	0.376292	0.000284071	0.00470505
ENSMUSG00000000562	Adora3	III	54.9112	0.723926	0.000328272	0.00522432
ENSMUSG00000000628	Hk2	III	1115.37	0.303728	0.00420309	0.0387351
ENSMUSG00000000693	Loxl3	III	322.219	0.333327	0.00312912	0.0309418
ENSMUSG00000000982	Ccl3	III	308.532	2.42291	2.95e-12	7.75e-10
ENSMUSG00000001065	Zfp276	III	574.469	0.195548	0.00425726	0.0391537
ENSMUSG00000001095	Slc13a2	III	46.6323	0.907509	5.78e-05	0.00133505
ENSMUSG00000001131	Timp1	III	594.47	0.873239	0.000152663	0.00289283
ENSMUSG00000001156	Mxd1	III	2378.44	1.2191	9.36e-26	8.38e-22
ENSMUSG00000001227	Sema6b	III	256.921	0.429832	5.26e-07	2.87e-05
ENSMUSG00000001542	Ell2	III	680.365	0.332999	0.000191127	0.00343951
ENSMUSG00000001750	Tcirg1	III	2450.51	0.209815	0.00163565	0.0188643
ENSMUSG00000002052	Supt6	III	2858.15	0.111939	0.00151363	0.0177082
ENSMUSG00000002108	Nr1h3	III	817.075	0.389864	2.11e-08	1.87e-06
ENSMUSG00000002111	Spi1	III	1143.43	0.422489	0.00193613	0.0214981
ENSMUSG00000002147	Stat6	III	3202.61	0.168878	5.08e-05	0.00119725
ENSMUSG00000002227	Mov10	III	864.012	0.300878	3.51e-08	2.9e-06
ENSMUSG00000002250	Ppard	III	696.291	0.207578	0.00154228	0.0179612
ENSMUSG00000002307	Daxx	III	987.778	0.232958	0.00145374	0.0171195
ENSMUSG00000002847	Pla1a	III	92.2502	0.88035	0.00289091	0.0290521
ENSMUSG00000002897	Il17ra	III	1438.31	0.379382	3.62e-05	0.000918678
ENSMUSG00000003123	Lipe	III	1662.9	0.400979	1.77e-05	0.000512955
ENSMUSG00000003283	Hck	III	1568.71	0.38053	2.83e-05	0.000750612
ENSMUSG00000003484	Cyp4f18	III	468.631	0.787573	4e-07	2.27e-05
ENSMUSG00000003617	Cp	III	10869.5	0.626178	7.13e-08	5.38e-06
ENSMUSG00000003882	Il7r	III	423.82	0.502845	0.00107156	0.0134513
ENSMUSG00000004040	Stat3	III	5387.34	0.146929	0.000113578	0.00228683
ENSMUSG00000004266	Ptpn6	III	2225.14	0.345957	7.17e-05	0.00160026
ENSMUSG00000004508	Gab2	III	1357.66	0.206142	0.00229344	0.0242752
ENSMUSG00000004535	Tax1bp1	III	4258.39	0.159429	0.00564531	0.0482972
ENSMUSG00000004609	Cd33	III	542.718	0.799903	7.37e-05	0.00163872
ENSMUSG00000004668	Abca13	III	26.5154	1.61092	0.000425801	0.00648785
ENSMUSG00000004709	Cd244	III	327.455	0.777064	4.6e-09	4.71e-07
ENSMUSG00000004846	Plod3	III	1815.48	0.23821	0.000185808	0.00336752
ENSMUSG00000004864	Mapk13	III	279.953	0.555762	0.000187568	0.00337915
ENSMUSG00000004936	Map2k1	III	1263.21	0.20709	0.00281176	0.0284803
ENSMUSG00000005057	Sh2b2	III	195.375	0.867201	4.12e-09	4.38e-07
ENSMUSG00000005125	Ndrg1	III	1157.7	0.657919	5.94e-10	7.86e-08
ENSMUSG00000005413	Hmox1	III	1520.75	0.864609	2.72e-09	3e-07
ENSMUSG00000005824	Tnfsf14	III	80.5317	0.64327	2.91e-06	0.000114031
ENSMUSG00000006050	Sra1	III	837.449	0.230643	0.00152778	0.0178271
ENSMUSG00000006344	Ggt5	III	365.232	0.376409	1.87e-05	0.000539559
ENSMUSG00000006403	Adamts4	III	194.869	1.69188	1.92e-12	5.27e-10
ENSMUSG00000006818	Sod2	III	2868.66	0.488055	2.14e-07	1.34e-05
ENSMUSG00000007029	Vars	III	1726.1	0.203094	1.4e-05	0.000426405
ENSMUSG00000007038	Neu1	III	725.902	0.195594	0.00292361	0.0293148
ENSMUSG00000008193	Spib	III	378.674	0.542137	0.000264487	0.00445494
ENSMUSG00000008348	Ubc	III	11428.3	0.365264	2.03e-13	7.25e-11
ENSMUSG00000008384	Sertad1	III	470.125	0.313071	0.00367909	0.0351369
ENSMUSG00000008496	Pou2f2	III	670.993	0.41613	0.00262784	0.0270465
ENSMUSG00000009376	Met	III	1613.26	0.242824	0.00402991	0.0375453
ENSMUSG00000009585	Apobec3	III	3766.1	0.198199	0.000492258	0.00727128
ENSMUSG00000009772	Nuak2	III	714.113	0.372873	0.000376816	0.00584098
ENSMUSG00000011008	Mcoln2	III	68.1188	0.514632	0.00538239	0.0465571
ENSMUSG00000012428	Steap4	III	1073.71	0.976493	3.17e-08	2.65e-06
ENSMUSG00000013160	Atp6v0d1	III	1480.83	0.199633	0.00120898	0.0148431
ENSMUSG00000013846	St3gal1	III	3905.15	0.244972	5e-05	0.00118616
ENSMUSG00000014543	Klra17	III	24.4312	1.37294	0.000134315	0.0025901
ENSMUSG00000014599	Csf1	III	2277.45	0.696268	9.83e-13	3.03e-10
ENSMUSG00000014782	Plekhg4	III	36.8261	1.07056	1.53e-05	0.000460352
ENSMUSG00000015839	Nfe2l2	III	3128.37	0.238345	1.93e-05	0.000552539
ENSMUSG00000015947	Fcgr1	III	569.811	0.55828	1.22e-08	1.16e-06
ENSMUSG00000016024	Lbp	III	1250.6	0.350492	0.000104655	0.00214933
ENSMUSG00000016496	Cd274	III	5412.88	0.343307	0.00169946	0.0193877
ENSMUSG00000016528	Mapkapk2	III	3813.26	0.294008	6.76e-06	0.000234786
ENSMUSG00000016831	Tox4	III	1795.57	0.0973118	0.00415207	0.0383638
ENSMUSG00000017002	Slpi	III	710.282	1.173	9.86e-14	3.83e-11
ENSMUSG00000017057	Il13ra1	III	1127.34	0.251243	0.000316279	0.00507597
ENSMUSG00000017631	Abr	III	3166.25	0.247471	0.00185899	0.0207705
ENSMUSG00000017679	Ttpal	III	773.648	0.203232	0.000254537	0.00432398
ENSMUSG00000017697	Ada	III	78.4906	0.475082	0.000540233	0.00781852
ENSMUSG00000017715	Pgs1	III	1682.55	0.226827	7.9e-06	0.000266788
ENSMUSG00000017830	Dhx58	III	626.497	0.260901	0.00070538	0.0097135
ENSMUSG00000017929	B4galt5	III	1476.5	0.369032	3.16e-06	0.000121426
ENSMUSG00000018171	Vmp1	III	1900.12	0.188007	0.00547314	0.0470916
ENSMUSG00000018459	Slc13a3	III	109.695	0.713677	5.32e-10	7.17e-08
ENSMUSG00000018899	Irf1	III	6847	0.346125	1.62e-06	7.17e-05
ENSMUSG00000018916	Csf2	III	49.8727	0.596666	0.00270772	0.0276934
ENSMUSG00000018930	Ccl4	III	308.414	2.00488	4.29e-10	5.99e-08
ENSMUSG00000019139	Isyna1	III	790.62	0.226488	0.00237509	0.0249329
ENSMUSG00000019173	Rab5c	III	3242.25	0.159247	0.00173133	0.019631
ENSMUSG00000019320	Noxo1	III	248.927	0.864554	4.6e-11	8.57e-09
ENSMUSG00000019564	Arid3a	III	413.342	0.430831	2.71e-06	0.000107889
ENSMUSG00000019579	Mydgf	III	641.155	0.179143	0.00377324	0.0356717
ENSMUSG00000019726	Lyst	III	1638.97	0.392313	0.000276315	0.00460387
ENSMUSG00000019734	Tmc4	III	1341.35	0.201885	0.00476617	0.0424165
ENSMUSG00000019790	Stxbp5	III	924.096	0.313076	0.000842674	0.0111575
ENSMUSG00000019850	Tnfaip3	III	1824.64	0.80828	1.82e-11	3.88e-09
ENSMUSG00000019969	Psen1	III	1516.86	0.143643	0.00323417	0.0316655
ENSMUSG00000020010	Vnn3	III	259.071	1.06337	5.68e-12	1.39e-09
ENSMUSG00000020077	Srgn	III	3038.73	0.687241	3.01e-10	4.36e-08
ENSMUSG00000020078	Vps26a	III	1106.08	0.201832	0.001675	0.0192052
ENSMUSG00000020097	Sgpl1	III	2146.72	0.207545	0.00273251	0.0278831
ENSMUSG00000020101	Vsir	III	2817.91	0.299624	0.000287164	0.00472566
ENSMUSG00000020108	Ddit4	III	414.301	0.572473	0.000993029	0.0126339
ENSMUSG00000020115	Tbk1	III	1162.15	0.259288	7.79e-05	0.00170628
ENSMUSG00000020120	Plek	III	3141.8	0.752721	1.61e-09	1.89e-07
ENSMUSG00000020184	Mdm2	III	1523.57	0.257063	2.21e-05	0.00061837
ENSMUSG00000020227	Irak3	III	379.864	0.711403	1.89e-06	8.2e-05
ENSMUSG00000020250	Txnrd1	III	2086.26	0.268088	1.6e-05	0.000473276
ENSMUSG00000020256	Aldh1l2	III	44.0737	0.719505	0.000914582	0.011864
ENSMUSG00000020275	Rel	III	863.06	0.286052	0.000433378	0.00658088
ENSMUSG00000020333	Acsl6	III	10.7277	1.53963	0.000202634	0.00361748
ENSMUSG00000020387	Jade2	III	2138.48	0.359303	9.3e-08	6.74e-06
ENSMUSG00000020400	Tnip1	III	1649.61	0.421185	7.1e-08	5.38e-06
ENSMUSG00000020407	Upp1	III	685.102	1.10478	7.78e-11	1.34e-08
ENSMUSG00000020455	Trim11	III	792.435	0.153391	0.00388056	0.0364194
ENSMUSG00000020495	Smg8	III	380.474	0.185239	0.00583526	0.0494932
ENSMUSG00000020564	Atxn7l1	III	901.47	0.200357	0.000744578	0.0101131
ENSMUSG00000020572	Nampt	III	3354.62	0.443494	7.98e-09	7.71e-07
ENSMUSG00000020581	Agr2	III	54.5282	0.838098	0.000940971	0.0121269
ENSMUSG00000020589	Fam49a	III	1549.23	0.207987	0.00434322	0.0396993
ENSMUSG00000020611	Gna13	III	3838.06	0.132159	0.00401885	0.0374813
ENSMUSG00000020641	Rsad2	III	1300.94	0.394532	0.00197235	0.0216982
ENSMUSG00000020696	Rffl	III	429.508	0.424389	3.12e-05	0.000805324
ENSMUSG00000020806	Rhbdf2	III	1410.07	0.293242	0.000124768	0.00245258
ENSMUSG00000020826	Nos2	III	5181.61	0.763764	0.00268587	0.0275487
ENSMUSG00000021025	Nfkbia	III	2775.86	0.813842	1.41e-17	1.4e-14
ENSMUSG00000021062	Rab15	III	648.449	0.225637	0.00293466	0.0293926
ENSMUSG00000021069	Pygl	III	1036.8	0.569353	4.94e-05	0.00117921
ENSMUSG00000021125	Arg2	III	255.822	1.25352	2.3e-13	7.92e-11
ENSMUSG00000021133	Susd6	III	4926.42	0.431277	1.35e-11	2.98e-09
ENSMUSG00000021190	Lgmn	III	2913.68	0.36458	3.37e-05	0.000862539
ENSMUSG00000021281	Tnfaip2	III	5872.58	0.658445	1.29e-07	8.72e-06
ENSMUSG00000021408	Ripk1	III	1322.71	0.16178	0.00413141	0.0382519
ENSMUSG00000021453	Gadd45g	III	286.051	0.544175	0.00055796	0.00803607
ENSMUSG00000021457	Syk	III	2673.65	0.44913	1.17e-05	0.00036334
ENSMUSG00000021494	Ddx41	III	608.327	0.162776	0.00463808	0.0415453
ENSMUSG00000021614	Vcan	III	667.061	0.90644	2.21e-11	4.43e-09
ENSMUSG00000021725	Parp8	III	537.209	0.306673	0.000342024	0.00542581
ENSMUSG00000021765	Fst	III	156.78	1.16401	3.52e-07	2.02e-05
ENSMUSG00000021822	Plau	III	430.219	0.344427	0.000267724	0.00450522
ENSMUSG00000021871	Pnp	III	2489.17	0.28503	7.71e-05	0.00169516
ENSMUSG00000021939	Ctsb	III	13756.6	0.283764	0.00012191	0.00240964
ENSMUSG00000021996	Esd	III	1339.06	0.307725	0.000943157	0.0121375
ENSMUSG00000022037	Clu	III	4998.25	0.581969	4.44e-09	4.56e-07
ENSMUSG00000022075	Rhobtb2	III	500.596	0.192061	0.00163885	0.018889
ENSMUSG00000022094	Slc39a14	III	1118.39	0.910241	9.41e-11	1.57e-08
ENSMUSG00000022126	Irg1	III	3295.54	1.70217	0.00071419	0.0098197
ENSMUSG00000022146	Osmr	III	2179.46	0.463682	5.83e-09	5.76e-07
ENSMUSG00000022218	Tgm1	III	183.658	0.70973	2.47e-07	1.49e-05
ENSMUSG00000022221	Ripk3	III	282.833	0.274174	0.00351729	0.0338446
ENSMUSG00000022346	Myc	III	228.326	0.420378	0.000412311	0.00630917
ENSMUSG00000022367	Has2	III	40.3004	1.1104	0.000102375	0.00211465
ENSMUSG00000022498	Txndc11	III	716.017	0.199913	0.00286291	0.0288517
ENSMUSG00000022500	Litaf	III	1867.94	0.436376	4.02e-07	2.28e-05
ENSMUSG00000022508	Bcl6	III	1013.73	0.431835	7.46e-06	0.000255725
ENSMUSG00000022529	Zfp263	III	727.7	0.189934	0.000663796	0.00929106
ENSMUSG00000022534	Mefv	III	324.27	0.91293	3.27e-11	6.37e-09
ENSMUSG00000022548	Apod	III	203.91	0.496774	0.00235825	0.0248436
ENSMUSG00000022555	Dgat1	III	543.196	0.654734	2.13e-06	9.01e-05
ENSMUSG00000022564	Grina	III	3725.09	0.539057	4.96e-05	0.00118188
ENSMUSG00000022575	Gsdmd	III	1111.23	0.238273	0.000350142	0.00551708
ENSMUSG00000022584	Ly6c2	III	1298.77	0.42375	4.94e-05	0.00117921
ENSMUSG00000022637	Cblb	III	1328.47	0.222305	0.00220421	0.0235653
ENSMUSG00000022765	Snap29	III	884.638	0.235157	1.92e-06	8.27e-05
ENSMUSG00000022876	Samsn1	III	367.781	0.586379	7.98e-05	0.00173577
ENSMUSG00000022906	Parp9	III	2321.62	0.16515	0.00210696	0.0227593
ENSMUSG00000022965	Ifngr2	III	1482	0.185225	0.000938826	0.0121167
ENSMUSG00000022969	Il10rb	III	1616.92	0.234967	8.08e-07	4.05e-05
ENSMUSG00000022971	Ifnar2	III	1820.55	0.290207	2.07e-07	1.31e-05
ENSMUSG00000023030	Slc11a2	III	897.422	0.216048	0.000293077	0.00480969
ENSMUSG00000023067	Cdkn1a	III	2052.75	0.402207	0.000932169	0.0120569
ENSMUSG00000023078	Cxcl13	III	762.631	1.59774	2.39e-09	2.68e-07
ENSMUSG00000023087	Noct	III	471.711	0.607938	3.05e-06	0.000118135
ENSMUSG00000023224	Serping1	III	10499.6	0.247495	0.00104522	0.0131854
ENSMUSG00000023249	Parp3	III	1435.34	0.233817	0.000448337	0.00675641
ENSMUSG00000023367	Tmem176a	III	5030.21	0.376896	7.93e-08	5.86e-06
ENSMUSG00000023473	Celsr3	III	43.2342	1.05141	2.76e-05	0.000738974
ENSMUSG00000023903	Mmp25	III	177.25	0.570673	0.00452432	0.0408743
ENSMUSG00000023913	Pla2g7	III	2260.11	0.837443	7.71e-05	0.00169516
ENSMUSG00000023947	Nfkbie	III	790.075	0.310563	0.000369845	0.00576168
ENSMUSG00000023952	Gtpbp2	III	2293.24	0.130583	0.000703541	0.00970907
ENSMUSG00000024014	Pim1	III	1834.5	0.485561	1.78e-08	1.62e-06
ENSMUSG00000024019	Cmtr1	III	1942.32	0.189288	2.26e-05	0.000628132
ENSMUSG00000024028	Tff2	III	194.252	0.694249	0.000716417	0.00984276
ENSMUSG00000024053	Emilin2	III	724.307	1.16648	2.45e-13	8.27e-11
ENSMUSG00000024066	Xdh	III	12002.1	0.487453	3.33e-07	1.93e-05
ENSMUSG00000024079	Eif2ak2	III	1507.65	0.217467	0.000159121	0.00299087
ENSMUSG00000024085	Man2a1	III	3681.51	0.327707	0.000386803	0.00598023
ENSMUSG00000024087	Cyp1b1	III	464.378	0.967807	1.43e-08	1.34e-06
ENSMUSG00000024121	Atp6v0c	III	4211.11	0.240042	0.00255915	0.0264766
ENSMUSG00000024164	C3	III	53678	0.493545	2.61e-05	0.000705587
ENSMUSG00000024222	Fkbp5	III	661.998	0.773658	4.23e-05	0.00103616
ENSMUSG00000024235	Map3k8	III	360.167	0.451012	2.74e-05	0.000734185
ENSMUSG00000024349	Tmem173	III	1194.56	0.235511	0.00329634	0.032151
ENSMUSG00000024401	Tnf	III	474.062	1.141	6.66e-11	1.18e-08
ENSMUSG00000024404	Riok3	III	1903.82	0.166038	0.00540752	0.0467067
ENSMUSG00000024411	Aqp4	III	283.165	0.589817	7.69e-05	0.00169437
ENSMUSG00000024483	Ankhd1	III	2404.3	0.132364	2.76e-05	0.000738974
ENSMUSG00000024561	Mbd1	III	829.39	0.322349	0.000175295	0.00321608
ENSMUSG00000024661	Fth1	III	45196	0.475481	9.1e-05	0.00193271
ENSMUSG00000024663	Rab3il1	III	271.491	0.267476	0.00224933	0.0239643
ENSMUSG00000024675	Ms4a4c	III	499.562	0.832653	1.04e-15	7.46e-13
ENSMUSG00000024679	Ms4a6d	III	666.871	0.655019	3.1e-05	0.000802066
ENSMUSG00000024737	Slc15a3	III	1217.95	0.454847	3.97e-06	0.000148093
ENSMUSG00000024778	Fas	III	764.466	0.449002	6.93e-07	3.59e-05
ENSMUSG00000024803	Ankrd1	III	478.568	0.380793	0.00363364	0.0347772
ENSMUSG00000024807	Syvn1	III	1244.33	0.177946	0.000542854	0.0078501
ENSMUSG00000024953	Prdx5	III	3243.5	0.349503	0.00309567	0.0306959
ENSMUSG00000025017	Pik3ap1	III	1075.38	0.595127	8.14e-07	4.07e-05
ENSMUSG00000025058	5430427O19Rik	III	92.3592	0.458446	0.00019682	0.00353131
ENSMUSG00000025059	Gk	III	466.575	0.712504	5.82e-11	1.06e-08
ENSMUSG00000025161	Slc16a3	III	774.294	0.835907	3.85e-08	3.12e-06
ENSMUSG00000025171	Ubtd1	III	249.038	0.406846	6.24e-05	0.00142272
ENSMUSG00000025225	Nfkb2	III	1746.05	0.266965	4.09e-05	0.00101144
ENSMUSG00000025283	Sat1	III	2980.54	0.290795	1.45e-06	6.57e-05
ENSMUSG00000025314	Ptprj	III	3306.57	0.228598	0.0016404	0.0188947
ENSMUSG00000025332	Kdm5c	III	3063.71	0.13821	0.000748497	0.0101356
ENSMUSG00000025348	Itga7	III	660.606	0.538277	6.43e-05	0.00145758
ENSMUSG00000025429	Pstpip2	III	174.409	0.620115	0.000220143	0.00386449
ENSMUSG00000025491	Ifitm1	III	1523.2	1.32807	3.52e-17	3e-14
ENSMUSG00000025492	Ifitm3	III	7298.23	0.396588	2.19e-06	9.19e-05
ENSMUSG00000025498	Irf7	III	2947.27	0.449094	1.83e-12	5.22e-10
ENSMUSG00000025511	Tspan4	III	595.863	0.381907	0.00419641	0.0387134
ENSMUSG00000025612	Bach1	III	1583.95	0.341015	2.76e-07	1.64e-05
ENSMUSG00000025746	Il6	III	77.4846	1.87443	2.08e-11	4.23e-09
ENSMUSG00000025804	Ccr1	III	550.057	0.987945	2.47e-07	1.49e-05
ENSMUSG00000025854	Fam20c	III	352.091	0.406218	0.00408168	0.0378972
ENSMUSG00000025915	Sgk3	III	539.952	0.280211	0.000453395	0.00679826
ENSMUSG00000026031	Cflar	III	5095.35	0.24097	2.32e-05	0.000638736
ENSMUSG00000026073	Il1r2	III	171.363	1.96555	2.75e-07	1.64e-05
ENSMUSG00000026116	Tmem131	III	2303.55	0.251464	7.62e-06	0.000260584
ENSMUSG00000026158	Ogfrl1	III	587.533	0.538013	2.95e-13	9.78e-11
ENSMUSG00000026166	Ccl20	III	146.575	1.20954	2.67e-05	0.000717967
ENSMUSG00000026177	Slc11a1	III	989.159	0.548502	0.000290174	0.00476642
ENSMUSG00000026271	Gpr35	III	501.084	0.42667	6.66e-05	0.00150567
ENSMUSG00000026288	Inpp5d	III	2059.64	0.183054	0.00515518	0.0450493
ENSMUSG00000026415	Fcamr	III	75.0715	0.764481	0.000409034	0.00626976
ENSMUSG00000026417	Pigr	III	6323.58	0.655013	3.44e-06	0.000130228
ENSMUSG00000026458	Ppfia4	III	359.049	0.299347	0.00499565	0.0439252
ENSMUSG00000026475	Rgs16	III	167.854	0.529827	0.00032728	0.00521919
ENSMUSG00000026480	Ncf2	III	1043.95	0.554592	1.15e-05	0.000356209
ENSMUSG00000026580	Selp	III	333.37	1.08876	8.5e-12	2e-09
ENSMUSG00000026581	Sell	III	1480.29	1.07862	7.43e-19	9.49e-16
ENSMUSG00000026648	Dclre1c	III	331.958	0.429463	3.11e-05	0.000803178
ENSMUSG00000026773	Pfkfb3	III	3423.41	0.458388	8.28e-08	6.09e-06
ENSMUSG00000026821	Ralgds	III	1881.13	0.385638	1.02e-07	7.2e-06
ENSMUSG00000026822	Lcn2	III	14485.8	1.3539	9.04e-07	4.42e-05
ENSMUSG00000026928	Card9	III	208.059	0.398126	0.000359673	0.00561907
ENSMUSG00000026942	Traf2	III	702.616	0.165202	0.00112562	0.0140608
ENSMUSG00000026981	Il1rn	III	2185.65	1.46907	3.39e-11	6.52e-09
ENSMUSG00000027035	Cers6	III	1987.74	0.526006	2.23e-07	1.39e-05
ENSMUSG00000027087	Itgav	III	1679.92	0.238405	0.000756206	0.0102214
ENSMUSG00000027219	Slc28a2	III	586.787	0.525179	2e-06	8.56e-05
ENSMUSG00000027220	Syt13	III	12.6239	1.32085	0.000234792	0.00406578
ENSMUSG00000027230	Creb3l1	III	701.087	0.42927	2.61e-06	0.000105206
ENSMUSG00000027287	Snap23	III	1126.45	0.246448	0.000383605	0.00593593
ENSMUSG00000027322	Siglec1	III	611.725	0.465853	0.0025414	0.0263539
ENSMUSG00000027333	Smox	III	713.814	1.30056	1.05e-19	1.53e-16
ENSMUSG00000027381	Bcl2l11	III	966.716	0.347858	0.000361676	0.0056405
ENSMUSG00000027398	Il1b	III	2745.09	1.67171	7.19e-14	2.99e-11
ENSMUSG00000027399	Il1a	III	499.072	1.20543	0.000186389	0.0033712
ENSMUSG00000027506	Tpd52	III	1542.01	0.562998	5.58e-09	5.54e-07
ENSMUSG00000027514	Zbp1	III	2880.05	0.319801	0.000596612	0.00851731
ENSMUSG00000027540	Ptpn1	III	2869.82	0.309942	4.24e-06	0.000157641
ENSMUSG00000027555	Car13	III	133.302	0.339215	0.000960369	0.0122883
ENSMUSG00000027580	Helz2	III	5138.39	0.35471	6.41e-10	8.31e-08
ENSMUSG00000027639	Samhd1	III	14887.6	0.330936	3.04e-08	2.56e-06
ENSMUSG00000027670	Ocstamp	III	29.3161	0.83973	0.000327366	0.00521919
ENSMUSG00000027678	Ncoa3	III	2630.11	0.144966	0.00136023	0.0162536
ENSMUSG00000027737	Slc7a11	III	906.603	1.15604	1.12e-07	7.81e-06
ENSMUSG00000027936	Crtc2	III	1099.85	0.173026	0.000495453	0.00730039
ENSMUSG00000027951	Adar	III	2615.88	0.152616	0.000139382	0.00266945
ENSMUSG00000027995	Tlr2	III	1584.34	0.511166	0.000187583	0.00337915
ENSMUSG00000028028	Alpk1	III	445.223	0.302371	0.000785294	0.010554
ENSMUSG00000028048	Gba	III	986.874	0.23846	0.00106511	0.0133797
ENSMUSG00000028163	Nfkb1	III	3571.63	0.18094	3.06e-09	3.32e-07
ENSMUSG00000028217	Cdh17	III	22.406	0.815121	0.00345733	0.0333395
ENSMUSG00000028249	Sdcbp	III	4839.17	0.227079	0.000277851	0.00462343
ENSMUSG00000028364	Tnc	III	842.77	0.9684	4.58e-07	2.56e-05
ENSMUSG00000028381	Ugcg	III	1161.63	0.23362	0.000875265	0.011487
ENSMUSG00000028437	Ubap1	III	981.204	0.3182	5.67e-10	7.57e-08
ENSMUSG00000028455	Stoml2	III	548.601	0.193443	0.00103124	0.0130551
ENSMUSG00000028459	Cd72	III	720.57	0.48418	1.77e-06	7.75e-05
ENSMUSG00000028494	Plin2	III	2874.23	0.798435	9.47e-11	1.57e-08
ENSMUSG00000028525	Pde4b	III	1773.22	0.466065	5.35e-07	2.9e-05
ENSMUSG00000028583	Pdpn	III	3102.91	0.557842	6.89e-11	1.21e-08
ENSMUSG00000028599	Tnfrsf1b	III	3040.8	0.448615	0.000287749	0.00473094
ENSMUSG00000028633	Ctps	III	1091.91	0.477076	1.1e-05	0.000345655
ENSMUSG00000028645	Slc2a1	III	839.506	0.417443	0.0016013	0.0185519
ENSMUSG00000028656	Cap1	III	6684.76	0.174319	0.000146386	0.00278569
ENSMUSG00000028672	Hmgcl	III	490.172	0.217612	0.00105497	0.013271
ENSMUSG00000028680	Plk3	III	321.679	0.689458	5.68e-06	0.000201694
ENSMUSG00000028708	Mknk1	III	857.468	0.169981	0.000735377	0.0100131
ENSMUSG00000028709	Mob3c	III	568.572	0.212304	0.000686833	0.00952408
ENSMUSG00000028766	Alpl	III	154.487	0.457476	0.000693453	0.009601
ENSMUSG00000028859	Csf3r	III	1822.88	1.31257	3.19e-15	1.9e-12
ENSMUSG00000028874	Fgr	III	1134.71	0.529293	0.000274907	0.00458725
ENSMUSG00000029005	Draxin	III	48.5218	1.0388	0.000254863	0.00432542
ENSMUSG00000029009	Mthfr	III	1073.86	0.208357	2.27e-05	0.000629505
ENSMUSG00000029063	Nadk	III	3097.84	0.349527	5.41e-08	4.23e-06
ENSMUSG00000029068	Ccnl2	III	2986.75	0.129701	0.00332157	0.0323441
ENSMUSG00000029082	Bst1	III	1007.18	0.444074	0.00155001	0.0180175
ENSMUSG00000029084	Cd38	III	1289.21	0.538321	0.000476008	0.0070604
ENSMUSG00000029135	Fosl2	III	2590	0.498879	0.000433824	0.00658205
ENSMUSG00000029171	Pgm1	III	441.694	0.251642	0.000114725	0.00229447
ENSMUSG00000029192	Tbc1d14	III	1162.84	0.19196	0.00204029	0.0222405
ENSMUSG00000029249	Rest	III	1169.09	0.194801	0.00198813	0.0218316
ENSMUSG00000029322	Plac8	III	2545.86	0.671813	4.25e-09	4.47e-07
ENSMUSG00000029371	Cxcl5	III	569.686	1.40575	0.00021121	0.00373329
ENSMUSG00000029379	Cxcl3	III	119.073	1.73443	7.08e-11	1.23e-08
ENSMUSG00000029380	Cxcl1	III	178.541	1.59535	2.01e-11	4.15e-09
ENSMUSG00000029561	Oasl2	III	5109.7	0.364078	1.58e-07	1.04e-05
ENSMUSG00000029605	Oas1b	III	257.893	0.282364	0.00027132	0.00454862
ENSMUSG00000029798	Herc6	III	1776.52	0.284806	0.000348983	0.00550494
ENSMUSG00000029810	Tmem176b	III	5956.72	0.384512	1.42e-06	6.5e-05
ENSMUSG00000029821	Dfna5	III	70.2762	0.404002	0.00471182	0.0420374
ENSMUSG00000030017	Reg3g	III	1517.31	0.79154	1.58e-08	1.46e-06
ENSMUSG00000030077	Chl1	III	198.126	0.979928	3.67e-06	0.000138743
ENSMUSG00000030107	Usp18	III	864.499	0.308091	1.01e-05	0.000324484
ENSMUSG00000030111	A2m	III	100.178	1.29229	0.00453422	0.0409224
ENSMUSG00000030142	Clec4e	III	1728.08	1.04023	9.73e-06	0.00031484
ENSMUSG00000030144	Clec4d	III	713.101	1.20761	8.52e-14	3.39e-11
ENSMUSG00000030148	Clec4a2	III	127.51	0.540003	0.00418695	0.0386461
ENSMUSG00000030187	Klra2	III	569.283	0.451799	8.49e-05	0.00182408
ENSMUSG00000030199	Etv6	III	1571.66	0.256099	5.89e-05	0.00135606
ENSMUSG00000030203	Dusp16	III	1411.9	0.414891	2.47e-05	0.000676497
ENSMUSG00000030341	Tnfrsf1a	III	3263.48	0.411294	2.02e-11	4.15e-09
ENSMUSG00000030351	Tspan11	III	1235.7	0.297075	0.00139892	0.0166051
ENSMUSG00000030413	Pglyrp1	III	426.251	1.1962	2.16e-10	3.22e-08
ENSMUSG00000030447	Cyfip1	III	2919.68	0.15872	0.0038307	0.036065
ENSMUSG00000030474	Siglece	III	219.297	1.01699	1.14e-07	7.9e-06
ENSMUSG00000030579	Tyrobp	III	1825.64	0.476491	4.59e-05	0.00110751
ENSMUSG00000030595	Nfkbib	III	446.381	0.417346	1.03e-06	4.88e-05
ENSMUSG00000030650	Tmc5	III	184.926	0.746572	9.95e-05	0.00207936
ENSMUSG00000030657	Xylt1	III	372.163	0.564522	2.09e-06	8.88e-05
ENSMUSG00000030659	Nucb2	III	815.137	0.337447	0.00112861	0.0140764
ENSMUSG00000030681	Mvp	III	2820.46	0.242429	6.01e-05	0.00138203
ENSMUSG00000030720	Cln3	III	523.158	0.245851	0.00451399	0.0408016
ENSMUSG00000030748	Il4ra	III	3878.14	0.552351	2.04e-12	5.52e-10
ENSMUSG00000030786	Itgam	III	2032.17	0.630181	0.00332968	0.0323442
ENSMUSG00000030894	Tpp1	III	2414.09	0.155231	0.00115574	0.0143668
ENSMUSG00000030895	Hpx	III	44.7457	0.586808	0.00261904	0.0269869
ENSMUSG00000030921	Trim30a	III	2076.26	0.29869	0.000205322	0.00365817
ENSMUSG00000030966	Trim21	III	811.554	0.133635	0.00207456	0.022518
ENSMUSG00000031153	Gripap1	III	913.219	0.21387	3.31e-06	0.000126654
ENSMUSG00000031154	Otud5	III	1699.29	0.176455	0.000133453	0.00258636
ENSMUSG00000031207	Msn	III	20929	0.134553	0.00430117	0.0393891
ENSMUSG00000031266	Gla	III	358.077	0.569656	9.31e-06	0.000304013
ENSMUSG00000031400	G6pdx	III	1221.9	0.33137	0.000242666	0.00416584
ENSMUSG00000031402	Mpp1	III	1012.92	0.23776	0.00010147	0.00210323
ENSMUSG00000031445	Proz	III	166.459	0.474162	0.00579857	0.0492755
ENSMUSG00000031490	Eif4ebp1	III	373.366	0.327347	0.00189683	0.0211405
ENSMUSG00000031504	Rab20	III	384.928	0.829676	1.18e-09	1.41e-07
ENSMUSG00000031537	Ikbkb	III	2006.89	0.128826	0.00216099	0.0232306
ENSMUSG00000031548	Sfrp1	III	751.451	0.376745	0.00284252	0.0287112
ENSMUSG00000031584	Gsr	III	1472.84	0.590737	1.25e-10	2.01e-08
ENSMUSG00000031594	Fgl1	III	12.7671	1.32221	0.00180682	0.020289
ENSMUSG00000031627	Irf2	III	1803.44	0.15156	0.000636585	0.00898885
ENSMUSG00000031652	N4bp1	III	2578.14	0.25113	9.39e-05	0.00198339
ENSMUSG00000031662	Snx20	III	556.983	0.484656	5.15e-07	2.82e-05
ENSMUSG00000031762	Mt2	III	221.532	1.73144	1.73e-05	0.000501001
ENSMUSG00000031792	Usb1	III	471.182	0.283704	0.00205806	0.0223933
ENSMUSG00000031803	B3gnt3	III	755.165	0.275754	0.00381731	0.0359768
ENSMUSG00000031995	St14	III	1283.3	0.234831	0.0004893	0.00724552
ENSMUSG00000032000	Birc3	III	1582.51	0.423899	2.35e-09	2.66e-07
ENSMUSG00000032038	St3gal4	III	1005.83	0.247184	4.67e-05	0.00112384
ENSMUSG00000032041	Tirap	III	449.742	0.263143	0.000268153	0.0045082
ENSMUSG00000032042	Srpr	III	2755.84	0.121118	0.0020822	0.0225736
ENSMUSG00000032115	Hyou1	III	3525.44	0.213968	0.0022053	0.0235653
ENSMUSG00000032271	Nnmt	III	125.316	0.360926	0.00157954	0.0183354
ENSMUSG00000032280	Tle3	III	2013.64	0.160894	0.00029456	0.00482517
ENSMUSG00000032294	Pkm	III	9734.71	0.277539	0.00212447	0.0228887
ENSMUSG00000032487	Ptgs2	III	1080.14	1.06264	1.73e-14	7.39e-12
ENSMUSG00000032496	Ltf	III	2510.35	0.711938	0.000538039	0.00779426
ENSMUSG00000032501	Trib1	III	1141.42	0.60413	6.55e-15	3.45e-12
ENSMUSG00000032508	Myd88	III	1400.04	0.474222	3.43e-11	6.52e-09
ENSMUSG00000032515	Csrnp1	III	977.052	0.856253	0.000151248	0.00286905
ENSMUSG00000032596	Uba7	III	3146.18	0.233275	2.3e-07	1.42e-05
ENSMUSG00000032661	Oas3	III	1259.05	0.634839	1.92e-06	8.27e-05
ENSMUSG00000032688	Malt1	III	1549.96	0.4106	0.000167175	0.00309889
ENSMUSG00000032690	Oas2	III	1215.92	0.63672	1.09e-08	1.04e-06
ENSMUSG00000032691	Nlrp3	III	621.832	1.33455	3.77e-23	1.69e-19
ENSMUSG00000032712	2810474O19Rik	III	2536.9	0.323818	4.45e-06	0.000163935
ENSMUSG00000032739	Pram1	III	87.8345	2.27993	4.63e-06	0.000169277
ENSMUSG00000032802	Srxn1	III	518.733	0.192794	0.00528984	0.0458453
ENSMUSG00000032812	Arap1	III	2960.69	0.215092	1.58e-06	7.03e-05
ENSMUSG00000032860	P2ry2	III	301.804	0.453171	0.000280897	0.00466545
ENSMUSG00000032902	Slc16a1	III	819.607	0.550899	3.67e-08	3.01e-06
ENSMUSG00000033161	Atp1a1	III	11743.3	0.179672	0.000134055	0.00258961
ENSMUSG00000033335	Dnm2	III	3223.59	0.118681	0.00580906	0.0493177
ENSMUSG00000033450	Tagap	III	667.044	0.940152	2.16e-13	7.59e-11
ENSMUSG00000033508	Asprv1	III	241.069	3.18483	6.47e-10	8.33e-08
ENSMUSG00000033538	Casp4	III	680.921	0.587173	1.61e-07	1.05e-05
ENSMUSG00000033545	Znrf1	III	1716.41	0.190425	0.000945875	0.012155
ENSMUSG00000033581	Igf2bp2	III	349.576	0.447913	1.22e-05	0.000374758
ENSMUSG00000033685	Ucp2	III	9162.22	0.371207	0.00209056	0.0226283
ENSMUSG00000033777	Tlr13	III	721.699	0.758541	1.65e-05	0.000484424
ENSMUSG00000033880	Lgals3bp	III	6198.55	0.284241	3.94e-05	0.000985774
ENSMUSG00000033885	Pxk	III	1230.56	0.237325	0.000300642	0.00490027
ENSMUSG00000034116	Vav1	III	1137.31	0.347797	4.01e-05	0.00099837
ENSMUSG00000034247	Plekhm1	III	1720.03	0.276356	1.75e-09	2.04e-07
ENSMUSG00000034248	Slc25a37	III	1927.24	0.280839	0.000652859	0.00917387
ENSMUSG00000034330	Plcg2	III	1023.82	0.346178	0.000119111	0.00236739
ENSMUSG00000034390	Cmip	III	1411.69	0.152228	0.000883689	0.0115551
ENSMUSG00000034394	Lif	III	209.939	0.503712	3.11e-07	1.81e-05
ENSMUSG00000034422	Parp14	III	7684.58	0.342591	4.07e-12	1.05e-09
ENSMUSG00000034459	Ifit1	III	1706.41	0.279561	0.00226506	0.0240888
ENSMUSG00000034595	Ppp1r18	III	1922.84	0.163397	0.00369826	0.0352448
ENSMUSG00000034612	Chst11	III	738.565	0.37493	0.00220123	0.02355
ENSMUSG00000034616	Ssh3	III	826.233	0.168887	0.0018034	0.0202761
ENSMUSG00000034641	Cd300ld	III	332.122	0.661461	9.15e-06	0.000301017
ENSMUSG00000034652	Cd300a	III	586.018	0.459919	0.000353342	0.0055498
ENSMUSG00000034855	Cxcl10	III	2861.53	0.618185	5.49e-09	5.48e-07
ENSMUSG00000034917	Tjp3	III	802.334	0.305691	0.000113651	0.00228683
ENSMUSG00000034959	5031414D18Rik	III	128.113	0.463562	0.000846405	0.0111901
ENSMUSG00000034981	Parm1	III	660.531	0.502438	2.36e-05	0.000647171
ENSMUSG00000034987	Hrh2	III	256.271	0.356456	0.00461426	0.0413941
ENSMUSG00000035004	Igsf6	III	764.05	0.473052	0.000160107	0.00299895
ENSMUSG00000035047	Kri1	III	641.271	0.181753	0.00182925	0.020528
ENSMUSG00000035208	Slfn8	III	923.662	0.442032	5.7e-06	0.000202022
ENSMUSG00000035248	Zcchc6	III	2348.15	0.192733	3.4e-05	0.000869235
ENSMUSG00000035356	Nfkbiz	III	1074.7	0.664906	9.99e-10	1.23e-07
ENSMUSG00000035373	Ccl7	III	253.488	0.584302	0.000237544	0.00410154
ENSMUSG00000035376	Hacd2	III	333.097	0.24596	0.00151653	0.0177286
ENSMUSG00000035385	Ccl2	III	338.38	0.700061	8.92e-06	0.000293728
ENSMUSG00000035392	Dennd1a	III	815.055	0.22343	3.05e-05	0.000792964
ENSMUSG00000035498	Cdcp1	III	690.611	0.236231	0.000161341	0.0030126
ENSMUSG00000035513	Ntng2	III	331.184	0.37975	0.00148679	0.0174283
ENSMUSG00000035517	Tdrd7	III	1129.38	0.256743	0.000124122	0.00244257
ENSMUSG00000035596	Mboat7	III	993.941	0.296936	2.91e-06	0.000114031
ENSMUSG00000035673	Sbno2	III	3452.99	0.418333	5.33e-10	7.17e-08
ENSMUSG00000035678	Tnfsf9	III	90.816	0.625894	0.000274263	0.00458507
ENSMUSG00000035692	Isg15	III	828.88	0.578337	1.72e-10	2.7e-08
ENSMUSG00000035711	Dok3	III	413.562	0.586037	1.89e-08	1.71e-06
ENSMUSG00000035778	Ggta1	III	1462.29	0.18094	0.00121834	0.0149169
ENSMUSG00000035818	Plekhs1	III	45.3071	1.18311	1.34e-06	6.13e-05
ENSMUSG00000035941	Ibtk	III	1070.52	0.219457	0.000244265	0.00418323
ENSMUSG00000036006	Fam65b	III	811.731	0.316816	0.00261541	0.0269651
ENSMUSG00000036046	5031439G07Rik	III	1813.29	0.177728	0.0008978	0.0116969
ENSMUSG00000036053	Fmnl2	III	1107.42	0.228237	0.000432061	0.00656644
ENSMUSG00000036057	Ptpn23	III	1343.49	0.237105	5.45e-06	0.000194433
ENSMUSG00000036067	Slc2a6	III	359.181	0.383558	0.00227492	0.024165
ENSMUSG00000036246	Gmip	III	972.07	0.230868	0.000957044	0.0122781
ENSMUSG00000036353	P2ry12	III	52.1492	0.66208	0.00250323	0.0260362
ENSMUSG00000036362	P2ry13	III	195.206	0.753626	0.000166992	0.00309871
ENSMUSG00000036534	Slc38a7	III	412.037	0.1866	0.00408251	0.0378972
ENSMUSG00000036606	Plxnb2	III	8093.4	0.287632	9.12e-10	1.14e-07
ENSMUSG00000036718	Micall2	III	232.861	0.452482	2.51e-05	0.000685738
ENSMUSG00000036805	Noxa1	III	66.7659	0.502807	0.000660335	0.00927164
ENSMUSG00000036908	Unc93b1	III	2997.95	0.181764	0.00135611	0.0162342
ENSMUSG00000036931	Nfkbid	III	243.247	0.844796	2.1e-07	1.32e-05
ENSMUSG00000036948	BC037034	III	770.012	0.222397	0.00456835	0.041106
ENSMUSG00000036995	Asap3	III	565.577	0.346981	1.49e-07	9.92e-06
ENSMUSG00000037012	Hk1	III	2181.74	0.201727	0.000241081	0.00414768
ENSMUSG00000037033	Clca3b	III	29.9392	1.17747	0.000250519	0.00426956
ENSMUSG00000037095	Lrg1	III	1495.36	0.829479	1.85e-06	8.08e-05
ENSMUSG00000037344	Slc12a9	III	430.895	0.203258	0.000874254	0.0114821
ENSMUSG00000037405	Icam1	III	11249.9	0.283698	1.94e-08	1.74e-06
ENSMUSG00000037411	Serpine1	III	1210.39	0.882198	0.00012692	0.00248669
ENSMUSG00000037440	Vnn1	III	747.658	0.908504	1.1e-11	2.56e-09
ENSMUSG00000037447	Arid5a	III	1167.64	0.315373	0.000503559	0.00740154
ENSMUSG00000037613	Tnfrsf23	III	137.706	0.701917	0.00194451	0.0215644
ENSMUSG00000037731	Themis2	III	1438.53	0.493873	2.34e-05	0.000644231
ENSMUSG00000037820	Tgm2	III	15004	0.383186	1.58e-07	1.04e-05
ENSMUSG00000037913	Tmem156	III	66.9942	0.543032	0.00328292	0.0320378
ENSMUSG00000037946	Fgd3	III	637.572	0.569157	5.77e-06	0.000203969
ENSMUSG00000037960	Card19	III	395.801	0.399646	0.00134595	0.0161477
ENSMUSG00000037966	Ninj1	III	704.365	0.435364	0.000392473	0.0060522
ENSMUSG00000037974	Muc5ac	III	324.063	1.42721	2.98e-06	0.000115757
ENSMUSG00000037993	Dhx38	III	1182.93	0.298654	4.8e-06	0.000173307
ENSMUSG00000038058	Nod1	III	2423.88	0.321266	2.11e-10	3.17e-08
ENSMUSG00000038209	Itln1	III	18.3357	1.30951	0.00452888	0.0408948
ENSMUSG00000038213	Tapbpl	III	1574.58	0.149407	0.00285022	0.0287562
ENSMUSG00000038264	Sema7a	III	2338.64	0.835414	1.58e-08	1.46e-06
ENSMUSG00000038342	Mlxip	III	2376.23	0.244778	2.66e-06	0.000107028
ENSMUSG00000038507	Parp12	III	2286.33	0.207107	3.94e-06	0.000147108
ENSMUSG00000038517	Tbkbp1	III	1419.3	0.273172	4.36e-06	0.000160771
ENSMUSG00000038612	Mcl1	III	7575.05	0.303254	9.16e-08	6.69e-06
ENSMUSG00000038668	Lpar1	III	446.352	0.3797	9.31e-08	6.74e-06
ENSMUSG00000038811	Gngt2	III	699.453	0.378185	4.35e-05	0.00105832
ENSMUSG00000038843	Gcnt1	III	333.141	0.390007	2.56e-05	0.000694115
ENSMUSG00000038866	Zcchc2	III	905.439	0.177746	0.00462042	0.0414078
ENSMUSG00000039005	Tlr4	III	427.069	0.267755	0.00412612	0.0382227
ENSMUSG00000039196	Orm1	III	156.653	1.9561	9.63e-06	0.000313138
ENSMUSG00000039208	Metrnl	III	299.739	0.605383	3.18e-05	0.000820577
ENSMUSG00000039232	Stx11	III	719.358	0.478648	4.28e-10	5.99e-08
ENSMUSG00000039236	Isg20	III	750.427	0.382484	1.1e-06	5.2e-05
ENSMUSG00000039252	Lgi2	III	302.641	0.490828	8e-07	4.02e-05
ENSMUSG00000039294	BC017643	III	1025.34	0.201191	0.00229149	0.0242752
ENSMUSG00000039364	Sectm1b	III	85.6446	1.08789	8.15e-06	0.000273591
ENSMUSG00000039395	Mreg	III	162.256	0.573107	3.84e-06	0.000144281
ENSMUSG00000039497	Dse	III	738.457	0.190514	0.00528009	0.0458052
ENSMUSG00000039501	Znfx1	III	4531.5	0.175504	0.000110206	0.0022351
ENSMUSG00000039519	Cyp7b1	III	152.002	0.929604	4.79e-07	2.66e-05
ENSMUSG00000039616	Mocos	III	334.576	0.382767	4.32e-05	0.00105329
ENSMUSG00000039623	Ap5z1	III	434.514	0.192107	0.0040533	0.0376938
ENSMUSG00000039699	Batf2	III	802.237	0.31672	0.00316225	0.0311488
ENSMUSG00000039753	Fbxl5	III	2045.58	0.650426	9.63e-07	4.65e-05
ENSMUSG00000039911	Spsb1	III	558.051	0.365375	4.22e-05	0.00103423
ENSMUSG00000039960	Rhou	III	434.677	0.403957	0.000178076	0.00325374
ENSMUSG00000039982	Dtx4	III	1068.66	0.324952	5.31e-05	0.00124476
ENSMUSG00000040017	Saa4	III	26.1576	1.64704	6.99e-08	5.33e-06
ENSMUSG00000040026	Saa3	III	7971.91	1.49407	5.74e-05	0.00132905
ENSMUSG00000040033	Stat2	III	3521.54	0.242801	2.98e-05	0.000782452
ENSMUSG00000040296	Ddx58	III	2252.43	0.190097	0.00159905	0.0185378
ENSMUSG00000040328	Olfr56	III	378.334	0.437158	0.00524016	0.0455471
ENSMUSG00000040428	Plekha4	III	187.867	0.329154	0.00333139	0.0323442
ENSMUSG00000040613	Apobec1	III	589.917	0.502902	1.32e-06	6.08e-05
ENSMUSG00000040688	Tbl3	III	477.66	0.189277	0.00280434	0.0284538
ENSMUSG00000040747	Cd53	III	1370.14	0.316829	0.0014418	0.0170151
ENSMUSG00000040774	Cept1	III	1061.03	0.209546	0.000811875	0.0108541
ENSMUSG00000040964	Arhgef10l	III	526.004	0.220701	0.00427049	0.0392552
ENSMUSG00000041135	Ripk2	III	376.288	0.354824	2.58e-05	0.000700426
ENSMUSG00000041235	Chd7	III	1434.67	0.190731	0.00473174	0.0421941
ENSMUSG00000041324	Inhba	III	593.137	0.670256	0.00467524	0.0417736
ENSMUSG00000041481	Serpina3g	III	3322.37	0.439353	0.000108848	0.00221257
ENSMUSG00000041483	Zfp281	III	901.151	0.351276	2.01e-05	0.000569694
ENSMUSG00000041695	Kcnj2	III	471.762	0.64426	0.00012495	0.00245346
ENSMUSG00000041754	Trem3	III	75.0628	1.08852	1.45e-06	6.57e-05
ENSMUSG00000041773	Enc1	III	770.459	0.648354	2.28e-06	9.45e-05
ENSMUSG00000041827	Oasl1	III	360.53	0.721235	6.34e-09	6.23e-07
ENSMUSG00000041926	Rnpep	III	1684.94	0.194052	0.000636677	0.00898885
ENSMUSG00000041974	Spidr	III	332.757	0.306786	0.000131989	0.00256293
ENSMUSG00000042228	Lyn	III	2481.77	0.514571	1.96e-17	1.76e-14
ENSMUSG00000042265	Trem1	III	269.351	1.88812	6.16e-10	8.04e-08
ENSMUSG00000042349	Ikbke	III	966.423	0.321641	0.000911689	0.0118433
ENSMUSG00000042364	Snx18	III	1397.58	0.220444	0.0026898	0.0275731
ENSMUSG00000042417	Ccno	III	61.2886	0.682844	0.000113915	0.00228683
ENSMUSG00000042599	Kdm7a	III	1278.33	0.330021	4.94e-06	0.000178026
ENSMUSG00000042622	Maff	III	522.445	0.555333	7.07e-10	8.97e-08
ENSMUSG00000042677	Zc3h12a	III	654.519	0.763781	4.32e-10	5.99e-08
ENSMUSG00000042688	Mapk6	III	1253.52	0.238085	0.00125405	0.015281
ENSMUSG00000042719	Naa25	III	691.037	0.259994	5.79e-05	0.00133654
ENSMUSG00000042726	Trafd1	III	3311.51	0.23247	2.18e-06	9.16e-05
ENSMUSG00000042759	Apobr	III	790.361	0.434035	1.36e-05	0.000414473
ENSMUSG00000043263	Pyhin1	III	1090.76	0.334175	0.000137179	0.0026329
ENSMUSG00000043279	Trim56	III	3979.07	0.163168	0.0012064	0.0148431
ENSMUSG00000043635	Adamts3	III	76.9086	0.901678	8.34e-07	4.13e-05
ENSMUSG00000043740	B430306N03Rik	III	215.163	1.15884	2.62e-10	3.87e-08
ENSMUSG00000043832	Clec4a3	III	360.646	0.633148	5.02e-05	0.00118863
ENSMUSG00000043953	Ccrl2	III	1229.22	0.857497	1.68e-22	6.01e-19
ENSMUSG00000044092	C130050O18Rik	III	87.3256	0.603971	0.000632891	0.0089566
ENSMUSG00000044103	Il1f9	III	505.843	3.0063	8.29e-21	2.12e-17
ENSMUSG00000044313	Mab21l3	III	100.758	0.715465	2.8e-05	0.000743124
ENSMUSG00000044768	D1Ertd622e	III	511.088	0.289941	2.98e-05	0.000782452
ENSMUSG00000044827	Tlr1	III	387.948	0.487615	1.84e-05	0.000531783
ENSMUSG00000045094	Arhgef37	III	108.017	0.635278	0.000404123	0.00619979
ENSMUSG00000045216	Hs6st1	III	927.845	0.169066	0.00227702	0.0241729
ENSMUSG00000045302	Preb	III	1403.07	0.218676	5.11e-05	0.00120262
ENSMUSG00000045322	Tlr9	III	429.962	0.476956	1.11e-05	0.00034917
ENSMUSG00000045374	Wdr81	III	1026.64	0.158836	0.00266564	0.027375
ENSMUSG00000045427	Hnrnph2	III	1729.56	0.191383	1.55e-06	6.92e-05
ENSMUSG00000045502	Hcar2	III	1395.79	2.14914	1.87e-17	1.76e-14
ENSMUSG00000045551	Fpr1	III	247.608	1.08353	0.000428609	0.00651953
ENSMUSG00000045763	Basp1	III	656.123	0.438021	7.54e-08	5.6e-06
ENSMUSG00000045795	Whamm	III	514.699	0.22785	0.000164218	0.00305992
ENSMUSG00000045817	Zfp36l2	III	2667.69	0.218804	0.00201409	0.022049
ENSMUSG00000046006	Gapt	III	37.978	0.933594	3.3e-05	0.000847589
ENSMUSG00000046223	Plaur	III	891.499	0.853079	2.88e-07	1.69e-05
ENSMUSG00000046688	Tifa	III	511.439	0.490613	1.51e-06	6.74e-05
ENSMUSG00000046841	Ckap4	III	1132.85	0.288164	0.000766632	0.010342
ENSMUSG00000046879	Irgm1	III	6198.66	0.286854	0.00324543	0.0317583
ENSMUSG00000046908	Ltb4r1	III	84.3275	0.911324	5.03e-05	0.00118926
ENSMUSG00000046962	Zbtb21	III	482.23	0.20359	0.00121498	0.014886
ENSMUSG00000047153	Khnyn	III	1191.09	0.157631	0.0030891	0.0306477
ENSMUSG00000047230	Cldn2	III	46.1218	1.58756	6.35e-11	1.14e-08
ENSMUSG00000047407	Tgif1	III	694.766	0.433203	7.7e-07	3.91e-05
ENSMUSG00000047517	Dmbt1	III	157.716	2.74108	3.8e-08	3.09e-06
ENSMUSG00000047592	Nxpe5	III	33.9127	0.86771	0.00332592	0.0323442
ENSMUSG00000047735	Samd9l	III	2977.34	0.246381	0.00196269	0.0216586
ENSMUSG00000047798	Cd300lf	III	1158.94	0.786201	1.07e-05	0.000336163
ENSMUSG00000047810	Ccdc88b	III	1288.26	0.371884	0.000599192	0.00854732
ENSMUSG00000047945	Marcksl1	III	1176.76	0.644728	2.85e-06	0.000112082
ENSMUSG00000048031	Fcrl5	III	34.3197	1.12465	1.76e-06	7.75e-05
ENSMUSG00000048120	Entpd1	III	2564	0.353022	8.85e-07	4.35e-05
ENSMUSG00000048234	Rnf149	III	1140.63	0.349586	0.0055966	0.0479923
ENSMUSG00000048897	Zfp710	III	1325.83	0.155716	0.00286766	0.0288832
ENSMUSG00000049037	Clec4a1	III	417.577	0.580867	4.11e-08	3.31e-06
ENSMUSG00000049130	C5ar1	III	443.249	1.26231	1.57e-11	3.38e-09
ENSMUSG00000049323	Smcr8	III	1366.88	0.302497	1.82e-09	2.11e-07
ENSMUSG00000049502	Dtx3l	III	3156.62	0.228343	7.39e-05	0.00164024
ENSMUSG00000049734	Trex1	III	490.448	0.38945	4.26e-06	0.000157987
ENSMUSG00000049878	Rlf	III	864.01	0.244095	0.000439549	0.00664636
ENSMUSG00000049988	Lrrc25	III	273.35	0.696011	4.8e-07	2.66e-05
ENSMUSG00000050029	Rap2c	III	696.488	0.254276	0.000820649	0.010951
ENSMUSG00000050708	Ftl1	III	24923.8	0.301016	0.000232997	0.00404253
ENSMUSG00000050721	Plekho2	III	2315.54	0.349712	2.32e-06	9.55e-05
ENSMUSG00000050737	Ptges	III	1079.49	0.781182	8.98e-07	4.4e-05
ENSMUSG00000050896	Rtn4rl2	III	38.9387	1.06621	0.000118212	0.00235739
ENSMUSG00000050931	Sgms2	III	421.408	0.632781	1.06e-05	0.000335549
ENSMUSG00000051439	Cd14	III	2569.6	1.3725	4.44e-09	4.56e-07
ENSMUSG00000051498	Tlr6	III	157.075	0.63767	9.75e-05	0.00205043
ENSMUSG00000051748	Wfdc21	III	59.6967	1.90849	5.29e-06	0.000189701
ENSMUSG00000052040	Klf13	III	4080.31	0.154025	0.00423613	0.0389995
ENSMUSG00000052212	Cd177	III	1452.72	1.97733	2.46e-09	2.73e-07
ENSMUSG00000052310	Slc39a1	III	2371.32	0.231532	2.92e-05	0.000770191
ENSMUSG00000052384	Nrros	III	991.277	0.386353	5.21e-07	2.85e-05
ENSMUSG00000052423	B4galt3	III	859.171	0.276052	1.67e-05	0.000489491
ENSMUSG00000052776	Oas1a	III	1008.01	0.429368	2.61e-05	0.000705587
ENSMUSG00000052837	Junb	III	2174.41	0.560067	4.77e-06	0.000172639
ENSMUSG00000052889	Prkcb	III	499.374	0.240327	0.00442412	0.0402128
ENSMUSG00000053101	Gpr141	III	397.004	0.442874	0.00493809	0.0435995
ENSMUSG00000053113	Socs3	III	2104.51	0.760217	7.78e-12	1.86e-09
ENSMUSG00000053141	Ptprt	III	56.856	0.869795	2.77e-05	0.0007394
ENSMUSG00000053175	Bcl3	III	762.268	0.392653	0.000669275	0.00932399
ENSMUSG00000053338	Tarm1	III	120.041	1.71747	6.55e-06	0.000228719
ENSMUSG00000053475	Tnfaip6	III	34.6627	0.964027	0.000397663	0.00612696
ENSMUSG00000053835	H2-T24	III	1305.06	0.384623	8.89e-06	0.000293509
ENSMUSG00000054046	Klk13	III	105.139	0.780659	5.33e-05	0.00124557
ENSMUSG00000054404	Slfn5	III	5526.7	0.44463	3.03e-21	9.02e-18
ENSMUSG00000054520	Sh3bp2	III	819.495	0.3145	0.00135769	0.0162342
ENSMUSG00000054676	1600014C10Rik	III	770.01	0.314176	0.00116559	0.0144793
ENSMUSG00000055172	C1ra	III	4548.85	0.247813	0.00295365	0.0295002
ENSMUSG00000055541	Lair1	III	659.08	0.275974	0.00537401	0.0465071
ENSMUSG00000055561	Spink5	III	204.929	1.15616	1.73e-13	6.44e-11
ENSMUSG00000055978	Fut2	III	58.1321	0.622245	0.00137501	0.0164193
ENSMUSG00000055994	Nod2	III	399.53	0.342159	0.000422733	0.00645079
ENSMUSG00000056025	Clca3a1	III	232.34	1.44557	2.52e-05	0.000686809
ENSMUSG00000056501	Cebpb	III	748.889	0.873397	9.48e-08	6.81e-06
ENSMUSG00000056529	Ptafr	III	1247.16	0.884005	4.56e-11	8.57e-09
ENSMUSG00000056708	Ier5	III	1597.29	0.294305	0.00041958	0.00640943
ENSMUSG00000056749	Nfil3	III	342.819	0.491117	0.00203157	0.0221725
ENSMUSG00000057137	Tmem140	III	2180.7	0.291824	2.45e-07	1.49e-05
ENSMUSG00000057191	AB124611	III	531.801	0.566818	4.14e-05	0.00101792
ENSMUSG00000057367	Birc2	III	1080.69	0.230768	0.000325301	0.00520017
ENSMUSG00000057554	Lgals8	III	1443.85	0.14222	0.00223295	0.0238323
ENSMUSG00000057596	Trim30d	III	789.172	0.333001	0.000145327	0.00277143
ENSMUSG00000058099	Nfam1	III	915.949	0.610163	2.73e-07	1.63e-05
ENSMUSG00000058427	Cxcl2	III	667.404	3.65366	1.66e-14	7.25e-12
ENSMUSG00000058624	Gda	III	1847.25	0.629447	9.13e-07	4.44e-05
ENSMUSG00000058715	Fcer1g	III	1420.08	0.355613	0.0044672	0.0404604
ENSMUSG00000058755	Osm	III	119.222	1.13479	2.95e-05	0.000777124
ENSMUSG00000058818	Pirb	III	2255.63	0.613772	2.31e-06	9.52e-05
ENSMUSG00000058835	Abi1	III	1863.99	0.154813	0.00148212	0.017385
ENSMUSG00000059089	Fcgr4	III	1059.87	0.704259	9.67e-08	6.92e-06
ENSMUSG00000059182	Skap2	III	1653.94	0.200729	2.25e-05	0.000625079
ENSMUSG00000059866	Tnip2	III	470.109	0.281774	0.000105341	0.00215846
ENSMUSG00000059883	Irak4	III	444.561	0.279196	0.00146437	0.0172221
ENSMUSG00000060063	Alox5ap	III	819.362	0.918499	4.32e-09	4.51e-07
ENSMUSG00000060188	Cxcl17	III	640.091	0.403635	0.0017164	0.0195063
ENSMUSG00000060477	Irak2	III	1048.46	0.53615	7.99e-11	1.36e-08
ENSMUSG00000060519	Tor3a	III	1665.05	0.185054	3.24e-05	0.000835104
ENSMUSG00000060601	Nr1h2	III	1569.11	0.179652	4.74e-05	0.00113631
ENSMUSG00000060703	Cd302	III	637.311	0.428129	0.000192062	0.00345288
ENSMUSG00000061100	Retnla	III	3946.99	1.19697	0.00043635	0.00660916
ENSMUSG00000061175	Fnip2	III	1005.9	0.424528	7.8e-06	0.000264768
ENSMUSG00000061540	Orm2	III	31.2382	2.22542	6.36e-07	3.32e-05
ENSMUSG00000062345	Serpinb2	III	32.493	1.36068	0.000633786	0.00896218
ENSMUSG00000062382	Gm10116	III	261.888	0.406444	0.00232721	0.02456
ENSMUSG00000062593	Lilrb4a	III	959.184	0.733133	0.000515975	0.00754642
ENSMUSG00000063193	Cd300lb	III	171.968	0.750382	9.57e-07	4.63e-05
ENSMUSG00000063268	Parp10	III	1737.97	0.370853	2.16e-08	1.9e-06
ENSMUSG00000063286	Gm8995	III	4314.78	0.474124	2.95e-06	0.00011534
ENSMUSG00000063388	BC023105	III	184.261	0.403247	0.000228318	0.00398066
ENSMUSG00000063975	Slco1a5	III	92.631	0.605942	0.000669219	0.00932399
ENSMUSG00000064120	Mocs1	III	693.46	0.216483	0.00411345	0.0381251
ENSMUSG00000064246	Chil1	III	20650.5	0.492389	4.08e-05	0.00100891
ENSMUSG00000066150	Slc31a1	III	1640.17	0.424147	2.18e-06	9.16e-05
ENSMUSG00000066151	Fkbp15	III	1558.31	0.228331	1.59e-05	0.000470233
ENSMUSG00000066258	Trim12a	III	1270.08	0.154726	0.00173934	0.0197044
ENSMUSG00000066861	Oas1g	III	321.627	0.529758	0.000944485	0.0121459
ENSMUSG00000067235	H2-Q10	III	282.355	0.34218	0.00517505	0.045138
ENSMUSG00000068040	Tm9sf4	III	1668.82	0.234058	3.08e-06	0.000119155
ENSMUSG00000069792	Wfdc17	III	408.509	1.68475	3.02e-10	4.36e-08
ENSMUSG00000069830	Nlrp1a	III	61.9487	0.575627	0.0037384	0.0354058
ENSMUSG00000070031	Sp140	III	1230.02	0.455727	1.14e-07	7.87e-06
ENSMUSG00000070327	Rnf213	III	15772.4	0.292627	0.000175591	0.00321821
ENSMUSG00000070427	Il18bp	III	1235.48	0.269197	0.00192242	0.0213592
ENSMUSG00000070738	Dgkd	III	1898.12	0.148239	0.00333082	0.0323442
ENSMUSG00000071068	Treml2	III	301.164	1.09883	3.45e-15	1.99e-12
ENSMUSG00000071637	Cebpd	III	1310.39	0.887607	4.26e-05	0.00104064
ENSMUSG00000071715	Ncf4	III	523.518	0.327772	0.00224429	0.0239248
ENSMUSG00000072620	Slfn2	III	2276.08	0.432876	1.69e-05	0.000493624
ENSMUSG00000073208	Speer4c	III	34.3171	0.664311	0.00263687	0.0271238
ENSMUSG00000073489	Ifi204	III	1307.93	0.710563	4.2e-08	3.35e-06
ENSMUSG00000073490	AI607873	III	728.048	0.584987	3.59e-08	2.96e-06
ENSMUSG00000073565	Prr16	III	49.8826	0.513013	0.00436812	0.0398049
ENSMUSG00000073902	Gm1966	III	1724.36	0.607837	1.98e-08	1.76e-06
ENSMUSG00000073982	Rhog	III	1716.74	0.229888	0.0054466	0.0469141
ENSMUSG00000074115	Saa1	III	19.6528	2.02348	1.05e-05	0.000334028
ENSMUSG00000074141	Il4i1	III	524.809	0.766616	6e-06	0.000210883
ENSMUSG00000074342	I830077J02Rik	III	182.966	0.548597	7.57e-05	0.00167227
ENSMUSG00000074417	Gm14548	III	112.166	1.32461	1.85e-07	1.19e-05
ENSMUSG00000074651	Mcidas	III	33.6952	0.768083	0.000562818	0.008093
ENSMUSG00000075602	Ly6a	III	13178.2	0.319588	0.0021196	0.0228682
ENSMUSG00000075705	Msrb1	III	1249.97	0.44036	5.35e-05	0.00124761
ENSMUSG00000078153	Psme2b	III	200.442	0.283929	0.00511408	0.0447648
ENSMUSG00000078349	AW011738	III	164.867	0.434621	7e-06	0.000242101
ENSMUSG00000078763	Slfn1	III	680.061	0.579289	2.72e-05	0.000729918
ENSMUSG00000078780	Gm5150	III	47.0928	0.950246	6.1e-05	0.00139866
ENSMUSG00000078783	Gm9733	III	30.8951	1.27249	1.43e-06	6.51e-05
ENSMUSG00000079014	Serpina3i	III	85.9519	0.578512	0.000847015	0.0111901
ENSMUSG00000079017	Ifi27l2a	III	1176.03	0.37033	0.0045552	0.0410411
ENSMUSG00000079018	Ly6c1	III	6313.48	0.474262	0.00112923	0.0140764
ENSMUSG00000079330	Lemd1	III	67.5152	0.945429	1.75e-06	7.73e-05
ENSMUSG00000079419	Ms4a6c	III	1179.23	0.525218	5.75e-05	0.00133133
ENSMUSG00000079477	Rab7	III	5579.1	0.285206	3.41e-06	0.000129653
ENSMUSG00000079620	Muc4	III	3990.33	0.261848	0.00454276	0.0409788
ENSMUSG00000081665	Gm15922	III	119.047	0.705702	0.00187391	0.0209111
ENSMUSG00000085786	Gm15987	III	80.7909	0.532673	0.000315319	0.00506777
ENSMUSG00000085894	Gm15832	III	130.732	0.876768	2.69e-08	2.31e-06
ENSMUSG00000086150	Bach2os	III	10.1828	1.34471	0.00444913	0.0403171
ENSMUSG00000089844	A530032D15Rik	III	46.6589	0.853976	0.000466754	0.00696356
ENSMUSG00000089942	Pira2	III	252.769	0.398144	0.00129438	0.0156625
ENSMUSG00000090124	Ugt1a7c	III	250.639	0.755718	4.27e-06	0.000157987
ENSMUSG00000090246	Gm17017	III	69.2092	0.422166	0.00567838	0.0485076
ENSMUSG00000090307	1700071M16Rik	III	78.9271	1.43502	5.3e-07	2.88e-05
ENSMUSG00000091956	C2cd4b	III	69.2584	0.712826	8.76e-06	0.000289779
ENSMUSG00000095028	Sirpb1b	III	156.536	1.06607	1.1e-09	1.33e-07
ENSMUSG00000095788	Sirpb1a	III	124.05	0.767224	2.06e-06	8.79e-05
ENSMUSG00000096954	Gdap10	III	451.15	0.675195	1.27e-06	5.9e-05
ENSMUSG00000096957	E230013L22Rik	III	67.617	0.836851	2.56e-06	0.000103665
ENSMUSG00000097194	9330175E14Rik	III	368.613	0.22489	0.00543418	0.0468692
ENSMUSG00000097585	Gm26529	III	49.5811	0.56749	0.0008396	0.011125
ENSMUSG00000097636	Mirt1	III	246.784	0.844314	6.02e-08	4.66e-06
ENSMUSG00000097779	4833407H14Rik	III	85.0685	1.10068	1.15e-12	3.48e-10
ENSMUSG00000097804	Gm16685	III	73.5264	0.664686	0.00174501	0.0197562
ENSMUSG00000100106	Gm28856	III	23.3938	1.05345	0.000808653	0.0108191
ENSMUSG00000101389	Ms4a4a	III	94.1599	1.60702	1.03e-10	1.67e-08
ENSMUSG00000102051	I830127L07Rik	III	73.4036	1.15359	0.00111235	0.0139242
ENSMUSG00000102329	Gm10851	III	24.7801	0.939845	0.000186139	0.0033701
ENSMUSG00000103313	Gm38357	III	34.5375	0.689059	0.0011815	0.0146172
ENSMUSG00000104348	Gm37691	III	64.1431	0.62218	0.00040091	0.00616495
ENSMUSG00000106609	Gm43181	III	59.4981	1.28535	0.000201011	0.00359569
ENSMUSG00000107075	Gm43068	III	19.7921	1.0355	0.000133952	0.00258961
ENSMUSG00000107317	Gm19719	III	21.4082	1.08468	0.000576264	0.00825979
ENSMUSG00000108291	Gm44292	III	75.5829	1.00846	1.72e-07	1.11e-05
ENSMUSG00000109812	Gm45640	III	94.5216	0.431829	0.0019667	0.0216754
ENSMUSG00000110350	Gm10252	III	70.2301	0.587694	7.96e-05	0.00173577
ENSMUSG00000111394	AC160637.1	III	720.077	0.388606	0.00414736	0.03834
ENSMUSG00000112023	Lilr4b	III	1689.93	0.977728	1.23e-08	1.16e-06
ENSMUSG00000112148	Lilrb4a	III	2378.03	0.742344	6.27e-07	3.29e-05
ENSMUSG00000113136	Gm19951	III	95.3441	0.772163	0.00122383	0.014959
ENSMUSG00000113701	B230303A05Rik	III	23.497	2.18239	6.39e-05	0.00145184
ENSMUSG00000000409	Lck	IV	931.096	-0.608232	6.94e-07	3.59e-05
ENSMUSG00000000486	Sept1	IV	601.632	-0.510686	2.59e-07	1.56e-05
ENSMUSG00000000751	Rpa1	IV	1181.98	-0.291786	2.79e-08	2.38e-06
ENSMUSG00000001228	Uhrf1	IV	404.523	-0.395316	0.000184754	0.00335181
ENSMUSG00000001403	Ube2c	IV	205.321	-0.463267	0.000134817	0.00259591
ENSMUSG00000001444	Tbx21	IV	251.926	-0.57028	2.73e-07	1.63e-05
ENSMUSG00000001517	Foxm1	IV	292.449	-0.289094	0.00553613	0.0475422
ENSMUSG00000002033	Cd3g	IV	456.309	-0.604973	1.8e-05	0.000520335
ENSMUSG00000002055	Spag5	IV	180.341	-0.409218	0.00583235	0.0494919
ENSMUSG00000002565	Scin	IV	33.7588	-0.646605	0.00520436	0.0453461
ENSMUSG00000002870	Mcm2	IV	477.939	-0.376053	0.000573129	0.00822144
ENSMUSG00000003363	Pld3	IV	1555.87	-0.290358	3.53e-05	0.000896207
ENSMUSG00000003623	Crot	IV	637.76	-0.198012	0.00225833	0.0240315
ENSMUSG00000004099	Dnmt1	IV	1728.49	-0.197593	0.00133888	0.0160954
ENSMUSG00000004612	Nkg7	IV	442.133	-0.613536	4.6e-07	2.56e-05
ENSMUSG00000004642	Slbp	IV	562.474	-0.212109	0.00242622	0.0253802
ENSMUSG00000005465	Il27ra	IV	319.829	-0.43888	0.00023619	0.0040821
ENSMUSG00000005470	Asf1b	IV	148.301	-0.395676	0.00248414	0.0258952
ENSMUSG00000005763	Cd247	IV	362.711	-0.441776	8.12e-05	0.00175889
ENSMUSG00000005947	Itgae	IV	243.714	-0.799738	7.86e-07	3.98e-05
ENSMUSG00000006678	Pola1	IV	240.449	-0.348558	0.00071825	0.00986036
ENSMUSG00000007080	Pole	IV	212.21	-0.423326	0.00128866	0.015607
ENSMUSG00000012443	Kif11	IV	380.791	-0.471911	0.000166594	0.00309452
ENSMUSG00000012889	Podnl1	IV	185.084	-0.473722	0.00458111	0.0412001
ENSMUSG00000014470	Rnf166	IV	510.83	-0.188216	0.00470815	0.0420257
ENSMUSG00000015214	Mtmr1	IV	626.274	-0.166511	0.00379889	0.0358221
ENSMUSG00000015316	Slamf1	IV	105.808	-0.608536	0.000110657	0.00224172
ENSMUSG00000015355	Cd48	IV	576.329	-0.357025	0.00334846	0.0324646
ENSMUSG00000015709	Arnt2	IV	63.1518	-0.831707	0.000470975	0.00700316
ENSMUSG00000015981	Stk32c	IV	53.6048	-0.919539	4.64e-06	0.000169277
ENSMUSG00000016283	H2-M2	IV	193.105	-1.51208	0.000283053	0.00469253
ENSMUSG00000016498	Pdcd1lg2	IV	53.7314	-0.835166	8.11e-06	0.000272782
ENSMUSG00000017390	Aldoc	IV	119.6	-0.465656	0.000493657	0.00727992
ENSMUSG00000017550	Atad5	IV	160.328	-0.345459	0.00118876	0.0146854
ENSMUSG00000018547	Pip4k2b	IV	1256.45	-0.135969	0.00294888	0.0294691
ENSMUSG00000018983	E2f2	IV	750.525	-0.246744	0.000159341	0.00299087
ENSMUSG00000019843	Fyn	IV	1411.23	-0.186413	0.000509519	0.00747071
ENSMUSG00000019907	Ppp1r12a	IV	2677.79	-0.175132	6.07e-05	0.00139364
ENSMUSG00000020395	Itk	IV	504.129	-0.361453	0.000374827	0.00581519
ENSMUSG00000020608	Smc6	IV	1002.98	-0.209676	0.000171993	0.00315875
ENSMUSG00000020644	Id2	IV	1322.92	-0.277111	0.00368512	0.0351571
ENSMUSG00000020649	Rrm2	IV	360.075	-0.502387	0.000149739	0.00284345
ENSMUSG00000020732	Rab37	IV	85.4024	-0.586138	0.000181984	0.003315
ENSMUSG00000020914	Top2a	IV	1356.18	-0.408894	0.00199211	0.0218619
ENSMUSG00000021200	Asb2	IV	223.452	-0.42371	0.000101724	0.00210606
ENSMUSG00000021377	Dek	IV	1559.22	-0.285545	2.56e-06	0.000103665
ENSMUSG00000021697	Depdc1b	IV	37.2563	-0.647411	0.00444804	0.0403171
ENSMUSG00000021811	Dnajc9	IV	380.378	-0.283953	0.000914602	0.011864
ENSMUSG00000022013	Dnajc15	IV	214.872	-0.25543	0.00493609	0.0435995
ENSMUSG00000022021	Diaph3	IV	130.433	-0.448524	0.00502222	0.0441029
ENSMUSG00000022034	Esco2	IV	57.953	-0.660779	0.00495871	0.0436953
ENSMUSG00000022092	Ppp3cc	IV	265.395	-0.216823	0.00313501	0.0309829
ENSMUSG00000022205	Sub1	IV	1162.7	-0.24547	0.000145176	0.00277143
ENSMUSG00000022322	Shcbp1	IV	72.5706	-0.554182	0.00075655	0.0102214
ENSMUSG00000022360	Atad2	IV	533.53	-0.28216	0.00183075	0.0205319
ENSMUSG00000022479	Vdr	IV	263.262	-0.356527	0.00176477	0.0199294
ENSMUSG00000022657	Cd96	IV	151.962	-0.710889	7.82e-06	0.000264768
ENSMUSG00000022667	Cd200r1	IV	56.8725	-0.552619	0.00212534	0.0228887
ENSMUSG00000022673	Mcm4	IV	667.702	-0.266653	0.00139722	0.0166051
ENSMUSG00000022945	Chaf1b	IV	122.279	-0.359342	0.00442081	0.0402031
ENSMUSG00000023015	Racgap1	IV	369.205	-0.480847	0.000182381	0.00331886
ENSMUSG00000023132	Gzma	IV	693.941	-0.714373	4.04e-05	0.00100259
ENSMUSG00000023274	Cd4	IV	644.804	-0.52575	0.000113975	0.00228683
ENSMUSG00000024669	Cd5	IV	249.977	-0.419163	5.46e-05	0.00127111
ENSMUSG00000024670	Cd6	IV	331.502	-0.43669	0.000120533	0.00238506
ENSMUSG00000024793	Tnfrsf25	IV	84.1936	-0.636212	8.12e-05	0.00175889
ENSMUSG00000024795	Kif20b	IV	142.586	-0.534123	6.18e-07	3.26e-05
ENSMUSG00000024910	Ctsw	IV	341.385	-0.624688	9.66e-06	0.000313614
ENSMUSG00000024989	Cep55	IV	96.9446	-0.493908	0.00511511	0.0447648
ENSMUSG00000025001	Hells	IV	143	-0.496045	2.48e-05	0.000677898
ENSMUSG00000025422	Agap2	IV	341.941	-0.395231	0.00139265	0.0165856
ENSMUSG00000026009	Icos	IV	387.765	-0.394001	0.00398951	0.0372466
ENSMUSG00000026012	Cd28	IV	197.835	-0.619446	7.72e-06	0.000263025
ENSMUSG00000026070	Il18r1	IV	2890.43	-0.13475	0.000570681	0.0081929
ENSMUSG00000026117	Zap70	IV	354.956	-0.468023	0.000164987	0.00306895
ENSMUSG00000026196	Bard1	IV	101.468	-0.387639	0.00419945	0.0387215
ENSMUSG00000026355	Mcm6	IV	935.167	-0.355439	2.1e-05	0.000591572
ENSMUSG00000026547	Tagln2	IV	7974.68	-0.145327	0.00320525	0.0314685
ENSMUSG00000026655	Fam107b	IV	1388.92	-0.208508	0.00342336	0.033137
ENSMUSG00000026778	Prkcq	IV	445.974	-0.426066	7.5e-08	5.6e-06
ENSMUSG00000026955	Sapcd2	IV	40.8475	-0.669502	0.000896901	0.0116937
ENSMUSG00000026971	Itgb6	IV	1342.64	-0.236503	0.00514052	0.0449651
ENSMUSG00000027160	Ccdc34	IV	137.873	-0.32064	0.00544726	0.0469141
ENSMUSG00000027203	Dut	IV	232.639	-0.408057	0.000316397	0.00507597
ENSMUSG00000027242	Wdr76	IV	202.528	-0.280216	0.00137835	0.0164483
ENSMUSG00000027306	Nusap1	IV	220.929	-0.56545	6.16e-05	0.00140696
ENSMUSG00000027323	Rad51	IV	110.429	-0.4759	0.00113889	0.0141771
ENSMUSG00000027326	Casc5	IV	143.349	-0.51561	0.000113464	0.00228683
ENSMUSG00000027342	Pcna	IV	1353.38	-0.292879	7.82e-06	0.000264768
ENSMUSG00000027490	E2f1	IV	225.172	-0.281675	0.00246293	0.0257042
ENSMUSG00000027496	Aurka	IV	126.915	-0.385207	0.002518	0.0261568
ENSMUSG00000027544	Nfatc2	IV	540.068	-0.302153	0.00031473	0.00506285
ENSMUSG00000027699	Ect2	IV	164.842	-0.405702	0.00104991	0.0132353
ENSMUSG00000027715	Ccna2	IV	341.047	-0.434998	0.000982798	0.0125432
ENSMUSG00000027718	Il21	IV	32.4154	-0.741174	0.00569882	0.0486358
ENSMUSG00000027863	Cd2	IV	485.985	-0.554666	2.29e-05	0.000632714
ENSMUSG00000028071	Sh2d2a	IV	440.924	-0.383401	0.000479583	0.00710752
ENSMUSG00000028076	Cd1d1	IV	356.579	-0.507887	0.00015773	0.00297624
ENSMUSG00000028175	Depdc1a	IV	31.4672	-0.873228	0.00037164	0.00577575
ENSMUSG00000028312	Smc2	IV	451.177	-0.401329	1.97e-05	0.000562349
ENSMUSG00000028403	Zdhhc21	IV	756.52	-0.215093	4.51e-05	0.00108906
ENSMUSG00000028884	Rpa2	IV	237.38	-0.304371	0.00316671	0.0311756
ENSMUSG00000028931	Kcnab2	IV	580.022	-0.343859	0.000990101	0.0126056
ENSMUSG00000029121	Crmp1	IV	71.8786	-0.684491	0.00013437	0.0025901
ENSMUSG00000029177	Cenpa	IV	356.321	-0.395677	0.00088532	0.011568
ENSMUSG00000029359	Tesc	IV	41.7741	-0.787302	0.000524667	0.00762409
ENSMUSG00000029414	Kntc1	IV	144.576	-0.47143	0.00093361	0.0120668
ENSMUSG00000029468	P2rx7	IV	1076.66	-0.361687	9.9e-08	7.05e-06
ENSMUSG00000029516	Cit	IV	379.575	-0.334692	0.000112848	0.00228093
ENSMUSG00000029687	Ezh2	IV	356.981	-0.446931	2.94e-08	2.5e-06
ENSMUSG00000029730	Mcm7	IV	664.089	-0.230953	0.00317457	0.0312359
ENSMUSG00000029822	Osbpl3	IV	1190.62	-0.250897	0.000106737	0.00217957
ENSMUSG00000029910	Mad2l1	IV	257.076	-0.413035	5.08e-05	0.00119725
ENSMUSG00000030019	Fbxl14	IV	796.97	-0.163266	0.00236665	0.024874
ENSMUSG00000030091	Nup210	IV	1768.16	-0.390055	2.71e-06	0.000107889
ENSMUSG00000030114	Klrg1	IV	126.091	-1.02786	1.38e-07	9.22e-06
ENSMUSG00000030232	Aebp2	IV	1460.14	-0.170239	0.0016241	0.0187674
ENSMUSG00000030283	St8sia1	IV	120.548	-0.493814	0.000720667	0.00987081
ENSMUSG00000030325	Klrb1c	IV	129.714	-0.506525	0.00179075	0.0201846
ENSMUSG00000030528	Blm	IV	115.088	-0.376169	0.00292644	0.0293267
ENSMUSG00000030654	Arl6ip1	IV	3070.23	-0.205134	2.25e-05	0.000625943
ENSMUSG00000030677	Kif22	IV	183.373	-0.358923	0.00542806	0.046839
ENSMUSG00000030742	Lat	IV	440.174	-0.706713	1.41e-07	9.43e-06
ENSMUSG00000030775	Trat1	IV	13.6126	-0.900072	0.00481366	0.0427328
ENSMUSG00000030867	Plk1	IV	173.497	-0.417197	0.000104188	0.0021422
ENSMUSG00000030978	Rrm1	IV	859.379	-0.245658	1.95e-05	0.000557665
ENSMUSG00000031004	Mki67	IV	2209.09	-0.462187	0.000268522	0.00451016
ENSMUSG00000031112	Stk26	IV	185.612	-0.484108	2.98e-06	0.000115757
ENSMUSG00000031132	Cd40lg	IV	44.8952	-0.678074	6.89e-05	0.00154938
ENSMUSG00000031506	Ptpn7	IV	442.479	-0.386325	0.00100086	0.0127155
ENSMUSG00000031513	Leprotl1	IV	994.645	-0.159086	0.000998509	0.0126946
ENSMUSG00000031659	Adcy7	IV	2204.94	-0.198081	0.00294739	0.0294691
ENSMUSG00000031715	Smarca5	IV	1532.06	-0.129683	0.00154854	0.0180175
ENSMUSG00000031902	Nfatc3	IV	1801.21	-0.16748	0.000272562	0.00456516
ENSMUSG00000032009	Sesn3	IV	1439.67	-0.326927	1.95e-05	0.000556666
ENSMUSG00000032011	Thy1	IV	1200.12	-0.516815	3.25e-06	0.000124583
ENSMUSG00000032093	Cd3e	IV	439.563	-0.544527	2.78e-05	0.000741155
ENSMUSG00000032094	Cd3d	IV	294.324	-0.555091	1.05e-05	0.000334028
ENSMUSG00000032281	Acsbg1	IV	77.8943	-0.730387	1.35e-05	0.000413338
ENSMUSG00000032555	Topbp1	IV	921.696	-0.211268	0.00152107	0.0177604
ENSMUSG00000032657	Fam189b	IV	279.695	-0.387615	8.03e-06	0.000270441
ENSMUSG00000033031	C330027C09Rik	IV	125.755	-0.516846	0.00145729	0.01715
ENSMUSG00000033470	Cysltr2	IV	72.5327	-0.51681	0.00405427	0.0376938
ENSMUSG00000033952	Aspm	IV	205.211	-0.459126	0.00281333	0.0284803
ENSMUSG00000033970	Rfc3	IV	141.369	-0.284266	0.00459261	0.0412723
ENSMUSG00000034023	Fancd2	IV	91.4656	-0.333988	0.00568523	0.0485429
ENSMUSG00000034028	Cd226	IV	156.85	-0.703843	3.02e-07	1.76e-05
ENSMUSG00000034311	Kif4	IV	161.455	-0.431558	0.000235479	0.00407373
ENSMUSG00000034329	Brip1	IV	104.557	-0.376122	0.0037107	0.0353056
ENSMUSG00000034906	Ncaph	IV	232.412	-0.395268	4.36e-05	0.00105917
ENSMUSG00000035024	Ncapd3	IV	457.251	-0.209389	0.00350829	0.0337763
ENSMUSG00000035042	Ccl5	IV	1248.77	-0.666791	1.09e-07	7.62e-06
ENSMUSG00000035898	Uba6	IV	368.188	-0.288373	0.000517267	0.00755337
ENSMUSG00000036768	Kif15	IV	154.078	-0.411026	0.00548846	0.0471781
ENSMUSG00000037572	Wdhd1	IV	187.896	-0.317675	0.00455655	0.0410411
ENSMUSG00000038005	2700029M09Rik	IV	265.787	-0.264697	0.00196748	0.0216754
ENSMUSG00000038128	Camk4	IV	173.036	-0.537311	1.27e-06	5.9e-05
ENSMUSG00000038252	Ncapd2	IV	632.311	-0.336576	0.00207051	0.0224877
ENSMUSG00000038943	Prc1	IV	383.674	-0.405595	0.0021929	0.0234963
ENSMUSG00000039191	Rbpj	IV	2107.07	-0.173379	0.00217206	0.0233247
ENSMUSG00000039470	Zdhhc2	IV	107.546	-0.589568	3.95e-05	0.000985774
ENSMUSG00000040084	Bub1b	IV	330.376	-0.392502	9.96e-05	0.00207936
ENSMUSG00000040204	2810417H13Rik	IV	250.96	-0.628749	1.77e-06	7.75e-05
ENSMUSG00000040247	Tbc1d10c	IV	428.123	-0.310079	0.000514068	0.00752508
ENSMUSG00000040990	Sh3kbp1	IV	977.342	-0.23886	5.36e-06	0.000191846
ENSMUSG00000041607	Mbp	IV	1315.26	-0.14981	0.00236222	0.0248707
ENSMUSG00000041831	Sytl3	IV	137.216	-0.565731	7.71e-06	0.000263025
ENSMUSG00000041859	Mcm3	IV	648.958	-0.302743	0.00051848	0.0075649
ENSMUSG00000041959	S100a10	IV	1641.6	-0.306404	0.000983792	0.0125432
ENSMUSG00000042029	Ncapg2	IV	293.416	-0.396881	0.00069628	0.00962793
ENSMUSG00000042195	Slc35f2	IV	14.5789	-0.828199	0.00360859	0.0346008
ENSMUSG00000042345	Ubash3a	IV	150.338	-0.711583	1.98e-06	8.48e-05
ENSMUSG00000042385	Gzmk	IV	84.8492	-0.928215	8.42e-06	0.000280419
ENSMUSG00000042489	Clspn	IV	159.749	-0.48175	0.00266588	0.027375
ENSMUSG00000043004	Gng2	IV	822.729	-0.26138	0.000907843	0.0118105
ENSMUSG00000043931	Gimap7	IV	198.657	-0.43896	0.0012245	0.014959
ENSMUSG00000044867	Gimap1os	IV	110.496	-0.34038	0.00281195	0.0284803
ENSMUSG00000045165	AI467606	IV	554.362	-0.216661	0.00149151	0.0174723
ENSMUSG00000045751	Mms22l	IV	104.397	-0.414293	0.00159125	0.0184594
ENSMUSG00000045826	Ptprcap	IV	273.482	-0.484298	0.000239873	0.00413775
ENSMUSG00000046562	Unc119b	IV	1479.25	-0.139492	0.00547663	0.0470991
ENSMUSG00000047415	Gpr68	IV	255.859	-0.358999	0.00384998	0.0362084
ENSMUSG00000048251	Bcl11b	IV	298.473	-0.615445	2.77e-11	5.45e-09
ENSMUSG00000048521	Cxcr6	IV	443.83	-0.808542	1.07e-07	7.52e-06
ENSMUSG00000049109	Themis	IV	212.852	-0.667752	1.77e-05	0.000513149
ENSMUSG00000049410	Zfp683	IV	41.2252	-1.01791	3.05e-08	2.56e-06
ENSMUSG00000049866	Arl4c	IV	1504.35	-0.364655	1.91e-06	8.24e-05
ENSMUSG00000049871	Nlrc3	IV	346.245	-0.448707	6.07e-06	0.000212733
ENSMUSG00000050107	Gsg2	IV	100.734	-0.437352	0.00092091	0.0119371
ENSMUSG00000050232	Cxcr3	IV	204.98	-0.502712	0.000861083	0.0113341
ENSMUSG00000050379	Sept6	IV	594.922	-0.38875	7.38e-06	0.000254015
ENSMUSG00000050410	Tcf19	IV	182.214	-0.413851	0.000253985	0.0043187
ENSMUSG00000050592	Fam78a	IV	459.014	-0.382139	8.23e-06	0.000275219
ENSMUSG00000051378	Kif18b	IV	108.9	-0.545469	9.95e-05	0.00207936
ENSMUSG00000051457	Spn	IV	1718.57	-0.473832	0.000453834	0.00679915
ENSMUSG00000051735	Rinl	IV	750.669	-0.257049	0.00520786	0.0453545
ENSMUSG00000052298	Cdc42se2	IV	2249.38	-0.149226	0.00168529	0.0192506
ENSMUSG00000053044	Cd8b1	IV	232.007	-0.605961	0.000562654	0.008093
ENSMUSG00000053541	Gm4759	IV	144.303	-0.650574	0.00411102	0.0381223
ENSMUSG00000053977	Cd8a	IV	473.785	-0.671078	0.000678305	0.00942775
ENSMUSG00000054065	Pkp3	IV	365.914	-0.333046	0.000103319	0.00212923
ENSMUSG00000054717	Hmgb2	IV	1242.29	-0.441799	1.26e-05	0.00038879
ENSMUSG00000055546	Timd4	IV	83.8477	-0.592241	0.00349908	0.0337058
ENSMUSG00000055629	B4galnt4	IV	92.2172	-0.912339	3.77e-05	0.000949434
ENSMUSG00000055717	Slain1	IV	132.823	-0.404321	0.00322515	0.0315944
ENSMUSG00000056145	AI504432	IV	365.588	-0.341085	0.00361261	0.034613
ENSMUSG00000056290	Ms4a4b	IV	755.973	-0.695387	2.25e-09	2.57e-07
ENSMUSG00000057058	Skap1	IV	228.494	-0.52001	4.04e-05	0.00100259
ENSMUSG00000058290	Espl1	IV	231.544	-0.408853	0.00274479	0.0279765
ENSMUSG00000058446	Znrf2	IV	1066.14	-0.161623	0.000691536	0.00958187
ENSMUSG00000059248	Sept9	IV	2841.02	-0.144064	0.00356998	0.0342963
ENSMUSG00000064127	Med14	IV	847.806	-0.199469	0.00296445	0.029575
ENSMUSG00000068129	Cst7	IV	147.541	-0.591787	0.0012325	0.0150388
ENSMUSG00000068220	Lgals1	IV	1940.67	-0.329291	0.000245032	0.00419037
ENSMUSG00000068227	Il2rb	IV	919.594	-0.357171	5.68e-07	3.07e-05
ENSMUSG00000068923	Syt11	IV	490.23	-0.407621	5.71e-07	3.08e-05
ENSMUSG00000069910	Spdl1	IV	71.8245	-0.423956	0.00377901	0.035691
ENSMUSG00000070691	Runx3	IV	522.226	-0.23826	0.00563793	0.0482773
ENSMUSG00000071716	Apol7e	IV	230.362	-0.789923	5.66e-06	0.000201358
ENSMUSG00000072572	Slc39a2	IV	77.3563	-0.841656	4.11e-05	0.00101144
ENSMUSG00000073008	Gpr174	IV	98.1301	-0.480425	0.00135746	0.0162342
ENSMUSG00000075415	Fnbp1	IV	3342.66	-0.184655	0.00077543	0.0104449
ENSMUSG00000076461	Trbv1	IV	9.03198	-1.07122	0.00386563	0.0363007
ENSMUSG00000076490	Trbc1	IV	277.882	-0.454064	0.00138989	0.0165638
ENSMUSG00000076498	Trbc2	IV	502.645	-0.619439	6.71e-09	6.55e-07
ENSMUSG00000076928	Trac	IV	414.789	-0.542054	0.000114264	0.00228887
ENSMUSG00000079298	Klrb1b	IV	201.161	-0.7627	6.49e-05	0.00146883
ENSMUSG00000079563	Pglyrp2	IV	142.707	-0.428389	0.00116711	0.014488
ENSMUSG00000086652	Gm14029	IV	23.5728	-0.881455	0.000131943	0.00256293
ENSMUSG00000090077	Lime1	IV	440.823	-0.287891	0.000538121	0.00779426
ENSMUSG00000090553	Snrpe	IV	322.018	-0.272832	0.00035674	0.005583
ENSMUSG00000090675	Olfr111	IV	14.2374	-1.03314	0.00167917	0.0192052
ENSMUSG00000091625	Lsm5	IV	122.301	-0.348168	0.00284255	0.0287112
ENSMUSG00000091694	Apol11b	IV	103.399	-0.724239	0.000769825	0.0103773
ENSMUSG00000092618	Btnl6	IV	14.4535	-1.01509	0.000398448	0.00613377
ENSMUSG00000094777	Hist1h2ap	IV	106.024	-0.605478	0.00246163	0.0257042
ENSMUSG00000097415	AU020206	IV	4916.48	-0.237933	0.000282436	0.00468666
ENSMUSG00000099974	Bcl2a1d	IV	349.385	-0.6008	3.93e-07	2.25e-05
ENSMUSG00000102037	Bcl2a1a	IV	220.941	-0.589003	6.19e-05	0.00141223
ENSMUSG00000108348	RP23-391I5.5	IV	31.7637	-0.646331	0.000851311	0.011222
ENSMUSG00000109511	Nup62	IV	546.668	-0.160957	0.00440282	0.0400926
ENSMUSG00000110815	Gm47345	IV	8.76866	-1.17036	0.00386588	0.0363007
ENSMUSG00000111229	Gm39323	IV	71.5798	-0.632062	0.00444709	0.0403171
ENSMUSG00000111546	Gm47050	IV	11.1838	-0.971475	0.00253144	0.0262812
ENSMUSG00000000157	Itgb2l	V	29.1466	1.93259	0.000165046	0.00306895
ENSMUSG00000000532	Acvr1b	V	1597.91	0.400621	6.67e-08	5.14e-06
ENSMUSG00000000804	Usp32	V	1240.92	0.202611	0.00194879	0.0215812
ENSMUSG00000000861	Bcl11a	V	133.22	0.726027	6.77e-08	5.2e-06
ENSMUSG00000001507	Itga3	V	5523.22	0.261056	0.000310167	0.00500746
ENSMUSG00000002289	Angptl4	V	933.837	1.17984	9.83e-07	4.71e-05
ENSMUSG00000003379	Cd79a	V	590.719	0.713324	5.17e-06	0.000185798
ENSMUSG00000004098	Col5a3	V	395.157	1.03589	0.000604981	0.00861616
ENSMUSG00000004110	Cacna1e	V	110.725	0.547975	0.00202671	0.02216
ENSMUSG00000004328	Hif3a	V	85.4246	1.69677	9.14e-07	4.44e-05
ENSMUSG00000004371	Il11	V	69.1038	3.54314	3.21e-28	5.74e-24
ENSMUSG00000004791	Pgf	V	110.663	1.19071	1.53e-10	2.44e-08
ENSMUSG00000004931	Apba3	V	413.265	0.451097	9.34e-08	6.74e-06
ENSMUSG00000005540	Fcer2a	V	372.394	0.590175	8.24e-07	4.11e-05
ENSMUSG00000005686	Ampd3	V	720.547	0.461395	3.68e-05	0.000933532
ENSMUSG00000005800	Mmp8	V	465.949	3.51039	7.44e-15	3.7e-12
ENSMUSG00000006024	Napa	V	1380.42	0.160475	0.00109197	0.0136883
ENSMUSG00000006345	Ggt1	V	50.6229	1.07026	0.00211524	0.0228349
ENSMUSG00000007659	Bcl2l1	V	1825.81	0.421121	6.73e-06	0.00023416
ENSMUSG00000007682	Dio2	V	63.1334	0.954878	9.23e-05	0.00195136
ENSMUSG00000008393	Carhsp1	V	2148.3	0.24492	0.0027249	0.0278373
ENSMUSG00000008845	Cd163	V	266.741	1.10474	9.25e-06	0.000303206
ENSMUSG00000010095	Slc3a2	V	3137.78	0.170086	0.00268016	0.0275059
ENSMUSG00000014030	Pax5	V	407.964	0.509637	0.00203149	0.0221725
ENSMUSG00000014453	Blk	V	165.011	0.486648	0.0023667	0.024874
ENSMUSG00000015143	Actn1	V	3747.96	0.21804	0.00212792	0.0229027
ENSMUSG00000015312	Gadd45b	V	1114.36	0.602068	5.7e-11	1.05e-08
ENSMUSG00000015837	Sqstm1	V	6704.96	0.309356	5.97e-10	7.86e-08
ENSMUSG00000017707	Serinc3	V	14811.3	0.566852	1.58e-07	1.04e-05
ENSMUSG00000017737	Mmp9	V	721.197	2.24694	4.2e-12	1.06e-09
ENSMUSG00000018381	Abi3	V	1333.51	0.407337	7.37e-08	5.54e-06
ENSMUSG00000018425	Dhx40	V	908.178	0.17392	0.00287896	0.0289645
ENSMUSG00000018736	Ndel1	V	1215.12	0.278972	1.14e-06	5.38e-05
ENSMUSG00000019055	Plod1	V	1009.44	0.442336	3.69e-08	3.02e-06
ENSMUSG00000019880	Rspo3	V	42.7598	0.761751	0.00184219	0.0206344
ENSMUSG00000019929	Dcn	V	2928	0.598224	6e-07	3.19e-05
ENSMUSG00000019947	Arid5b	V	3131.58	0.229059	1.98e-05	0.000563324
ENSMUSG00000020264	Slc36a2	V	691.552	0.309668	4.63e-05	0.00111541
ENSMUSG00000020279	Il9r	V	59.4136	0.77152	0.00196906	0.0216754
ENSMUSG00000020300	Cpeb4	V	1492.41	0.224634	0.00120842	0.0148431
ENSMUSG00000020484	Xbp1	V	3454.57	0.302843	2.79e-07	1.65e-05
ENSMUSG00000020684	Rasl10b	V	53.4297	2.09599	2.98e-08	2.53e-06
ENSMUSG00000021091	Serpina3n	V	2917.55	1.9632	2.48e-11	4.93e-09
ENSMUSG00000021123	Rdh12	V	66.8163	1.68566	2.45e-08	2.13e-06
ENSMUSG00000021464	Ror2	V	105.957	0.672541	1.21e-05	0.000373333
ENSMUSG00000021596	Mctp1	V	261.838	0.553758	1.18e-06	5.56e-05
ENSMUSG00000022026	Olfm4	V	17.9654	2.67754	3.58e-09	3.86e-07
ENSMUSG00000022270	Fam134b	V	1021.34	0.307318	0.000118658	0.00236292
ENSMUSG00000022514	Il1rap	V	440.992	0.793559	1.81e-12	5.22e-10
ENSMUSG00000022582	Ly6g	V	34.9106	4.03781	5.04e-05	0.00119126
ENSMUSG00000022651	Retnlg	V	661.089	3.67459	2.81e-15	1.73e-12
ENSMUSG00000022661	Cd200	V	2520.7	0.239769	0.00396231	0.0370622
ENSMUSG00000022766	Serpind1	V	57.2858	0.876799	0.000979816	0.0125193
ENSMUSG00000024052	Lpin2	V	3996.97	0.245991	0.000441926	0.00667667
ENSMUSG00000024104	Fam21	V	1632.23	0.159916	0.00171091	0.0194563
ENSMUSG00000024150	Mcfd2	V	1616.94	0.203742	0.000519265	0.00757018
ENSMUSG00000024529	Lox	V	1412.24	0.923083	3.04e-05	0.000790658
ENSMUSG00000024673	Ms4a1	V	338.871	0.531287	0.00372753	0.035373
ENSMUSG00000024712	Rfk	V	1547.65	0.17027	0.00228982	0.0242752
ENSMUSG00000024772	Ehd1	V	3447.91	0.395077	6.17e-07	3.26e-05
ENSMUSG00000024773	Atg2a	V	1050.07	0.223169	0.000169557	0.0031204
ENSMUSG00000024774	Ankrd22	V	8.96368	3.55025	3.16e-06	0.000121426
ENSMUSG00000025236	Adpgk	V	624.901	0.380117	0.000823404	0.0109754
ENSMUSG00000025330	Padi4	V	120.948	1.63957	1.02e-10	1.67e-08
ENSMUSG00000025509	Pnpla2	V	2147.39	0.256346	0.000373538	0.00580022
ENSMUSG00000025648	Pfkfb4	V	757.781	0.321002	5.01e-06	0.000180365
ENSMUSG00000025993	Slc40a1	V	293.952	1.33045	5.82e-18	6.12e-15
ENSMUSG00000026121	Sema4c	V	900.528	0.410424	1.26e-07	8.54e-06
ENSMUSG00000026180	Cxcr2	V	493.756	2.25723	1.29e-14	5.76e-12
ENSMUSG00000026193	Fn1	V	10812.5	0.505423	8.63e-05	0.00184772
ENSMUSG00000026204	Ptprn	V	88.1619	1.62326	4.47e-10	6.15e-08
ENSMUSG00000026211	Obsl1	V	394.854	0.442718	1.06e-05	0.000335131
ENSMUSG00000026303	Mlph	V	861.47	0.292183	0.000241144	0.00414768
ENSMUSG00000026457	Adipor1	V	2922.88	0.203818	0.000136552	0.0026265
ENSMUSG00000026579	F5	V	159.563	0.735249	0.000229753	0.00399788
ENSMUSG00000026616	Cr2	V	172.103	0.691748	0.000350369	0.00551708
ENSMUSG00000026640	Plxna2	V	1610.26	0.523852	7.52e-08	5.6e-06
ENSMUSG00000026663	Atf6	V	1910.87	0.165654	0.00103327	0.0130622
ENSMUSG00000026872	Zeb2	V	3217.02	0.329032	0.000652683	0.00917387
ENSMUSG00000027068	Dhrs9	V	119.219	1.94535	2.8e-15	1.73e-12
ENSMUSG00000027360	Hdc	V	2024.58	1.21101	9.12e-16	6.79e-13
ENSMUSG00000027695	Pld1	V	812.748	0.304107	0.000503109	0.007401
ENSMUSG00000027832	Ptx3	V	32.3599	1.64126	7.01e-08	5.33e-06
ENSMUSG00000027878	Notch2	V	4534.47	0.240136	0.000704515	0.00970907
ENSMUSG00000027947	Il6ra	V	1491.32	0.422815	4.95e-09	5e-07
ENSMUSG00000028108	Ecm1	V	1954.64	0.520088	0.000632305	0.0089566
ENSMUSG00000028359	Orm3	V	11.2458	2.8159	4.92e-05	0.00117766
ENSMUSG00000028370	Pappa	V	85.0324	1.60119	1.78e-10	2.77e-08
ENSMUSG00000028420	Tmem38b	V	449.643	0.459773	5.08e-09	5.11e-07
ENSMUSG00000028559	Osbpl9	V	2765.32	0.173734	0.00103678	0.0130911
ENSMUSG00000028771	Ptpn12	V	1575.96	0.243646	9.92e-05	0.00207851
ENSMUSG00000028776	Tinagl1	V	2517.68	0.580469	5.34e-05	0.00124607
ENSMUSG00000029163	Emilin1	V	1762.74	0.326624	0.000187244	0.00337915
ENSMUSG00000029304	Spp1	V	1317.4	1.38065	1.78e-08	1.62e-06
ENSMUSG00000029313	Aff1	V	4078.69	0.166292	0.000736011	0.0100131
ENSMUSG00000029314	Agpat9	V	157.251	0.730339	7.44e-07	3.8e-05
ENSMUSG00000029372	Ppbp	V	135.034	0.933392	1.23e-07	8.41e-06
ENSMUSG00000029373	Pf4	V	90.035	0.488589	0.00433947	0.0396853
ENSMUSG00000029377	Ereg	V	54.8656	3.03723	1.95e-15	1.34e-12
ENSMUSG00000029664	Tfpi2	V	32.7236	0.975068	0.00144932	0.0170899
ENSMUSG00000029762	Akr1b8	V	308.759	0.490378	3.39e-06	0.000129169
ENSMUSG00000030022	Adamts9	V	1022.11	0.623056	2.47e-07	1.49e-05
ENSMUSG00000030069	Prok2	V	19.953	6.62288	3.51e-05	0.00089254
ENSMUSG00000030339	Ltbr	V	1443.03	0.265506	1.67e-05	0.000490182
ENSMUSG00000030397	Mark4	V	948.34	0.304205	0.000259382	0.0043772
ENSMUSG00000030427	Lilra6	V	88.0004	0.977417	1.69e-08	1.55e-06
ENSMUSG00000030468	Siglecg	V	327.591	0.502059	0.00105473	0.013271
ENSMUSG00000030589	Rasgrp4	V	459.969	1.0387	7.19e-15	3.67e-12
ENSMUSG00000030724	Cd19	V	558.967	0.57516	0.0001148	0.00229447
ENSMUSG00000030747	Dgat2	V	278.931	0.556651	0.00441411	0.0401625
ENSMUSG00000030790	Adm	V	164.138	0.513021	0.0008254	0.0109939
ENSMUSG00000031089	Slc6a14	V	1107.86	0.398489	2.48e-06	0.000101217
ENSMUSG00000031502	Col4a1	V	21917.6	0.451921	2.3e-07	1.42e-05
ENSMUSG00000031538	Plat	V	1190.1	0.673983	1.8e-07	1.16e-05
ENSMUSG00000031555	Adam9	V	2510.75	0.294579	3.06e-05	0.000793386
ENSMUSG00000031570	Plpp5	V	372.682	0.203702	0.00473754	0.0422248
ENSMUSG00000031605	Klhl2	V	593.181	0.437405	1.31e-06	6.07e-05
ENSMUSG00000031729	Ist1	V	1935.04	0.151201	0.000285756	0.00471087
ENSMUSG00000031765	Mt1	V	301.426	1.0426	0.0002934	0.00481058
ENSMUSG00000032053	Pou2af1	V	219.178	0.696722	0.000696474	0.00962793
ENSMUSG00000032097	Ddx6	V	5389.03	0.104167	0.00499709	0.0439252
ENSMUSG00000032363	Adamts7	V	78.2952	0.528671	0.00435509	0.0397469
ENSMUSG00000032369	Plscr1	V	1072.86	0.272956	0.000129982	0.00253834
ENSMUSG00000032437	Stt3b	V	2772.99	0.218406	0.000594347	0.00849828
ENSMUSG00000032484	Ngp	V	212.174	6.05798	2.11e-12	5.64e-10
ENSMUSG00000033684	Qsox1	V	2947.16	0.399177	0.000718975	0.00986275
ENSMUSG00000033715	Akr1c14	V	1206.82	1.81787	1.07e-07	7.52e-06
ENSMUSG00000033720	Sfxn5	V	247.723	0.723192	2.75e-10	4.04e-08
ENSMUSG00000033788	Dysf	V	673.7	0.251197	0.00397071	0.0370904
ENSMUSG00000034041	Lyl1	V	263.546	0.519094	3.14e-06	0.000120972
ENSMUSG00000034226	Rhov	V	69.358	1.57786	1.5e-08	1.4e-06
ENSMUSG00000034243	Golgb1	V	3613.64	0.163315	0.00564565	0.0482972
ENSMUSG00000034271	Jdp2	V	407.944	0.624346	1.21e-11	2.73e-09
ENSMUSG00000034634	Ly6d	V	176.071	0.618768	1.56e-05	0.000464711
ENSMUSG00000034640	Tiparp	V	718.488	0.332698	0.000504535	0.00740979
ENSMUSG00000034997	Htr2a	V	25.8943	1.08543	0.000453132	0.00679826
ENSMUSG00000035164	Zc3h12c	V	464.054	0.379472	0.000105642	0.00216216
ENSMUSG00000035268	Pkig	V	697.071	0.229166	0.00179193	0.0201852
ENSMUSG00000035671	Zswim4	V	578.283	0.697199	1.25e-14	5.71e-12
ENSMUSG00000036002	Fam214b	V	655.479	0.219547	0.00498028	0.0438422
ENSMUSG00000036256	Igfbp7	V	6190.61	0.207726	0.000780972	0.0105038
ENSMUSG00000036390	Gadd45a	V	196.022	0.560926	7.87e-06	0.000266009
ENSMUSG00000037922	Bank1	V	216.587	0.654298	0.000112567	0.00227782
ENSMUSG00000037926	Ssh2	V	3358.38	0.220676	0.000813303	0.0108651
ENSMUSG00000038067	Csf3	V	26.6916	3.24807	4.1e-12	1.05e-09
ENSMUSG00000038256	Bcl9	V	1067.81	0.196383	8.95e-05	0.00190982
ENSMUSG00000038357	Camp	V	12.7908	4.5602	1.22e-06	5.7e-05
ENSMUSG00000038670	Mybpc2	V	68.0248	0.787554	0.00155014	0.0180175
ENSMUSG00000038806	Sde2	V	541.54	0.228361	6.34e-05	0.00144241
ENSMUSG00000039109	F13a1	V	663.13	1.47452	1.09e-19	1.53e-16
ENSMUSG00000039529	Atp8b1	V	608.835	0.359874	0.000639642	0.00902359
ENSMUSG00000039782	Cpeb2	V	338.409	0.341752	2.53e-05	0.000690025
ENSMUSG00000040128	Pnrc1	V	1563.16	0.32551	7.09e-07	3.66e-05
ENSMUSG00000040249	Lrp1	V	15625.9	0.447985	2.65e-05	0.000715397
ENSMUSG00000040451	Sgms1	V	1386.75	0.243982	0.000110133	0.0022351
ENSMUSG00000040592	Cd79b	V	480.249	0.466325	0.00360285	0.034575
ENSMUSG00000041130	Zfp598	V	1142.93	0.148852	0.00521472	0.0453922
ENSMUSG00000041891	Lman1	V	1746.47	0.141326	0.0022914	0.0242752
ENSMUSG00000042286	Stab1	V	3381.98	0.388299	6.48e-06	0.000226708
ENSMUSG00000042367	Gjb3	V	32.1881	0.860236	0.00240954	0.0252501
ENSMUSG00000043613	Mmp3	V	1001.42	1.41304	4.52e-15	2.45e-12
ENSMUSG00000043939	A530064D06Rik	V	45.6651	2.11992	8.23e-14	3.35e-11
ENSMUSG00000044197	Gpr146	V	2087.83	0.312104	0.000250625	0.00426956
ENSMUSG00000044453	Ffar1	V	53.1067	0.777367	0.000209645	0.00370932
ENSMUSG00000044456	Rin3	V	1836.46	0.399698	1.06e-06	5.04e-05
ENSMUSG00000044534	Ackr2	V	822.762	0.409587	3.7e-05	0.000934823
ENSMUSG00000044786	Zfp36	V	3290.24	0.991721	1.87e-12	5.22e-10
ENSMUSG00000045382	Cxcr4	V	1173.52	0.417588	2.35e-07	1.45e-05
ENSMUSG00000045664	Cdc42ep2	V	529.886	0.446245	0.000160004	0.00299895
ENSMUSG00000046794	Ppp1r3b	V	278.962	1.02685	1.38e-12	4.1e-10
ENSMUSG00000046804	Phgr1	V	9.20447	1.39271	0.00577734	0.049212
ENSMUSG00000047562	Mmp10	V	79.1076	3.3148	4.4e-05	0.00106487
ENSMUSG00000047878	A4galt	V	452.289	0.416213	1.51e-05	0.000454876
ENSMUSG00000047880	Cxcr5	V	209.957	0.706375	1.62e-05	0.000478503
ENSMUSG00000048480	Cxcr1	V	13.2879	1.19502	0.00140102	0.016619
ENSMUSG00000049313	Sorl1	V	5144.85	0.291924	2.21e-07	1.38e-05
ENSMUSG00000049999	Ppp1r3d	V	141.453	0.762446	1.36e-07	9.17e-06
ENSMUSG00000050105	Grrp1	V	260.42	0.309652	0.00524754	0.0455891
ENSMUSG00000050966	Lin28a	V	10.8266	3.11612	1.88e-06	8.17e-05
ENSMUSG00000051510	Mafg	V	1655.55	0.261362	6.13e-05	0.00140224
ENSMUSG00000052271	Bhlha15	V	46.7262	0.788351	0.000303116	0.00492921
ENSMUSG00000052353	Cemip	V	79.4029	2.53745	3.94e-17	3.2e-14
ENSMUSG00000052749	Trim30b	V	270.84	1.42872	7.72e-15	3.73e-12
ENSMUSG00000053931	Cnn3	V	3098.48	0.20299	0.00229271	0.0242752
ENSMUSG00000053950	Adnp2	V	617.913	0.242929	0.000159331	0.00299087
ENSMUSG00000054169	Ceacam10	V	10.3689	4.27096	2.86e-07	1.68e-05
ENSMUSG00000054499	Dedd2	V	626.558	0.557696	4.38e-15	2.45e-12
ENSMUSG00000054555	Adam12	V	112.033	0.562	0.00578662	0.0492543
ENSMUSG00000054855	Rnd1	V	404.139	0.981491	3.88e-10	5.5e-08
ENSMUSG00000054905	Stfa3	V	7.62959	2.67539	2.2e-05	0.00061837
ENSMUSG00000056054	S100a8	V	2392.77	3.55438	4.22e-18	4.86e-15
ENSMUSG00000056071	S100a9	V	3736.77	3.56032	8.05e-20	1.44e-16
ENSMUSG00000056608	Chd9	V	2372.3	0.537623	1.46e-05	0.000440495
ENSMUSG00000057729	Prtn3	V	14.2564	1.72521	0.000250856	0.00426956
ENSMUSG00000058794	Nfe2	V	147.143	0.788653	0.000297385	0.0048581
ENSMUSG00000058952	Cfi	V	17.9648	1.09146	0.000736093	0.0100131
ENSMUSG00000059013	Sh2d3c	V	1391.85	0.459018	5.52e-08	4.29e-06
ENSMUSG00000059108	Ifitm6	V	185.448	2.28997	5.85e-11	1.06e-08
ENSMUSG00000059657	Stfa2l1	V	48.7622	2.84535	1.9e-10	2.9e-08
ENSMUSG00000059714	Flot1	V	1232.57	0.373381	8.37e-07	4.14e-05
ENSMUSG00000059994	Fcrl1	V	110.169	0.800058	1.16e-05	0.000360407
ENSMUSG00000060445	Sycp2	V	20.1207	1.40498	8.76e-06	0.000289779
ENSMUSG00000060459	Kng2	V	13.5565	1.90148	0.000922545	0.011941
ENSMUSG00000060470	Adgrg3	V	191.935	0.516623	0.00049324	0.00727977
ENSMUSG00000060568	Fam78b	V	205.391	0.406953	0.00196904	0.0216754
ENSMUSG00000060591	Ifitm2	V	3285.47	0.626841	4.46e-13	1.42e-10
ENSMUSG00000061981	Flot2	V	1666.52	0.18771	0.000355006	0.00556072
ENSMUSG00000062585	Cnr2	V	299.039	0.262142	0.00552227	0.0474459
ENSMUSG00000063354	Slc39a4	V	1428.51	0.277976	6.85e-05	0.00154273
ENSMUSG00000064254	Ethe1	V	130.938	0.415612	0.00396355	0.0370622
ENSMUSG00000066170	E230001N04Rik	V	12.7263	1.29585	0.00487754	0.0431288
ENSMUSG00000067297	Ifit1bl2	V	94.277	1.59303	2.3e-15	1.52e-12
ENSMUSG00000068105	Tnfrsf13c	V	74.6524	0.925463	5.95e-07	3.18e-05
ENSMUSG00000068115	Ninl	V	192.909	0.271513	0.00528571	0.0458317
ENSMUSG00000068587	Mgam	V	97.0192	2.87396	1.81e-20	3.6e-17
ENSMUSG00000069662	Marcks	V	2007.25	0.374973	8.47e-07	4.17e-05
ENSMUSG00000070337	Gpr179	V	79.1913	0.764982	1.9e-05	0.000544495
ENSMUSG00000070476	Fam217b	V	267.874	0.34657	0.000642393	0.00905525
ENSMUSG00000073386	9830107B12Rik	V	15.8089	2.77502	4.65e-06	0.000169277
ENSMUSG00000074063	Osgin1	V	386.556	0.410324	0.000126338	0.00247801
ENSMUSG00000074272	Ceacam1	V	1678.67	0.391354	4.53e-06	0.000165869
ENSMUSG00000074361	C5ar2	V	81.0113	0.533882	0.000214422	0.00377889
ENSMUSG00000074934	Grem1	V	81.2378	2.97902	1.11e-19	1.53e-16
ENSMUSG00000076514	Igkv17-121	V	14.4862	1.83133	0.000780041	0.0104991
ENSMUSG00000076934	Iglv1	V	70.398	0.97395	0.00294535	0.0294667
ENSMUSG00000078122	F630028O10Rik	V	109.386	1.30833	4.34e-09	4.51e-07
ENSMUSG00000078515	Ddi2	V	3385.66	0.169674	0.000158042	0.00297898
ENSMUSG00000078700	D030028A08Rik	V	60.3104	0.526074	0.0050459	0.0442456
ENSMUSG00000078817	Nlrp12	V	62.1138	2.04332	5.2e-16	4.05e-13
ENSMUSG00000079012	Serpina3m	V	90.0767	3.63686	9.21e-11	1.55e-08
ENSMUSG00000079484	Phyhd1	V	246.558	0.627969	0.000201467	0.00360024
ENSMUSG00000079597	Gm5483	V	39.0689	3.10412	1.66e-13	6.3e-11
ENSMUSG00000086320	Gm12840	V	450.723	0.793547	5.08e-08	4.01e-06
ENSMUSG00000087006	Gm13889	V	652.234	0.559625	9.26e-07	4.49e-05
ENSMUSG00000087684	1200007C13Rik	V	36.4984	0.806404	0.000907158	0.0118102
ENSMUSG00000090069	E430024P14Rik	V	43.8996	0.692317	0.00141254	0.0167446
ENSMUSG00000090877	Hspa1b	V	806.332	1.59926	0.00314417	0.0310537
ENSMUSG00000091971	Hspa1a	V	613.889	1.65542	0.00118192	0.0146172
ENSMUSG00000093973	Mrgpra2a	V	31.7294	2.6993	2.43e-07	1.49e-05
ENSMUSG00000096719	Mrgpra2b	V	102.798	3.35642	6.21e-07	3.27e-05
ENSMUSG00000097815	Gm26809	V	2723.32	0.833159	4.72e-09	4.8e-07
ENSMUSG00000102975	Gm37347	V	17.9968	2.73418	2.13e-07	1.34e-05
ENSMUSG00000104213	Ighd	V	734.837	0.522012	0.00455197	0.0410411
ENSMUSG00000104420	E230020A03Rik	V	29.81	0.839205	0.00297063	0.0296202
ENSMUSG00000105646	Gm43291	V	13.5206	1.27613	0.000894486	0.0116707
ENSMUSG00000107355	AI839979	V	39.1612	0.648422	0.00141866	0.016806
ENSMUSG00000107879	9330102E08Rik	V	16.874	1.10866	0.00321324	0.0315123
ENSMUSG00000109336	Samd4b	V	1649.42	0.14929	0.00345141	0.0333003
ENSMUSG00000110529	Gm45694	V	19.6836	0.952619	0.00128725	0.0156005
ENSMUSG00000110588	Gm45774	V	7.96515	1.79791	0.00591404	0.0499246
ENSMUSG00000111167	Gm39321	V	16.9284	1.57792	0.000134011	0.00258961
ENSMUSG00000113175	Gm9973	V	107.826	1.20396	1.23e-07	8.41e-06
ENSMUSG00000000184	Ccnd2	VI	4087.48	-0.229592	6.68e-05	0.00150571
ENSMUSG00000000402	Egfl6	VI	943.656	-0.403911	0.00121278	0.0148692
ENSMUSG00000001157	Gmcl1	VI	356	-0.22756	0.0019047	0.021215
ENSMUSG00000001642	Akr1b3	VI	1537.71	-0.147969	0.00579807	0.0492755
ENSMUSG00000003271	Sult2b1	VI	32.6089	-0.778562	0.000747551	0.0101356
ENSMUSG00000004473	Clec11a	VI	170.337	-0.51846	0.00371973	0.0353365
ENSMUSG00000006360	Crip1	VI	1601.17	-0.467197	1.07e-05	0.000337934
ENSMUSG00000006378	Gcat	VI	92.4137	-0.595837	0.000132101	0.00256293
ENSMUSG00000006800	Sulf2	VI	961.135	-0.325913	1.33e-11	2.96e-09
ENSMUSG00000007836	Hnrnpa0	VI	2048.13	-0.14632	0.0040415	0.0376228
ENSMUSG00000015217	Hmgb3	VI	277.697	-0.372332	0.000666238	0.00931068
ENSMUSG00000015749	Anp32e	VI	1520.39	-0.193899	0.000746623	0.0101332
[truncated: 121 more rows]
