# Supplementary material for: Type I IFN exacerbates disease in tuberculosis-susceptible mice by inducing neutrophil-mediated lung inflammation and NETosis
Source: Nat Commun. 2020 Nov 4;11:5566. doi: 10.1038/s41467-020-19412-6 (PMC7643080; doi:10.1038/s41467-020-19412-6)
Supplement: Supplementary file 8 — Supplementary Data 5 [file 41467_2020_19412_MOESM8_ESM.xlsx]

## Sheet: Mouse lung group average
Supplementary Data 5. Mouse lung RNA-seq data - average per group
Gene ID	Gene Name	LungModule#	Uninfected Ctrl Ab	Uninfected aGM-CSF	Infected Ctrl Ab	Infected aGM-CSF
ENSMUSG00000034560	Washc4	L1	1086.68	1070.38	1420.21	1570.57
ENSMUSG00000020152	Actr2	L1	3878.03	3715.6	7066.1	6948.79
ENSMUSG00000034730	Adgrb1	L1	187.04	190.672	203.869	218.343
ENSMUSG00000031367	Ap1s2	L1	637.94	651.051	761.692	844.518
ENSMUSG00000019979	Apaf1	L1	927.823	909.525	1629.63	1779.09
ENSMUSG00000039285	Azi2	L1	1385.43	1384.66	1879.38	1990.92
ENSMUSG00000042742	B630005N14Rik	L1	569.689	569.718	631.183	638.911
ENSMUSG00000015733	Capza2	L1	2129.3	2030.46	3609.54	3716.94
ENSMUSG00000033538	Casp4	L1	495.811	459.159	1247.47	1731.27
ENSMUSG00000022035	Ccdc25	L1	655.106	650.846	1112.29	1109.65
ENSMUSG00000022234	Cct5	L1	2502.43	2428.55	3063.9	3171.69
ENSMUSG00000027035	Cers6	L1	1320.66	1235.66	2818.66	3903.81
ENSMUSG00000056608	Chd9	L1	2362.87	2348.51	2514.23	3429.22
ENSMUSG00000056025	Clca3a1	L1	287.671	299.596	493.737	833.486
ENSMUSG00000026832	Cytip	L1	1284.29	1092.97	2117.53	2133.12
ENSMUSG00000022864	D16Ertd472e	L1	473.958	463.56	639.426	617.031
ENSMUSG00000030641	Ddias	L1	216.413	216.137	311.705	298.89
ENSMUSG00000034480	Diaph2	L1	915.44	861.464	1042.86	1087.58
ENSMUSG00000030104	Edem1	L1	1757.53	1560.46	3627.71	3829.63
ENSMUSG00000030619	Eed	L1	778.802	752.492	1011.7	984.464
ENSMUSG00000016087	Fli1	L1	899.269	891.377	1170.93	1176.88
ENSMUSG00000000838	Fmr1	L1	966.173	960.281	1113.65	1092.33
ENSMUSG00000033487	Fndc3a	L1	2048.63	1976.07	2448.84	2701.1
ENSMUSG00000001773	Folh1	L1	192.947	195.937	220.053	233.752
ENSMUSG00000026893	Gca	L1	445.491	438.118	559.04	577.832
ENSMUSG00000002797	Ggct	L1	359.616	360.054	618.74	673.02
ENSMUSG00000067916	Gm13139	L1	298.89	280.205	469.628	464.788
ENSMUSG00000025877	Hk3	L1	341.346	311.796	2648.82	3327.73
ENSMUSG00000025630	Hprt	L1	933.949	924.646	1325.13	1280.33
ENSMUSG00000023206	Il15ra	L1	498.609	512.915	1003.58	1159.46
ENSMUSG00000044701	Il27	L1	190.909	191.861	331.65	360.323
ENSMUSG00000014543	Klra17	L1	193.955	192.63	242.875	303.031
ENSMUSG00000000600	Krit1	L1	1074.73	1059.48	1247.98	1204.24
ENSMUSG00000057554	Lgals8	L1	1495.51	1503.35	1948.57	2123.93
ENSMUSG00000007458	M6pr	L1	3355.74	3182.71	6042.25	5961.85
ENSMUSG00000030188	Magohb	L1	319.659	312.328	409.319	415.883
ENSMUSG00000039456	Morc3	L1	961.922	974.009	1400.54	1500.4
ENSMUSG00000024730	Ms4a8a	L1	424.017	343.264	543.322	638.722
ENSMUSG00000033186	Mzt1	L1	658.215	660.442	676.48	643.637
ENSMUSG00000042719	Naa25	L1	805.529	804.794	1111.71	1272.7
ENSMUSG00000026107	Nabp1	L1	727.373	583.187	1536.34	1532.05
ENSMUSG00000020572	Nampt	L1	1371.22	1342.84	5239.12	7008.22
ENSMUSG00000020189	Osbpl8	L1	1411.53	1393.81	1837.55	1877.73
ENSMUSG00000038280	Ostm1	L1	937.963	911.173	1292.09	1274.35
ENSMUSG00000021725	Parp8	L1	612.56	594.357	992.601	1158.14
ENSMUSG00000021196	Pfkp	L1	1768.9	1663.21	3569.49	3558.86
ENSMUSG00000032253	Phip	L1	1773.98	1787.75	1960.35	1838.1
ENSMUSG00000027804	Ppid	L1	990.91	1004.78	1143.3	1181.69
ENSMUSG00000071072	Ptges3	L1	1664.56	1643.59	2081.62	2221.4
ENSMUSG00000033885	Pxk	L1	1357.01	1378.86	1607.95	1837.51
ENSMUSG00000050029	Rap2c	L1	765.138	738.158	1176.44	1343.47
ENSMUSG00000041135	Ripk2	L1	512.251	508.114	757.747	892.086
ENSMUSG00000028098	Rnf115	L1	829.047	805.306	1314.53	1318.21
ENSMUSG00000024317	Rnf138	L1	505.829	516.869	549.994	495.412
ENSMUSG00000039968	Rsbn1l	L1	1262.25	1237.67	1427	1361.56
ENSMUSG00000026581	Sell	L1	1113.73	1128.33	1678.05	3182.49
ENSMUSG00000066363	Serpina3f	L1	386.533	298.694	4887.75	5925.22
ENSMUSG00000027219	Slc28a2	L1	413.796	429.957	1160.18	1536.08
ENSMUSG00000066152	Slc31a2	L1	843.911	819.596	1436.09	1527.66
ENSMUSG00000026065	Slc9a4	L1	299.451	247.816	299.488	273.219
ENSMUSG00000024943	Smc5	L1	856.476	871.714	1044.05	1031.7
ENSMUSG00000004359	Spic	L1	202.354	205.156	263.029	277.981
ENSMUSG00000027882	Stxbp3	L1	1075.12	1079.88	1364.84	1484.47
ENSMUSG00000017548	Suz12	L1	1111.6	1103.36	1511.7	1436.94
ENSMUSG00000037475	Thoc2	L1	1711.46	1676.08	1878.76	1765.68
ENSMUSG00000033088	Triobp	L1	1126.22	1095.54	1509.47	1612.67
ENSMUSG00000035186	Ubd	L1	200.676	183.691	2131.26	2409.91
ENSMUSG00000045210	Vcpip1	L1	1206.42	1169.31	1728.68	1755.89
ENSMUSG00000073643	Wdfy1	L1	767.174	766.566	841.855	811.041
ENSMUSG00000018965	Ywhah	L1	2634.53	2442.46	3812.31	3610.58
ENSMUSG00000034610	Zcchc11	L1	1061.58	1062.03	1290.05	1296.34
ENSMUSG00000028403	Zdhhc21	L1	894.561	869.984	1339	1194.72
ENSMUSG00000068134	Zfp120	L1	503.534	510.341	585.15	558.199
ENSMUSG00000039967	Zfp292	L1	1398.85	1389.94	1565.56	1628.44
ENSMUSG00000057409	Zfp53	L1	371.304	368.864	429.822	450.795
ENSMUSG00000044501	Zfp758	L1	349.97	343.144	363.006	355.156
ENSMUSG00000039841	Zfp800	L1	524.183	516.453	765.792	801.986
ENSMUSG00000071267	Zfp942	L1	383.126	376.236	417.157	411.91
ENSMUSG00000030587	2200002D01Rik	L10	382.207	368.364	373.259	382.118
ENSMUSG00000041605	5730559C18Rik	L10	294.132	307.411	327.703	332.531
ENSMUSG00000031278	Acsl4	L10	2638.8	2290.83	3583.56	3535.3
ENSMUSG00000025473	Adam8	L10	948.639	822.963	1689.53	2074.8
ENSMUSG00000036545	Adamts2	L10	1593.24	1539.22	1258.15	1203.52
ENSMUSG00000044017	Adgrd1	L10	629.458	657.774	701.814	769.019
ENSMUSG00000000562	Adora3	L10	241.699	206.655	315.527	375.407
ENSMUSG00000015134	Aldh1a3	L10	250.604	250.905	232.094	275.05
ENSMUSG00000030695	Aldoa	L10	6793.06	6512.32	9769.18	10463.3
ENSMUSG00000032204	Aqp9	L10	259.844	242.88	302.021	319.506
ENSMUSG00000018770	Atp5g3	L10	1711.99	1668.12	1965.49	1858.65
ENSMUSG00000049946	BC030500	L10	199.332	205.079	194.292	206.437
ENSMUSG00000044165	Bcl2l15	L10	187.787	174.12	192.643	203.324
ENSMUSG00000030103	Bhlhe40	L10	1091.56	989.127	2676.3	2591.15
ENSMUSG00000031963	Bmper	L10	625.475	600.565	532.059	645.983
ENSMUSG00000020547	Bzw2	L10	596.438	555.857	549.734	567.854
ENSMUSG00000091956	C2cd4b	L10	287.79	279.36	309.209	367.043
ENSMUSG00000034795	Ccdc122	L10	276.688	263.838	304.759	311.584
ENSMUSG00000031780	Ccl17	L10	342.293	198.895	280.747	190.612
ENSMUSG00000018927	Ccl6	L10	2038.77	1021.69	2516.07	1729.04
ENSMUSG00000019122	Ccl9	L10	517.222	424.94	865.301	856.893
ENSMUSG00000008845	Cd163	L10	435.097	473.063	493.798	729.207
ENSMUSG00000052212	Cd177	L10	404.53	358.295	1381	4414.46
ENSMUSG00000005087	Cd44	L10	3140.28	2494.86	6935.72	7919.85
ENSMUSG00000025351	Cd63	L10	2107.87	1928.82	2544.55	2834.36
ENSMUSG00000052435	Cebpe	L10	187.662	186.569	189.42	210.111
ENSMUSG00000064246	Chil1	L10	12572.5	9290.56	26091	36505
ENSMUSG00000056643	Chst13	L10	180.661	180.581	176.226	177.199
ENSMUSG00000004317	Clcn5	L10	605.162	571.116	801.563	856.579
ENSMUSG00000047230	Cldn2	L10	223.85	228.055	264.51	367.412
ENSMUSG00000000318	Clec10a	L10	322.708	313.701	339.616	383.037
ENSMUSG00000028111	Ctsk	L10	589.471	527.861	1151.81	1017.53
ENSMUSG00000060188	Cxcl17	L10	680.385	648.632	1092.83	1345.15
ENSMUSG00000047517	Dmbt1	L10	204.338	184.642	313.608	801.21
ENSMUSG00000000730	Dnmt3l	L10	195.509	195.149	218.023	212.056
ENSMUSG00000062148	Ear6	L10	173.491	170.493	200.107	188.573
ENSMUSG00000033730	Egr3	L10	320.425	294.76	364.611	336.259
ENSMUSG00000015766	Eps8	L10	1123.67	1061.19	1094.85	1118.38
ENSMUSG00000028128	F3	L10	964.694	965.349	1014.71	1153.55
ENSMUSG00000026579	F5	L10	411.125	389.764	391.016	496.236
ENSMUSG00000035095	Fam167a	L10	854.919	854.125	827.873	806.86
ENSMUSG00000000182	Fgf23	L10	179.34	171.911	185.678	225.149
ENSMUSG00000001555	Fkbp10	L10	806.893	778.331	675.295	773.982
ENSMUSG00000003355	Fkbp11	L10	265.254	265.029	256.812	264.384
ENSMUSG00000044042	Fmn1	L10	434.017	423.967	519.25	535.03
ENSMUSG00000025466	Fuom	L10	325.2	314.634	371.353	370.895
ENSMUSG00000055978	Fut2	L10	267.801	262.968	301.762	347.227
ENSMUSG00000033066	Gas7	L10	1686.25	1548.33	2045.83	2041.48
ENSMUSG00000050953	Gja1	L10	1557.28	1441.95	1987.91	1944.88
ENSMUSG00000110332	Gm19935	L10	629.222	649.292	726.89	847.531
ENSMUSG00000096878	Gm21083	L10	165.665	165.665	171.815	183.556
ENSMUSG00000099762	Gm21149	L10	261.692	263.957	251.647	285.23
ENSMUSG00000026343	Gpr39	L10	342.339	340.172	365.632	361.295
ENSMUSG00000031910	Has3	L10	375.444	383.941	452.325	469.565
ENSMUSG00000004897	Hdgf	L10	2750.97	2761.34	3173.9	3049.23
ENSMUSG00000015217	Hmgb3	L10	544.698	542.026	623.127	538.59
ENSMUSG00000026675	Hsd17b7	L10	490.663	475.971	547.93	487.286
ENSMUSG00000024359	Hspa9	L10	2763.05	2755.11	2981.95	3012.39
ENSMUSG00000034997	Htr2a	L10	241.233	234.436	229.226	267.02
ENSMUSG00000017493	Igfbp4	L10	4344.5	4392.63	3024.26	4361.84
ENSMUSG00000031289	Il13ra2	L10	165.665	174.155	185.941	200.228
ENSMUSG00000074141	Il4i1	L10	331.666	290.017	1040.88	1555.55
ENSMUSG00000002319	Ipo4	L10	955.295	959.254	968.438	996.432
ENSMUSG00000026971	Itgb6	L10	1438.65	1369.14	2084.36	1807.64
ENSMUSG00000025321	Itgb8	L10	288.565	289.163	312.671	316.829
ENSMUSG00000038209	Itln1	L10	187.555	174.612	232.823	281.925
ENSMUSG00000026822	Lcn2	L10	1922.15	1125.35	15667.1	38182.8
ENSMUSG00000039252	Lgi2	L10	515.68	513.829	590.154	722.863
ENSMUSG00000034394	Lif	L10	393.332	389.137	520.425	630.129
ENSMUSG00000038668	Lpar1	L10	661.182	633.109	759.431	907.362
ENSMUSG00000032496	Ltf	L10	1496.39	1652.79	3162.51	4869.25
ENSMUSG00000044678	Ly6k	L10	203.207	211.985	220.538	227.855
ENSMUSG00000032688	Malt1	L10	851.913	796.292	2577.55	3312.37
ENSMUSG00000033352	Map2k4	L10	1147.06	1147.5	1265.2	1321.87
ENSMUSG00000011008	Mcoln2	L10	254.515	253.902	337.056	385.328
ENSMUSG00000019179	Mdh2	L10	2002.75	1957.32	2355.06	2396.32
ENSMUSG00000029061	Mmp23	L10	416.378	398.761	410.279	434.708
ENSMUSG00000043613	Mmp3	L10	974.426	1013.74	986.527	2143.1
ENSMUSG00000039956	Mrap	L10	232.773	230.651	212.589	231.288
ENSMUSG00000024436	Mrps18b	L10	495.11	494.251	579.719	586.054
ENSMUSG00000006517	Mvd	L10	427.572	403.174	573.212	597.893
ENSMUSG00000022346	Myc	L10	404.91	362.554	571.167	676.811
ENSMUSG00000026622	Nek2	L10	552.075	561.643	877.567	909.401
ENSMUSG00000026442	Nfasc	L10	207.172	209.545	213.939	233.541
ENSMUSG00000031917	Nip7	L10	560.184	524.764	633.32	623.128
ENSMUSG00000025869	Nop16	L10	471.299	465.859	503.891	537.727
ENSMUSG00000019320	Noxo1	L10	351.57	335.288	571.969	823.886
ENSMUSG00000021595	Nsun2	L10	1277.97	1238.98	1423.6	1439.51
ENSMUSG00000038463	Olfml2b	L10	586.352	592.181	514.763	579.774
ENSMUSG00000025130	P4hb	L10	8767.88	8383.93	9811.38	10448.1
ENSMUSG00000024713	Pcsk5	L10	914.906	918.049	486.993	575.573
ENSMUSG00000025791	Pgm2	L10	944.767	893.674	1167.99	1166.81
ENSMUSG00000007946	Phox2a	L10	171.898	175.926	185.289	199.677
ENSMUSG00000026417	Pigr	L10	2501.4	2111.83	8629.26	13492.7
ENSMUSG00000036606	Plxnb2	L10	6699.59	6444.05	9356.82	11347.1
ENSMUSG00000021018	Polr2h	L10	363.596	359.55	397.188	395.768
ENSMUSG00000027317	Ppp1r14d	L10	229.38	230.258	263.869	277.061
ENSMUSG00000006014	Prg4	L10	333.723	323.432	503.894	592.073
ENSMUSG00000031445	Proz	L10	361.532	307.56	483.035	571.903
ENSMUSG00000050737	Ptges	L10	960.168	890.414	1441.56	2198.15
ENSMUSG00000043017	Ptgir	L10	426.984	412.501	501.932	520.589
ENSMUSG00000021062	Rab15	L10	863.589	861.202	980.05	1099.56
ENSMUSG00000039191	Rbpj	L10	1975.08	1829.73	3187.97	2855.86
ENSMUSG00000030017	Reg3g	L10	1051.5	877.628	2065.93	3310.5
ENSMUSG00000026475	Rgs16	L10	250.631	234.356	540.879	666.404
ENSMUSG00000043333	Rhbdl2	L10	212.665	206.021	219.44	235.762
ENSMUSG00000031438	Rnf128	L10	369.855	374.155	430.774	432.052
ENSMUSG00000057863	Rpl36	L10	2114.58	1996.58	2273.57	2410.49
ENSMUSG00000063888	Rpl7l1	L10	1269.95	1211.48	1391.48	1437.58
ENSMUSG00000042306	S100a14	L10	346.235	314.566	387.22	417.823
ENSMUSG00000001025	S100a6	L10	2948.25	2685.05	2854.34	3318.51
ENSMUSG00000040364	Sec1	L10	235.131	228.605	254.894	273.306
ENSMUSG00000026582	Sele	L10	251.351	255.598	320.651	359.215
ENSMUSG00000026580	Selp	L10	385.202	378.663	632.304	1035.26
ENSMUSG00000079012	Serpina3m	L10	235.406	215.788	240.144	520.371
ENSMUSG00000021795	Sftpd	L10	10466.4	9130.24	16114.6	19121
ENSMUSG00000020534	Shmt1	L10	433.013	419.11	462.361	481.507
ENSMUSG00000001095	Slc13a2	L10	240.304	223.286	285.808	349.665
ENSMUSG00000032902	Slc16a1	L10	928.682	902.885	1134.64	1524.12
ENSMUSG00000023393	Slc17a9	L10	337.927	318.972	341.246	353.832
ENSMUSG00000020651	Slc26a4	L10	384.455	275.113	1213.43	1608.27
ENSMUSG00000031596	Slc7a2	L10	1467.6	1363.25	3973.79	3446.94
ENSMUSG00000042821	Snai1	L10	658.167	657.203	534.296	616.725
ENSMUSG00000028007	Snx7	L10	674.15	634.356	811.262	825.197
ENSMUSG00000000567	Sox9	L10	229.558	223.437	237.108	252.089
ENSMUSG00000024215	Spdef	L10	258.108	251.767	257.184	285.091
ENSMUSG00000073208	Speer4c	L10	210.069	213.186	278.311	317.523
ENSMUSG00000006442	Srm	L10	427.504	427.624	494.518	528.604
ENSMUSG00000032038	St3gal4	L10	1207.19	1183.66	1339.18	1534.93
ENSMUSG00000015652	Steap1	L10	232.883	221.154	250.474	274.559
ENSMUSG00000022218	Tgm1	L10	330.051	286.245	507.424	666.968
ENSMUSG00000023800	Tiam2	L10	346.648	344.086	336.716	352.105
ENSMUSG00000021957	Tkt	L10	2918.73	2698.13	3655.98	3679.43
ENSMUSG00000030650	Tmc5	L10	360.888	321.78	481.339	634.774
ENSMUSG00000029829	Tmem213	L10	210.827	201.135	198.235	194.722
ENSMUSG00000028364	Tnc	L10	822.062	778.792	1086.82	1840.02
ENSMUSG00000035678	Tnfsf9	L10	295.797	266.006	361.05	430.568
ENSMUSG00000038335	Tsr1	L10	719.49	707.722	897.051	909.896
ENSMUSG00000022111	Uchl3	L10	373.826	371.498	443.895	425.103
ENSMUSG00000037568	Vash2	L10	215.992	216.103	225.921	232.735
ENSMUSG00000022479	Vdr	L10	478.838	471.202	665.371	577.303
ENSMUSG00000014243	Zswim7	L10	256.371	251.802	268.3	258.982
ENSMUSG00000068099	1500009C09Rik	L11	165.665	168.174	168.714	174.316
ENSMUSG00000095620	2010005H15Rik	L11	210.94	200.444	238.581	254.465
ENSMUSG00000004668	Abca13	L11	212.041	208.727	234.633	295.971
ENSMUSG00000003762	Adck4	L11	812.73	830.405	785.665	845.154
ENSMUSG00000025236	Adpgk	L11	859.239	851.295	899.488	1077.33
ENSMUSG00000028527	Ak4	L11	301.613	309.623	416.273	442.564
ENSMUSG00000024774	Ankrd22	L11	193.188	192.181	185.052	234.686
ENSMUSG00000090698	Apold1	L11	316.237	299.986	306.487	320.954
ENSMUSG00000020123	Avpr1a	L11	270.677	250.142	211.183	212.776
ENSMUSG00000071561	BC100530	L11	168.082	167.838	168.714	206.324
ENSMUSG00000031872	Bean1	L11	197.961	191.344	213.575	240.266
ENSMUSG00000003452	Bicd1	L11	386.855	397.412	381.489	386.559
ENSMUSG00000015968	Cacna1d	L11	1495.75	1422.68	1003.63	1152.56
ENSMUSG00000003657	Calb2	L11	169.791	171.911	179.842	185.199
ENSMUSG00000047139	Cd24a	L11	5452.69	5542.96	4528.16	5452.05
ENSMUSG00000029084	Cd38	L11	1170.47	1166.75	1717.13	2313.7
ENSMUSG00000052353	Cemip	L11	248.338	233.35	266.666	486.626
ENSMUSG00000034612	Chst11	L11	889.942	892.932	1078.42	1296.38
ENSMUSG00000004098	Col5a3	L11	575.979	615.769	592.014	872.681
ENSMUSG00000003617	Cp	L11	5875.27	5802.26	13145.4	19954.3
ENSMUSG00000018916	Csf2	L11	234.918	236.206	304.127	348.687
ENSMUSG00000038067	Csf3	L11	170.827	174.74	210.019	336.183
ENSMUSG00000074874	Ctla2b	L11	397.203	384.241	503.579	501.429
ENSMUSG00000040314	Ctsg	L11	165.665	167.838	165.665	181.31
ENSMUSG00000024087	Cyp1b1	L11	501.843	500.685	769.352	1212.25
ENSMUSG00000022150	Dab2	L11	1785.67	1658.16	1698.88	1721.96
ENSMUSG00000019929	Dcn	L11	2789.27	3014.36	2883.79	4159.67
ENSMUSG00000037426	Depdc5	L11	928.661	905.192	900.581	957.91
ENSMUSG00000095061	E030018B13Rik	L11	206.006	208.064	209.644	216.151
ENSMUSG00000021367	Edn1	L11	678.636	760.581	523.055	618.56
ENSMUSG00000063600	Egfem1	L11	220.621	222.389	211.495	200.575
ENSMUSG00000020125	Elane	L11	170.487	167.838	168.714	194.49
ENSMUSG00000035020	Epgn	L11	171.043	168.261	169.045	177.989
ENSMUSG00000021831	Ero1l	L11	1279.67	1225.99	1804.2	1871.95
ENSMUSG00000039109	F13a1	L11	607.76	644.124	805.713	1710.67
ENSMUSG00000019874	Fabp7	L11	184.938	187.112	200.213	205.982
ENSMUSG00000036136	Fam110c	L11	333.98	324.914	302.869	329.177
ENSMUSG00000047443	Fam132b	L11	204.731	214.844	236.602	237.833
ENSMUSG00000025854	Fam20c	L11	504.526	517.614	700.348	830.895
ENSMUSG00000026835	Fcnb	L11	168.036	170.493	208.664	200.243
ENSMUSG00000032966	Fkbp1a	L11	5483.9	5516.78	4647.34	4829.66
ENSMUSG00000021765	Fst	L11	290.352	292.467	424.443	634.392
ENSMUSG00000044674	Fzd1	L11	1619.73	1492.78	1486.3	1604.98
ENSMUSG00000021130	Galnt16	L11	354.647	374.337	275.446	264.452
ENSMUSG00000044576	Gareml	L11	175.466	173.157	178.241	199.216
ENSMUSG00000042367	Gjb3	L11	244.487	242.861	246.853	283.279
ENSMUSG00000093954	Gm16867	L11	425.201	463.446	568.846	568.542
ENSMUSG00000094733	Gm5416	L11	165.665	165.665	169.045	170.947
ENSMUSG00000079597	Gm5483	L11	202.761	188.554	220.953	379.125
ENSMUSG00000031342	Gpm6b	L11	1467.91	1409.79	1138.54	1320.59
ENSMUSG00000074934	Grem1	L11	235.455	231.521	253.641	509.571
ENSMUSG00000035376	Hacd2	L11	556.204	549.507	652.491	724.763
ENSMUSG00000020017	Hal	L11	205.233	204.182	205.116	200.601
ENSMUSG00000056758	Hmga2	L11	175.567	175.769	177.808	189.901
ENSMUSG00000032965	Ift57	L11	640.25	650.506	666.623	678.027
ENSMUSG00000004371	Il11	L11	206.629	201.983	231.613	500.968
ENSMUSG00000025929	Il17a	L11	170.827	165.665	207.612	220.026
ENSMUSG00000027399	Il1a	L11	307.565	310.537	858.602	1485.3
ENSMUSG00000070942	Il1rl2	L11	641.226	598.333	591.727	639.183
ENSMUSG00000074695	Il22	L11	169.092	165.665	209.399	229.237
ENSMUSG00000025383	Il23a	L11	180.706	184.069	207.841	226.666
ENSMUSG00000041324	Inhba	L11	285.049	280.601	1192.12	1694.72
ENSMUSG00000020689	Itgb3	L11	1235.93	1275.61	1528.64	1653.23
ENSMUSG00000053062	Jam2	L11	1514.33	1595.64	1252	1384.42
ENSMUSG00000035165	Kcne3	L11	252.806	248.837	234.499	245.531
ENSMUSG00000030247	Kcnj8	L11	416.715	421.192	404.751	429.409
ENSMUSG00000034205	Loxl2	L11	1209	1295.89	1073.59	1223.12
ENSMUSG00000024481	Lvrn	L11	246.982	247.457	238.123	226.016
ENSMUSG00000026390	Marco	L11	456.277	273.623	989.029	803.237
ENSMUSG00000029659	Medag	L11	596.204	616.022	441.823	489.899
ENSMUSG00000047562	Mmp10	L11	171.209	168.286	246.794	509.687
ENSMUSG00000027612	Mmp24	L11	194.221	195.687	185.038	195.291
ENSMUSG00000018623	Mmp7	L11	168.178	165.665	173.946	174.19
ENSMUSG00000009350	Mpo	L11	170.657	168.286	179.774	203.302
ENSMUSG00000024681	Ms4a3	L11	165.665	165.665	165.665	176.041
ENSMUSG00000094840	Muc3a	L11	198.253	198	201.427	196.572
ENSMUSG00000027859	Ngf	L11	191.757	193.891	186.589	198.334
ENSMUSG00000020826	Nos2	L11	414.315	398.055	7936.36	12779.7
ENSMUSG00000036805	Noxa1	L11	274.475	271.714	322.18	363.254
ENSMUSG00000047638	Nr1h4	L11	193.184	198.311	202.498	204.052
ENSMUSG00000032311	Nrg4	L11	266.928	259.105	273.579	263.589
ENSMUSG00000055254	Ntrk2	L11	609.356	626.128	509.762	661.383
ENSMUSG00000020591	Ntsr2	L11	188.706	193.658	191.285	211.765
ENSMUSG00000028525	Pde4b	L11	1853.21	1576.07	2114.18	2803.41
ENSMUSG00000029373	Pf4	L11	352.728	346.628	309.497	344.588
ENSMUSG00000030413	Pglyrp1	L11	438.176	397.533	716.236	1244.98
ENSMUSG00000067780	Pi15	L11	498.289	496.601	423.818	539.705
ENSMUSG00000045658	Pid1	L11	1134.38	1131	1091.21	1226.45
ENSMUSG00000046794	Ppp1r3b	L11	445.66	445.897	527.134	796.317
ENSMUSG00000027611	Procr	L11	318.879	317.236	1301.03	1454.57
ENSMUSG00000030069	Prok2	L11	165.665	165.665	173.704	296.637
ENSMUSG00000057729	Prtn3	L11	198.378	209.423	208.267	252.733
ENSMUSG00000044903	Psg22	L11	170.487	167.838	172.398	200.789
ENSMUSG00000026204	Ptprn	L11	283.589	290.522	298.764	444.14
ENSMUSG00000049404	Rarres1	L11	228.497	218.871	225.267	216.006
ENSMUSG00000019880	Rspo3	L11	261.952	259.964	263.885	301.824
ENSMUSG00000042312	S100a13	L11	920.889	874.221	818.924	813.999
ENSMUSG00000074115	Saa1	L11	187.653	170.216	221.993	293.45
ENSMUSG00000057465	Saa2	L11	171.729	170.915	192.476	218.381
ENSMUSG00000039683	Sdk1	L11	395.069	384.553	369.801	426.421
ENSMUSG00000030109	Slc6a12	L11	180.465	169.373	220.136	229.669
ENSMUSG00000037239	Spred3	L11	437.527	440.854	439.824	493.08
ENSMUSG00000042212	Sprr2d	L11	165.665	165.665	165.665	171.267
ENSMUSG00000029534	St7	L11	508.743	502.297	524.988	519.955
ENSMUSG00000038781	Stap2	L11	795.015	782.604	816.17	862.109
ENSMUSG00000071562	Stfa1	L11	169.791	173.157	172.121	200.552
ENSMUSG00000022902	Stfa2	L11	168.249	165.665	165.665	214.049
ENSMUSG00000059657	Stfa2l1	L11	199.717	202.757	232.968	408.254
ENSMUSG00000054905	Stfa3	L11	168.178	165.665	187.884	244.14
ENSMUSG00000032327	Stra6	L11	197.851	201.485	237.53	234.124
ENSMUSG00000032625	Thsd7a	L11	353.028	368.083	269.242	308.031
ENSMUSG00000020701	Tmem132e	L11	168.249	168.174	190.21	180.636
ENSMUSG00000063727	Tnfrsf11b	L11	330.764	330.294	360.519	412.624
ENSMUSG00000035235	Trim13	L11	407.438	412.357	393.155	406.918
ENSMUSG00000029409	U90926	L11	165.665	165.665	165.665	170.507
ENSMUSG00000037440	Vnn1	L11	581.285	550.084	1153.56	1889
ENSMUSG00000051748	Wfdc21	L11	246.896	213.207	271.339	396.674
ENSMUSG00000005124	Wisp1	L11	359.75	384.793	352.982	359.598
ENSMUSG00000018486	Wnt9b	L11	192.19	190.495	180.977	199.634
ENSMUSG00000039195	1110008P14Rik	L12	537.826	533.149	598.414	639.869
ENSMUSG00000062619	2310039H08Rik	L12	346.468	342.401	324.031	330.617
ENSMUSG00000013353	4931406B18Rik	L12	170.585	165.665	185.139	174.071
ENSMUSG00000067613	5430421N21Rik	L12	190.035	184.391	242.336	223.32
ENSMUSG00000045065	9930022D16Rik	L12	173.638	171.605	204.393	201.028
ENSMUSG00000047878	A4galt	L12	761.561	717.166	676.431	812.835
ENSMUSG00000048636	A730049H05Rik	L12	227.178	230.657	232.161	254.378
ENSMUSG00000023088	Abcc1	L12	1263.06	1285.19	1558.41	1737.88
ENSMUSG00000028953	Abcf2	L12	1156.46	1156.68	1333.81	1396.64
ENSMUSG00000062480	Acat3	L12	218.81	222.534	221.101	229.136
ENSMUSG00000030760	Acer3	L12	1090.32	1041.17	1142.58	1239.5
ENSMUSG00000028405	Aco1	L12	1405.7	1359.63	1698.91	1706.67
ENSMUSG00000015143	Actn1	L12	3784.91	3719.65	4082.99	4672.51
ENSMUSG00000006403	Adamts4	L12	283.002	268.845	426.55	799.173
ENSMUSG00000030022	Adamts9	L12	1288.45	1238.36	1142.72	1600.42
ENSMUSG00000031298	Adgrg2	L12	306.763	308.605	283.344	307.619
ENSMUSG00000060470	Adgrg3	L12	424.152	450.534	444.392	525.966
ENSMUSG00000030790	Adm	L12	414.727	403.694	413.129	485.932
ENSMUSG00000042429	Adora1	L12	415.272	424.369	400.062	402.756
ENSMUSG00000018500	Adora2b	L12	428.412	372.863	509.207	547.285
ENSMUSG00000029762	Akr1b8	L12	555.22	531.18	575.993	703.746
ENSMUSG00000025701	Alox5	L12	510.206	444.977	396.244	441.252
ENSMUSG00000025172	Ankrd2	L12	173.073	177.934	172.156	179.879
ENSMUSG00000029484	Anxa3	L12	3986.04	4024.19	3634.5	4162.22
ENSMUSG00000056656	Apol8	L12	172.141	185.646	185.391	181.779
ENSMUSG00000062421	Arf2	L12	1098.86	1106.54	1207.67	1210.5
ENSMUSG00000021125	Arg2	L12	340.351	310.051	532.318	902.132
ENSMUSG00000026426	Arl8a	L12	1438.86	1420.57	1629.96	1748.22
ENSMUSG00000049804	Armcx4	L12	1448.8	1536.93	1233.68	1664.09
ENSMUSG00000028539	Artn	L12	241.922	254.823	243.369	246.389
ENSMUSG00000037686	Aspg	L12	284.062	285.091	298.363	308.585
ENSMUSG00000039105	Atp6v1g1	L12	1740.04	1677.08	1921.5	2047.15
ENSMUSG00000028191	Bcl10	L12	918.188	900.425	1302.4	1439.97
ENSMUSG00000021070	Bdkrb2	L12	482.675	509.538	461.33	499.592
ENSMUSG00000052271	Bhlha15	L12	272.634	275.406	262.675	302.344
ENSMUSG00000032000	Birc3	L12	1114.61	1006.15	2419.47	3137.03
ENSMUSG00000040298	Btbd16	L12	171.753	176.827	235.2	254.532
ENSMUSG00000036478	Btg1	L12	2191.55	1995.15	5051.48	5478.05
ENSMUSG00000017446	C1qtnf1	L12	874.492	877.395	700.274	821.471
ENSMUSG00000049130	C5ar1	L12	476.335	376.565	716.104	1296.6
ENSMUSG00000037960	Card19	L12	587.347	581.738	718.239	853.962
ENSMUSG00000046318	Ccbe1	L12	509.7	500.715	443.267	518.202
ENSMUSG00000031779	Ccl22	L12	545.303	290.038	801.621	408.588
ENSMUSG00000070871	Ccnyl1	L12	645.713	617.961	631.859	669.059
ENSMUSG00000051439	Cd14	L12	829.181	714.266	2884.18	6675.68
ENSMUSG00000060703	Cd302	L12	737.21	653.07	1055.19	1310.48
ENSMUSG00000055447	Cd47	L12	6383.05	6183.77	7472.64	7810.52
ENSMUSG00000012819	Cdh23	L12	235.154	238.803	261.469	284.948
ENSMUSG00000048895	Cdk5r1	L12	252.45	248.835	273.168	287.155
ENSMUSG00000009555	Cdk9	L12	1551.18	1494.07	1661.14	1667.69
ENSMUSG00000074272	Ceacam1	L12	1916.85	1817.64	1859.44	2345.64
ENSMUSG00000071637	Cebpd	L12	1241.5	956.737	1569.87	2612.73
ENSMUSG00000023473	Celsr3	L12	239.96	230.907	272.864	335.915
ENSMUSG00000037443	Cep85	L12	1291.88	937.013	3116.37	3786.16
ENSMUSG00000041438	Cirh1a	L12	568.418	558.965	652.337	664.394
ENSMUSG00000047501	Cldn4	L12	337.076	349.93	469.652	501.27
ENSMUSG00000030144	Clec4d	L12	296.735	267.467	1131.47	2235.01
ENSMUSG00000034390	Cmip	L12	1508.5	1412.19	1920.85	2100.63
ENSMUSG00000039782	Cpeb2	L12	608.684	593.617	601.668	691.991
ENSMUSG00000020300	Cpeb4	L12	1625.12	1641.61	1852.77	2113.65
ENSMUSG00000019997	Ctgf	L12	2633.43	2477.69	2284.03	1820.47
ENSMUSG00000021508	Cxcl14	L12	2187.29	2169.2	1566.12	1392.32
ENSMUSG00000058427	Cxcl2	L12	208.231	190.59	449.571	2506.59
ENSMUSG00000006724	Cyp27b1	L12	185.643	186.027	206.083	218.718
ENSMUSG00000028195	Cyr61	L12	5044.78	4170.86	2036.11	1681.82
ENSMUSG00000050271	D8Ertd82e	L12	476.429	484.639	473.292	466.403
ENSMUSG00000027845	Dclre1b	L12	507.395	497.394	585.801	624.183
ENSMUSG00000020108	Ddit4	L12	582.619	580.852	717.975	918.037
ENSMUSG00000022555	Dgat1	L12	637.807	643.536	871.069	1189.44
ENSMUSG00000037993	Dhx38	L12	1347.16	1306.99	1524.5	1802.57
ENSMUSG00000033166	Dis3	L12	536.901	526.558	581.349	577.835
ENSMUSG00000014773	Dll1	L12	988.401	855.262	1039.42	1172.68
ENSMUSG00000004789	Dlst	L12	2333.48	2264.46	2375.36	2411.85
ENSMUSG00000031701	Dnaja2	L12	1867.99	1883.89	2258.7	2202.05
ENSMUSG00000031898	Dpep3	L12	198.663	191.235	196.466	194.725
ENSMUSG00000032087	Dscaml1	L12	210.304	215.454	216.514	227.48
ENSMUSG00000004947	Dtx2	L12	636.669	655.86	728.213	778.235
ENSMUSG00000068452	Duox2	L12	240.536	245.228	215.323	220.562
ENSMUSG00000024190	Dusp1	L12	4794.27	4215.66	2242.81	3622.96
ENSMUSG00000044719	E230025N22Rik	L12	205.087	201.606	231.01	255.823
ENSMUSG00000012350	Ehf	L12	1067.25	1040.12	1298.13	1370.64
ENSMUSG00000109864	Eid3	L12	215.928	224.875	247.198	260.643
ENSMUSG00000020454	Eif4enif1	L12	1395.02	1357.04	1551.81	1584.58
ENSMUSG00000021282	Eif5	L12	3343.9	3404.45	3604.5	3711.27
ENSMUSG00000003051	Elf3	L12	806.007	751.102	945.104	1048.08
ENSMUSG00000048120	Entpd1	L12	2400.41	2238.3	3083.67	3835.76
ENSMUSG00000021996	Esd	L12	1211.68	1212.02	1922.35	2295.24
ENSMUSG00000052397	Ezr	L12	6159.34	5922.61	5891.09	5650.65
ENSMUSG00000036002	Fam214b	L12	891.812	915.69	955.377	1063.72
ENSMUSG00000070476	Fam217b	L12	524.624	534.796	527.836	601.755
ENSMUSG00000024778	Fas	L12	936.429	909.218	1068.93	1354.15
ENSMUSG00000037536	Fbxo34	L12	585.685	583.297	660.832	692.915
ENSMUSG00000022184	Fbxo4	L12	525.669	519.163	586.895	611.641
ENSMUSG00000038074	Fkbp14	L12	509.607	508.601	479.149	578.122
ENSMUSG00000024222	Fkbp5	L12	643.402	545.795	1057.89	1542.97
ENSMUSG00000036053	Fmnl2	L12	1203.54	1147.42	1566.43	1781.18
ENSMUSG00000035992	Fnip1	L12	1155.61	1120.73	1296.57	1436.37
ENSMUSG00000024912	Fosl1	L12	281.178	305.437	260.238	313.32
ENSMUSG00000029135	Fosl2	L12	2442.66	2163.87	2947.72	4011.16
ENSMUSG00000024661	Fth1	L12	24160.3	23311.2	56928.5	78001.5
ENSMUSG00000050708	Ftl1	L12	19295.2	18204.2	28658.8	35203.2
ENSMUSG00000030530	Furin	L12	2986	2847.87	5588.78	5509.63
ENSMUSG00000049307	Fut4	L12	421.523	372.918	567.865	617.78
ENSMUSG00000032350	Gclc	L12	3093.77	2673.72	3945.51	4042.81
ENSMUSG00000038508	Gdf15	L12	219.112	216.628	258.458	277.742
ENSMUSG00000026815	Gfi1b	L12	186.25	185.882	181.866	199.701
ENSMUSG00000020363	Gfpt2	L12	637.63	614.533	766.04	857.107
ENSMUSG00000026103	Gls	L12	1589.2	1579.24	2084.75	1917.98
ENSMUSG00000071036	Gm10309	L12	230.716	252.484	230.023	256.829
ENSMUSG00000087006	Gm13889	L12	946.163	908.178	833.659	1094.51
ENSMUSG00000094410	Gm38394	L12	1912.64	1852.41	1780.82	1758.44
ENSMUSG00000110344	Gm45716	L12	246.89	246.781	249.125	247.089
ENSMUSG00000014959	Gorasp2	L12	1979.8	1963.94	2110.79	2102.57
ENSMUSG00000031672	Got2	L12	1768.34	1707.1	2190.86	2106.01
ENSMUSG00000050761	Gp1bb	L12	227.354	228.523	223.449	238.769
ENSMUSG00000031119	Gpc4	L12	680.306	683.342	641.63	658.207
ENSMUSG00000042808	Gpx2	L12	596.296	602.3	444.04	490.199
ENSMUSG00000018339	Gpx3	L12	15565.3	15313	10662.5	18297.2
ENSMUSG00000031584	Gsr	L12	1349.11	1287.74	1863.25	2642.29
ENSMUSG00000033543	Gtf2a2	L12	609.059	616.709	650.813	631.933
ENSMUSG00000027261	Hao1	L12	169.092	165.665	173.601	175.116
ENSMUSG00000045502	Hcar2	L12	347.905	307.473	1239.77	4575.64
ENSMUSG00000028778	Hcrtr1	L12	173.32	182.598	180.033	179.81
ENSMUSG00000027360	Hdc	L12	1768.86	1506.54	1929.68	3951.22
ENSMUSG00000034088	Hdlbp	L12	6735.25	6718.57	7487.24	8134.18
ENSMUSG00000021260	Hhipl1	L12	324.122	322.862	271.826	278.892
ENSMUSG00000021366	Hivep1	L12	2452.75	2525.73	2880.78	3136.57
ENSMUSG00000005413	Hmox1	L12	770.675	717.75	2159.41	3632.05
ENSMUSG00000030895	Hpx	L12	243.969	244.297	286.804	323.938
ENSMUSG00000070407	Hs3st3b1	L12	422.022	424.884	467.738	467.405
ENSMUSG00000045216	Hs6st1	L12	1065.85	1088.07	1340.57	1469.43
ENSMUSG00000035941	Ibtk	L12	1292.33	1229.48	1411.66	1595.04
ENSMUSG00000053560	Ier2	L12	1542.94	1464.17	1196.63	1249.71
ENSMUSG00000041872	Il17f	L12	169.092	172.1	192.235	199.606
ENSMUSG00000026072	Il1r1	L12	1443.81	1373.47	1202.71	1374.41
ENSMUSG00000026073	Il1r2	L12	222.581	206.034	392.357	767.711
ENSMUSG00000022514	Il1rap	L12	670.157	688.126	642.076	909.88
ENSMUSG00000044244	Il20rb	L12	306.089	310.024	304.671	322.789
ENSMUSG00000060477	Irak2	L12	1030.01	1016.99	1438.96	1951.21
ENSMUSG00000020227	Irak3	L12	491.437	475.693	710.427	978.843
ENSMUSG00000051243	Islr2	L12	191.007	193.056	198.895	213.685
ENSMUSG00000034664	Itga2b	L12	467.34	475.032	413.034	475.564
ENSMUSG00000025348	Itga7	L12	846.576	719.576	983.69	1280.02
ENSMUSG00000021922	Itih4	L12	1615.4	1008.48	3526.41	3754.82
ENSMUSG00000003752	Itpkc	L12	517.854	502.307	525.025	556.551
ENSMUSG00000056962	Jmjd6	L12	919.13	886.919	966.467	1089.27
ENSMUSG00000098557	Kctd12	L12	1779.94	1530.39	2072.4	2190.17
ENSMUSG00000034327	Kctd9	L12	739.465	732.619	770.257	750.037
ENSMUSG00000014602	Kif1a	L12	509.618	522.427	531.691	550.885
ENSMUSG00000040263	Klhdc4	L12	849.935	730.019	971.915	990.205
ENSMUSG00000020911	Krt19	L12	3052.62	3004.56	2171.09	1881.76
ENSMUSG00000023025	Larp4	L12	1176.91	1197.9	1356.82	1337.03
ENSMUSG00000053846	Lipg	L12	1450.28	1494.07	890.154	1355.47
ENSMUSG00000057604	Lmcd1	L12	631.946	639.259	411.137	405.252
ENSMUSG00000027412	Lpin3	L12	555.26	534.667	437.949	469.272
ENSMUSG00000015568	Lpl	L12	3441.25	3019.89	2560.19	2656.85
ENSMUSG00000037095	Lrg1	L12	1164.01	706.439	2014.42	3265.45
ENSMUSG00000021997	Lrrc63	L12	195.609	191.407	233.711	236.129
ENSMUSG00000046079	Lrrc8d	L12	1359.58	1369.72	1426.19	1584.31
ENSMUSG00000044313	Mab21l3	L12	213.356	204.88	412.94	521.511
ENSMUSG00000042622	Maff	L12	655.273	571.358	882.948	1167.45
ENSMUSG00000024235	Map3k8	L12	511.232	486.352	716.61	879.675
ENSMUSG00000004864	Mapk13	L12	446.14	429.817	603.237	755.283
ENSMUSG00000016528	Mapkapk2	L12	3069.72	2947.94	4812.91	5827.37
ENSMUSG00000032135	Mcam	L12	4727.67	4766.78	3055.72	3485.82
ENSMUSG00000038612	Mcl1	L12	6347.72	5671.26	8870.64	10875.3
ENSMUSG00000032776	Mctp2	L12	367.584	367.969	523.515	520.886
ENSMUSG00000032717	Mdfi	L12	391.712	376.376	329.229	335.287
ENSMUSG00000056476	Med12l	L12	315.528	330.309	322.641	336.784
ENSMUSG00000034297	Med13	L12	2359.07	2306.72	2738.38	2867.36
ENSMUSG00000021891	Mettl6	L12	584.922	563.602	656.168	660.843
ENSMUSG00000025347	Mettl7b	L12	178.93	175.07	177.991	184.825
ENSMUSG00000017737	Mmp9	L12	589.908	563.082	670.271	1979.61
ENSMUSG00000039616	Mocos	L12	537.115	547.362	643.222	756.429
ENSMUSG00000032092	Mpzl2	L12	363.114	370.509	421.278	416.643
ENSMUSG00000070305	Mpzl3	L12	354.493	343.761	482.139	477.066
ENSMUSG00000106918	Mrpl33	L12	813.433	817.237	944.872	929.883
ENSMUSG00000031765	Mt1	L12	516.502	457.366	527.255	779.533
ENSMUSG00000031762	Mt2	L12	321.162	288.29	438.622	811.113
ENSMUSG00000001156	Mxd1	L12	1061.16	1019.7	2718.26	5876.58
ENSMUSG00000042451	Mybph	L12	184.117	182.233	201.973	218.541
ENSMUSG00000026749	Nek6	L12	917.493	818.569	1390.39	1425.17
ENSMUSG00000067219	Nipal1	L12	372.58	378.452	329.01	309.165
ENSMUSG00000032691	Nlrp3	L12	369.776	332.933	946.529	1946.59
ENSMUSG00000067786	Nnat	L12	526.655	498.064	391.837	429.938
ENSMUSG00000061458	Nol10	L12	508.081	502.398	659.584	622.205
ENSMUSG00000075000	Nrbf2	L12	628.175	616.563	691.341	738.574
ENSMUSG00000048490	Nrip1	L12	1013.47	1037.62	1224.21	1232.51
ENSMUSG00000070564	Ntn5	L12	219.694	212.809	228.471	236.737
ENSMUSG00000037857	Nufip2	L12	1404.41	1342.2	1747.53	1798.79
ENSMUSG00000090061	Nwd2	L12	270.708	269.334	287.564	308.256
ENSMUSG00000046610	Oacyl	L12	186.408	184.851	202.272	204.482
ENSMUSG00000026211	Obsl1	L12	665.852	654.381	638.567	770.804
ENSMUSG00000011179	Odc1	L12	1774.03	1757.45	2600.52	2647
ENSMUSG00000022026	Olfm4	L12	184.44	172.056	208.155	293.564
ENSMUSG00000026672	Optn	L12	620.116	631.37	810.175	871.657
ENSMUSG00000039196	Orm1	L12	209.652	223.023	373.661	719.713
ENSMUSG00000061540	Orm2	L12	177.403	178.053	234.641	344.08
ENSMUSG00000022146	Osmr	L12	1974.71	1831.56	2655.03	3544.14
ENSMUSG00000032860	P2ry2	L12	534.285	504.319	588.849	709.606
ENSMUSG00000028370	Pappa	L12	313.708	318.856	279.848	398.167
ENSMUSG00000073530	Pappa2	L12	271.387	285.932	258.609	276.353
ENSMUSG00000021576	Pdcd6	L12	967.5	949.43	1080.14	1121.88
ENSMUSG00000021493	Pdlim7	L12	1028.27	1039.5	1058.68	1181.08
ENSMUSG00000004791	Pgf	L12	318.061	331.896	333.904	464.022
ENSMUSG00000023452	Pisd	L12	1247.43	1249.19	1363.83	1409.66
ENSMUSG00000031538	Plat	L12	1369.09	1268.47	1354.95	1946.76
ENSMUSG00000045659	Plekha7	L12	601.524	638.717	587.504	646.308
ENSMUSG00000032068	Plet1	L12	1389.76	1077.69	1730.3	1903.01
ENSMUSG00000028680	Plk3	L12	445.685	385.401	669.429	905.987
ENSMUSG00000031146	Plp2	L12	1764.45	1667.16	1692.22	1797
ENSMUSG00000031570	Plpp5	L12	649.411	641.748	648.104	706.484
ENSMUSG00000032369	Plscr1	L12	1291.15	1251.69	1380.13	1605.77
ENSMUSG00000040128	Pnrc1	L12	1831.53	1751.67	1768.27	2136.59
ENSMUSG00000040734	Ppp1r13l	L12	468.842	453.733	431.881	417.844
ENSMUSG00000020349	Ppp2ca	L12	3026.94	2898.38	3383.6	3369.98
ENSMUSG00000045319	Proser2	L12	389.39	393.733	337.096	365.299
ENSMUSG00000024409	Psors1c2	L12	179.151	175.177	184.521	181.588
ENSMUSG00000026820	Ptges2	L12	496.233	487.333	517.524	565.777
ENSMUSG00000057541	Pus7	L12	472.832	479.774	489.249	501.714
ENSMUSG00000001785	Pwp1	L12	679.951	651.728	741.667	705.83
ENSMUSG00000035781	R3hdm4	L12	1765.26	1717.61	1720.56	1841.45
ENSMUSG00000031504	Rab20	L12	400.278	375.384	760.387	1128.57
ENSMUSG00000064147	Rab44	L12	509.083	431.987	410.346	463.654
ENSMUSG00000025340	Rabgef1	L12	1055.82	1037.66	1010.82	1086.58
ENSMUSG00000037533	Rapgef6	L12	1628.15	1611.89	1988.99	1915.87
ENSMUSG00000020684	Rasl10b	L12	247.945	267.777	246.607	358.33
ENSMUSG00000010067	Rassf1	L12	1104.15	1024.52	1145.77	1182.34
ENSMUSG00000021123	Rdh12	L12	258.327	259.422	279.572	401.357
ENSMUSG00000022651	Retnlg	L12	428.221	411.31	417.133	2029.1
ENSMUSG00000026082	Rev1	L12	609.838	642.86	631.867	651.873
ENSMUSG00000002233	Rhoc	L12	1807.39	1774.16	1938.65	2151.8
ENSMUSG00000039960	Rhou	L12	627.199	612.171	757.967	910.013
ENSMUSG00000024404	Riok3	L12	2016.95	1914.45	2364	2614.22
ENSMUSG00000054855	Rnd1	L12	560.927	618.119	616.808	946.797
ENSMUSG00000033107	Rnf125	L12	488.468	485.292	506.216	539.868
ENSMUSG00000048234	Rnf149	L12	760.557	695.002	1980.84	2408.98
ENSMUSG00000035305	Ror1	L12	442.681	447.645	423.713	427.074
ENSMUSG00000018449	Rpain	L12	448.542	450.219	454.93	482.403
ENSMUSG00000061024	Rrs1	L12	624.121	584.376	703.255	722.492
ENSMUSG00000022952	Runx1	L12	1604.95	1558.36	2108.13	2055.45
ENSMUSG00000027907	S100a11	L12	4257.86	3912.26	5413.05	6347.94
ENSMUSG00000017009	Sdc4	L12	4092.15	3973.27	4370.61	4767.74
ENSMUSG00000074211	Sdhaf1	L12	447.313	461.912	448.389	457.011
ENSMUSG00000039364	Sectm1b	L12	200.624	193.651	361.066	500.9
ENSMUSG00000034684	Sema3f	L12	4153.9	3987.38	3195.54	4015.32
ENSMUSG00000026121	Sema4c	L12	1149.84	1105.25	1140.56	1419.21
ENSMUSG00000066361	Serpina3c	L12	517.086	466.048	399.114	508.616
ENSMUSG00000017868	Sgk2	L12	195.526	186.081	183.405	195.489
ENSMUSG00000050931	Sgms2	L12	547.279	552.139	745.931	990.104
ENSMUSG00000030474	Siglece	L12	335.095	324.313	512.361	765.973
ENSMUSG00000027660	Skil	L12	1723.28	1641.73	2572.62	2825.1
ENSMUSG00000040918	Slc19a2	L12	363.466	373.16	391.925	388.748
ENSMUSG00000027397	Slc20a1	L12	1244.08	1217.17	1945.39	1854.08
ENSMUSG00000020334	Slc22a4	L12	231.974	240.266	259.514	280.973
ENSMUSG00000005802	Slc30a4	L12	802.066	780.592	859.748	835.812
ENSMUSG00000022094	Slc39a14	L12	828.84	772.37	1511.54	2549.88
ENSMUSG00000053897	Slc39a8	L12	4165.35	4256.48	3411.05	4847.42
ENSMUSG00000034591	Slc41a2	L12	505.42	485.839	573.87	619.327
ENSMUSG00000038178	Slc43a2	L12	3765.52	3720.04	3740.52	3807.27
ENSMUSG00000027737	Slc7a11	L12	283.215	248.01	1403.32	2735.75
ENSMUSG00000038059	Smim3	L12	674.276	651.159	750.602	772.043
ENSMUSG00000027333	Smox	L12	634.979	611.664	918.24	1828.54
ENSMUSG00000042364	Snx18	L12	1475.47	1431.36	1854.95	2105.79
ENSMUSG00000020027	Socs2	L12	1837.59	1759.21	1607.26	1624.21
ENSMUSG00000006818	Sod2	L12	1641.34	1604.02	4063.58	5554.2
ENSMUSG00000098188	Sowahc	L12	858.017	811.534	1098.79	1206.45
ENSMUSG00000021990	Spata13	L12	1296.84	1332.46	2572.33	2730.16
ENSMUSG00000027315	Spint1	L12	1085.18	1057.71	1269	1294.68
ENSMUSG00000024427	Spry4	L12	1024.02	937.395	963.424	1118.88
ENSMUSG00000039911	Spsb1	L12	707.331	701.096	921.07	1101.76
ENSMUSG00000006050	Sra1	L12	1028.69	1016.95	1188.84	1347.09
ENSMUSG00000027828	Ssr3	L12	3444.93	3315.02	4076.15	4189.75
ENSMUSG00000013846	St3gal1	L12	3780.99	3572.15	4416.37	5165.6
ENSMUSG00000020303	Stc2	L12	302.311	305.972	280.824	310.688
ENSMUSG00000015653	Steap2	L12	654.318	580.442	661.94	712.491
ENSMUSG00000012428	Steap4	L12	683.579	543.031	1538.83	2717.62
ENSMUSG00000042608	Stk40	L12	1632.12	1561.26	1880.25	2085.53
ENSMUSG00000054321	Taf4b	L12	351.622	346.417	402.364	418.197
ENSMUSG00000025503	Taldo1	L12	2227.81	2023.09	2933.01	3314.87
ENSMUSG00000024985	Tcf7l2	L12	679.277	623.872	708.449	720.998
ENSMUSG00000055602	Tcp10b	L12	206.682	203.303	221.379	240.041
ENSMUSG00000034674	Tdg	L12	1026.46	974.034	1103.37	1043.86
ENSMUSG00000040943	Tet2	L12	1499.67	1513.71	1606.44	1766.32
ENSMUSG00000053469	Tg	L12	269.518	249.131	257.462	270.889
ENSMUSG00000047407	Tgif1	L12	670.518	672.678	1178.24	1485.88
ENSMUSG00000020694	Tlk2	L12	1173.35	1191.72	1263.31	1259.09
ENSMUSG00000039886	Tmem120a	L12	460.419	439.77	507.641	545.164
ENSMUSG00000087370	Tmem170b	L12	1052.32	976.681	1293.83	1299.38
ENSMUSG00000048572	Tmem252	L12	586.577	595.131	583.537	658.793
ENSMUSG00000028420	Tmem38b	L12	715.507	700.15	693.295	853.469
ENSMUSG00000037613	Tnfrsf23	L12	300.083	287.313	434.737	549.407
ENSMUSG00000045362	Tnfrsf26	L12	295.481	288.958	401.748	450.854
ENSMUSG00000020400	Tnip1	L12	1094.16	1038.83	2534.25	3278.46
ENSMUSG00000042265	Trem1	L12	304.875	266.599	473.709	1022.92
ENSMUSG00000032501	Trib1	L12	1212.01	1121.2	1436.17	2028.03
ENSMUSG00000030351	Tspan11	L12	1470.48	1296.66	1565.51	1850.67
ENSMUSG00000034919	Ttc22	L12	259.295	259.747	272.755	272.158
ENSMUSG00000022498	Txndc11	L12	961.794	923.862	1040.64	1155.33
ENSMUSG00000078578	Ube2d3	L12	3216.94	3144.28	4313.17	4559.35
ENSMUSG00000027011	Ube2e3	L12	912.646	921.275	807.599	765.363
ENSMUSG00000028277	Ube2j1	L12	1277.45	1236.93	1602.97	1584.87
ENSMUSG00000026558	Uck2	L12	770.442	745.105	951.542	928.015
ENSMUSG00000019951	Uhrf1bp1l	L12	1879.77	1830.42	2112.12	2074.77
ENSMUSG00000020099	Unc5b	L12	917.139	898.004	752.197	739.012
ENSMUSG00000032376	Usp3	L12	933.383	952.037	1151.3	1195.12
ENSMUSG00000024091	Vapa	L12	1534.01	1497.92	1606.11	1749.07
ENSMUSG00000029364	Wsb2	L12	1591.49	1558.51	1903.03	1956.76
ENSMUSG00000020484	Xbp1	L12	3612.68	3329.64	3675.68	4458.1
ENSMUSG00000022285	Ywhaz	L12	7225.44	7137.74	8915.76	8580.57
ENSMUSG00000051390	Zbtb22	L12	964.643	960.031	831.798	840.179
ENSMUSG00000042677	Zc3h12a	L12	561.499	525.093	1084.69	1636.88
ENSMUSG00000055835	Zfp1	L12	414.601	430.572	453.394	464.318
ENSMUSG00000018347	Zkscan6	L12	486.676	486.115	546.415	579.731
ENSMUSG00000035671	Zswim4	L12	754.411	749.834	826.864	1161.01
ENSMUSG00000019923	Zwint	L12	1084.2	1107.56	1228.58	1213.23
ENSMUSG00000029860	Zyx	L12	4459.88	4289.88	5208.2	5419.83
ENSMUSG00000032656	March3	L13	298.078	295.122	324.779	330.315
ENSMUSG00000069873	4930438A08Rik	L13	177.718	173.503	180.348	200.11
ENSMUSG00000073386	9830107B12Rik	L13	197.907	185.419	199.223	272.876
ENSMUSG00000015243	Abca1	L13	2094.51	2135.26	2796.35	3072.19
ENSMUSG00000044337	Ackr3	L13	945.828	946.595	1085.72	1058.15
ENSMUSG00000020333	Acsl6	L13	193.033	191.153	208.251	244.166
ENSMUSG00000022893	Adamts1	L13	3117.3	2820.93	1947.05	1911.89
ENSMUSG00000020085	Aifm2	L13	628.242	599.594	775.134	756.706
ENSMUSG00000060063	Alox5ap	L13	768.58	603.419	1166.83	1904.57
ENSMUSG00000028356	Ambp	L13	174.916	168.279	175.932	174.9
ENSMUSG00000031465	Angpt2	L13	784.98	851.734	525.716	596.618
ENSMUSG00000032231	Anxa2	L13	8704.85	8258.29	8557.49	8623.66
ENSMUSG00000021814	Anxa7	L13	2276.47	2263.78	2368.12	2550.83
ENSMUSG00000019564	Arid3a	L13	592.048	586.753	741.068	900.263
ENSMUSG00000047446	Arl4a	L13	755.019	750.71	619.719	690.75
ENSMUSG00000042607	Asb4	L13	220.106	210.508	233.506	252.332
ENSMUSG00000057367	Birc2	L13	1069.98	1074.73	1616.98	1841.98
ENSMUSG00000078566	Bnip3	L13	884.015	905.253	918.61	992.234
ENSMUSG00000022863	Btg3	L13	878.557	930.423	756.376	813.182
ENSMUSG00000023964	Calcr	L13	210.26	203.228	195.488	200.223
ENSMUSG00000038357	Camp	L13	170.827	178.445	183.381	259.704
ENSMUSG00000071005	Ccl19	L13	254.261	249.272	526.26	640.21
ENSMUSG00000026166	Ccl20	L13	204.34	178.727	440.677	679.439
ENSMUSG00000074715	Ccl28	L13	231.027	236.74	245.045	245.135
ENSMUSG00000000982	Ccl3	L13	210.326	200.846	452.7	1268.03
ENSMUSG00000075122	Cd80	L13	243.401	221.994	408.653	423.322
ENSMUSG00000045664	Cdc42ep2	L13	747.976	729.751	811.981	1007.06
ENSMUSG00000054169	Ceacam10	L13	178.64	183.468	180.721	251.627
ENSMUSG00000035394	Cfap53	L13	437.284	442.243	421.284	425.178
ENSMUSG00000030142	Clec4e	L13	289.953	267.173	2544.28	4829.56
ENSMUSG00000053931	Cnn3	L13	3112.84	3273.93	3407.69	3868.71
ENSMUSG00000025981	Coq10b	L13	662.199	618.806	723.072	711.439
ENSMUSG00000036356	Csgalnact1	L13	813.864	860.444	668.807	749.647
ENSMUSG00000044258	Ctla2a	L13	2175.1	2189.1	1870.91	1831.71
ENSMUSG00000021477	Ctsl	L13	3123.95	3118.99	2338.14	2699.08
ENSMUSG00000029380	Cxcl1	L13	227.792	204.417	437.001	799.325
ENSMUSG00000029379	Cxcl3	L13	209.272	182.328	360.305	632.983
ENSMUSG00000030203	Dusp16	L13	1471.32	1415.97	1763.34	2240.92
ENSMUSG00000021890	Eaf1	L13	1479.85	1425.75	1555.08	1648.13
ENSMUSG00000028108	Ecm1	L13	2172.98	2155.88	1983.67	2630.01
ENSMUSG00000041773	Enc1	L13	739.017	749.787	1159.29	1631.02
ENSMUSG00000059040	Eno1b	L13	191.569	199.933	205.75	238.542
ENSMUSG00000060568	Fam78b	L13	472.735	459.841	454.374	520.933
ENSMUSG00000039753	Fbxl5	L13	1559.8	1517.4	2555.46	3762.43
ENSMUSG00000026415	Fcamr	L13	261.915	255.327	335.698	409.781
ENSMUSG00000045551	Fpr1	L13	423.99	330.622	514.953	766.857
ENSMUSG00000052270	Fpr2	L13	353.351	272.058	1224.27	1502.36
ENSMUSG00000020530	Ggnbp2	L13	1609.15	1647.67	1850.59	1812.22
ENSMUSG00000006345	Ggt1	L13	246.951	254.045	277.691	341.45
ENSMUSG00000066407	Gm10263	L13	208.195	202.24	211.848	205.655
ENSMUSG00000074417	Gm14548	L13	277.881	255.207	359.528	534.501
ENSMUSG00000048473	Gm766	L13	168.249	168.261	165.665	192.628
ENSMUSG00000034837	Gnat1	L13	194.525	188.848	196.067	207.989
ENSMUSG00000036402	Gng12	L13	1879.53	1857.44	2354.24	2555.06
ENSMUSG00000036427	Gpi1	L13	3798.63	3680.9	5449.67	5921.42
ENSMUSG00000063234	Gpr84	L13	182.741	179.158	521.488	627.74
ENSMUSG00000031364	Grpr	L13	168.417	165.665	178.736	200.895
ENSMUSG00000003665	Has1	L13	273.181	266.712	352.663	395.054
ENSMUSG00000059108	Ifitm6	L13	293	288.175	358.533	760.694
ENSMUSG00000027776	Il12a	L13	264.674	278.437	240.143	255.979
ENSMUSG00000027398	Il1b	L13	531.279	443.413	2780.23	8045.66
ENSMUSG00000044103	Il1f9	L13	259.203	252.406	468.443	1953.96
ENSMUSG00000015533	Itga2	L13	678.358	692.255	771.416	819.34
ENSMUSG00000000157	Itgb2l	L13	228.818	227.41	225.355	289.978
ENSMUSG00000043881	Kbtbd7	L13	542.006	547.535	534.766	521.673
ENSMUSG00000000078	Klf6	L13	3844.29	3508.46	4937.39	5518.53
ENSMUSG00000030265	Kras	L13	1698.77	1557.8	1725	1734.51
ENSMUSG00000050966	Lin28a	L13	184.178	182.431	191.738	252.861
ENSMUSG00000022582	Ly6g	L13	187.34	172.37	196.948	353.102
ENSMUSG00000030787	Lyve1	L13	3968.47	4084.46	2598.13	4102.38
ENSMUSG00000042918	Mamstr	L13	404.002	427.698	401.302	435.744
ENSMUSG00000042688	Mapk6	L13	1363.42	1433.59	1619.68	1852.05
ENSMUSG00000024561	Mbd1	L13	1007.06	895.095	1210.25	1436.67
ENSMUSG00000013974	Mcemp1	L13	505.491	407.447	967.012	1161.61
ENSMUSG00000021596	Mctp1	L13	539.616	559.996	475.066	577.486
ENSMUSG00000068587	Mgam	L13	245.203	233.534	266.925	555.573
ENSMUSG00000035299	Mid1	L13	794.168	819.024	1050.82	785.48
ENSMUSG00000005800	Mmp8	L13	309.252	277.239	393.136	1570.7
ENSMUSG00000023074	Mospd1	L13	443.997	442.479	460.389	461.563
ENSMUSG00000093973	Mrgpra2a	L13	179.165	165.665	221.436	355.885
ENSMUSG00000096719	Mrgpra2b	L13	191.773	183.451	254.485	631.67
ENSMUSG00000029063	Nadk	L13	2684.32	2536.51	3784.68	4728.69
ENSMUSG00000018736	Ndel1	L13	1477.9	1433.31	1467.78	1717.78
ENSMUSG00000005125	Ndrg1	L13	1108.09	1092.69	1490.69	2159.49
ENSMUSG00000058794	Nfe2	L13	364.583	353.767	397.161	511.288
ENSMUSG00000015839	Nfe2l2	L13	2818.36	2714.69	3849.44	4489.08
ENSMUSG00000021025	Nfkbia	L13	1920.54	1842.17	3206.73	5386.47
ENSMUSG00000035356	Nfkbiz	L13	1003.57	833.397	1501.36	2197.63
ENSMUSG00000032484	Ngp	L13	204.763	196.334	214.255	730.438
ENSMUSG00000028978	Nos3	L13	798.718	823.305	670.299	696.63
ENSMUSG00000029819	Npy	L13	165.665	168.174	182.596	187.751
ENSMUSG00000030717	Nupr1	L13	1820.87	1912.64	1692.9	2157.12
ENSMUSG00000023068	Nus1	L13	1285	1269.62	1658.73	1785.99
ENSMUSG00000025330	Padi4	L13	307.674	299.314	332.55	533.721
ENSMUSG00000034981	Parm1	L13	710.761	760.518	1031.44	1341.95
ENSMUSG00000028273	Pdlim5	L13	2011.02	2070.51	2030.97	2046.03
ENSMUSG00000002265	Peg3	L13	1141.5	1169.69	620.54	772.78
ENSMUSG00000026773	Pfkfb3	L13	1963.26	1810.96	4835.63	6532.25
ENSMUSG00000046245	Pilra	L13	484.907	391.425	1157.9	1280.45
ENSMUSG00000046223	Plaur	L13	853.008	740.011	1208.73	1925.22
ENSMUSG00000024953	Prdx5	L13	1844.3	1775.43	4792.42	5971.03
ENSMUSG00000006179	Prss16	L13	192.738	193.241	224.896	218.765
ENSMUSG00000028771	Ptpn12	L13	1830.73	1660.26	1888.54	2182.46
ENSMUSG00000040511	Pvr	L13	988.531	934.415	1151.55	1273.18
ENSMUSG00000021069	Pygl	L13	1098.18	996.616	1381.18	1871.96
ENSMUSG00000017831	Rab5a	L13	1492.72	1465.41	1566.56	1595.68
ENSMUSG00000022246	Rai14	L13	2425.01	2444.62	2454.24	2559.87
ENSMUSG00000049892	Rasd1	L13	286.621	288.485	302.589	339.812
ENSMUSG00000047881	Rell1	L13	1227.16	1227.04	1101.64	1171.29
ENSMUSG00000019775	Rgs17	L13	246.27	246.232	221.689	232.603
ENSMUSG00000066800	Rnasel	L13	1011.26	1009.51	1130.15	1283.94
ENSMUSG00000020580	Rock2	L13	3572.63	3570.74	3466.7	3376.11
ENSMUSG00000029608	Rph3a	L13	169.027	165.665	221.031	209.012
ENSMUSG00000056054	S100a8	L13	664.631	580.53	923.044	6932.51
ENSMUSG00000056071	S100a9	L13	918.267	775.511	1264.8	10871.9
ENSMUSG00000037411	Serpine1	L13	923.375	843.628	1594.68	2613
ENSMUSG00000045349	Sh2d5	L13	210.075	211.396	245.583	266.476
ENSMUSG00000025161	Slc16a3	L13	533.025	498.961	1254.1	1980.5
ENSMUSG00000034248	Slc25a37	L13	1560.41	1563.13	2714.22	3209.42
ENSMUSG00000028645	Slc2a1	L13	702.694	701.419	1414.69	1769.46
ENSMUSG00000066150	Slc31a1	L13	1651.41	1542.58	2024.58	2599.07
ENSMUSG00000019790	Stxbp5	L13	1114.8	1129.17	1227.32	1446.62
ENSMUSG00000034640	Tiparp	L13	961.61	944.509	995.275	1175.24
ENSMUSG00000024401	Tnf	L13	236.323	221.004	881.772	1593.58
ENSMUSG00000019850	Tnfaip3	L13	885.508	801.877	2601.2	4276.03
ENSMUSG00000074345	Tnfaip8l3	L13	302.469	284.158	384.245	351.163
ENSMUSG00000026670	Uap1	L13	1190.08	1171.06	1388.64	1413.88
ENSMUSG00000005262	Ufd1l	L13	1137.48	1170.74	1196.99	1171.85
ENSMUSG00000050732	Vamp8	L13	3056.16	3032.57	3416.11	3689.93
ENSMUSG00000037428	Vgf	L13	184.862	176.876	193.159	195.527
ENSMUSG00000000983	Wfdc18	L13	169.027	170.808	190.243	189.926
ENSMUSG00000039770	Ypel5	L13	970.689	983.074	1058.44	1112.23
ENSMUSG00000024750	Zfand5	L13	1477.67	1553.13	1449.71	1490.48
ENSMUSG00000021127	Zfp36l1	L13	5160.91	5129.86	4270.6	4385.14
ENSMUSG00000023307	March5	L14	993.136	963.375	1440.84	1510.19
ENSMUSG00000087651	1500009L16Rik	L14	246.147	247.827	291.674	321.198
ENSMUSG00000028300	3110043O21Rik	L14	522.267	509.105	710.265	788.955
ENSMUSG00000053553	3110082I17Rik	L14	414.586	389.216	390.23	405.439
ENSMUSG00000048905	4930539E08Rik	L14	195.897	190.929	224.932	225.257
ENSMUSG00000037270	4932438A13Rik	L14	2223.76	2275.61	2710.24	2741.13
ENSMUSG00000045917	6330416G13Rik	L14	595.019	520.305	841.668	945.401
ENSMUSG00000031960	Aars	L14	1965.12	1881.07	2587.4	2820.59
ENSMUSG00000028970	Abcb1b	L14	339.223	348.42	570.882	648.056
ENSMUSG00000032849	Abcc4	L14	655.768	612.466	971.294	1017.73
ENSMUSG00000017631	Abr	L14	2168.04	2168.05	4499.94	5274.95
ENSMUSG00000026003	Acadl	L14	2120.62	1974.27	2311.64	2514.12
ENSMUSG00000062825	Actg1	L14	24204.2	22062.9	33076.4	32413.5
ENSMUSG00000028041	Adam15	L14	2847	2785.3	3293.4	3590.43
ENSMUSG00000011256	Adam19	L14	2066.89	1925.84	2995.58	2721.77
ENSMUSG00000031555	Adam9	L14	2536.34	2574.3	2819.24	3376.98
ENSMUSG00000059901	Adamts14	L14	379.297	384.004	512.372	495.346
ENSMUSG00000043635	Adamts3	L14	267.454	279.005	322.539	407.981
ENSMUSG00000020709	Adap2	L14	553.085	499.764	765.221	856.493
ENSMUSG00000024858	Adrbk1	L14	2650.07	2492.55	4455.55	4754.24
ENSMUSG00000039158	Akna	L14	1856.09	1716.2	3727.15	3605.31
ENSMUSG00000025134	Alyref	L14	810.615	771.421	1028	1002.86
ENSMUSG00000048534	Amica1	L14	386.307	319.24	708.034	666.371
ENSMUSG00000009585	Apobec3	L14	2033.18	1888.24	5976.62	6812.42
ENSMUSG00000029378	Areg	L14	283.528	273.983	294.855	304.685
ENSMUSG00000034255	Arhgap27	L14	1484.28	1506.96	1759.43	1857.32
ENSMUSG00000045094	Arhgef37	L14	269.279	272.528	400.04	490.651
ENSMUSG00000035199	Arl6ip5	L14	1768.95	1694.32	2373.69	2405.27
ENSMUSG00000057219	Armc7	L14	425.649	403.747	663.788	661.674
ENSMUSG00000020704	Asic2	L14	169.027	175.897	177.001	172.369
ENSMUSG00000023027	Atf1	L14	909.342	861.522	1110.39	1101.33
ENSMUSG00000031862	Atp13a1	L14	1245.88	1189.54	1745.46	1809.23
ENSMUSG00000006273	Atp6v1b2	L14	2642.47	2425.63	3280.34	3446.66
ENSMUSG00000033792	Atp7a	L14	1128.08	1083.74	1201.46	1382.04
ENSMUSG00000025612	Bach1	L14	1611.51	1519.64	2012.97	2470.25
ENSMUSG00000000317	Bcl6b	L14	1053.02	1032.41	1275.46	1319.29
ENSMUSG00000022089	Bin3	L14	637.956	643.941	880.639	930.264
ENSMUSG00000040466	Blvrb	L14	510.335	519.705	772.57	861.386
ENSMUSG00000022557	Bop1	L14	714.443	680.753	874.041	863.382
ENSMUSG00000029082	Bst1	L14	638.885	557.875	1783.39	2304.38
ENSMUSG00000024340	Btnl2	L14	206.438	214.739	225.942	237.675
ENSMUSG00000044092	C130050O18Rik	L14	286.428	269.864	356.861	422.484
ENSMUSG00000024430	Cabyr	L14	207.359	204.999	199.277	208.755
ENSMUSG00000053819	Camk2d	L14	1653.96	1620.24	1842.32	1956.81
ENSMUSG00000010755	Cars	L14	848.22	817.671	965.349	1054.86
ENSMUSG00000034342	Cbl	L14	2967.65	2867.83	4467.58	4930.26
ENSMUSG00000090946	Ccdc71l	L14	648.965	628.97	828.749	842.675
ENSMUSG00000024732	Ccdc86	L14	492.117	475.059	751.995	787.729
ENSMUSG00000025804	Ccr1	L14	395.968	331.95	961.762	1608.51
ENSMUSG00000047798	Cd300lf	L14	557.22	454.343	1852.73	2921.93
ENSMUSG00000032477	Cdc25a	L14	517.427	491.905	633.986	632.94
ENSMUSG00000096472	Cdkn2d	L14	478.75	496.634	667.988	680.882
ENSMUSG00000026031	Cflar	L14	4536.91	4454.8	5878.45	6884.28
ENSMUSG00000041235	Chd7	L14	1341.23	1343.76	2059.45	2305.12
ENSMUSG00000014668	Chfr	L14	896.662	898.469	1207.41	1165.73
ENSMUSG00000043873	Chil5	L14	189.528	185.094	190.839	211.932
ENSMUSG00000029915	Clec5a	L14	294.246	278.834	1003.47	1132.82
ENSMUSG00000079022	Col22a1	L14	201.597	194.017	244.355	243.58
ENSMUSG00000034361	Cpne2	L14	488.174	462.694	733.417	853.297
ENSMUSG00000034796	Cpne7	L14	222.527	222.921	248.776	240.434
ENSMUSG00000053007	Creb5	L14	508.341	459.734	951.272	981.214
ENSMUSG00000071713	Csf2rb	L14	1130.56	742.936	4843.72	6029.6
ENSMUSG00000028859	Csf3r	L14	942.11	853.207	2027.72	4577.95
ENSMUSG00000032515	Csrnp1	L14	854.674	709.977	1335	2193.3
ENSMUSG00000007891	Ctsd	L14	9465.19	8424.7	19573.3	18987.7
ENSMUSG00000004552	Ctse	L14	229.489	237.72	271.73	302.887
ENSMUSG00000032359	Ctsh	L14	4002.33	3598.97	7285.59	8905.14
ENSMUSG00000026180	Cxcr2	L14	400.175	367.813	561.482	1650.2
ENSMUSG00000017132	Cyth1	L14	1178.38	1081.52	1642.39	1632.25
ENSMUSG00000041645	Ddx24	L14	1788.39	1772.79	2199.74	2364.25
ENSMUSG00000017999	Ddx27	L14	824.785	807.943	917.869	931.569
ENSMUSG00000056268	Dennd1b	L14	833.886	814.528	1328.54	1287.46
ENSMUSG00000027901	Dennd2d	L14	817.789	820.423	1170.03	1287.37
ENSMUSG00000027068	Dhrs9	L14	276.04	252.459	327.65	584.525
ENSMUSG00000029169	Dhx15	L14	2281.07	2233.16	2710.86	2675.64
ENSMUSG00000044447	Dock5	L14	1285.54	1182.69	2165.21	2203.62
ENSMUSG00000068335	Dok1	L14	605.137	595.557	908.497	895.04
ENSMUSG00000035711	Dok3	L14	523.287	488.122	777.622	1028.03
ENSMUSG00000019960	Dusp6	L14	1628.11	1482.44	1928.31	2216.73
ENSMUSG00000033788	Dysf	L14	917.713	940.715	956.177	1082.03
ENSMUSG00000014859	E2f4	L14	1080.84	1091.33	1340.63	1351.76
ENSMUSG00000003206	Ebi3	L14	268.389	242.474	399.515	439.216
ENSMUSG00000040659	Efhd2	L14	1811.66	1616.91	4124.64	4526.16
ENSMUSG00000038418	Egr1	L14	3038.24	2827.28	1417.92	1788.2
ENSMUSG00000027236	Eif3j1	L14	1149.98	1161.51	1155.14	1102.38
ENSMUSG00000031103	Elf4	L14	1386.41	1312.41	2920.02	2961.93
ENSMUSG00000024053	Emilin2	L14	624.158	598.353	985.581	1835.2
ENSMUSG00000025192	Entpd7	L14	436.421	430.649	600.209	604.033
ENSMUSG00000025198	Erlin1	L14	712.702	684.643	914.609	936.595
ENSMUSG00000030199	Etv6	L14	1231.42	1176.22	2412.95	2819.44
ENSMUSG00000036006	Fam65b	L14	860.254	879.686	1256.24	1486.75
ENSMUSG00000000392	Fap	L14	249.113	247.991	272.475	289.705
ENSMUSG00000003808	Farsa	L14	725.261	676.864	857.176	883.975
ENSMUSG00000055401	Fbxo6	L14	767.007	754.136	937.724	972.308
ENSMUSG00000055805	Fmnl1	L14	1498.38	1256.16	3599.28	4071.03
ENSMUSG00000008200	Fnbp4	L14	1709.88	1718.34	2089.6	2125.66
ENSMUSG00000021250	Fos	L14	1783.43	1615.62	988.494	1302.94
ENSMUSG00000016552	Foxred2	L14	298.959	289.041	337.37	338.151
ENSMUSG00000031400	G6pdx	L14	1181.71	1099.23	1757.85	2124.51
ENSMUSG00000029777	Gars	L14	1470.92	1370.7	1940.5	1884.72
ENSMUSG00000038843	Gcnt1	L14	522.091	493.367	670.364	794.542
ENSMUSG00000058624	Gda	L14	946.551	790.233	2815.41	4126.51
ENSMUSG00000027865	Gdap2	L14	590.221	569.368	647.587	660.697
ENSMUSG00000066878	Gm10184	L14	232.761	222.65	260.756	253.329
ENSMUSG00000095609	Gm21188	L14	189.679	178.007	227.686	243.304
ENSMUSG00000022066	Gm21685	L14	966.237	1006.34	925.902	855.528
ENSMUSG00000098374	Gm28043	L14	659.116	684.634	747.147	726.404
ENSMUSG00000069379	Gm4950	L14	184.7	177.878	182.724	184.219
ENSMUSG00000060791	Gmfg	L14	658.375	649.712	1193.31	1261.45
ENSMUSG00000020611	Gna13	L14	3095.55	3010.91	5130.66	5595.15
ENSMUSG00000034707	Gns	L14	4645.13	4376.16	8078.25	8828.43
ENSMUSG00000025190	Got1	L14	588.092	577.948	899.035	868.599
ENSMUSG00000022564	Grina	L14	2014.65	1952.95	5094.56	7135.14
ENSMUSG00000016559	H3f3b	L14	6901.34	6951.97	7504.16	7751.13
ENSMUSG00000050244	Heatr1	L14	1061.19	959.848	1365.04	1383.77
ENSMUSG00000020228	Helb	L14	528.478	501.036	678.085	708.449
ENSMUSG00000020064	Herc4	L14	1067.94	1040.48	1297.99	1368.34
ENSMUSG00000037012	Hk1	L14	2049.56	2043.98	2796.9	3165.46
ENSMUSG00000046711	Hmga1	L14	905.473	871.299	1897.59	2179.3
ENSMUSG00000078249	Hmga1-rs1	L14	200.467	197.068	234.869	245.478
ENSMUSG00000000568	Hnrnpd	L14	1999.17	1983.01	2299.63	2257.97
ENSMUSG00000026322	Htr4	L14	179.671	189.79	216.435	230.827
ENSMUSG00000025491	Ifitm1	L14	976.802	924.992	1660.59	3622
ENSMUSG00000035004	Igsf6	L14	425.103	406.536	1493.45	1948.65
ENSMUSG00000042349	Ikbke	L14	584.826	609.378	1798.46	2162.9
ENSMUSG00000001741	Il16	L14	942.552	933.612	1389.11	1399.62
ENSMUSG00000026068	Il18rap	L14	524.881	465.885	1913.53	1807.56
ENSMUSG00000026981	Il1rn	L14	392.907	294.505	2515.66	6513.24
ENSMUSG00000026288	Inpp5d	L14	1725.44	1501.17	3019.56	3379.59
ENSMUSG00000022126	Irg1	L14	227.789	186.097	3306.94	10088.1
ENSMUSG00000030786	Itgam	L14	844.163	769.864	3148.73	4584.45
ENSMUSG00000027087	Itgav	L14	1664.34	1595.67	2210.24	2547.57
ENSMUSG00000024789	Jak2	L14	1590.04	1513.12	3514.14	3799.15
ENSMUSG00000052837	Junb	L14	1830.42	1638.86	2690.28	3802.98
ENSMUSG00000058740	Kcnt1	L14	181.153	178.945	198.514	225.944
ENSMUSG00000042599	Kdm7a	L14	1450.89	1398.99	1590.6	1918.47
ENSMUSG00000027475	Kif3b	L14	1371.88	1314.72	1715.47	1777.9
ENSMUSG00000043008	Klhl6	L14	533.039	518.825	1060.75	1132.69
ENSMUSG00000035047	Kri1	L14	865.033	846.135	986.78	1081.8
ENSMUSG00000037331	Larp1	L14	3445.75	3347.58	5051.06	5410.86
ENSMUSG00000038366	Lasp1	L14	4934.91	4928.87	6866.85	7031.92
ENSMUSG00000004880	Lbr	L14	1569.02	1574.11	2171.69	2213.51
ENSMUSG00000030427	Lilra6	L14	292.163	280.19	331.433	432.281
ENSMUSG00000062593	Lilrb4a	L14	445.006	368.588	1657.2	2543.54
ENSMUSG00000024590	Lmnb1	L14	598.721	542.896	1653.95	1630.1
ENSMUSG00000028266	Lmo4	L14	1105.99	1000.29	1439.27	1435.2
ENSMUSG00000023845	Lnpep	L14	1485.38	1470.35	1975.73	1779.73
ENSMUSG00000033192	Lpcat2	L14	451.656	432.791	1351.21	1419.18
ENSMUSG00000022305	Lrp12	L14	498.992	458.057	598.696	543.047
ENSMUSG00000007050	Lsm2	L14	396.649	370.487	496.275	465.105
ENSMUSG00000079018	Ly6c1	L14	3702.28	3609.46	8127.57	11090.4
ENSMUSG00000024085	Man2a1	L14	3123.41	2951.18	4481.5	5497.52
ENSMUSG00000053137	Mapk11	L14	550.654	551.43	561.596	608.995
ENSMUSG00000021840	Mapk1ip1l	L14	1811.62	1741.83	2236.11	2240.11
ENSMUSG00000032577	Mapkapk3	L14	894.545	835.581	1830.67	1696.27
ENSMUSG00000059436	Max	L14	1317.27	1298.54	1598.45	1641.86
ENSMUSG00000022534	Mefv	L14	265.98	251.15	724.463	1116.87
ENSMUSG00000070462	Mesdc1	L14	1442.16	1324.14	1596.41	1678.2
ENSMUSG00000029490	Mfsd7a	L14	344.563	341.666	590.835	611.67
ENSMUSG00000066595	Mfsd7b	L14	620.643	561.981	687.664	730.776
ENSMUSG00000026110	Mgat4a	L14	814.781	780.527	1355.83	1367.15
ENSMUSG00000070323	Mmp27	L14	210.066	202.569	204.781	212.462
ENSMUSG00000003348	Mob3a	L14	947.291	868.704	1773.37	1693.41
ENSMUSG00000028709	Mob3c	L14	729.544	725.376	960.681	1070.2
ENSMUSG00000075705	Msrb1	L14	1085.54	951.259	1844.39	2392.03
ENSMUSG00000040675	Mthfd1l	L14	341.745	341.94	553.813	534.221
ENSMUSG00000030681	Mvp	L14	2331.7	2239.35	3738.09	4361.81
ENSMUSG00000004677	Myo9b	L14	2557.82	2551.13	3817.76	3904.96
ENSMUSG00000031652	N4bp1	L14	1915.79	1862.43	3657.64	4289.73
ENSMUSG00000015950	Ncf1	L14	891.885	766.8	3304.81	3886.15
ENSMUSG00000026480	Ncf2	L14	809.784	678.18	1657.11	2288.31
ENSMUSG00000027678	Ncoa3	L14	2607.83	2525.65	3206.69	3512.5
ENSMUSG00000039308	Ndst2	L14	819.745	828.276	980.947	1008.7
ENSMUSG00000033016	Nfatc1	L14	1347.5	1382.73	1807.85	1785.58
ENSMUSG00000072889	Nfxl1	L14	634.722	617.536	702.941	745.297
ENSMUSG00000095567	Noc2l	L14	1079.98	1017.88	1284.52	1369.73
ENSMUSG00000033294	Noc4l	L14	489.91	466.279	787.232	803.982
ENSMUSG00000023087	Noct	L14	568.845	504.391	844.287	1134.48
ENSMUSG00000055994	Nod2	L14	406.62	389.633	900.673	1067.32
ENSMUSG00000027852	Nras	L14	2021.68	2013.5	2638.7	2539
ENSMUSG00000062991	Nrg1	L14	458.803	454.499	442.944	442.17
ENSMUSG00000009772	Nuak2	L14	647.78	580.617	1283.76	1582.2
ENSMUSG00000039183	Nubp2	L14	562.533	560.149	722.229	744.893
ENSMUSG00000032939	Nup93	L14	655.918	638.849	839.065	804.242
ENSMUSG00000030162	Olr1	L14	437.922	333.785	682.808	682.229
ENSMUSG00000048387	Osr1	L14	473.737	474.679	438.966	503.373
ENSMUSG00000036362	P2ry13	L14	316.912	264.799	531.552	713.96
ENSMUSG00000059173	Pde1a	L14	322.805	324.189	319.127	330.849
ENSMUSG00000022489	Pde1b	L14	496.265	460.656	664.701	728.198
ENSMUSG00000031381	Piga	L14	480.089	470.463	594.679	602.701
ENSMUSG00000056536	Pign	L14	880.589	828.524	1101.48	1093.45
ENSMUSG00000020901	Pik3r5	L14	628.842	538.711	1764.76	1861.08
ENSMUSG00000046207	Pik3r6	L14	479.896	450.002	718.931	704.261
ENSMUSG00000066684	Pilrb1	L14	294.059	274.112	533.186	618.855
ENSMUSG00000066682	Pilrb2	L14	296.933	262.325	472.291	529.486
ENSMUSG00000024014	Pim1	L14	1052.33	922.84	2859.15	3870.16
ENSMUSG00000017781	Pitpna	L14	3244.04	3035.55	4145.4	4428.55
ENSMUSG00000024851	Pitpnm1	L14	1318.92	1274.18	2189.04	2268.9
ENSMUSG00000033644	Piwil2	L14	222.426	218.366	267.934	302.609
ENSMUSG00000032294	Pkm	L14	5990.09	5771.61	13144.3	15756.1
ENSMUSG00000002847	Pla1a	L14	229.47	213.512	380.626	486.796
ENSMUSG00000051413	Plagl2	L14	1075.97	1033.67	1787.44	1803.29
ENSMUSG00000020120	Plek	L14	1250.09	998.418	4431.87	7218.79
ENSMUSG00000014782	Plekhg4	L14	211.378	201.666	273.043	337.64
ENSMUSG00000028494	Plin2	L14	2201.66	1743.85	3300.05	5447.39
ENSMUSG00000024521	Pmaip1	L14	489.049	458.157	679.651	746.136
ENSMUSG00000002963	Pnkp	L14	779.868	768.13	852.221	918.172
ENSMUSG00000036833	Pnpla7	L14	680.69	707.57	1222.9	1278.22
ENSMUSG00000002228	Ppm1j	L14	281.057	276.738	379.764	367.246
ENSMUSG00000004455	Ppp1cc	L14	2750.34	2618.42	3501.27	3473.52
ENSMUSG00000046062	Ppp1r15b	L14	2380.63	2219.71	3364.02	3689.43
ENSMUSG00000049999	Ppp1r3d	L14	359.324	349.602	395.329	503.325
ENSMUSG00000033953	Ppp3r1	L14	1504.32	1476.63	1718.47	1604.63
ENSMUSG00000028744	Pqlc2	L14	406.638	406.609	462.735	504.435
ENSMUSG00000021948	Prkcd	L14	2343.53	2078.34	4518.35	4630.09
ENSMUSG00000035725	Prkx	L14	1346.54	1334.29	1545.05	1640.25
ENSMUSG00000019969	Psen1	L14	1517.83	1442.04	2115.93	2306.86
ENSMUSG00000006998	Psmd2	L14	3031.27	3020.53	4080.14	4076.58
ENSMUSG00000025429	Pstpip2	L14	300.429	274.509	516.237	650.043
ENSMUSG00000025314	Ptprj	L14	2782.19	2824.9	4170.64	4818.18
ENSMUSG00000064030	Pym1	L14	484.368	483.547	569.125	575.103
ENSMUSG00000003226	Ranbp2	L14	3494.27	3380.53	4168.02	3861.41
ENSMUSG00000031453	Rasa3	L14	1839.21	1854.16	2370.45	2531.02
ENSMUSG00000030589	Rasgrp4	L14	594.914	524.868	706.473	1156.77
ENSMUSG00000026430	Rassf5	L14	901.881	792.906	1545.23	1576.61
ENSMUSG00000031167	Rbm3	L14	1998.54	1843.14	3006.63	2644.04
ENSMUSG00000029449	Rhof	L14	475.419	458.575	802.944	768.809
ENSMUSG00000073982	Rhog	L14	1482.66	1392.48	2474.67	2851.33
ENSMUSG00000034226	Rhov	L14	252.793	269.349	285.673	409.399
ENSMUSG00000038658	Ric1	L14	1402.71	1315.62	1865.54	1780.65
ENSMUSG00000021408	Ripk1	L14	1213.97	1144.72	2026.98	2230.27
ENSMUSG00000035890	Rnf126	L14	710.397	685.261	843.136	847.968
ENSMUSG00000028793	Rnf19b	L14	985.126	927.011	3846.39	4415.06
ENSMUSG00000021464	Ror2	L14	336.065	325.524	350.987	423.97
ENSMUSG00000091086	Rpl6l	L14	250.82	236.639	248.523	253.754
ENSMUSG00000062456	Rpl9-ps6	L14	271.468	275.663	291.173	295.502
ENSMUSG00000000339	Rtca	L14	600.439	589.257	669.8	659.544
ENSMUSG00000020458	Rtn4	L14	2924.14	2821.89	3244.5	3270.51
ENSMUSG00000040570	Rundc3b	L14	243.246	241.226	285.808	286.31
ENSMUSG00000040188	Scamp2	L14	1260.81	1200.88	1618.6	1557.38
ENSMUSG00000027429	Sec23b	L14	1356.76	1310.88	1679.63	1755.8
ENSMUSG00000028064	Sema4a	L14	1133.51	921.749	3402.38	3098.28
ENSMUSG00000038264	Sema7a	L14	1732.2	1626.31	2687.09	4447.73
ENSMUSG00000017707	Serinc3	L14	13194.7	12938.6	13805.8	19951.6
ENSMUSG00000021091	Serpina3n	L14	1616.9	1281.2	2172.84	6916.79
ENSMUSG00000020097	Sgpl1	L14	1722.65	1604.52	3110.23	3536.29
ENSMUSG00000005057	Sh2b2	L14	324.174	307.906	503.189	704.623
ENSMUSG00000022552	Sharpin	L14	901.664	906.96	1193.69	1182.39
ENSMUSG00000003153	Slc2a3	L14	496.647	491.615	843.98	978.846
ENSMUSG00000036067	Slc2a6	L14	330.644	291.512	880.758	1062.3
ENSMUSG00000049922	Slc35c1	L14	768.743	719.534	1129.79	1213.35
ENSMUSG00000044026	Slc35g1	L14	321.167	292.202	373.352	350.42
ENSMUSG00000072572	Slc39a2	L14	289.328	249.29	420.352	335.432
ENSMUSG00000074796	Slc4a11	L14	249.229	242.845	327.59	334.667
ENSMUSG00000021733	Slc4a7	L14	633.006	622.537	974.616	888.872
ENSMUSG00000032754	Slc8b1	L14	827.39	783.656	1207.22	1304.37
ENSMUSG00000039738	Slx4	L14	685.307	672.637	891.232	902.601
ENSMUSG00000049323	Smcr8	L14	1381.94	1351.31	1830.22	2187.06
ENSMUSG00000030655	Smg1	L14	3734.9	3662.13	4622.04	4594.08
ENSMUSG00000028885	Smpdl3b	L14	332.76	293.945	1270.12	1234.76
ENSMUSG00000006587	Snai3	L14	200.239	196.957	255.023	250.762
ENSMUSG00000038301	Snx10	L14	599.252	550.558	2114.12	2456.16
ENSMUSG00000023045	Soat2	L14	210.26	202.171	291.419	328.436
ENSMUSG00000029699	Ssc4d	L14	228.614	228.457	245.445	240.597
ENSMUSG00000046027	Stard5	L14	600.91	575.157	780.336	850.796
ENSMUSG00000004043	Stat5a	L14	679.049	643.589	952.178	966.814
ENSMUSG00000039232	Stx11	L14	709.442	725.356	1165.98	1505.75
ENSMUSG00000039231	Suv39h1	L14	625.112	602.213	887.63	880.514
ENSMUSG00000060445	Sycp2	L14	211.557	206.42	226.678	275.39
ENSMUSG00000022973	Synj1	L14	1505.2	1440.33	1904.66	2093.39
ENSMUSG00000031098	Syt8	L14	186.004	183.211	198.813	219.463
ENSMUSG00000029174	Tbc1d1	L14	1090.34	1050.51	1297.3	1395.28
ENSMUSG00000042492	Tbc1d10b	L14	1160.5	1054.42	1606.53	1614.07
ENSMUSG00000029192	Tbc1d14	L14	1243.1	1223.83	1636.84	1822.36
ENSMUSG00000020115	Tbk1	L14	1149.21	1128.53	1691.13	1962.99
ENSMUSG00000028345	Tex10	L14	526.458	513.992	605.943	610.265
ENSMUSG00000007613	Tgfbr1	L14	1356.24	1182.85	2015.69	2082.98
ENSMUSG00000037820	Tgm2	L14	10129.5	9684.97	18279.3	23656.4
ENSMUSG00000017713	Tha1	L14	366.915	369.851	377.638	387.325
ENSMUSG00000046688	Tifa	L14	399.73	395.214	1060.02	1371.55
ENSMUSG00000028776	Tinagl1	L14	2295.67	2338.51	2715.29	3862.21
ENSMUSG00000027995	Tlr2	L14	717.369	571.495	2687.12	3680.62
ENSMUSG00000051498	Tlr6	L14	289.402	278.735	482.763	612.682
ENSMUSG00000020225	Tmbim4	L14	777.819	754.891	1076.56	1128.85
ENSMUSG00000038540	Tmc3	L14	242.442	241.674	220.704	242.255
ENSMUSG00000029390	Tmed2	L14	3813.72	3644.88	4647.9	4562.24
ENSMUSG00000045980	Tmem104	L14	724.93	737.551	968.01	1001.69
ENSMUSG00000037913	Tmem156	L14	271.023	267.801	323.046	368.134
ENSMUSG00000045282	Tmem86b	L14	303.217	297.935	352.662	355.775
ENSMUSG00000021281	Tnfaip2	L14	1240.82	960.2	8942.41	13901.5
ENSMUSG00000028599	Tnfrsf1b	L14	1324.55	1151.37	4780.97	6376.15
ENSMUSG00000005824	Tnfsf14	L14	260.524	253.84	355.575	425.424
ENSMUSG00000059866	Tnip2	L14	730.86	693.761	764.027	870.07
ENSMUSG00000026849	Tor1a	L14	648.625	630.056	777.897	806.14
ENSMUSG00000041272	Tox	L14	268.92	264.971	300.447	291.273
ENSMUSG00000016831	Tox4	L14	1766.69	1760.29	2421.04	2566.07
ENSMUSG00000048677	Tpcn2	L14	673.324	700.294	789.821	797.786
ENSMUSG00000027940	Tpm3	L14	6982.77	6890.76	10360.4	10644.8
ENSMUSG00000058126	Tpm3-rs7	L14	285.012	271.302	322.525	336.302
ENSMUSG00000041754	Trem3	L14	240.793	228.805	329.852	443.917
ENSMUSG00000037376	Trmt6	L14	528.578	498.506	651.126	632.868
ENSMUSG00000068735	Trp53i11	L14	1059.66	1057.17	1668.06	1768.26
ENSMUSG00000009292	Trpm2	L14	387.256	343.105	1601.54	1906.26
ENSMUSG00000038172	Ttc39b	L14	1241.37	1190.55	2453.76	2322.73
ENSMUSG00000001924	Uba1	L14	4547.35	4358.21	6479.2	6863.12
ENSMUSG00000008348	Ubc	L14	10191.1	10133.8	11692.8	14954.3
ENSMUSG00000091896	Ube2d2a	L14	2117.17	2133.98	2380.15	2350.84
ENSMUSG00000067049	Unc93a	L14	173.801	172.053	213.88	224.373
ENSMUSG00000020407	Upp1	L14	430.4	437.322	1062.63	1929.32
ENSMUSG00000038250	Usp38	L14	844.798	815.882	1109.95	1088.69
ENSMUSG00000030403	Vasp	L14	2433.9	2253.23	4268.66	4836.38
ENSMUSG00000033721	Vav3	L14	597.335	595.464	704.526	781.843
ENSMUSG00000018171	Vmp1	L14	1552.73	1432.3	2822.58	3169.51
ENSMUSG00000020128	Vps54	L14	1489.04	1494.7	1799.06	1824.74
ENSMUSG00000020101	Vsir	L14	2604.57	2448.87	3415.86	4113.7
ENSMUSG00000045795	Whamm	L14	721.991	712.115	860.804	960.175
ENSMUSG00000017677	Wsb1	L14	1851.07	1790.99	1910.35	2150.24
ENSMUSG00000024066	Xdh	L14	6790.99	6236.69	15385.3	21314.3
ENSMUSG00000037965	Zc3h7a	L14	2078.52	2021.92	2891.99	3115.09
ENSMUSG00000035248	Zcchc6	L14	2311	2261.59	2887.58	3253.04
ENSMUSG00000015335	Zdhhc12	L14	431.649	429.008	485.921	516.849
ENSMUSG00000034075	Zdhhc5	L14	1985.47	1881.19	2571.92	2681.69
ENSMUSG00000052056	Zfp217	L14	1237.19	1221.24	1560.59	1717.8
ENSMUSG00000063108	Zfp26	L14	827.901	814.991	931.796	901.264
ENSMUSG00000044786	Zfp36	L14	2871.27	2712.95	3001.47	5621.44
ENSMUSG00000045817	Zfp36l2	L14	2679.72	2498.81	3171.33	3622.56
ENSMUSG00000043059	Zfp513	L14	687.012	681.857	813.87	817.052
ENSMUSG00000057982	Zfp809	L14	818.082	766.559	973.707	1071.05
ENSMUSG00000026974	Zmynd19	L14	449.415	439.086	566.365	576.513
ENSMUSG00000032300	1700017B05Rik	L15	788.209	773.075	1152.11	1303.83
ENSMUSG00000020812	1810032O08Rik	L15	319.325	316.846	340.341	369.715
ENSMUSG00000035372	1810055G02Rik	L15	486.621	476.546	522.328	555.684
ENSMUSG00000044496	2510039O18Rik	L15	1207.28	1160.24	1435.73	1403.1
ENSMUSG00000095493	A630023A22Rik	L15	177.162	177.796	185.345	206.189
ENSMUSG00000000686	Abhd15	L15	294.239	278.59	324.604	347.711
ENSMUSG00000032724	Abtb2	L15	469.686	466.819	725.338	796.445
ENSMUSG00000054136	Adm2	L15	175.13	176.647	202.072	211.928
ENSMUSG00000002844	Adprh	L15	926.853	917.153	1174.12	1267.62
ENSMUSG00000039041	Adrm1	L15	1384.97	1353.51	1575.18	1655.66
ENSMUSG00000011148	Adssl1	L15	586.214	553.468	645.403	720.638
ENSMUSG00000030609	Aen	L15	761.996	729.661	934.295	976.384
ENSMUSG00000017718	Afmid	L15	323.095	320.977	392.445	392.87
ENSMUSG00000029722	Agfg2	L15	596.996	600.582	678.887	614.237
ENSMUSG00000035875	AI182371	L15	244.047	230.693	242.487	235.97
ENSMUSG00000047423	AI837181	L15	911.167	892.388	892.328	899.86
ENSMUSG00000028766	Alpl	L15	360.86	343.661	448.498	522.414
ENSMUSG00000027889	Ampd2	L15	740.803	701.284	818.942	840.689
ENSMUSG00000002289	Angptl4	L15	1197.55	754.247	1003.19	1901.86
ENSMUSG00000014496	Ankrd28	L15	772.847	764.351	773.898	770.134
ENSMUSG00000015750	Aph1a	L15	2290.39	2310.21	2470.75	2508.12
ENSMUSG00000020440	Arf5	L15	1250.69	1210.86	1601.36	1530.19
ENSMUSG00000078954	Arhgap8	L15	505.419	518.503	678.147	735.913
ENSMUSG00000025132	Arhgdia	L15	8341.05	8064.34	10426.7	10398.1
ENSMUSG00000037447	Arid5a	L15	887.685	845.591	1921.41	2325.86
ENSMUSG00000055116	Arntl	L15	879.911	847.813	887.836	833.028
ENSMUSG00000036412	Arsi	L15	253.17	239.663	364.523	401.414
ENSMUSG00000029752	Asns	L15	658.723	616.992	610.494	631.475
ENSMUSG00000029036	Atad3a	L15	641.325	630.006	639.936	646.642
ENSMUSG00000042406	Atf4	L15	2993.25	2721.84	2976.6	3221.67
ENSMUSG00000024121	Atp6v0c	L15	3158.45	2932.93	5632.74	6582.69
ENSMUSG00000059995	Atxn7l3	L15	1598.66	1548.42	1872.01	1959.05
ENSMUSG00000006731	B4galnt1	L15	1690.36	1563.24	3296.42	3317.6
ENSMUSG00000028413	B4galt1	L15	2822.25	2702.87	3755.68	3863.87
ENSMUSG00000053175	Bcl3	L15	577.747	531.227	1416.78	1768.27
ENSMUSG00000022508	Bcl6	L15	1155.17	1115.93	1327.02	1685.59
ENSMUSG00000041347	Bdkrb1	L15	265.868	257.408	304.474	347.728
ENSMUSG00000024191	Bnip1	L15	487.772	515.348	533.74	516.168
ENSMUSG00000080268	Brms1	L15	656.448	657.96	794.813	784.947
ENSMUSG00000000202	Btbd17	L15	207.238	223.001	231.332	234.845
ENSMUSG00000073771	Btbd19	L15	354.834	341.771	416.066	414.135
ENSMUSG00000023988	Bysl	L15	573.706	573.259	684.366	678.843
ENSMUSG00000018446	C1qbp	L15	746.812	726.448	800.518	793.202
ENSMUSG00000029875	Ccdc184	L15	332.833	328.274	360.593	370.283
ENSMUSG00000020307	Cdc34	L15	798.737	784.58	1037.41	1048.07
ENSMUSG00000046722	Cdc42se1	L15	2306.81	2175.32	3099.15	3282.94
ENSMUSG00000023067	Cdkn1a	L15	1511.52	1256.19	2973.94	3790.29
ENSMUSG00000056501	Cebpb	L15	791.985	626.676	1062.5	1683.32
ENSMUSG00000035891	Cerk	L15	1538.96	1428.19	1606.36	1723.73
ENSMUSG00000038467	Chmp4b	L15	2616.76	2503.81	3939	4400.44
ENSMUSG00000038181	Chpf2	L15	1322.81	1300.49	1457	1428.97
ENSMUSG00000031781	Ciapin1	L15	598.92	589.128	691.687	695.745
ENSMUSG00000032578	Cish	L15	1383.77	1341.37	1724.87	1703.2
ENSMUSG00000070803	Cited4	L15	236.332	240.727	292.498	282.442
ENSMUSG00000037242	Clic4	L15	15922.6	15799.6	17266.6	18880.1
ENSMUSG00000063146	Clip2	L15	1244.89	1203.82	1325.26	1380.53
ENSMUSG00000024059	Clip4	L15	979.632	886.608	1508.67	1582.86
ENSMUSG00000022037	Clu	L15	3941.73	4037.56	5368.16	7853.86
ENSMUSG00000031502	Col4a1	L15	20409.4	20553.6	20061.4	27228.6
ENSMUSG00000031503	Col4a2	L15	17332.9	17743.6	14806	19095.8
ENSMUSG00000004530	Coro1c	L15	3074.7	3092.06	3511.32	3416.6
ENSMUSG00000024900	Cpt1a	L15	4045.89	3416.45	3346.1	3748.85
ENSMUSG00000096506	CR974586.5	L15	174.376	180.899	226.323	233.51
ENSMUSG00000027230	Creb3l1	L15	907.655	888.771	984.102	1226.11
ENSMUSG00000014599	Csf1	L15	1522.21	1533.35	2879.49	4456.28
ENSMUSG00000028633	Ctps	L15	839.529	782.318	1730.36	2286.01
ENSMUSG00000049482	Ctu2	L15	568.086	583.027	631.068	644.465
ENSMUSG00000046727	Cystm1	L15	1258.15	1220.16	1201.59	1235.3
ENSMUSG00000034974	Dapk3	L15	706.568	709.04	775.265	828.07
ENSMUSG00000045538	Ddx28	L15	395.774	386.011	438.927	431.658
ENSMUSG00000029599	Ddx54	L15	1450.49	1387.3	1597.78	1706.89
ENSMUSG00000004393	Ddx56	L15	688.663	670.017	689.456	694.647
ENSMUSG00000001482	Def8	L15	847.323	803.462	985.653	903.758
ENSMUSG00000029821	Dfna5	L15	283.581	280.672	327.614	361.413
ENSMUSG00000063897	DHRSX	L15	547.042	547.568	574.348	585.65
ENSMUSG00000007682	Dio2	L15	278.356	273.073	292.038	359.284
ENSMUSG00000061589	Dot1l	L15	1633.38	1680.58	1802.4	1928.52
ENSMUSG00000057531	Dtnbp1	L15	747.878	704.349	788.555	790.068
ENSMUSG00000039982	Dtx4	L15	1293.99	1190.93	1376.49	1648.26
ENSMUSG00000039244	E130309D02Rik	L15	613.207	589.465	715.436	660.416
ENSMUSG00000004788	Eif2b2	L15	789.169	751.721	845.946	905.123
ENSMUSG00000031029	Eif3f	L15	2768.33	2601.39	3270.99	3368.45
ENSMUSG00000025580	Eif4a3	L15	1385.12	1371.27	1525.11	1488.69
ENSMUSG00000031490	Eif4ebp1	L15	614.652	591.133	669.931	771.762
ENSMUSG00000027613	Eif6	L15	963.475	924.997	1322.34	1373.57
ENSMUSG00000001576	Ergic1	L15	1701.67	1610.58	1579.63	1524.12
ENSMUSG00000024955	Esrra	L15	661.457	619.099	764.916	821.538
ENSMUSG00000003382	Etv3	L15	1664.9	1505.75	2257.26	2316.98
ENSMUSG00000034259	Exosc4	L15	476.076	472.561	505.755	501.289
ENSMUSG00000025226	Fbxl15	L15	281.49	273.772	296.225	310.737
ENSMUSG00000079677	Fdx1l	L15	443.972	429.919	482.047	465.29
ENSMUSG00000037946	Fgd3	L15	564.843	512.231	1137.97	1539.82
ENSMUSG00000075012	Fjx1	L15	331.99	330.755	320.221	348.558
ENSMUSG00000059714	Flot1	L15	1452.63	1439.97	1462.33	1802.16
ENSMUSG00000061175	Fnip2	L15	1076.63	1066.97	1374.85	1739.63
ENSMUSG00000074676	Foxs1	L15	296.917	294.977	288.089	297.253
ENSMUSG00000020235	Fzr1	L15	813.863	789.055	1010.68	972.889
ENSMUSG00000021453	Gadd45g	L15	453.863	475.466	592.747	739.286
ENSMUSG00000028010	Gar1	L15	392.542	397.779	425.722	413.755
ENSMUSG00000037580	Gch1	L15	543.107	504.55	822.528	926.273
ENSMUSG00000091387	Gcnt4	L15	192.932	200.664	221.824	222.32
ENSMUSG00000040888	Gfer	L15	459.112	419.556	543.596	590.355
ENSMUSG00000062382	Gm10116	L15	462.126	443.54	577.535	682.068
ENSMUSG00000090673	Gm340	L15	467.764	476.118	535.284	572.069
ENSMUSG00000032562	Gnai2	L15	9846.6	9526.43	11569.2	11798.9
ENSMUSG00000024429	Gnl1	L15	1186.57	1233.63	1530.48	1522.39
ENSMUSG00000028850	Gpatch3	L15	344.991	340.754	378.079	406.178
ENSMUSG00000001248	Gramd1a	L15	1583.15	1506.83	2585.17	2616.58
ENSMUSG00000050105	Grrp1	L15	515.94	513.962	531.268	596.419
ENSMUSG00000053801	Grwd1	L15	406.224	405.702	446.602	456.261
ENSMUSG00000033416	Gucd1	L15	748.926	711.988	921.808	958.156
ENSMUSG00000019188	H13	L15	2158.96	2058.07	2813.79	3051.26
ENSMUSG00000067235	H2-Q10	L15	400.524	394.211	676.859	785.423
ENSMUSG00000024986	Hhex	L15	634.715	617.191	608.495	604.92
ENSMUSG00000000628	Hk2	L15	727.562	693.686	1985.99	2359.24
ENSMUSG00000021670	Hmgcr	L15	1138.11	1074.71	1622.09	1511.16
ENSMUSG00000007836	Hnrnpa0	L15	2354.28	2307.43	2524.17	2310.6
ENSMUSG00000031891	Hsd11b2	L15	246.901	228.265	326.195	346.455
ENSMUSG00000037405	Icam1	L15	7688.68	7358.43	14359.5	17411.3
ENSMUSG00000056708	Ier5	L15	1615.28	1581.79	2040.19	2427.75
ENSMUSG00000089762	Ier5l	L15	386.575	383.691	383.522	410.078
ENSMUSG00000060591	Ifitm2	L15	3148.79	3133.37	3230.88	4802.28
ENSMUSG00000001627	Ifrd1	L15	1151.99	1149.15	1283.55	1403.62
ENSMUSG00000033581	Igf2bp2	L15	568.17	551.064	645.192	780.159
ENSMUSG00000038034	Igsf8	L15	726.028	689.655	1113.88	1126.27
ENSMUSG00000002578	Ikzf4	L15	425.572	419.983	446.353	477.084
ENSMUSG00000002897	Il17ra	L15	1244.66	1145.47	2066.61	2594.69
ENSMUSG00000030748	Il4ra	L15	2942.73	2815.62	4560.63	6511.57
ENSMUSG00000047989	Ino80c	L15	795.829	785.173	979.843	951.148
ENSMUSG00000071652	Ints5	L15	649.078	635.523	761.202	743.755
ENSMUSG00000030662	Ipo5	L15	1733.99	1677.89	2138.02	2137.08
ENSMUSG00000034168	Irf2bpl	L15	1859.76	1834.34	1731.41	1785.5
ENSMUSG00000000555	Itga5	L15	1531.48	1523.23	2269.41	2826.2
ENSMUSG00000057963	Itpk1	L15	782.328	814.116	984.748	921.353
ENSMUSG00000071076	Jund	L15	2650.4	2537.2	2677.97	2516.99
ENSMUSG00000055239	Kcmf1	L15	1341.23	1359.96	1529.13	1550.87
ENSMUSG00000045404	Kcnk13	L15	316.669	325.296	312.307	344.317
ENSMUSG00000042115	Klhdc8a	L15	464.388	457.498	498.809	507.655
ENSMUSG00000049382	Krt8	L15	2980.75	2987.65	3553.28	3191.43
ENSMUSG00000032193	Ldlr	L15	1837.18	1861.3	2194	2184.01
ENSMUSG00000022500	Litaf	L15	1378.12	1253.71	2670.79	3503.48
ENSMUSG00000024529	Lox	L15	1363.04	1226.54	1555.01	2591.7
ENSMUSG00000032334	Loxl1	L15	2774.43	2730.58	1964.14	1920.45
ENSMUSG00000040249	Lrp1	L15	15048.6	14162.8	14455.2	19503.4
ENSMUSG00000022175	Lrp10	L15	3161.13	3145.92	3844.46	3952.07
ENSMUSG00000028613	Lrp8	L15	275.934	253.914	457.745	453.417
ENSMUSG00000020869	Lrrc59	L15	1795.63	1674.83	2698.1	2892.16
ENSMUSG00000030339	Ltbr	L15	1701.23	1654.54	1690.44	1967.9
ENSMUSG00000019726	Lyst	L15	1417.03	1424.06	2208.67	2781.48
ENSMUSG00000029003	Mad2l2	L15	399.472	398.099	471.069	491.279
ENSMUSG00000029815	Malsu1	L15	421.193	426.522	440.571	461.413
ENSMUSG00000020941	Map3k14	L15	728.41	702.188	987.046	1031.76
ENSMUSG00000047945	Marcksl1	L15	623.764	589.483	1919.74	2820
ENSMUSG00000026620	Mark1	L15	423.49	420.931	369.791	423.686
ENSMUSG00000040354	Mars	L15	999.185	998.909	1140.54	1228.69
ENSMUSG00000038732	Mboat1	L15	489.045	507.88	503.494	488.744
ENSMUSG00000012114	Med15	L15	1238.21	1262.77	1507.3	1498.08
ENSMUSG00000017210	Med24	L15	1082.5	1052.51	1123.68	1127.79
ENSMUSG00000001082	Mfsd10	L15	670.062	643.269	739.066	738.639
ENSMUSG00000019823	Mical1	L15	1203.93	1139.31	1633.42	1497.54
ENSMUSG00000039395	Mreg	L15	322.344	306.744	480.671	593.112
ENSMUSG00000021731	Mrps30	L15	566.355	584.957	658.266	636.581
ENSMUSG00000040463	Mybbp1a	L15	1780.47	1707.06	1971.72	2075.4
ENSMUSG00000032508	Myd88	L15	1138.42	988.142	2050.41	2727.68
ENSMUSG00000001910	Nacc1	L15	2044.64	2043.44	2475.71	2475.51
ENSMUSG00000028833	Ncdn	L15	817.352	828.853	842.752	843.011
ENSMUSG00000020238	Ncln	L15	1482.49	1425.31	1716.16	1775.12
ENSMUSG00000036208	Nepro	L15	463.976	454.319	530.652	547.793
ENSMUSG00000007038	Neu1	L15	895.1	862.29	1129.24	1249.01
ENSMUSG00000056749	Nfil3	L15	481.979	417.252	716.743	895.701
ENSMUSG00000025225	Nfkb2	L15	1203.49	1101.74	2784.04	3288.58
ENSMUSG00000030595	Nfkbib	L15	566.874	564.589	825.258	1008.74
ENSMUSG00000036931	Nfkbid	L15	308.478	301.685	588.697	845.292
ENSMUSG00000023947	Nfkbie	L15	495.685	441.764	1590.48	1896.3
ENSMUSG00000042419	Nfkbil1	L15	455.555	472.004	483.25	486.957
ENSMUSG00000037966	Ninj1	L15	578.648	578.745	1274.77	1606.47
ENSMUSG00000020692	Nle1	L15	366.805	350.666	342.369	348.155
ENSMUSG00000032109	Nlrx1	L15	562.715	532.489	650.295	708.826
ENSMUSG00000038279	Nop2	L15	652.238	663.53	762.783	809.225
ENSMUSG00000019297	Nop9	L15	598.847	572.966	768.085	750.392
ENSMUSG00000028341	Nr4a3	L15	540.066	470.688	658.797	681.648
ENSMUSG00000034825	Nrip3	L15	212.344	226.465	213.777	224.644
ENSMUSG00000026857	Ntmt1	L15	426.847	433.354	434.307	429.89
ENSMUSG00000016619	Nup50	L15	1136.16	1101.06	1609.04	1530.2
ENSMUSG00000109511	Nup62	L15	746.206	737.922	1000.18	925.356
ENSMUSG00000063550	Nup98	L15	1956.36	1878.58	2557.75	2728.6
ENSMUSG00000039747	Orai2	L15	883.291	870.712	1373.62	1513.21
ENSMUSG00000022807	Osbpl11	L15	855.663	824.06	884.68	933.165
ENSMUSG00000024767	Otub1	L15	1081.2	1061.43	1229.41	1208.02
ENSMUSG00000047104	Pbp2	L15	197.102	192.271	181.078	180.077
ENSMUSG00000028583	Pdpn	L15	2444.71	2465.95	3624.88	5154.27
ENSMUSG00000018921	Pelp1	L15	807.594	790.881	876.507	888.803
ENSMUSG00000025271	Pfkfb1	L15	249.782	255.327	268.442	266.418
ENSMUSG00000017715	Pgs1	L15	1730.66	1586.36	2197.2	2518.79
ENSMUSG00000004264	Phb2	L15	1271.56	1174.5	1464.19	1449.26
ENSMUSG00000028796	Phc2	L15	2353.98	2288.55	2928.64	3100.89
ENSMUSG00000018572	Phf23	L15	1120.31	1054.23	1225.61	1316.84
ENSMUSG00000020205	Phlda1	L15	1160.12	1068.26	1259.86	1423.01
ENSMUSG00000041801	Phlda3	L15	896.562	907.277	846.781	801.876
ENSMUSG00000036912	Piwil4	L15	303.7	286.131	347.195	372.768
ENSMUSG00000054065	Pkp3	L15	572.517	561.95	811.338	700.329
ENSMUSG00000022565	Plec	L15	12089.1	12671.5	11439.9	12064.1
ENSMUSG00000074170	Plekhf1	L15	388.938	344.376	417.333	426.239
ENSMUSG00000028917	Plekhm2	L15	1191.5	1127.08	1277.69	1367.3
ENSMUSG00000004100	Ppan	L15	585.532	585.68	607.861	623.047
ENSMUSG00000030718	Ppme1	L15	1002.99	954.115	1142.11	1228.93
ENSMUSG00000034595	Ppp1r18	L15	1520.93	1407.41	2921.83	3237.74
ENSMUSG00000055491	Pprc1	L15	938.448	903.735	1381.93	1392.33
ENSMUSG00000034686	Prr7	L15	231.076	234.862	251.952	239.88
ENSMUSG00000045027	Prss22	L15	185.441	180.143	191.551	214.016
ENSMUSG00000030603	Psmc4	L15	1378.04	1349.37	1631.01	1734.72
ENSMUSG00000017428	Psmd11	L15	1597.19	1588.84	1971.09	2057.11
ENSMUSG00000017221	Psmd3	L15	1886.8	1874.1	2246.58	2299.92
ENSMUSG00000005625	Psmd4	L15	1586.17	1549.91	1921.19	1951.56
ENSMUSG00000030591	Psmd8	L15	1629.14	1553.74	2142.34	2229.41
ENSMUSG00000078652	Psme3	L15	1560.06	1503.28	1951.13	1913.59
ENSMUSG00000056529	Ptafr	L15	442.271	386.873	1981.02	3379.87
ENSMUSG00000047250	Ptgs1	L15	1761.09	1550.26	1961.44	1905.98
ENSMUSG00000027540	Ptpn1	L15	2041.4	1965.36	4004.86	4893.24
ENSMUSG00000029507	Pus1	L15	483.806	466.955	585.085	588.048
ENSMUSG00000032834	Pwp2	L15	612.491	582.826	610.024	593.158
ENSMUSG00000051343	Rab11fip5	L15	1128.63	1160.98	1038.6	1060.95
ENSMUSG00000029518	Rab35	L15	1548.76	1495.75	1785.22	1779.6
ENSMUSG00000030254	Rad18	L15	322.271	321.361	429.085	405.147
ENSMUSG00000028426	Rad23b	L15	1955.49	1959.7	2336.3	2246.48
ENSMUSG00000041046	Ramp3	L15	303.256	293.143	314.596	322.814
ENSMUSG00000029641	Rasl11a	L15	659.074	580.301	616.371	562.021
ENSMUSG00000010205	Raver1	L15	1547.78	1552.56	2033.77	2000.64
ENSMUSG00000070780	Rbm47	L15	940.343	905.996	1253.06	1326
ENSMUSG00000002983	Relb	L15	711.64	684.376	1472.69	1627.2
ENSMUSG00000020806	Rhbdf2	L15	1286.99	1276.37	1999.33	2375.11
ENSMUSG00000029401	Rilpl2	L15	514.07	507.137	716.991	775.049
ENSMUSG00000024883	Rin1	L15	378.955	399.37	394.472	432.685
ENSMUSG00000029110	Rnf4	L15	1746.5	1744.73	2142.64	2138.03
ENSMUSG00000038650	Rnh1	L15	1943.86	1796.8	2466.75	2562.81
ENSMUSG00000034681	Rnps1	L15	1290.53	1283.91	1560.01	1482.05
ENSMUSG00000025508	Rplp2	L15	2749.38	2534.24	3214.66	3322.8
ENSMUSG00000003644	Rps6ka1	L15	1788.38	1723.99	2220.1	2334.75
ENSMUSG00000024952	Rps6ka4	L15	1090.95	1043.5	1333.62	1430.89
ENSMUSG00000031880	Rrad	L15	447.722	476.751	471.875	492.854
ENSMUSG00000035049	Rrp12	L15	482.87	472.85	550.019	582.098
ENSMUSG00000018040	Rrp7a	L15	1263.86	1216.03	1454.16	1492.28
ENSMUSG00000041506	Rrp9	L15	499.898	506.191	530.455	545.575
ENSMUSG00000050896	Rtn4rl2	L15	233.406	227.064	264.38	326.597
ENSMUSG00000036529	Sbf1	L15	2239.56	2159.3	2822.53	2714.52
ENSMUSG00000035673	Sbno2	L15	2229.43	2038.39	4755.98	6243.5
ENSMUSG00000046229	Scand1	L15	687.965	673.278	803.623	807.805
ENSMUSG00000026584	Scyl3	L15	752.863	759.858	880.492	912.04
ENSMUSG00000027456	Sdcbp2	L15	264.079	270.261	342.7	340.579
ENSMUSG00000030082	Sec61a1	L15	3227.55	3051.73	4052.34	4281.83
ENSMUSG00000049091	Sephs2	L15	707.175	691.175	1045.52	1048.43
ENSMUSG00000008384	Sertad1	L15	730.165	670.82	765.613	887.94
ENSMUSG00000028893	Sesn2	L15	599.701	556.388	714.224	752.091
ENSMUSG00000020211	Sf3a2	L15	986.454	988.933	1055.91	1117.2
ENSMUSG00000033732	Sf3b3	L15	2021.91	1977.96	2558.42	2582.97
ENSMUSG00000068856	Sf3b4	L15	1012.75	986.405	1150.18	1140.99
ENSMUSG00000047281	Sfn	L15	636.39	628.832	921.672	908.612
ENSMUSG00000028820	Sfpq	L15	3135.76	2971.4	3826.39	3589.9
ENSMUSG00000040711	Sh3pxd2b	L15	1280.55	1105.1	2740.07	3130.87
ENSMUSG00000017765	Slc12a4	L15	1809.83	1738.46	1860.12	1947.99
ENSMUSG00000026205	Slc23a3	L15	219.834	215.234	232.856	228.851
ENSMUSG00000032602	Slc25a20	L15	846.948	758.394	837.352	921.984
ENSMUSG00000026819	Slc25a25	L15	1068.55	971.934	1170.49	1203.13
ENSMUSG00000040414	Slc25a28	L15	682.382	697.282	728.943	771.234
ENSMUSG00000029175	Slc35f6	L15	966.493	941.032	1152.87	1161.6
ENSMUSG00000052310	Slc39a1	L15	2172.71	2029.18	3076.96	3555.62
ENSMUSG00000024327	Slc39a7	L15	2448.26	2469.21	2445.48	2549.27
ENSMUSG00000041313	Slc7a1	L15	859.686	834.822	1144.23	1116.98
ENSMUSG00000040010	Slc7a5	L15	440.601	384.358	626.557	639.827
ENSMUSG00000028854	Slc9a1	L15	1438.7	1411.57	1818.41	1861.97
ENSMUSG00000020733	Slc9a3r1	L15	1409.76	1437.38	2261.38	2463.22
ENSMUSG00000002210	Smg9	L15	652.614	667.194	728.665	757.673
ENSMUSG00000021645	Smn1	L15	549.364	547.089	617.261	592.693
ENSMUSG00000025024	Smndc1	L15	803.047	793.439	936.659	892.599
ENSMUSG00000029560	Snx8	L15	663.237	637.542	703.469	759.305
ENSMUSG00000053113	Socs3	L15	1069.79	907.65	2964.16	4768.55
ENSMUSG00000024160	Spsb3	L15	695.133	663.369	767.298	736.129
ENSMUSG00000015605	Srf	L15	1534.11	1437.46	1472	1387
ENSMUSG00000004040	Stat3	L15	4280.74	3891.81	7109.5	7840.78
ENSMUSG00000061207	Stk19	L15	672.958	659.773	792.206	858.291
ENSMUSG00000014867	Surf4	L15	3128.01	2964.53	4464.95	4778.5
ENSMUSG00000021133	Susd6	L15	3654.62	3394.41	6049.32	8030.5
ENSMUSG00000021457	Syk	L15	1765.16	1461.03	3804.14	5058.3
ENSMUSG00000054150	Syne3	L15	613.496	649.7	765.973	683.61
ENSMUSG00000049303	Syt12	L15	244.108	242.922	314.372	328.954
ENSMUSG00000051397	Tacstd2	L15	1074.54	1104.68	1367.17	1504.05
ENSMUSG00000036430	Tbcc	L15	428.694	425.5	425.693	423.351
ENSMUSG00000011114	Tbrg1	L15	1557.7	1559.32	1985.17	2034.65
ENSMUSG00000000384	Tbrg4	L15	568.494	567.792	704.269	704.871
ENSMUSG00000000134	Tfe3	L15	1284.01	1260.3	1605.36	1775.38
ENSMUSG00000002603	Tgfb1	L15	1717.45	1594.79	2668.17	2834.17
ENSMUSG00000032280	Tle3	L15	1824.95	1800.73	2747.51	3035.45
ENSMUSG00000043284	Tmem11	L15	569.222	561.516	594.235	598.685
ENSMUSG00000090213	Tmem189	L15	1343.71	1298.88	1922.26	1939.11
ENSMUSG00000050777	Tmem37	L15	539.208	504.729	681.019	758.382
ENSMUSG00000009214	Tmem8c	L15	172.268	175.136	194.84	216.937
ENSMUSG00000022074	Tnfrsf10b	L15	435.96	415.283	488.691	503.833
ENSMUSG00000023905	Tnfrsf12a	L15	583.201	590.78	670.857	722.11
ENSMUSG00000030341	Tnfrsf1a	L15	3012.67	2907.45	3659.62	4762.66
ENSMUSG00000028965	Tnfrsf9	L15	241.706	221.899	954.734	1136.7
ENSMUSG00000029344	Tpst2	L15	1118.98	1085.89	1267.72	1260.19
ENSMUSG00000021277	Traf3	L15	1247.82	1218.94	2111.79	2190.42
ENSMUSG00000032715	Trib3	L15	351.498	358.702	341.29	358.678
ENSMUSG00000038812	Trmt112	L15	709.468	724.044	776.596	790.265
ENSMUSG00000060950	Trmt61a	L15	348.108	320.357	368.754	371.99
ENSMUSG00000029723	Tsc22d4	L15	1506.84	1484.93	2001.88	2092.95
ENSMUSG00000025511	Tspan4	L15	771.719	761.466	923.043	1116.14
ENSMUSG00000043091	Tuba1c	L15	987.561	913.145	2093.64	2241.34
ENSMUSG00000054000	Tusc1	L15	296.585	299.307	307.608	298.263
ENSMUSG00000061613	U2af1	L15	870.076	883.941	1007.41	1016.48
ENSMUSG00000050628	Ubald2	L15	1161.92	1148.18	1252.01	1345.65
ENSMUSG00000028437	Ubap1	L15	1085.38	1080.09	1372.43	1638.2
ENSMUSG00000023286	Ube2j2	L15	814.469	806.871	986.881	1002.77
ENSMUSG00000025171	Ubtd1	L15	440.643	438.34	566.047	666.194
ENSMUSG00000033685	Ucp2	L15	7310.82	6306.87	10726.2	13573.9
ENSMUSG00000028381	Ugcg	L15	1231.76	1249.13	1603.45	1829.07
ENSMUSG00000025651	Uqcrc1	L15	1905.89	1812.42	2058.54	2055.89
ENSMUSG00000031976	Urb2	L15	517.096	514.359	606.38	621.957
ENSMUSG00000004356	Utp20	L15	918.519	890.042	965.606	952.611
ENSMUSG00000007029	Vars	L15	1602.1	1534.67	2393.11	2708.99
ENSMUSG00000038775	Vill	L15	598.263	615.267	692.566	769.664
ENSMUSG00000034216	Vps18	L15	864.222	824.592	982.831	1029.29
ENSMUSG00000066278	Vps37b	L15	740.757	712.613	892.121	968.546
ENSMUSG00000050666	Vstm4	L15	761.511	733.373	529.263	614.167
ENSMUSG00000047731	Wbp1l	L15	2261.34	2244.35	2654.8	2783.99
ENSMUSG00000024312	Wdr46	L15	511.275	503.312	517.963	556.564
ENSMUSG00000025027	Xpnpep1	L15	1101.01	1051.53	1293.73	1385.08
ENSMUSG00000000131	Xpo6	L15	1641.38	1637.14	2179.48	2429.84
ENSMUSG00000030189	Ybx3	L15	1791.49	1759.82	1812.09	1820.77
ENSMUSG00000002741	Ykt6	L15	1678	1689.97	1937.19	1931.28
ENSMUSG00000028889	Yrdc	L15	494.733	485.236	549.76	569.194
ENSMUSG00000037553	Zdhhc18	L15	2124.34	2088.04	2744.7	2788.75
ENSMUSG00000028840	Zfp593	L15	373.947	361.026	409.105	429.778
ENSMUSG00000054716	Zfp771	L15	376.137	380.907	372.589	376.5
ENSMUSG00000049577	Zfpm1	L15	664.828	687.747	762.546	780.926
ENSMUSG00000041164	Zmiz2	L15	1911.68	1825.59	2669.85	2592.32
ENSMUSG00000054091	1810037I17Rik	L16	1231.96	1224.03	1394.5	1430.1
ENSMUSG00000021290	2010107E04Rik	L16	705.413	691.65	847.059	849.114
ENSMUSG00000049760	2410015M20Rik	L16	641.975	632.339	689.557	695.446
ENSMUSG00000029811	Aoc1	L16	359.49	397.831	385.072	369.435
ENSMUSG00000000563	Atp5f1	L16	2180.34	2123.33	2889.07	2848.9
ENSMUSG00000038690	Atp5j2	L16	1218.6	1218.53	1423.48	1392
ENSMUSG00000050856	Atp5k	L16	731.648	739.788	820.04	839.229
ENSMUSG00000022956	Atp5o	L16	1356.08	1318.12	1559.9	1481.59
ENSMUSG00000054428	Atpif1	L16	1002.11	970.348	1097.67	965.601
ENSMUSG00000048970	C1galt1c1	L16	640.795	648.283	668.306	705.757
ENSMUSG00000027793	Ccna1	L16	215.332	224.141	256.087	276.991
ENSMUSG00000021537	Cetn3	L16	887.954	870.955	935.398	850.992
ENSMUSG00000020462	Cfap36	L16	760.57	778.702	747.797	755.884
ENSMUSG00000063787	Chchd1	L16	527.711	535.605	610.259	625.07
ENSMUSG00000078695	Cisd3	L16	434.233	444.019	469.5	463.966
ENSMUSG00000036751	Cox6b1	L16	1647.45	1606.13	1910.84	1821.84
ENSMUSG00000014313	Cox6c	L16	1681.82	1671.31	1750.55	1662.08
ENSMUSG00000032330	Cox7a2	L16	1128.03	1119.68	1488.42	1487.23
ENSMUSG00000024248	Cox7a2l	L16	2223	2249.17	2368.85	2495.33
ENSMUSG00000017778	Cox7c	L16	1144.03	1119.31	1310.91	1330.01
ENSMUSG00000047459	Dynlrb1	L16	1402.48	1420.9	1457.37	1453.65
ENSMUSG00000025967	Eef1b2	L16	2949.83	2790.69	3676.72	3798.51
ENSMUSG00000027170	Eif3m	L16	1294.55	1283.59	1542.43	1557.35
ENSMUSG00000021728	Emb	L16	2318.54	2299.8	2775.16	2488.22
ENSMUSG00000032314	Etfa	L16	1265.22	1273.49	1132.66	1145.63
ENSMUSG00000003955	Fam162a	L16	576.88	577.374	591.067	566.726
ENSMUSG00000027208	Fgf7	L16	650.932	664.723	439.691	495.699
ENSMUSG00000020949	Fkbp3	L16	720.501	720.14	821.931	764.557
ENSMUSG00000060019	Gm10073	L16	213.975	216.286	212.274	217.898
ENSMUSG00000068706	Gm10250	L16	198.878	211.187	216.152	203.12
ENSMUSG00000074516	Gm10709	L16	168.417	168.286	170.416	169.486
ENSMUSG00000078193	Gm2000	L16	748.695	709.804	862.177	845.463
ENSMUSG00000094114	Gm21967	L16	297.278	309.683	307.621	274.925
ENSMUSG00000004032	Gstm5	L16	368.668	381.25	325.466	333.36
ENSMUSG00000028576	Ift74	L16	512.152	534.606	508.267	512.055
ENSMUSG00000074749	Kiz	L16	833.894	844.674	779.396	834.316
ENSMUSG00000050552	Lamtor4	L16	562.04	566.709	665.923	672.213
ENSMUSG00000037772	Mrpl23	L16	492.802	487.451	468.901	448.606
ENSMUSG00000054312	Mrps21	L16	735.784	733.962	804.757	842.441
ENSMUSG00000029918	Mrps33	L16	669.518	661.215	697.43	681.732
ENSMUSG00000059278	Naa38	L16	470.665	455.703	529.629	527.551
ENSMUSG00000061315	Naca	L16	3713.45	3679.56	4132.74	4279.21
ENSMUSG00000016427	Ndufa1	L16	653.931	634.061	697.283	696.404
ENSMUSG00000036199	Ndufa13	L16	1063.79	984.008	1125.54	1146.92
ENSMUSG00000014294	Ndufa2	L16	757.551	751.402	801.138	799.756
ENSMUSG00000029632	Ndufa4	L16	1297.25	1272.33	1230.68	1203.04
ENSMUSG00000023089	Ndufa5	L16	644.349	636.096	631.411	602.204
ENSMUSG00000068184	Ndufaf2	L16	339.877	343.533	345.758	342.135
ENSMUSG00000026032	Ndufb3	L16	797.732	771.92	781.647	780.752
ENSMUSG00000022820	Ndufb4	L16	437.244	418.3	425.363	430.566
ENSMUSG00000037152	Ndufc1	L16	498.42	494.933	552.261	531.94
ENSMUSG00000028648	Ndufs5	L16	738.483	725.714	770.316	770.683
ENSMUSG00000021606	Ndufs6	L16	703.736	676.104	769.526	734.217
ENSMUSG00000010376	Nedd8	L16	939.8	899.651	1084.14	1065.78
ENSMUSG00000028443	Nudt2	L16	352.516	344.559	354.381	351.321
ENSMUSG00000038803	Ost4	L16	1215.65	1201.45	1221.87	1262.63
ENSMUSG00000024346	Pfdn1	L16	650.457	653.607	749.29	717.65
ENSMUSG00000071866	Ppia	L16	8157.96	7985.72	10689.1	9628.78
ENSMUSG00000026357	Rgs18	L16	280.647	261.472	248.238	278.266
ENSMUSG00000067847	Romo1	L16	635.623	629.402	616.276	593.665
ENSMUSG00000059291	Rpl11	L16	4079.01	3957.03	4910.27	5093.27
ENSMUSG00000062328	Rpl17	L16	5934.56	5773.52	7560.82	7921.46
ENSMUSG00000041453	Rpl21	L16	7899.56	7716.84	7431.86	7836.78
ENSMUSG00000039221	Rpl22l1	L16	769.58	760.133	839.37	863.194
ENSMUSG00000071415	Rpl23	L16	5351.45	5156.13	6570.6	7002.62
ENSMUSG00000058546	Rpl23a	L16	6901.31	6587.48	7737.95	7861.12
ENSMUSG00000060938	Rpl26	L16	4860.64	4697.92	5191.13	5706.66
ENSMUSG00000046364	Rpl27a	L16	4138.28	4008.49	4700.91	4959.27
ENSMUSG00000048758	Rpl29	L16	3183.92	3053.21	4068.88	4118.8
ENSMUSG00000058600	Rpl30	L16	3579.31	3443.1	4091.26	4105.58
ENSMUSG00000073702	Rpl31	L16	4089.14	3893.82	4518.07	4811.24
ENSMUSG00000057841	Rpl32	L16	3779.58	3610.76	5024.39	5265.18
ENSMUSG00000062006	Rpl34	L16	2479.11	2372.66	2950.14	3042.29
ENSMUSG00000062997	Rpl35	L16	2841.13	2791.44	3239.25	3433.01
ENSMUSG00000060636	Rpl35a	L16	3463.12	3339.06	3927.48	3903.94
ENSMUSG00000079435	Rpl36a	L16	2038.89	1958.31	2205.83	2274.34
ENSMUSG00000041841	Rpl37	L16	2851.83	2702.14	3106.21	3370.96
ENSMUSG00000046330	Rpl37a	L16	4115.07	3961.97	4427.46	4429.25
ENSMUSG00000057322	Rpl38	L16	2001.67	1944	2201.27	2312.72
ENSMUSG00000032399	Rpl4	L16	10046.5	9837.12	12561.7	12932.7
ENSMUSG00000058558	Rpl5	L16	3603.56	3477.96	4005.46	4227.77
ENSMUSG00000029614	Rpl6	L16	6774.72	6531.83	8553.09	8765.33
ENSMUSG00000043716	Rpl7	L16	7782.03	7600.68	8698.46	8825.8
ENSMUSG00000061983	Rps12	L16	4658.82	4368.25	5105.33	5369.75
ENSMUSG00000067038	Rps12-ps3	L16	269.142	288.53	274.13	309.566
ENSMUSG00000008683	Rps15a	L16	3308.13	3151.74	4461.21	4633.32
ENSMUSG00000061787	Rps17	L16	3574.84	3396.42	3588.1	3819.94
ENSMUSG00000028234	Rps20	L16	3616.78	3503.91	4961.59	5350.54
ENSMUSG00000039001	Rps21	L16	2737.75	2680.43	2744.61	2821.26
ENSMUSG00000049517	Rps23	L16	5279.14	5089.85	6311.26	6543.05
ENSMUSG00000025290	Rps24	L16	5962.45	5693.56	8322.25	8658.64
ENSMUSG00000009927	Rps25	L16	4035.1	3903.59	4639.4	4825.76
ENSMUSG00000025362	Rps26	L16	2843.23	2689.83	3685.95	3836.95
ENSMUSG00000090733	Rps27	L16	5110.12	5001.25	5373.57	5826.9
ENSMUSG00000020460	Rps27a	L16	4645.81	4479.78	5713.31	5902.17
ENSMUSG00000067288	Rps28	L16	2153.24	2022.29	2386.01	2540.19
ENSMUSG00000034892	Rps29	L16	4085.45	3886.75	4838.32	4894.67
ENSMUSG00000030744	Rps3	L16	6693.12	6402.99	8201.62	8625.58
ENSMUSG00000028081	Rps3a1	L16	8949.3	8853.83	9841.99	10107.6
ENSMUSG00000031320	Rps4x	L16	8682.04	8411.9	9539.84	9814.72
ENSMUSG00000061477	Rps7	L16	5265.62	5100.55	6565.34	6910.05
ENSMUSG00000047675	Rps8	L16	6889.81	6592.58	7549.02	7881.96
ENSMUSG00000044734	Serpinb1a	L16	723.255	704.653	821.69	787.989
ENSMUSG00000042541	Shfm1	L16	1278.45	1247.94	1477.85	1557.69
ENSMUSG00000032398	Snapc5	L16	603.544	602.025	628.639	604.979
ENSMUSG00000042043	Tbca	L16	849.057	838.669	1055.24	953.686
ENSMUSG00000051579	Tceal8	L16	728.365	736.242	642.647	622.807
ENSMUSG00000039016	Timm8b	L16	537.127	549.299	578.346	600.778
ENSMUSG00000036372	Tmem258	L16	717.762	673.798	797.714	827.434
ENSMUSG00000049775	Tmsb4x	L16	22171.6	20697.4	36064.4	31216.7
ENSMUSG00000028998	Tomm7	L16	882.606	842.405	947.165	944.408
ENSMUSG00000059534	Uqcr10	L16	943.888	936.261	1019.68	967.546
ENSMUSG00000020163	Uqcr11	L16	1011.18	1018.2	956.165	950.074
ENSMUSG00000063882	Uqcrh	L16	1566.61	1544.52	1677.02	1674.46
ENSMUSG00000021615	Xrcc4	L16	406.666	409.383	439.299	403.37
ENSMUSG00000045838	A430105I19Rik	L17	1919.39	2092	1250.67	1476.3
ENSMUSG00000042510	AA986860	L17	1596.19	1390.11	1948.99	2138.52
ENSMUSG00000044534	Ackr2	L17	1108.14	1114.11	1013.74	1248.11
ENSMUSG00000045730	Adrb2	L17	1265.96	1277.78	881.315	1106.98
ENSMUSG00000033715	Akr1c14	L17	1188.01	1171.82	955.726	2302.56
ENSMUSG00000032786	Alas1	L17	3905.3	4147.67	4597.43	4473.03
ENSMUSG00000034936	Arl4d	L17	956.582	952.654	648.287	734.787
ENSMUSG00000026576	Atp1b1	L17	4832.27	4589.96	3601.39	3779.17
ENSMUSG00000025372	Baiap2	L17	1397.59	1392.76	1178.85	1184.52
ENSMUSG00000020423	Btg2	L17	4666.53	3987.67	2675.76	3159.67
ENSMUSG00000026933	Camsap1	L17	1020.29	995.189	1224.85	1256.13
ENSMUSG00000026509	Capn2	L17	5138.96	4999.06	4409.23	4265.96
ENSMUSG00000027435	Cd93	L17	13576.5	13640.7	9088.76	11023.2
ENSMUSG00000044948	Cfap43	L17	2250.28	2409.73	1992.72	2198.98
ENSMUSG00000040473	Cfap69	L17	852.459	848.952	649.276	681.39
ENSMUSG00000034157	Cipc	L17	982.148	966.454	955.863	974.64
ENSMUSG00000014542	Clec4f	L17	174.155	165.665	170.979	172.253
ENSMUSG00000028841	Cnksr1	L17	581.134	585.933	542.851	554.693
ENSMUSG00000031825	Crispld2	L17	2771.51	3023.68	1532.79	1880.9
ENSMUSG00000022723	Crybg3	L17	1827.78	1840.55	1739.67	1852.92
ENSMUSG00000036661	Dennd3	L17	2985.54	2977.44	2363.27	2394.1
ENSMUSG00000078919	Dpm1	L17	607.221	610.12	628.612	610.939
ENSMUSG00000028906	Epb41	L17	3812.92	3780.03	3513.77	3782.67
ENSMUSG00000028967	Errfi1	L17	2531.33	2124.82	1880.24	2498.7
ENSMUSG00000039903	Eva1c	L17	483.148	472.474	451.887	472.909
ENSMUSG00000021750	Fam107a	L17	496.415	472.459	416.612	552.855
ENSMUSG00000020589	Fam49a	L17	1706.91	1662.74	1921.22	2170.79
ENSMUSG00000038712	Fam63a	L17	1761.37	1754.27	1476.81	1604.59
ENSMUSG00000048756	Foxo3	L17	2572.9	2280.73	2119.17	2390.48
ENSMUSG00000021903	Galnt15	L17	1546.59	1666.66	663.26	859.623
ENSMUSG00000061666	Gdpd1	L17	763.777	759.817	648.362	749.63
ENSMUSG00000019359	Gdpd2	L17	576.851	579.68	450.776	470.155
ENSMUSG00000026473	Glul	L17	5549.15	5201.89	4357.88	5617.07
ENSMUSG00000030054	Gp9	L17	233.01	233.595	227.812	234.196
ENSMUSG00000044197	Gpr146	L17	2318.06	2292.01	2251.83	2714.2
ENSMUSG00000070337	Gpr179	L17	314.334	313.582	305.677	363.052
ENSMUSG00000044317	Gpr4	L17	433.069	449.213	378.259	397.056
ENSMUSG00000024580	Grpel2	L17	910.002	934.212	830.507	878.007
ENSMUSG00000071379	Hpcal1	L17	1660.17	1579.71	1615.01	1734.34
ENSMUSG00000009828	Ick	L17	1481.56	1433.93	1261.15	1320.48
ENSMUSG00000027947	Il6ra	L17	1735.95	1762.21	1619.74	2063.09
ENSMUSG00000032599	Ip6k2	L17	1136.63	1159.47	1040.35	1060.48
ENSMUSG00000050671	Ism2	L17	211.603	208.809	194.975	202.678
ENSMUSG00000020387	Jade2	L17	2146.19	2018.38	2524.51	3141.47
ENSMUSG00000052684	Jun	L17	5232.84	5112.07	4220.92	5299.94
ENSMUSG00000041695	Kcnj2	L17	672.812	613.912	747.341	1007.94
ENSMUSG00000055148	Klf2	L17	3579.43	2782.9	2758.68	2998.37
ENSMUSG00000020627	Klhl29	L17	409.967	411.262	335.601	355.326
ENSMUSG00000037185	Krt80	L17	2200	2218.69	1435.23	1681.59
ENSMUSG00000016520	Lnx2	L17	1060.05	1018.57	1032.68	1022.78
ENSMUSG00000024052	Lpin2	L17	4288.98	4008.25	4111.66	4806.63
ENSMUSG00000021338	Lrrc16a	L17	1652.7	1671.67	1702.96	1744.23
ENSMUSG00000007476	Lrrc8a	L17	1971.53	1930.44	1590.15	1790.29
ENSMUSG00000037780	Mbl1	L17	241.589	242.867	229.196	229.999
ENSMUSG00000014361	Mertk	L17	1537.72	1392.04	1527.17	1576.41
ENSMUSG00000046828	Mettl21e	L17	232.119	220.655	215.34	227.714
ENSMUSG00000052373	Mpp3	L17	342.871	351.304	281.054	292.522
ENSMUSG00000030411	Nova2	L17	1040.79	1096.8	786.548	821.751
ENSMUSG00000029126	Nsg1	L17	1012.83	1013.26	781.966	789.25
ENSMUSG00000018906	P4ha2	L17	1179.46	1192.91	1149.51	1319.15
ENSMUSG00000054509	Parp4	L17	1988.53	1982.42	2325.59	2347.45
ENSMUSG00000031842	Pde4c	L17	292.324	281.944	266.771	276.352
ENSMUSG00000029231	Pdgfra	L17	6664.9	6188.14	3312.26	4633.79
ENSMUSG00000020893	Per1	L17	1834.98	1423.49	1398.48	1898.06
ENSMUSG00000055866	Per2	L17	748.903	739.544	680.373	851.89
ENSMUSG00000034614	Pik3ip1	L17	879.711	934.904	961.626	939.095
ENSMUSG00000035828	Pim3	L17	1447.03	1409.31	1117.61	1422.47
ENSMUSG00000034462	Pkd2	L17	3390.71	3387.04	1866.28	2101.54
ENSMUSG00000021759	Plpp1	L17	2432.79	2378.61	1466.45	1804.49
ENSMUSG00000026701	Prdx6	L17	13674.1	14188.9	9485.16	11783.4
ENSMUSG00000030350	Prmt8	L17	531.021	485.838	431.795	423.204
ENSMUSG00000053198	Prx	L17	6283.29	6244.36	4576.86	5416.11
ENSMUSG00000009291	Pttg1ip	L17	3976.59	3856.19	3269.63	3316.62
ENSMUSG00000021411	Pxdc1	L17	2408.73	2362.7	1597.2	1833.19
ENSMUSG00000022469	Rapgef3	L17	1511.55	1481.44	1095.99	1357.33
ENSMUSG00000041992	Rapgef5	L17	4225.05	3985.51	3588.26	4281.28
ENSMUSG00000049907	Rasl11b	L17	662.955	654.258	648.631	628.616
ENSMUSG00000054364	Rhob	L17	3767.82	3583.29	3207.48	3535.25
ENSMUSG00000032125	Robo4	L17	1991.14	2021.52	1461.61	1509.51
ENSMUSG00000025337	Sbds	L17	1860.04	1914.51	1584.28	1602.66
ENSMUSG00000030340	Scnn1a	L17	7290.16	7653.36	6038.84	6720.45
ENSMUSG00000068874	Selenbp1	L17	10199	10836.1	6733.03	9415.64
ENSMUSG00000022231	Sema5a	L17	1153.6	1126.19	760.714	994.289
ENSMUSG00000042303	Sgsm3	L17	806.963	799.417	717.682	713.732
ENSMUSG00000073758	Sh3d21	L17	561.406	592.118	419.685	559.034
ENSMUSG00000024042	Sik1	L17	3169.05	2870.52	1975.15	2387.03
ENSMUSG00000029321	Slc10a6	L17	603.951	508.288	467.918	528.788
ENSMUSG00000027074	Slc43a3	L17	5681.93	5714.06	5187.98	6618.59
ENSMUSG00000080316	Spaca6	L17	1238.52	1315.67	1075.62	1056.43
ENSMUSG00000041488	Stx3	L17	1230.58	1219.72	1136.68	1142.2
ENSMUSG00000030711	Sult1a1	L17	973.341	960.28	628.192	980.373
ENSMUSG00000059602	Syn3	L17	309.937	333.591	292.856	295.116
ENSMUSG00000001670	Tat	L17	215.025	224.027	188.74	190.532
ENSMUSG00000038517	Tbkbp1	L17	1537.69	1541.3	1774.85	2086.47
ENSMUSG00000006642	Tcf23	L17	363.541	332.373	294.087	367.688
ENSMUSG00000030353	Tead4	L17	721.818	742.486	577.549	658.968
ENSMUSG00000020044	Timp3	L17	17968.1	18308.9	13724.9	18242.1
ENSMUSG00000024754	Tmem2	L17	4136.61	4187	3419.96	3760.41
ENSMUSG00000026028	Trak2	L17	2575.78	2588.55	2180.7	2198.71
ENSMUSG00000047821	Trim16	L17	1866.26	1804.91	1667.3	1651.34
ENSMUSG00000019487	Trip10	L17	1185.18	1178.33	976.868	1050.19
ENSMUSG00000031431	Tsc22d3	L17	2820.78	2267.12	2085.22	3170.02
ENSMUSG00000066687	Zbtb16	L17	2140.06	1690.67	734.796	1807.91
ENSMUSG00000050064	Zfp697	L17	1012.04	1004.73	752.105	904.679
ENSMUSG00000095040	1700001J03Rik	L18	199.035	201.658	193.704	196.116
ENSMUSG00000063971	1700011A15Rik	L18	174.826	180.171	176.964	172.367
ENSMUSG00000040340	1700019B03Rik	L18	177.896	177.351	169.992	170.945
ENSMUSG00000078612	1700024P16Rik	L18	193.695	196.905	190.28	204.171
ENSMUSG00000020548	1700086D15Rik	L18	190.194	194.785	191.515	181.839
ENSMUSG00000008307	1700109H08Rik	L18	296.564	306.756	295.453	310.579
ENSMUSG00000034063	4930590J08Rik	L18	232.802	224.976	221.179	234.119
ENSMUSG00000037977	6430571L13Rik	L18	199.706	204.008	196.305	199.974
ENSMUSG00000028794	A3galt2	L18	213.313	218.33	228.168	225.292
ENSMUSG00000038459	Abhd17c	L18	1134.39	1133.99	1093.07	1168.62
ENSMUSG00000026596	Abl2	L18	1472.41	1472.73	1716.3	1832.3
ENSMUSG00000049076	Acap2	L18	2460.67	2402.33	2160.46	2326.51
ENSMUSG00000022622	Acr	L18	219.698	240.241	210.848	211.57
ENSMUSG00000000532	Acvr1b	L18	1848.14	1745.54	1781.28	2243.52
ENSMUSG00000033453	Adamts15	L18	1796.11	1758.29	1170.35	2004.15
ENSMUSG00000015850	Adamtsl4	L18	1804.22	1972.59	1601.61	2113.38
ENSMUSG00000029313	Aff1	L18	4021.3	4038.25	4528.49	5038.95
ENSMUSG00000036698	Ago2	L18	3193.39	3183.15	3995.5	4059.25
ENSMUSG00000026491	Ahctf1	L18	1875.5	1820.37	1903.23	1913.15
ENSMUSG00000024970	AI846148	L18	618.834	600.892	570.605	595.123
ENSMUSG00000066406	Akap13	L18	8329.32	8464.61	8983.06	8873.91
ENSMUSG00000050332	Amer1	L18	1033.09	1031	1023.7	1095.25
ENSMUSG00000021986	Amer2	L18	195.83	193.594	205.839	230.604
ENSMUSG00000005686	Ampd3	L18	991.066	971.291	932.997	1172.35
ENSMUSG00000066510	Ankdd1a	L18	184.43	173.503	177.757	192.213
ENSMUSG00000041870	Ankrd13a	L18	3688.27	3520.68	3504.58	3497.74
ENSMUSG00000014498	Ankrd52	L18	1801.27	1835.82	2148.57	2154.41
ENSMUSG00000078651	Aoc2	L18	295.939	296.712	319.236	317.455
ENSMUSG00000001998	Ap4e1	L18	635.601	642.552	692.02	709.12
ENSMUSG00000036452	Arhgap26	L18	960.051	925.135	1124.08	1162.84
ENSMUSG00000019947	Arid5b	L18	3290.25	3290.56	3340.93	3863.79
ENSMUSG00000064145	Arih2	L18	1167.11	1121.97	1327.37	1393.93
ENSMUSG00000024223	Armc12	L18	165.665	169.223	165.665	171.13
ENSMUSG00000072969	Armcx5	L18	440.399	465.166	402.916	385.677
ENSMUSG00000002910	Arrdc2	L18	524.48	534.845	477.98	563.997
ENSMUSG00000039483	Asb6	L18	659.654	648.714	759.593	751.143
ENSMUSG00000042548	Asxl1	L18	2262.06	2335.16	2268.42	2328.56
ENSMUSG00000024773	Atg2a	L18	1309.74	1281.01	1335.05	1509.36
ENSMUSG00000033124	Atg9a	L18	1322.65	1298.85	1251.23	1342.96
ENSMUSG00000062949	Atp11c	L18	914.221	913.369	939.804	909.352
ENSMUSG00000033161	Atp1a1	L18	11350.5	10914	12213.1	13802.7
ENSMUSG00000038600	Atp6v0a4	L18	395.651	385.055	309.711	301.783
ENSMUSG00000029673	Auts2	L18	548.348	590.023	440.037	482.655
ENSMUSG00000030847	Bag3	L18	1619.94	1583.44	1519.09	1591.2
ENSMUSG00000079065	BC005561	L18	549.404	553.961	504.049	481.572
ENSMUSG00000031955	Bcar1	L18	1266.04	1280.36	1018.73	1047.41
ENSMUSG00000028121	Bcar3	L18	1115.48	1125.02	862.728	952.128
ENSMUSG00000007659	Bcl2l1	L18	1978.47	1872.39	2049.21	2630.33
ENSMUSG00000027381	Bcl2l11	L18	1140.2	1094.91	1296.67	1562.61
ENSMUSG00000040363	Bcor	L18	1508.13	1519.32	1491.96	1569.12
ENSMUSG00000067787	Blcap	L18	967.049	907.489	936.241	989.041
ENSMUSG00000045176	Borcs6	L18	578.965	557.67	576.764	584.83
ENSMUSG00000022387	Brd1	L18	1935.39	1861.67	1849.27	1812.41
ENSMUSG00000024002	Brd4	L18	2760.34	2760.65	3264.86	3375.63
ENSMUSG00000001632	Brpf1	L18	1192.36	1144.11	1452.7	1574.27
ENSMUSG00000020042	Btbd11	L18	324.697	341.571	364.209	342.277
ENSMUSG00000074361	C5ar2	L18	333.856	311.179	312.106	352.719
ENSMUSG00000033417	Cacul1	L18	1211.67	1178.04	1484.26	1584.33
ENSMUSG00000030669	Calca	L18	210.303	213.913	198.604	206.304
ENSMUSG00000036438	Calm2	L18	4208.41	4165.9	3818.15	3631.14
ENSMUSG00000008393	Carhsp1	L18	2465.43	2388.55	2302.68	2662.04
ENSMUSG00000074570	Cass4	L18	547.077	540.476	567.204	609.056
ENSMUSG00000022637	Cblb	L18	1503.49	1411.46	1714.52	1946.45
ENSMUSG00000029068	Ccnl2	L18	3165.43	3030.35	3381.17	3669.39
ENSMUSG00000024286	Ccny	L18	1819.97	1757.44	1616.94	1663.74
ENSMUSG00000043953	Ccrl2	L18	964.804	1007.83	1574.91	2599.94
ENSMUSG00000086564	Cd101	L18	334.865	267.501	361.37	370.524
ENSMUSG00000028865	Cd164l2	L18	196.309	202.967	206.202	213.706
ENSMUSG00000004609	Cd33	L18	585.843	500.176	897.378	1321.15
ENSMUSG00000041598	Cdc42ep4	L18	2190.13	2095.16	1866.3	2383.55
ENSMUSG00000035498	Cdcp1	L18	946.342	922.149	990.826	1113.97
ENSMUSG00000078671	Chd2	L18	2691.33	2794.03	2487.39	2788.73
ENSMUSG00000029229	Chic2	L18	911.939	871.14	826.058	884.382
ENSMUSG00000014077	Chp1	L18	2823.76	2688.11	2600.21	2954.49
ENSMUSG00000030930	Chst15	L18	1498.52	1513.14	1177.7	1258.34
ENSMUSG00000018569	Cldn7	L18	885.212	854.268	965.959	963.393
ENSMUSG00000047547	Cltb	L18	1966.29	1887.57	1790.87	1870.91
ENSMUSG00000020741	Cluh	L18	1642.28	1590.72	1549.95	1531.71
ENSMUSG00000005864	Cnga2	L18	268.261	267.358	248.544	249.339
ENSMUSG00000024873	Cnih2	L18	222.588	217.6	227.667	222.633
ENSMUSG00000015202	Cnksr3	L18	646.854	624.799	603.256	598.303
ENSMUSG00000033159	Cnppd1	L18	1497.76	1491.09	1550.99	1630.42
ENSMUSG00000024330	Col11a2	L18	300.614	288.446	324.526	325.37
ENSMUSG00000022483	Col2a1	L18	204.804	187.688	180.96	177.655
ENSMUSG00000033615	Cplx1	L18	180.308	186.83	182.585	171.184
ENSMUSG00000027936	Crtc2	L18	1340.04	1297.62	1432	1578.33
ENSMUSG00000030527	Crtc3	L18	1306.06	1305.04	1198.74	1206
ENSMUSG00000020038	Cry1	L18	513.983	494.927	675.278	739.836
ENSMUSG00000032384	Csnk1g1	L18	1006.1	1002.36	1225.73	1257.19
ENSMUSG00000033323	Ctdp1	L18	743.561	729.323	814.764	814.403
ENSMUSG00000062127	Cttnbp2nl	L18	3033.57	2870.63	3093.09	3395.21
ENSMUSG00000020255	D10Wsu102e	L18	924.086	922.727	1039.49	1115.83
ENSMUSG00000035572	Dcaf10	L18	888.129	893.176	955.42	905.22
ENSMUSG00000109293	Dcst2	L18	185.621	185.473	180.273	181.654
ENSMUSG00000078515	Ddi2	L18	3691.75	3546.79	3581.14	3984.26
ENSMUSG00000000787	Ddx3x	L18	7519.71	7494.22	7186.2	7325.57
ENSMUSG00000054499	Dedd2	L18	860.881	815.623	869.342	1150.13
ENSMUSG00000053641	Dennd4a	L18	1472.05	1410.65	2133.75	2183.46
ENSMUSG00000022472	Desi1	L18	966.401	942.094	1300.83	1359.96
ENSMUSG00000034731	Dgkh	L18	704.311	716.233	602.056	597.251
ENSMUSG00000062393	Dgkk	L18	182.202	172.722	199.442	190.636
ENSMUSG00000061689	Dlgap4	L18	2162.48	2163.89	2326.79	2497.32
ENSMUSG00000041268	Dmxl2	L18	1065.7	930	1114.9	1205.19
ENSMUSG00000033987	Dnah17	L18	318.223	319.653	387.718	394.451
ENSMUSG00000020848	Doc2b	L18	247.194	254.156	226.886	276.143
ENSMUSG00000044716	Dok7	L18	231.909	236.25	214.455	227.522
ENSMUSG00000027225	Duoxa2	L18	188.669	192.072	190.199	185.691
ENSMUSG00000022897	Dyrk1a	L18	1604.98	1631.77	1789.97	1768.67
ENSMUSG00000036270	Edc4	L18	1377.83	1381.18	1369.38	1401.55
ENSMUSG00000044083	Efcab8	L18	171.663	170.827	189.525	173.825
ENSMUSG00000020658	Efr3b	L18	572.19	528.616	560.606	556.085
ENSMUSG00000020122	Egfr	L18	987.803	1003.91	819.321	985.538
ENSMUSG00000058709	Egln2	L18	1452.45	1390.72	1401.81	1498.72
ENSMUSG00000024772	Ehd1	L18	3273.78	3365.66	3677.49	4713.75
ENSMUSG00000035530	Eif1	L18	7131.29	6765.51	6178	6651.38
ENSMUSG00000056076	Eif3b	L18	3219.26	3089.94	3486.46	3558.9
ENSMUSG00000045983	Eif4g1	L18	7001.23	6956.49	8081.36	8348.91
ENSMUSG00000026436	Elk4	L18	3066.85	3103.55	2974.34	2904.93
ENSMUSG00000070002	Ell	L18	927.456	925.392	871.073	979.043
ENSMUSG00000042507	Elmsan1	L18	2381.07	2303.35	2243.44	2385.73
ENSMUSG00000041608	Entpd3	L18	357.972	390.952	330.988	395.288
ENSMUSG00000045394	Epcam	L18	1220.97	1148.64	1177.69	1108.7
ENSMUSG00000006445	Epha2	L18	1713.45	1662.92	1540.52	1568.19
ENSMUSG00000010080	Epn3	L18	1446.65	1393.63	1369.51	1328.83
ENSMUSG00000021709	Erbb2ip	L18	4121.26	4176.33	3763.88	3789.83
ENSMUSG00000040857	Erf	L18	1018.03	1011.46	918.224	934.498
ENSMUSG00000020715	Ern1	L18	1509.43	1510.38	1711.58	1891.06
ENSMUSG00000022895	Ets2	L18	3976.6	3899.79	2887.41	3915.34
ENSMUSG00000039157	Fam102a	L18	1300.46	1274.89	1916.46	1841.42
ENSMUSG00000026796	Fam129b	L18	6505.16	6693.3	4628.56	4769.97
ENSMUSG00000022270	Fam134b	L18	1285.3	1256.15	1269.21	1495.57
ENSMUSG00000046694	Fam46b	L18	493.801	464.049	410.014	488.407
ENSMUSG00000046761	Fam83h	L18	705.664	696.629	604.89	626.884
ENSMUSG00000042423	Fbrs	L18	2296.34	2257.42	2643.86	2790.86
ENSMUSG00000005371	Fbxo11	L18	1734.85	1735.39	1545.62	1520.89
ENSMUSG00000090173	Fbxw10	L18	242.178	247.275	252.406	257.278
ENSMUSG00000035949	Fbxw2	L18	1656.87	1684.75	1535.13	1626.2
ENSMUSG00000032867	Fbxw8	L18	2366.94	2378.2	2013.12	2086.14
ENSMUSG00000059743	Fdps	L18	953.837	909.458	1122.74	1064.19
ENSMUSG00000032051	Fdx1	L18	730.785	708.831	646.218	694.374
ENSMUSG00000054200	Ffar4	L18	432.211	414.583	433.758	407.383
ENSMUSG00000028001	Fga	L18	198.634	175.787	195.154	218.038
ENSMUSG00000037225	Fgf2	L18	950.701	940.388	725.173	859.926
ENSMUSG00000031565	Fgfr1	L18	1876.24	1814.39	1295.44	1381.43
ENSMUSG00000033860	Fgg	L18	224.655	199.021	220.756	220.896
ENSMUSG00000020635	Fkbp1b	L18	291.051	282.253	313.592	345.013
ENSMUSG00000002812	Flii	L18	3565.08	3463.31	3745.42	3972.14
ENSMUSG00000061981	Flot2	L18	1920.85	1939.26	1917.79	2139.15
ENSMUSG00000039286	Fndc3b	L18	2387.56	2336.38	2511.18	2735.61
ENSMUSG00000051490	Foxd4	L18	191.628	191.334	186.257	217.109
ENSMUSG00000023991	Foxp4	L18	1815.75	1876.82	2267.56	2157.5
ENSMUSG00000047604	Frat2	L18	303.58	291.38	287.097	297.449
ENSMUSG00000020325	Fstl3	L18	672.163	675.783	598.171	627.694
ENSMUSG00000004508	Gab2	L18	1554.96	1502.14	1709.21	1922.12
ENSMUSG00000015312	Gadd45b	L18	1278.01	1332.02	1272.67	1777.66
ENSMUSG00000062234	Gak	L18	2515.49	2474.1	2865.61	2901.34
ENSMUSG00000052557	Gan	L18	1831.75	1896.55	1618.5	1623.43
ENSMUSG00000036180	Gatad2a	L18	2209.35	2224.97	2408.51	2490.16
ENSMUSG00000042390	Gatad2b	L18	2447.08	2459.7	2237.44	2226.72
ENSMUSG00000059434	Gckr	L18	186.688	182.859	186.214	203.21
ENSMUSG00000028124	Gclm	L18	917.436	945.504	886.722	972.178
ENSMUSG00000021360	Gcnt2	L18	2192.84	2247.83	1692.28	2284.81
ENSMUSG00000025858	Get4	L18	1067.77	1045.03	1045.55	1027.49
ENSMUSG00000011877	Git1	L18	2274.95	2213.29	2102.8	2183.45
ENSMUSG00000051107	Gm15440	L18	219.905	223.937	256.907	263.212
ENSMUSG00000038705	Gmeb2	L18	883.421	881.019	925.194	946.172
ENSMUSG00000024524	Gnal	L18	432.306	450.102	421.274	463.034
ENSMUSG00000021254	Gpatch2l	L18	881.186	850.237	927.878	982.385
ENSMUSG00000027346	Gpcpd1	L18	1163.95	1116.08	1133.62	1195.3
ENSMUSG00000044724	Gpr152	L18	197.347	186.79	234.989	256.718
ENSMUSG00000046961	Gpr156	L18	211.23	208.444	199.895	180.57
ENSMUSG00000047875	Gpr157	L18	487.245	479.961	488.527	467.083
ENSMUSG00000028980	H6pd	L18	5649.23	5345.09	4258.03	5747.16
ENSMUSG00000026313	Hdac4	L18	1037.03	1038.02	1077.66	1096.26
ENSMUSG00000034551	Hdx	L18	310.95	325.183	268.457	293.183
ENSMUSG00000035247	Hectd1	L18	4175.26	4210.77	4630.54	4841.49
ENSMUSG00000004328	Hif3a	L18	321.84	302.104	278.807	396.247
ENSMUSG00000000915	Hip1r	L18	2187.67	2168.47	2348.04	2445.53
ENSMUSG00000008730	Hipk1	L18	6231.04	6210.73	5906.08	6206.11
ENSMUSG00000027177	Hipk3	L18	4110.97	4130.8	3601.03	3798.75
ENSMUSG00000024622	Hmgxb3	L18	973.82	965.493	1010.21	1068.63
ENSMUSG00000025176	Hoga1	L18	368.252	380.696	305.79	308.556
ENSMUSG00000071001	Hrct1	L18	362.101	347.921	296.74	312.63
ENSMUSG00000004951	Hspb1	L18	1682.42	1786.21	1447.39	1954.58
ENSMUSG00000041548	Hspb8	L18	1140.57	1180.44	949.718	1051.53
ENSMUSG00000000732	Icosl	L18	863.409	849.367	1119.22	1190.54
ENSMUSG00000042745	Id1	L18	1322.14	1249.39	893.61	914.581
ENSMUSG00000031750	Il34	L18	512.016	494.33	514.203	566.775
ENSMUSG00000021756	Il6st	L18	11144.3	11177.9	9439.27	11034.8
ENSMUSG00000037679	Inf2	L18	1317.04	1319.01	1498.51	1656.02
ENSMUSG00000060733	Ipmk	L18	1239.55	1176.44	1084.74	1108.73
ENSMUSG00000110622	Iqcn	L18	208.911	212.324	187.124	194.579
ENSMUSG00000051495	Irf2bp2	L18	2482.95	2433.16	2422.26	2604.16
ENSMUSG00000038894	Irs2	L18	1335.55	1247.64	940.849	1070.44
ENSMUSG00000074766	Ism1	L18	1685.52	1618.13	1123.4	1268.28
ENSMUSG00000031729	Ist1	L18	2150.35	2166.78	2239.06	2454.05
ENSMUSG00000001507	Itga3	L18	5636.06	5667.45	5482.24	6493.24
ENSMUSG00000042644	Itpr3	L18	2010.1	2094.07	2147.86	2309.7
ENSMUSG00000056856	Jakmip3	L18	175.466	182.886	172.46	175.942
ENSMUSG00000034271	Jdp2	L18	652.628	633.221	646.827	850.447
ENSMUSG00000037876	Jmjd1c	L18	2655.22	2616.47	2536.54	2641.07
ENSMUSG00000061751	Kalrn	L18	918.824	942.324	753.775	925.007
ENSMUSG00000047330	Kcne4	L18	504.997	470.782	423.781	514.431
ENSMUSG00000079056	Kcnip3	L18	291.153	304.542	315.248	295.423
ENSMUSG00000033998	Kcnk1	L18	457.608	456.07	414.611	437.97
ENSMUSG00000023243	Kcnk5	L18	489.445	457.57	571.536	480.119
ENSMUSG00000018476	Kdm6b	L18	2722.72	2853.57	2184.09	3042.51
ENSMUSG00000041734	Kirrel	L18	1310.9	1254.81	1075.4	1173.68
ENSMUSG00000037465	Klf10	L18	1136.51	1004.87	1114.07	1149.72
ENSMUSG00000052040	Klf13	L18	4102.47	4015.25	4519.62	4990.59
ENSMUSG00000029178	Klf3	L18	3248.08	3177.19	2878.37	3148.1
ENSMUSG00000031605	Klhl2	L18	887.227	852.953	813.968	997.831
ENSMUSG00000006307	Kmt2b	L18	2659.62	2708.12	2794.22	2829.25
ENSMUSG00000023039	Krt7	L18	5156.3	5022.67	4493.18	3992.5
ENSMUSG00000047641	Krt83	L18	208.492	212.214	222.797	236.135
ENSMUSG00000067614	Krt86	L18	181.855	180.881	185.799	196.83
ENSMUSG00000018334	Ksr1	L18	1021.52	939.636	1027.23	1096.05
ENSMUSG00000015647	Lama5	L18	5533.17	5885.48	5111.8	5564.58
ENSMUSG00000026479	Lamc2	L18	3462.41	3318.48	3861.68	4271.71
ENSMUSG00000025762	Larp1b	L18	602.111	593.361	664.353	656.461
ENSMUSG00000057421	Las1l	L18	1081.7	1079.38	920.077	952.544
ENSMUSG00000025019	Lcor	L18	577.618	573.804	599.516	610.764
ENSMUSG00000037295	Ldlrap1	L18	1587.43	1654.44	1271.84	1339.19
ENSMUSG00000050199	Lgr4	L18	390.83	386.215	336.729	348.99
ENSMUSG00000018698	Lhx1	L18	169.092	171.9	169.045	185.116
ENSMUSG00000049288	Lix1l	L18	1436.6	1396.37	1122.87	1208.34
ENSMUSG00000022999	Lmbr1l	L18	779.498	741.315	784.686	798.666
ENSMUSG00000016239	Lonrf3	L18	399.01	369.432	365.666	393.515
ENSMUSG00000026623	Lpgat1	L18	2501.88	2489.74	2265.53	2502.11
ENSMUSG00000045045	Lrfn4	L18	525.851	541.346	471.198	474.083
ENSMUSG00000041679	Lrrc29	L18	363.774	387.986	350.231	326.166
ENSMUSG00000090958	Lrrc32	L18	1568.93	1524.2	1265.23	1424.65
ENSMUSG00000034158	Lrrc58	L18	3392.2	3370.73	2891.68	2677.92
ENSMUSG00000015133	Lrrk1	L18	2827.93	2862.32	3518.5	3742.73
ENSMUSG00000001089	Luzp1	L18	2630.15	2643.85	2491.91	2625.05
ENSMUSG00000026765	Lypd6b	L18	284.782	302.374	278.138	303.158
ENSMUSG00000051510	Mafg	L18	1884.99	1823.53	1922.5	2240.46
ENSMUSG00000018143	Mafk	L18	1907.72	1835.51	1682.86	2001.51
ENSMUSG00000018932	Map2k3	L18	1451.27	1406.84	1446.85	1531.49
ENSMUSG00000020700	Map3k3	L18	2308.95	2287.45	2496.43	2742.66
ENSMUSG00000028862	Map3k6	L18	808.651	737.322	635.613	1006.43
ENSMUSG00000069662	Marcks	L18	2260.11	2130.52	2161.92	2703.07
ENSMUSG00000030397	Mark4	L18	1217.2	1210.66	1188.1	1391.86
ENSMUSG00000035596	Mboat7	L18	1224.33	1162.9	1298.02	1524.65
ENSMUSG00000041607	Mbp	L18	1448.19	1424.24	1933.15	1769.82
ENSMUSG00000050164	Mchr1	L18	206.18	209.46	177.392	187.154
ENSMUSG00000018076	Med13l	L18	2330.92	2338.06	2158.93	2434.94
ENSMUSG00000001419	Mef2d	L18	2821.85	2756.43	2634.01	2682.17
ENSMUSG00000034739	Mfrp	L18	208.792	216.733	212.623	203.791
ENSMUSG00000037336	Mfsd2b	L18	336.551	319.651	302.61	318.978
ENSMUSG00000036620	Mgat4b	L18	1524.54	1447.38	1378.85	1363.57
ENSMUSG00000025220	Mgea5	L18	3234.41	3258.39	3251.48	3216.75
ENSMUSG00000033039	Micall1	L18	1957.43	1952.01	1781.48	2058.81
ENSMUSG00000035621	Midn	L18	2660.07	2599.05	2684.36	2857.95
ENSMUSG00000038342	Mlxip	L18	2441.68	2359.78	2771.78	3222.13
ENSMUSG00000000282	Mnt	L18	1137.86	1159.5	1118.57	1158.25
ENSMUSG00000064120	Mocs1	L18	920.553	931.868	1009.47	1124.01
ENSMUSG00000032584	Mst1r	L18	463.665	460.558	475.343	514.106
ENSMUSG00000039458	Mtmr12	L18	1259.49	1295.81	1279.58	1266.45
ENSMUSG00000022824	Muc13	L18	185.479	189.483	192.769	208.022
ENSMUSG00000025515	Muc2	L18	223.789	220.306	204.237	199.159
ENSMUSG00000022443	Myh9	L18	24092.1	24129	28973.5	29184.8
ENSMUSG00000042678	Myo15	L18	235.69	223.41	241.327	241.176
ENSMUSG00000041794	Myrip	L18	762.755	801.229	528.874	705.329
ENSMUSG00000020716	Nf1	L18	1834.03	1840.6	1667.08	1700.69
ENSMUSG00000079481	Nhsl2	L18	1290.19	1362.41	1278.12	1407.01
ENSMUSG00000078817	Nlrp12	L18	253.38	253.821	261.172	407.024
ENSMUSG00000028430	Nol6	L18	1001.29	977.791	1036.94	1031.39
ENSMUSG00000027878	Notch2	L18	4315.29	4281.59	4995.76	5837.86
ENSMUSG00000020447	Npc1l1	L18	193.813	188.985	180.96	173.567
ENSMUSG00000039703	Nploc4	L18	1626.13	1597.45	1983.79	2051.58
ENSMUSG00000025041	Nt5c2	L18	946.546	947.907	913.786	945.454
ENSMUSG00000032420	Nt5e	L18	1711.99	1814.96	1701.28	1594.03
ENSMUSG00000061039	Olfr920	L18	241.182	241.314	244.84	250.627
ENSMUSG00000027584	Oprl1	L18	179.191	178.888	169.283	168.361
ENSMUSG00000028359	Orm3	L18	193.847	192.338	193.406	245.107
ENSMUSG00000038534	Osbpl7	L18	737.249	742.183	789.673	761.361
ENSMUSG00000074063	Osgin1	L18	648.207	680.873	622.608	741.147
ENSMUSG00000054582	Pabpc1l	L18	200.138	194.449	206.816	209.941
ENSMUSG00000027508	Pag1	L18	1794.94	1707.76	1804.99	2061.72
ENSMUSG00000074923	Pak6	L18	337.219	347.397	343.008	359.448
ENSMUSG00000029647	Pan3	L18	1775.73	1740.99	1733.04	1739.38
ENSMUSG00000046139	Patl1	L18	994.775	963.648	1201.47	1217.48
ENSMUSG00000035873	Pawr	L18	591.585	577.735	518.811	551.896
ENSMUSG00000049100	Pcdh10	L18	182.49	182.986	180.273	183.481
ENSMUSG00000050505	Pcdh20	L18	209.204	216.199	180.287	184.831
ENSMUSG00000039849	Pcif1	L18	1864.33	1808.12	1688.82	1685.14
ENSMUSG00000019577	Pdk4	L18	942.871	680.35	465.06	675.281
ENSMUSG00000032105	Pdzd3	L18	189.285	196.022	185.301	203.065
ENSMUSG00000028073	Pear1	L18	1326.47	1345.54	998.165	1138.57
ENSMUSG00000025648	Pfkfb4	L18	1064.27	933.912	1029.31	1213.75
ENSMUSG00000028961	Pgd	L18	2314.46	2190.43	3146.5	3505.63
ENSMUSG00000079484	Phyhd1	L18	501.374	499.417	481.32	599.408
ENSMUSG00000030660	Pik3c2a	L18	1324.37	1307.77	1549.16	1630.17
ENSMUSG00000028126	Pip5k1a	L18	1017.69	1002.95	1140.42	1133.99
ENSMUSG00000037552	Plekhg2	L18	1571.4	1554.91	1543.35	1649.13
ENSMUSG00000026640	Plxna2	L18	1825.87	1802.66	1706.35	2304.12
ENSMUSG00000027952	Pmvk	L18	610.228	580.201	595.582	599.583
ENSMUSG00000025509	Pnpla2	L18	2414.3	2277.75	2372.21	2770.38
ENSMUSG00000040596	Pogk	L18	922.984	920.677	1020.83	1020.71
ENSMUSG00000041815	Poldip3	L18	1962.34	1892.81	2282.29	2241.98
ENSMUSG00000045102	Poln	L18	213.648	206.129	200.171	197.129
ENSMUSG00000053293	Pom121	L18	1298.47	1279.53	1581.74	1561.36
ENSMUSG00000002250	Ppard	L18	898.14	919.827	1035.57	1149.78
ENSMUSG00000062168	Ppef1	L18	168.178	171.416	173.893	168.361
ENSMUSG00000039220	Ppp1r10	L18	1504.21	1424.35	1547.66	1676.58
ENSMUSG00000040435	Ppp1r15a	L18	1391.23	1383.61	1061.94	1406.78
ENSMUSG00000034683	Ppp1r1c	L18	168.249	168.261	165.665	165.665
ENSMUSG00000047714	Ppp1r2	L18	3098	2996.85	2244.59	2378.82
ENSMUSG00000007564	Ppp2r1a	L18	3443.44	3352.65	3487.95	3432.91
ENSMUSG00000041769	Ppp2r2d	L18	807.817	776.916	910.089	900.794
ENSMUSG00000061950	Ppp4r1	L18	1470.3	1422.97	1597.51	1661.52
ENSMUSG00000075028	Prdm11	L18	990.973	990.195	784.713	859.592
ENSMUSG00000035529	Prdm4	L18	860.691	839.567	1009.14	949.271
ENSMUSG00000045302	Preb	L18	1643.2	1585.22	1703.2	1934.09
ENSMUSG00000029513	Prkab1	L18	1380.56	1370.65	1279.74	1448.17
ENSMUSG00000078816	Prkcg	L18	358.17	374.965	319.214	322.04
ENSMUSG00000021108	Prkch	L18	2187.66	2245.11	2150.48	2235.65
ENSMUSG00000047040	Prr15l	L18	1271.48	1204.53	1228.07	1333.94
ENSMUSG00000028134	Ptbp2	L18	686.807	706.818	599.486	570.914
ENSMUSG00000026064	Ptp4a1	L18	2022.99	1790	2204.13	2348.86
ENSMUSG00000043733	Ptpn11	L18	3432.76	3374.84	3313.3	3448.8
ENSMUSG00000036057	Ptpn23	L18	1549.84	1516.87	1659.82	1902.06
ENSMUSG00000029528	Pxn	L18	4303.44	4284.74	4380.41	4720.21
[truncated: 7,915 more rows]

## Sheet: Mouse lung individual
Supplementary Data 5. Mouse lung RNA-seq data - individual samples
Gene ID	Gene name	LungModule#	Uninf. Ctrl Ab #L1	Uninf. Ctrl Ab #L2	Uninf. Ctrl Ab #L3	Uninf. Ctrl Ab #L4	Uninf. Ctrl Ab #L5	Uninf. aGM-CSF #L1	Uninf. aGM-CSF #L2	Uninf. aGM-CSF #L3	Uninf. aGM-CSF #L4	Uninf. aGM-CSF #L5	Infected Ctrl Ab #L1	Infected Ctrl Ab #L2	Infected Ctrl Ab #L4	Infected Ctrl Ab #L5	Infected aGM-CSF #L1	Infected aGM-CSF #L2	Infected aGM-CSF #L3	Infected aGM-CSF #L4	Infected aGM-CSF #L5
ENSMUSG00000020152	Actr2	L1	3988.31	3859.35	3883.11	4115.51	3565.73	3723.71	3790.51	3773.74	3661.26	3631.33	6924.49	7358.79	7332.17	6672.57	7009.2	6994.05	7277.1	7180.52	6324.61
ENSMUSG00000034730	Adgrb1	L1	179.888	183.525	178.618	204.949	189.412	197.317	181.651	199.102	179.193	197.078	213.216	196.885	221.579	185.713	215.192	222.34	239.861	210.936	204.994
ENSMUSG00000031367	Ap1s2	L1	618.722	599.243	719.614	658.622	601.261	657.163	655.218	696.213	633.165	616.249	764.138	754.111	773.83	754.859	1001.32	829.896	892.721	783.166	739.398
ENSMUSG00000019979	Apaf1	L1	945.562	907.662	941.824	907.663	937.167	905.209	913.975	987.676	873.863	871.631	1645.53	1663.89	1621.31	1588.75	1795.82	1655.4	1975.64	1767.81	1716.65
ENSMUSG00000039285	Azi2	L1	1377.5	1368.87	1398.42	1399.36	1383.26	1393.09	1397.05	1480.78	1354.78	1303.65	1931.14	1851.21	1903.37	1833.45	2013.01	2028.28	2029.95	1862.52	2026.31
ENSMUSG00000042742	Bmt2	L1	548.987	561.395	596.19	599.276	544.939	588.301	546.277	613.198	572.395	532.099	628.039	646.569	638.44	612.209	654.137	659.553	635.876	643.879	602.706
ENSMUSG00000015733	Capza2	L1	2088.27	2210.75	2133.11	2210.58	2010.68	2037.03	2093.64	2066.29	2000.62	1957.57	3624.97	3655.62	3842.79	3333.46	3823.59	3895.5	3916.14	3544.98	3431.01
ENSMUSG00000033538	Casp4	L1	468.415	493.882	533.485	518.519	468.212	421.598	462.631	457.595	477.024	479.36	1094.17	1320.48	1450	1155.94	1847.02	1715.7	1954.84	1558.45	1611.05
ENSMUSG00000022035	Ccdc25	L1	664.513	666.429	642.729	695.112	609.842	651.738	702.344	625.294	640.833	636.706	1063.76	1055.35	1225.18	1112.82	1117.12	1142.32	1087.57	1148.4	1055.57
ENSMUSG00000022234	Cct5	L1	2403.75	2537.36	2516.41	2661.96	2401.91	2349.55	2566.63	2339.24	2440.19	2454.09	2872.18	2971.94	3308.12	3120.81	2913.59	3316.4	3130.61	3041.7	3488.27
ENSMUSG00000027035	Cers6	L1	1362.67	1180.57	1390.8	1389.18	1292.55	1384.85	1262	1244.22	1193.76	1109.71	2830.69	3129.59	2813.7	2532.28	3985.54	3556.77	4812.53	3460.58	3840.4
ENSMUSG00000056608	Chd9	L1	2387.93	2331.32	2299.35	2430.9	2367.01	2406.69	2266.27	2358.99	2296.51	2417.87	2411.18	2554.58	2530.42	2563.79	4589.55	2677.81	4041.44	2699.42	3536.89
ENSMUSG00000056025	Clca3a1	L1	304.038	297.213	290.341	287.862	260.85	298.188	278.51	295.563	317.36	309.847	477.457	489.364	532.924	477.257	1433.41	608.899	950.829	504.742	960.289
ENSMUSG00000026832	Cytip	L1	1219.73	1240.79	1358.4	1387.48	1224.89	1125.4	1121.41	1163.14	1036.05	1025.56	2164.92	2154.05	2215.82	1945.76	2167.35	2256.95	2223.92	2089.75	1942.72
ENSMUSG00000022864	D16Ertd472e	L1	474.829	464.267	478.764	482.812	469.346	457.12	446.407	520.012	444.174	454.151	666.624	653.187	657.311	584.08	633.05	605.777	611.181	638.095	598.039
ENSMUSG00000030641	Ddias	L1	205.928	208.201	227.712	219.923	221.087	214.628	221.485	221.417	189.778	236.132	306.465	324.807	317.09	299.081	310.217	296.578	299.308	315.627	274.446
ENSMUSG00000034480	Diaph2	L1	939.76	905.864	953.45	845.19	937.167	908.36	813.182	954.903	857.963	783.996	1155.96	1113.64	1038.61	884.632	1104.4	1103.92	1129.83	1068.9	1033.46
ENSMUSG00000030104	Edem1	L1	1845.88	1667.05	1796.32	1758.1	1725.59	1627.45	1592.19	1609.55	1490.41	1488.51	3606.91	3757.31	3667.85	3484.23	3872.39	3598.28	4174.77	3778.64	3747.52
ENSMUSG00000030619	Eed	L1	745.469	756.495	801.468	835.614	758.592	726.118	778.623	816.186	719.019	727.186	944.925	1009.62	1110.88	988.527	1011.97	969.494	1013.43	1005.75	924.695
ENSMUSG00000016087	Fli1	L1	983.801	924.731	874.782	853.017	866.297	905.209	941.585	902.703	909.827	803.888	1176.52	1188.21	1234.16	1089.57	1286.15	1243.48	1168.5	1085.48	1112.96
ENSMUSG00000000838	Fmr1	L1	1045.04	933.707	1025.93	915.45	918.716	974.381	962.621	1027.11	952.014	890.317	1161.37	1123.77	1078.39	1092.89	1101.22	1138.39	1006.36	1112	1108.55
ENSMUSG00000033487	Fndc3a	L1	2080.35	1965.88	2211.52	2015.27	1979.7	1947.04	1913.74	2159.51	1905.99	1964.63	2650.81	2363.1	2494.1	2301.79	2659.84	2710.68	2883.13	2542.26	2720.72
ENSMUSG00000001773	Folh1	L1	179.888	194.755	207.552	194.165	189.412	197.317	196.794	192.51	203.838	189.526	223.234	214.552	223.557	218.99	270.154	210.714	244.18	208.054	241.313
ENSMUSG00000026893	Gca	L1	468.415	435.103	455.122	444.438	425.63	405.875	434.115	468.329	473.537	413.097	557.853	562.228	572.653	543.809	606.265	597.44	565.056	577.44	545.073
ENSMUSG00000002797	Ggct	L1	355.297	356.996	368.656	365.931	351.495	350.515	378.377	369.326	376.995	327.687	606.325	658.475	659.194	556.898	648.597	668.796	720.105	672.694	657.141
ENSMUSG00000025877	Hk3	L1	350.971	335.578	353.184	336.872	330.709	329.198	344.519	304.982	297.194	286.66	2405.85	3077.46	2856.18	2327.89	3353.16	2928.13	4274.76	3471.4	2800.77
ENSMUSG00000025630	Hprt	L1	894.421	935.501	949.576	976.733	915.638	893.646	942.311	944.285	938.317	905.867	1279.14	1340.6	1460.72	1230.97	1325.11	1263.08	1326.21	1263.94	1226.27
ENSMUSG00000023206	Il15ra	L1	497.731	499.748	504.197	488.493	503.033	506.655	508.027	530.405	539.892	481.633	980.988	1087.05	1004.19	947.281	1278.77	973.461	1462.4	1149.51	1001.34
ENSMUSG00000044701	Il27	L1	199.126	194.755	184.27	187.35	189.412	185.051	191.626	195.946	197.415	189.526	298.895	336.377	372.243	323.257	346.401	356.418	415.626	331.721	356.818
ENSMUSG00000014543	Klra17	L1	209.031	178.106	192.562	213.898	178.993	185.051	199.141	195.946	193.802	189.526	234.386	252.221	248.005	237.333	290.857	274.796	362.3	289.392	304.922
ENSMUSG00000000600	Krit1	L1	1137.13	1079.32	1063.5	1073.81	1022.98	1068.25	1009.67	1124.9	1106.15	994.691	1305.01	1244.96	1274.55	1171.41	1251.36	1216.01	1170.84	1179.26	1205.4
ENSMUSG00000057554	Lgals8	L1	1481.23	1468.42	1526.88	1502.78	1498.91	1510.38	1511.08	1508.26	1565.85	1424.6	1989.88	1902.35	2093.4	1819.26	2107.93	2177.53	2151.2	2086.49	2097.91
ENSMUSG00000007458	M6pr	L1	3263.68	3401.29	3355.07	3662.06	3120.05	3105.86	3312.55	3201.55	3227.25	3072.19	5860.13	6125.32	6328.02	5868.01	5866.48	5885.74	6558.32	6227.77	5340.73
ENSMUSG00000030188	Magohb	L1	307.223	350.316	305.307	330.208	307.606	296.715	329.678	298.281	318.761	319.545	396.852	404.59	444.145	393.62	389.334	414.381	453.237	391.931	434.111
ENSMUSG00000039456	Morc3	L1	979.171	906.763	971.841	991.371	962.754	948.218	961.896	1040.56	979.371	943.113	1406.21	1427.24	1476.8	1298.13	1542.54	1556.1	1553.01	1463.38	1393.88
ENSMUSG00000024730	Ms4a8a	L1	399.899	418.733	442.071	467.573	395.995	309.746	377.506	352.726	332.541	347.478	556.689	530.879	565.909	521.044	816.899	498.785	811.615	474.258	677.818
ENSMUSG00000033186	Mzt1	L1	653.709	683.998	656.793	686.235	613.055	629.974	684.439	681.313	683.324	625.951	704.916	653.187	692.97	656.342	646.379	675.973	634.644	663.492	600.373
ENSMUSG00000042719	Naa25	L1	823.166	813.797	795.579	796.346	799.13	795.416	752.055	860.015	787.707	833.125	1125.62	1140.21	1120.8	1061.86	1229.2	1280.72	1367	1175.95	1319.47
ENSMUSG00000026107	Nabp1	L1	659.714	657.158	775.92	858.233	705.244	571.716	634.13	597.01	585.742	532.099	1568.36	1577.59	1601.71	1405.8	1531.01	1620.37	1633.05	1604.29	1298.66
ENSMUSG00000020572	Nampt	L1	1288.41	1429.68	1381.27	1453.64	1310.71	1319.9	1362.08	1331.78	1384.84	1316.88	5006.72	5597.65	5768.51	4660.28	7512.05	6779.15	7998.09	6588.58	6299.8
ENSMUSG00000020189	Osbpl8	L1	1396.9	1413.82	1468.87	1349.27	1431.56	1493.94	1334.94	1457.08	1358.93	1332.14	1896.95	1882.4	1876.71	1701.35	1927.44	1881.8	1951.37	1839.66	1792.79
ENSMUSG00000038280	Ostm1	L1	924.663	954.329	927.278	934.467	949.454	901.005	916.156	877.496	959.384	903.795	1218.69	1394.61	1334.6	1228.77	1357.74	1214.05	1403.09	1218.88	1192.21
ENSMUSG00000021725	Parp8	L1	588.315	586.99	654.787	638.931	596.962	625.608	635.639	592.952	539.892	582.637	941.642	1050.27	979.7	1001.88	1234.48	1118.7	1253.87	1112	1082.08
ENSMUSG00000021196	Pfkp	L1	1809.6	1657.39	1858.83	1738.68	1786.67	1656.18	1658.3	1749.42	1600.96	1654.59	3248.69	3911.07	3726.17	3428.91	3434.18	3322.19	4110.41	3719.15	3273.25
ENSMUSG00000032253	Phip	L1	1849.28	1806.49	1820.95	1740.37	1659.46	1738.2	1693.11	1963.58	1788.62	1766.8	1833.88	2084.31	2016.17	1916.33	1856.42	1890.53	1813.75	1839.66	1791.7
ENSMUSG00000027804	Ppid	L1	1009.24	1022.29	999.871	999.116	926.919	1038.05	1068.86	966.477	983.576	970.986	1178.68	1015.98	1268.27	1124.99	1181.67	1204.23	1109.88	1132.97	1287.7
ENSMUSG00000071072	Ptges3	L1	1630.25	1693.37	1689.22	1791.02	1530.05	1573.05	1725.77	1703.14	1721.64	1506.76	1979.21	2039.47	2320.43	2004.61	2113.14	2235.64	2096.94	2134.28	2558.39
ENSMUSG00000033885	Pxk	L1	1321.56	1342.4	1424.14	1387.48	1312.72	1471.31	1474.76	1334.63	1345.45	1279.21	1608.02	1610.12	1619.53	1594.22	1950.4	1872.09	1853.08	1621.75	1909.06
ENSMUSG00000050029	Rap2c	L1	741.919	751.016	803.43	779.714	751.294	706.807	754.273	762.337	769.523	700.727	1177.6	1241.18	1164.94	1124.99	1366.15	1294.43	1547.2	1280.42	1249.32
ENSMUSG00000041135	Ripk2	L1	493.934	518.216	509.456	553.672	488.51	507.791	514.315	520.012	482.821	516.525	746.312	759.311	799.668	727.523	896.567	862.946	980.388	811.373	918.011
ENSMUSG00000028098	Rnf115	L1	787.938	796.556	835.746	893.808	835.352	877.862	802.167	779.998	781.294	789.235	1282.37	1390.84	1337.29	1251.9	1321.96	1329.66	1361.17	1317.73	1262.48
ENSMUSG00000024317	Rnf138	L1	524.124	501.7	513.653	479.964	510.811	534.902	498.56	527.291	503.543	520.985	532.146	545.918	590.887	533.052	530.356	478.106	483.41	507.16	480.043
ENSMUSG00000039968	Rsbn1l	L1	1262.1	1242.56	1287.78	1259.98	1259.24	1190.71	1269.16	1309.91	1221.86	1200.7	1441.68	1469.88	1356.99	1442	1408.2	1429.34	1304.06	1368.15	1303.04
ENSMUSG00000026581	Sell	L1	995.371	1176.14	1111.58	1108.93	1187.46	1207.28	1221.9	1175.55	1016.13	1037.9	1816.78	1656.39	1818.92	1448.57	3805.94	3243.02	3585	2489.13	2964.08
ENSMUSG00000066363	Serpina3f	L1	373.725	453.274	438.789	362.767	319.991	292.259	295.398	314.163	307.413	285.153	4631.94	5138.04	5208.9	4603.94	6500.09	5312.18	6711.04	5307.22	5938.42
ENSMUSG00000027219	Slc28a2	L1	408.01	434.086	399.818	413.954	413.875	428.781	444.775	453.281	425.055	399.888	1122.37	1146.53	1312.2	1072.95	1610.65	1415.67	1882	1375.82	1448.52
ENSMUSG00000066152	Slc31a2	L1	826.681	881.565	872.833	848.669	792.906	825.09	830.778	810.328	826.091	805.98	1350.26	1497.45	1550.88	1356.39	1693.34	1400.04	1717.65	1460.1	1399.35
ENSMUSG00000026065	Slc9a4	L1	316.623	295.95	298.587	302.522	284.472	238.688	258.025	263.788	230.801	249.266	292.714	307.746	285.45	312.861	263.407	289.5	278.788	267.656	267.561
ENSMUSG00000024943	Smc5	L1	857.098	871.652	876.73	858.233	819.845	934.595	854.193	892.045	852.657	828.954	1106.11	1032.5	1051.27	989.64	1086.37	1025.95	1049.95	1022.39	976.945
ENSMUSG00000004359	Spic	L1	191.053	210.525	202.119	202.478	206.117	214.628	205.545	204.826	200.736	200.361	268.26	262.783	266.12	255.144	302.898	302.131	273.409	264.127	251.163
ENSMUSG00000027882	Stxbp3	L1	1069.25	1092.67	1101.01	1118.34	998.508	1149.26	1027.01	1122.98	1068.51	1036.87	1342.72	1360.7	1385.62	1370.67	1573.98	1460.57	1607.54	1371.44	1422.3
ENSMUSG00000017548	Suz12	L1	1091.13	1138.87	1172.03	1123.47	1037.25	1116.06	1104.86	1199.41	1051.77	1051.25	1562.99	1462.35	1564.26	1460.63	1441.82	1571.69	1419.38	1484.15	1283.32
ENSMUSG00000037475	Thoc2	L1	1708.62	1850.3	1705.34	1704.06	1598.3	1628.48	1688.13	1717.31	1718.55	1630.31	1860.61	1820.02	1956.67	1880.35	1816.72	1772.06	1733.87	1783.05	1724.27
ENSMUSG00000033088	Triobp	L1	1139.43	1114	1157.65	1071.24	1151.01	1117.1	1101.27	1100.01	1109.29	1051.25	1367.48	1537.53	1632.9	1512.13	1572.93	1579.48	1684.06	1596.65	1632.83
ENSMUSG00000034610	Tut4	L1	1072.71	1094.45	1120.23	1011.16	1013.81	1057.84	1005.33	1170.78	1048.62	1034.81	1437.39	1202.09	1273.65	1258.51	1304.06	1282.67	1287.73	1321.02	1286.61
ENSMUSG00000035186	Ubd	L1	225.211	208.201	188.726	194.165	189.412	179.153	176.817	184.235	193.802	184.909	1594.09	2345.69	2320.43	2377.92	2781.54	1880.83	2975.23	2310.15	2260.55
ENSMUSG00000045210	Vcpip1	L1	1227.75	1188.55	1261.03	1196.07	1161.14	1191.75	1135.79	1233.74	1144.78	1143.48	1828.54	1721.38	1656.95	1712.27	1736.23	1809.95	1790.6	1793.94	1653.52
ENSMUSG00000034560	Washc4	L1	1146.32	1070.42	1088.52	1112.35	1019.93	1113.98	1050.11	1147.85	1045.48	1000.87	1515.79	1436.02	1469.65	1271.72	1621.12	1602.85	1612.18	1393.35	1637.19
ENSMUSG00000073643	Wdfy1	L1	792.643	795.648	775.92	744.588	729.355	803.904	778.623	788.814	767.381	698.605	783.032	931.85	830.943	828.423	841.723	781.625	847.473	778.644	808.317
ENSMUSG00000018965	Ywhah	L1	2555.12	2586.23	2726.7	2718.23	2591.3	2445.46	2504.47	2365.58	2389.91	2510.42	3620.72	3764.75	4119.29	3761.82	3366.67	3669.69	3768.98	3652.08	3608.18
ENSMUSG00000028403	Zdhhc21	L1	859.435	900.468	932.128	905.932	876.593	838.836	909.61	887.197	856.902	859.158	1301.78	1359.45	1394.57	1302.53	1228.14	1196.38	1239.85	1140.69	1171.32
ENSMUSG00000068134	Zfp120	L1	501.522	552.815	495.757	496.982	473.874	527.027	461.017	530.405	538.765	498.592	604.032	574.402	588.015	574.652	564.581	598.483	527.136	589.183	516.407
ENSMUSG00000039967	Zfp292	L1	1478.96	1389.15	1444.13	1286.36	1403.39	1380.73	1282.75	1572.65	1352.71	1376.87	1587.66	1641.39	1582.98	1456.25	1646.25	1652.48	1754.71	1587.92	1510.75
ENSMUSG00000057409	Zfp53	L1	363.863	383.088	372.178	364.878	372.834	379.933	339.002	402.61	368.084	357.759	467.785	409.041	447.215	398.865	488.632	469.327	419.711	430.607	449.165
ENSMUSG00000044501	Zfp758	L1	348.07	345.822	363.933	343.453	348.938	347.895	325.9	372.832	336.6	334.367	391.701	355.651	360.045	346.196	386.8	349.003	343.156	354.257	344.326
ENSMUSG00000039841	Zfp800	L1	551.46	510.46	541.787	528.746	490.752	520.256	524.495	537.653	511.544	489.566	851.603	781.371	773.83	667.886	774.652	780.616	835.534	821.506	799.311
ENSMUSG00000071267	Zfp942	L1	375.124	400.026	381.493	373.26	386.32	384.934	324.95	400.354	394.528	381.573	453.167	391.114	425.575	401.477	430.231	413.234	399.125	428.071	390.379
ENSMUSG00000067916	Zfp991	L1	277.364	288.263	310.594	329.088	291.884	287.736	260.404	303.652	255.625	297.004	473.837	456.914	538.774	417.008	528.059	452.738	474.285	495.04	386.426
ENSMUSG00000030587	2200002D01Rik	L10	366.694	398.976	354.387	400.923	392.379	351.821	367.863	343.043	405.622	376.622	346.507	388.092	375.535	384.367	379.151	375.799	392.168	376.012	387.745
ENSMUSG00000031278	Acsl4	L10	2639.81	2298.12	2866.2	2981.83	2467.71	2207.65	2262.73	2670.13	2206.15	2144.05	3682.36	3464.61	3612.17	3578.57	3605.55	3678.38	3368.77	3403.23	3631.95
ENSMUSG00000025473	Adam8	L10	841.901	954.329	1025.93	935.33	996.467	773.095	911.792	803.488	855.841	778.753	1513.64	1778.82	1850.04	1635.78	2185.07	1715.7	3247.97	1793.94	1760.17
ENSMUSG00000036545	Adamts2	L10	1648.43	1368.87	1713.87	1581.5	1678.51	1627.45	1625.61	1297.54	1553.45	1620.19	1402.98	1168.01	1227.87	1245.3	1348.27	1203.25	1106.36	1207.88	1164.72
ENSMUSG00000044017	Adgrd1	L10	583.426	659.014	678.812	626.356	604.481	687.435	600.777	646.38	640.833	719.789	698.177	672.988	759.954	679.403	714.685	749.29	890.344	664.643	848.739
ENSMUSG00000000562	Adora3	L10	241.127	245.699	231.628	246.982	243.369	217.099	209.427	217.054	185.109	206.32	312.411	328.141	330.236	292.776	394.381	352.721	427.839	344.508	363.653
ENSMUSG00000015134	Aldh1a3	L10	236.796	251.944	265.549	243.908	255.793	257.06	250.695	252.651	260.832	234.144	234.386	250.03	223.557	221.483	252.831	245.577	373.814	256.875	264.036
ENSMUSG00000030695	Aldoa	L10	6251.2	6898.8	6941.62	6962.01	6940.58	6355.78	6828.25	6174.31	6555.72	6667.95	8678.24	10014.6	10704.7	9790.29	10219.7	9403.8	12589.5	10437.6	9930.79
ENSMUSG00000032204	Aqp9	L10	236.796	276.33	259.302	264.304	264.149	244.44	249.441	245.946	242.809	232.121	300.422	293.524	331.413	284.71	304.373	350.245	304.236	331.721	309.482
ENSMUSG00000018770	Atp5g3	L10	1525.63	1750.39	1704.39	1794.39	1800.69	1650.02	1749.2	1586.84	1642.24	1717.28	1849.92	1898.61	2075.65	2047.1	1897.16	1786.64	1939.81	1861.43	1812.36
ENSMUSG00000049946	BC030500	L10	199.126	203.256	188.726	199.879	206.117	203.719	201.37	204.826	212.219	203.427	190.268	214.552	187.965	185.713	212.602	208.14	206.381	194.658	210.898
ENSMUSG00000044165	Bcl2l15	L10	191.053	183.525	188.726	190.944	184.818	179.153	181.651	165.665	179.193	165.665	201.469	187.191	191.667	190.535	207.1	210.714	212.514	185.688	201.791
ENSMUSG00000030103	Bhlhe40	L10	1041.58	1145.98	986.345	1156.8	1137.83	934.595	1122.85	888.167	1028.71	987.48	2413.31	2876.33	2872.99	2572.48	2469.41	2615.93	2977.53	2512.98	2416.55
ENSMUSG00000031963	Bmper	L10	634.441	550.905	636.689	670.219	641.858	696.053	594.681	607.136	573.509	542.059	623.477	524.014	529.016	463.668	631.938	652.352	679.987	616.044	651.382
ENSMUSG00000020547	Bzw2	L10	589.536	559.491	585.997	654.154	596.962	548.345	563.267	545.913	570.165	551.982	528.62	499.124	602.354	574.652	616.33	574.41	561.287	558.561	531.976
ENSMUSG00000091956	C2cd4b	L10	285.962	299.725	281.862	282.813	288.942	280.036	277.419	272.864	275.696	291.136	278.321	312.939	313.435	334.854	358.374	342.754	387.967	371.983	375.793
ENSMUSG00000034795	Ccdc122	L10	264.795	270.842	257.708	287.862	304.8	262.199	268.509	249.334	280.446	259.696	295.819	297.135	318.301	308.324	323.06	306.239	320.212	325.934	284.421
ENSMUSG00000031780	Ccl17	L10	300.825	343.562	351.979	419.915	307.606	197.317	234.885	184.235	179.193	203.427	254.057	278.621	304.774	287.963	194.024	178.787	195.631	190.504	194.634
ENSMUSG00000018927	Ccl6	L10	1771.03	1709.16	2375.81	2714.03	1804.69	942.979	1271.31	1087.56	940.425	907.939	2779.6	2438.96	2591.52	2281.12	1954.58	2055.43	1875.06	1338.56	1532.56
ENSMUSG00000019122	Ccl9	L10	473.549	478.149	561.403	610.131	477.263	409.524	504.088	439.169	361.652	422.603	770.811	917.785	957.898	827.296	909.435	809.814	1002.82	769.593	812.816
ENSMUSG00000008845	Cd163	L10	435.935	458.28	447.523	399.913	436.111	451.264	469.877	469.398	483.978	491.826	490.67	472.511	470.539	545.002	1182.73	573.359	855.821	518.01	685.837
ENSMUSG00000052212	Cd177	L10	388.975	339.014	529.323	381.551	406.761	354.425	364.325	383.258	347.277	343.577	1159.2	1581.35	1916.7	1035.23	6327.96	2779.31	6827.01	3130.48	4460.12
ENSMUSG00000005087	Cd44	L10	3043.78	2881.04	3432.27	3490.18	2907.03	2529.1	2654.92	2551.73	2450.45	2302.14	7071.98	7095.02	7261.59	6350.98	7926.74	7657.01	9824.48	7437.58	7025.69
ENSMUSG00000025351	Cd63	L10	1982.98	2138.2	2059.39	2415.77	1972.7	1867.24	1963.34	1833.43	1980.06	2005.98	2260.9	2538.42	2814.59	2595.3	2964.53	2661.37	3091.48	2587.79	2898.12
ENSMUSG00000052435	Cebpe	L10	186.125	187.791	188.726	197.122	178.993	179.153	196.794	188.681	189.778	179.055	194.38	192.392	191.667	179.606	194.024	215.58	235.395	194.658	213.655
ENSMUSG00000064246	Chil1	L10	10878.4	10234.5	14828.8	16384.1	11613.3	8553.33	9401.03	10269.7	9435.88	8883.03	23893.6	27279.3	29060.4	24465.1	38810	33929.6	38219.1	31213.3	41268.4
ENSMUSG00000056643	Chst13	L10	165.665	183.525	192.562	177.864	184.818	179.153	185.447	188.681	165.665	184.909	179.46	180.616	165.665	179.606	185.26	165.665	191.33	179.589	165.665
ENSMUSG00000004317	Clcn5	L10	619.933	577.535	595.172	638.034	596.962	567.278	535.409	593.967	585.742	575.002	852.705	858.798	766.433	735.507	892.275	829.896	960.294	797.844	812.816
ENSMUSG00000047230	Cldn2	L10	209.031	219.108	233.535	230.85	227.635	221.821	232.051	212.429	236.951	238.089	275.015	252.221	274.594	257.005	406.882	328.748	403.276	330.28	375.793
ENSMUSG00000000318	Clec10a	L10	333.34	320.409	322.241	329.088	309.001	296.715	342.686	318.034	310.28	302.769	307.96	307.746	357.803	392.304	459.115	357.645	379.505	365.219	362.292
ENSMUSG00000028111	Ctsk	L10	566.256	538.456	588.038	697.772	568.892	495.253	536.965	542.819	519.516	546.474	1077.88	1375.77	1170.33	1014.12	1081.06	1162.97	1002.82	1055.62	819.562
ENSMUSG00000060188	Cxcl17	L10	682.468	681.228	657.796	706.632	674.703	592.71	693.399	619.251	686.578	657.068	956.955	1055.35	1243.14	1136.05	1592.84	1098.01	1529.79	1178.16	1397.16
ENSMUSG00000047517	Dmbt1	L10	202.642	203.256	210.086	197.122	208.855	165.665	176.817	188.681	193.802	200.361	273.344	342.874	420.367	245.515	1122.41	689.278	983.932	656.579	660.593
ENSMUSG00000000730	Dnmt3l	L10	202.642	194.755	188.726	202.478	189.412	185.051	194.301	195.946	203.838	197.078	215.843	211.418	223.557	221.483	201.018	215.58	212.514	223.828	208.019
ENSMUSG00000062148	Ear6	L10	165.665	165.665	188.726	183.172	165.665	165.665	176.817	165.665	179.193	165.665	190.268	211.418	200.879	198.431	179.296	196.42	203.056	179.589	185.672
ENSMUSG00000033730	Egr3	L10	285.962	329.8	299.942	366.982	325.381	258.789	255.616	288.664	336.6	346.181	346.507	361.943	353.298	398.865	327.259	362.532	357.933	338.862	298.751
ENSMUSG00000015766	Eps8	L10	1117.59	1089.11	1159.57	1190.95	1065.74	1003.63	1069.58	1138.29	1050.72	1048.17	1108.27	1085.78	1083.8	1101.75	1174.27	1068.43	1143.9	987.989	1233.95
ENSMUSG00000028128	F3	L10	892.092	969.554	925.337	1090.09	957.64	926.205	1016.18	933.659	988.83	964.796	1016.97	982.886	1090.12	972.933	1141.47	1015.07	1398.43	1040.12	1211.99
ENSMUSG00000026579	F5	L10	393.086	398.976	456.204	384.638	426.799	346.58	408.315	424.904	387.058	386.494	451.942	377.431	418.277	327.639	475.707	504.19	583.831	458.195	468.995
ENSMUSG00000035095	Fam167a	L10	798.521	913.054	883.546	858.233	826.051	834.608	899.42	808.374	834.6	897.576	765.25	800.788	849.293	902.562	825.54	782.633	785.233	810.246	831.917
ENSMUSG00000000182	Fgf23	L10	186.125	178.106	188.726	165.665	178.993	165.665	165.665	178.593	165.665	184.909	185.5	165.665	215.352	179.606	224.774	236.446	225.909	228.487	210.898
ENSMUSG00000001555	Fkbp10	L10	773.807	829.197	777.888	823.415	832.253	828.264	782.306	745.62	777.015	760.903	708.282	669.034	726.547	604.027	772.48	729.009	848.666	733.281	792.55
ENSMUSG00000003355	Fkbp11	L10	259.173	263.786	264.005	273.74	265.778	268.851	251.938	274.342	269.214	261.377	254.057	268.855	249.589	255.144	268.487	265.534	275.215	241.381	272.744
ENSMUSG00000044042	Fmn1	L10	429.346	439.162	422.25	448.319	431.464	429.974	422.535	426.007	433.455	408.314	503.792	559.516	491.552	524.653	544.098	503.11	568.82	569.195	494.669
ENSMUSG00000025466	Fuom	L10	352.416	319.221	326.055	307.27	322.694	302.566	325.9	303.652	311.706	330.37	345.13	386.578	392.869	362.812	354.408	357.645	382.335	362.495	399.535
ENSMUSG00000055978	Fut2	L10	273.842	268.047	257.708	258.714	281.453	262.199	248.177	274.342	253.855	277.487	304.964	328.141	303.52	273.001	324.464	337.704	383.747	351.487	341.514
ENSMUSG00000033066	Gas7	L10	1730.18	1660.9	1620.9	1764.85	1658.46	1587.43	1577.26	1498.79	1492.48	1588.81	2156.38	1938.52	2005.52	2089.57	2115.23	1972.04	2170.83	2058.24	1902.54
ENSMUSG00000050953	Gja1	L10	1564.31	1421.75	1702.49	1537.5	1573.21	1410.6	1349.23	1523.42	1503.85	1429.67	2116.91	1962.2	2048.13	1835.63	1650.44	2055.43	1969.86	1950.63	2134.79
ENSMUSG00000110332	Gm19935	L10	624.775	694.144	573.724	634.444	624.813	563.946	681.45	627.307	716.862	667.75	664.363	682.203	750.69	820.53	1023.68	715.793	880.83	789.944	857.701
ENSMUSG00000096878	Gm21083	L10	165.665	165.665	165.665	165.665	165.665	165.665	165.665	165.665	165.665	165.665	165.665	165.665	191.667	165.665	194.024	184.518	195.631	179.589	165.665
ENSMUSG00000099762	Gm21149	L10	247.376	266.636	262.45	268.398	264.149	246.306	283.897	251.001	269.214	271.182	227.841	256.52	263.22	260.671	295.424	297.975	287.514	243.406	306.448
ENSMUSG00000026343	Gpr39	L10	325.816	383.088	319.68	352.111	334.668	353.125	323.045	347.904	344.627	333.038	345.13	354.068	397.149	368.259	371.428	340.235	373.814	365.219	356.818
ENSMUSG00000031910	Has3	L10	395.817	367.981	382.649	370.128	361.62	391.143	359.877	409.347	352.542	410.708	442.108	486.566	446.192	436.124	509.595	469.327	419.711	463.155	491.023
ENSMUSG00000004897	Hdgf	L10	2600.29	2834.82	2567.34	3063.23	2717.82	2746.25	2988.79	2499.09	2773.44	2822.05	2991.34	3092.35	3374.42	3251.01	2923.99	3065.31	3010.91	3020.05	3234.34
ENSMUSG00000015217	Hmgb3	L10	501.522	546.124	549.03	598.37	532.884	555.042	547.051	508.525	560.11	540.955	628.039	611.991	654.485	599.343	541.813	567.048	533.494	588.011	470.226
ENSMUSG00000026675	Hsd17b7	L10	458.099	464.267	494.699	536.156	504.146	488.38	451.293	470.467	504.688	466.805	560.178	566.292	554.312	512.602	438.719	508.505	482.109	522.815	488.589
ENSMUSG00000024359	Hspa9	L10	2698.51	2802.56	2752.15	2737.55	2826.38	2754.4	2910.46	2768.76	2702.72	2646.16	2927.51	2933.45	3109.17	2961.27	2783.62	2984.17	3048.9	3056.86	3204.08
ENSMUSG00000034997	Htr2a	L10	241.127	228.713	246.118	245.453	245.206	217.099	233.477	244.222	232.888	245.636	238.552	233.693	241.494	205.078	270.154	254.172	304.236	251.24	258.629
ENSMUSG00000017493	Igfbp4	L10	4323.97	4587.84	4103.27	4103.78	4633.32	4118.42	4733.82	4183.43	4282.24	4682.47	3255.07	2911.1	2980.04	2962.35	5759.66	3796.11	4624.1	3668.31	4257.18
ENSMUSG00000031289	Il13ra2	L10	165.665	165.665	165.665	165.665	165.665	165.665	176.817	184.235	179.193	165.665	185.5	187.191	191.667	179.606	222.477	189.036	206.381	190.504	194.634
ENSMUSG00000074141	Il4i1	L10	311.951	325.128	341.02	346.714	334.668	263.882	320.173	269.88	305.971	294.084	869.224	1128.83	1143.33	1046.33	1789.55	1347.27	1968.71	1300.17	1475.82
ENSMUSG00000041605	Inava	L10	257.262	298.471	297.228	298.918	322.694	316.794	306.502	295.563	315.953	302.769	307.96	339.635	327.873	336.285	330.037	318.304	376.664	312.636	328.673
ENSMUSG00000002319	Ipo4	L10	942.081	902.267	1014.35	975.01	946.383	960.781	980.733	941.388	976.217	937.946	925.218	959.941	941.526	1051.88	946.898	1022.98	1026.4	959.083	1030.14
ENSMUSG00000026971	Itgb6	L10	1513.11	1300.02	1467.92	1564.58	1364.12	1296.17	1366.36	1351.73	1490.41	1348.41	2100.9	2137.86	2090.73	2010.06	1582.36	1842	1759.34	2114.73	1779.74
ENSMUSG00000025321	Itgb8	L10	297.581	279.029	326.055	281.536	262.506	280.036	274.117	295.563	304.523	292.614	312.411	312.939	310.98	314.362	308.764	315.654	332.58	305.057	322.857
ENSMUSG00000038209	Itln1	L10	179.888	165.665	214.878	202.478	178.993	165.665	185.447	192.51	165.665	165.665	227.841	250.03	232.882	221.483	313.105	262.356	273.409	292.586	271.03
ENSMUSG00000026822	Lcn2	L10	1634.79	1531.76	2252.13	2925.6	1590.27	1069.29	1197.53	1167.91	1060.14	1138.37	12734.4	17413.3	20658.6	13152	51243.2	25077.3	57261.7	26346.5	41863.4
ENSMUSG00000039252	Lgi2	L10	510.339	468.245	582.933	509.182	514.135	528.153	500.931	490.648	536.508	514.291	614.339	585.183	603.308	559.271	735.459	697.449	765.995	677.289	741.668
ENSMUSG00000034394	Lif	L10	393.086	364.704	398.684	404.95	406.761	371.107	390.471	387.849	404.395	392.607	490.67	568.997	505.431	519.84	581.543	644.108	656.756	631.144	639.843
ENSMUSG00000038668	Lpar1	L10	662.114	647.869	681.808	684.457	631.213	660.415	622.79	620.258	655.038	608.686	745.197	764.507	815.318	716.1	877.24	891.909	960.294	930.124	880.073
ENSMUSG00000032496	Ltf	L10	1418.56	1407.65	1710.08	1289.77	1703.56	1866.21	1600.73	1771.14	1558.62	1495.61	2674.23	3140.76	3940.86	3022.05	4825.07	3844.36	7651.38	3953.85	4877.81
ENSMUSG00000044678	Ly6k	L10	199.126	210.525	192.562	217.966	196.924	228.466	191.626	212.429	203.838	225.815	215.843	220.449	200.879	247.489	235.532	252.489	220.807	213.696	218.874
ENSMUSG00000032688	Malt1	L10	846.579	811.984	898.14	902.469	805.349	792.231	815.383	857.098	767.381	753.541	2394.13	2916.07	2791.58	2264.8	3694.85	3060.48	4059.83	2956.16	2938.13
ENSMUSG00000033352	Map2k4	L10	1185.34	1130.88	1135.59	1170.47	1114.5	1145.12	1142.25	1165.05	1152.08	1133.25	1308.25	1253.78	1307.72	1194.58	1380.87	1273.86	1427.52	1299.08	1237.25
ENSMUSG00000011008	Mcoln2	L10	245.323	247.284	264.005	257.29	259.179	273.709	249.441	265.328	238.933	243.787	316.813	365.067	356.68	312.861	411.839	357.645	412.894	365.219	382.454
ENSMUSG00000019179	Mdh2	L10	1919.55	1957.13	2007.38	2097.8	2036.65	1904.08	2118.41	1939.07	1879.23	1954.54	2220.38	2297.17	2559.64	2356.17	2371.55	2367.31	2556.01	2278.68	2416.55
ENSMUSG00000029061	Mmp23	L10	416.059	432.05	403.214	393.834	438.428	399.764	397.308	380.953	411.732	404.711	395.567	423.746	383.163	441.173	461.496	394.707	455.883	433.139	431.585
ENSMUSG00000043613	Mmp3	L10	1054.26	952.537	1150.94	1031.78	736.675	947.17	1091.19	890.106	1049.67	1108.68	948.207	1038.85	1218.89	788.89	2264.26	2157.18	2800.23	1854.9	1781.92
ENSMUSG00000039956	Mrap	L10	241.127	214.942	239.077	235.91	233.783	212.071	256.825	231.49	238.933	216.694	204.641	200.927	213.159	233.037	222.477	226.572	242.037	232.945	232.886
ENSMUSG00000024436	Mrps18b	L10	461.975	495.839	503.144	498.864	517.455	499.821	545.502	458.672	483.978	487.303	586.79	547.281	598.536	587.608	593.925	570.205	549.952	598.548	620.156
ENSMUSG00000006517	Mvd	L10	399.899	394.767	416.686	482.812	449.956	377.422	401.556	383.258	446.545	410.708	550.866	618.663	577.461	548.576	561.177	603.695	608.703	619.534	598.039
ENSMUSG00000022346	Myc	L10	395.817	386.289	387.26	462.782	397.197	357.019	387.033	345.479	361.652	362.838	532.146	562.228	609.026	584.08	713.59	643.077	712.831	628.824	690.414
ENSMUSG00000026622	Nek2	L10	553.931	568.051	553.161	507.309	580.797	488.38	546.277	566.454	585.742	631.332	830.641	878.064	874.932	929.41	1068.33	816.848	952.013	882.097	848.739
ENSMUSG00000026442	Nfasc	L10	214.815	205.783	212.524	199.879	203.239	221.821	207.518	209.997	197.415	211.709	215.843	208.129	227.39	205.078	266.808	202.625	246.291	226.185	230.682
ENSMUSG00000031917	Nip7	L10	539.071	549.95	547.997	621.856	546.032	519.126	571.726	517.927	500.104	517.641	600.59	615.996	642.22	677.102	580.415	612.018	622.312	620.696	684.692
ENSMUSG00000025869	Nop16	L10	435.935	477.161	477.696	499.804	468.212	466.444	494.603	432.605	463.031	474.805	471.419	508.837	528.038	508.974	539.526	543.789	541.103	537.173	527.196
ENSMUSG00000019320	Noxo1	L10	318.168	358.102	378.013	371.173	335.981	337.291	344.519	316.747	322.939	356.483	550.866	585.183	627.078	529.456	881.538	741.185	803.23	783.166	923.581
ENSMUSG00000021595	Nsun2	L10	1302.13	1259.36	1220.87	1342.47	1268.33	1220.73	1275.6	1273.75	1215.62	1210.91	1422.34	1392.1	1484.83	1397.02	1401.9	1452.76	1483.32	1497.27	1366.54
ENSMUSG00000038463	Olfml2b	L10	584.649	551.86	583.955	593.837	619.473	589.404	632.619	591.937	548.896	601.108	548.533	489.364	539.748	484.623	606.265	524.608	689.738	551.45	541.507
ENSMUSG00000025130	P4hb	L10	8475.64	8710.65	8627.42	9421.95	8634.35	8279.05	8932.4	8181.01	8261.04	8287.99	9291.39	10102.5	10321	9565.15	10161.7	9675.47	11391.3	10303.7	10789
ENSMUSG00000024713	Pcsk5	L10	923.502	853.607	918.543	913.72	968.889	961.828	870.262	864.873	989.881	910.01	536.838	436.825	481.577	498.053	662.987	541.665	601.259	514.399	568.725
ENSMUSG00000025791	Pgm1	L10	904.897	911.257	953.45	1009.44	948.431	851.508	927.786	903.671	919.33	868.514	1146.21	1165.49	1217.99	1143.79	1198.58	1132.48	1278.39	1177.05	1058.89
ENSMUSG00000007946	Phox2a	L10	165.665	165.665	178.618	165.665	184.818	179.153	181.651	188.681	165.665	165.665	190.268	187.191	178.201	185.713	185.26	192.928	209.523	198.389	213.655
ENSMUSG00000026417	Pigr	L10	2115.43	2252.69	2934.05	2752.66	2544.46	1765.86	2503.06	2165.16	2117.8	2072.51	6791.86	9742.21	10601.5	7904.62	14430.8	11251.5	15602.3	11832.7	14918.2
ENSMUSG00000036606	Plxnb2	L10	6408.75	6283.15	6691.63	7191.38	6965.4	6719.55	6521.37	6316.66	6321.7	6350.31	8975.27	9359.65	9837.6	9275.06	10800.2	11236.1	11892.8	10908.4	11949.1
ENSMUSG00000021018	Polr2h	L10	382.078	349.195	336.08	376.379	376.535	342.618	374.888	358.702	348.598	374.134	395.567	378.963	405.653	409.272	386.8	393.537	360.848	403.686	437.89
ENSMUSG00000027317	Ppp1r14d	L10	217.54	232.308	244.391	219.923	233.783	226.302	223.068	227.583	232.888	241.914	248.428	268.855	267.555	271.282	299.928	270.213	267.903	265.899	282.785
ENSMUSG00000006014	Prg4	L10	261.065	303.458	471.278	291.591	380.218	246.306	323.999	362.261	322.939	379.101	491.867	451.203	616.637	471.094	518.846	506.349	834.34	509.576	651.382
ENSMUSG00000031445	Proz	L10	394.453	319.221	372.178	348.879	377.765	293.751	310.456	329.446	322.939	283.637	433.444	490.761	511.351	500.485	643.051	511.735	601.259	507.16	609.696
ENSMUSG00000050737	Ptges	L10	1004.62	854.509	930.188	1043.8	979.109	854.674	888.494	925.927	961.489	827.911	1390.08	1511.23	1539.28	1335.52	2337.18	1643.72	3340.01	1994.11	2005.69
ENSMUSG00000043017	Ptgir	L10	387.6	430.011	397.548	495.099	432.627	425.195	438.225	413.814	398.24	388.944	534.493	539.093	472.551	466.147	514.225	548.033	562.544	482.844	499.519
ENSMUSG00000021062	Rab15	L10	834.879	847.283	838.679	988.789	818.81	833.551	855.655	863.902	900.317	853.956	912.065	1010.89	1047.66	955.092	1087.43	1113.77	1075.82	1092.12	1129.49
ENSMUSG00000039191	Rbpj	L10	1987.51	2005.26	2009.27	1975.68	1899.73	1863.14	1876.88	1913.61	1772.14	1729.41	3101.95	3237.56	3206.44	3207.61	2853.29	2817.97	3109.89	3016.8	2518.34
ENSMUSG00000030017	Reg3g	L10	834.879	1071.31	1131.75	1071.24	1185.44	756.047	972.041	841.532	947.8	888.242	2203.31	1978.41	1953.12	2139.65	4361.26	2735.81	3474.59	3082.85	3111.12
ENSMUSG00000026475	Rgs16	L10	229.995	259.434	246.118	261.529	257.494	217.099	241.694	229.555	238.933	245.636	477.457	551.365	581.303	559.271	701.53	617.211	750.329	600.886	673.23
ENSMUSG00000043333	Rhbdl2	L10	214.815	219.108	202.119	221.836	206.117	193.716	213.081	199.102	222.004	203.427	215.843	217.555	225.493	218.99	245.398	217.897	244.18	223.828	249.243
ENSMUSG00000031438	Rnf128	L10	356.732	378.801	363.933	370.128	380.218	354.425	384.446	386.703	376.995	369.136	419.706	435.378	460.442	409.272	439.927	422.377	445.268	434.403	418.876
ENSMUSG00000057863	Rpl36	L10	2006.77	2331.32	2018.73	2181.97	2051.64	1917.38	2034.17	1885.32	2018.1	2138	1915.11	2254.87	2444.49	2531.19	2436.1	2371.18	2476.49	2302.55	2470.7
ENSMUSG00000063888	Rpl7l1	L10	1262.1	1235.48	1261.99	1341.62	1251.16	1199	1264.15	1139.24	1273.84	1186.41	1321.18	1366.98	1503.58	1380.55	1421.86	1457.64	1455.43	1367.06	1488.92
ENSMUSG00000042306	S100a14	L10	327.33	336.726	332.344	437.619	310.391	320.967	317.281	299.631	314.543	320.912	383.918	377.431	375.535	413.147	410.602	385.305	430.536	461.916	404.729
ENSMUSG00000001025	S100a6	L10	2561.89	3046.67	2620.16	4070.26	2675.99	2589.26	2899.87	2355.23	2856.45	2762.76	2589.06	2923.52	3042.84	2882.02	3157.84	2901.08	4203.51	3008.14	3474.23
ENSMUSG00000040364	Sec1	L10	225.211	250.406	225.697	237.55	237.704	242.549	223.068	209.997	230.801	238.089	248.428	270.841	249.589	251.361	275.084	271.751	292.623	267.656	260.448
ENSMUSG00000026582	Sele	L10	253.377	247.284	270.113	245.453	241.507	257.06	251.938	254.284	250.259	264.697	328.338	295.335	358.925	303.732	354.408	352.721	362.3	309.623	426.518
ENSMUSG00000026580	Selp	L10	356.732	371.243	405.471	380.519	415.056	371.107	380.984	386.703	387.058	367.88	610.906	626.655	749.763	556.898	1071.51	962.548	1147.41	805.738	1247.12
ENSMUSG00000079012	Serpina3m	L10	222.728	239.177	233.535	252.95	229.724	246.306	218.23	204.826	200.736	211.709	234.386	240.936	252.711	233.037	801.756	331.323	770.809	305.057	610.859
ENSMUSG00000021795	Sftpd	L10	9001	9094.01	11500.5	14264.6	9353.08	8942.39	9636.04	9018	8801.48	9276.7	14101.6	15968.8	16760.4	17867.2	19750.4	17077.2	20809.1	18408.1	19783.4
ENSMUSG00000020534	Shmt1	L10	394.453	446.236	432.2	467.573	427.967	413.16	416.702	438.077	427.461	401.096	460.493	500.514	453.334	437.388	486.289	480.294	493.783	458.195	489.806
ENSMUSG00000001095	Slc13a2	L10	238.979	226.869	252.84	225.542	259.179	230.586	221.485	221.417	226.501	216.694	273.344	295.335	317.09	260.671	379.151	338.971	346.141	333.157	352.682
ENSMUSG00000032902	Slc16a1	L10	852.425	981.186	935.038	960.358	919.741	851.508	887.036	889.136	906.658	985.419	1062.67	1207.14	1246.73	1036.34	1553.02	1414.69	1806.8	1352.81	1531.47
ENSMUSG00000023393	Slc17a9	L10	321.243	344.693	354.387	336.872	333.352	315.394	341.767	303.652	311.706	323.634	324.05	354.068	344.187	343.382	354.408	336.434	363.749	355.637	359.56
ENSMUSG00000020651	Slc26a4	L10	343.692	288.263	457.286	567.423	326.719	246.306	336.223	262.237	272.478	266.337	1179.77	1304.13	1338.18	1052.99	1628.45	1564.87	1692.17	1552.99	1606.69
ENSMUSG00000031596	Slc7a2	L10	1453.9	1507.14	1431.76	1518.02	1429.55	1319.9	1419.16	1426.74	1361	1294.49	3646.23	5188.83	3775.65	3490.73	3467.42	2545.33	5351.3	3633.69	2835.39
ENSMUSG00000042821	Snai1	L10	670.505	703.351	585.997	695.112	642.921	733.613	702.344	615.216	652.855	592.428	618.91	524.014	513.32	489.518	608.504	635.85	679.987	556.193	609.696
ENSMUSG00000028007	Snx7	L10	709.886	594.536	694.769	741.066	640.795	600.412	652.963	630.324	649.579	639.927	817.379	852.369	819.916	758.269	854.652	822.872	786.434	835	828.549
ENSMUSG00000000567	Sox9	L10	227.631	226.869	207.552	240.767	247.021	224.088	223.068	209.997	234.937	225.815	254.057	214.552	238.12	243.515	252.831	247.334	262.254	235.109	264.036
ENSMUSG00000024215	Spdef	L10	259.173	272.226	251.186	254.409	254.075	267.207	270.769	252.651	222.004	249.266	257.708	254.384	254.251	262.478	289.319	271.751	294.307	284.534	286.048
ENSMUSG00000073208	Speer4c	L10	211.985	214.942	221.532	209.583	193.37	217.099	226.153	207.468	206.766	209.073	273.344	268.855	297.182	274.708	343.707	318.304	312.304	292.586	322.857
ENSMUSG00000006442	Srm	L10	450.316	434.086	415.57	434.686	404.378	422.798	428.339	409.347	435.845	442.554	460.493	507.452	511.351	500.485	499.141	507.427	577.585	495.04	569.903
ENSMUSG00000032038	St3gal4	L10	1141.73	1145.09	1219.91	1325.48	1212.76	1181.39	1227.63	1128.72	1177.09	1205.81	1382.54	1341.85	1377.57	1258.51	1536.25	1567.79	1598.26	1452.44	1523.84
ENSMUSG00000015652	Steap1	L10	247.376	214.942	231.628	235.91	235.759	212.071	234.885	214.778	230.801	214.244	259.507	245.554	255.777	241.486	283.085	268.665	284.057	256.875	281.139
ENSMUSG00000022218	Tgm1	L10	346.614	299.725	343.473	327.966	334.668	287.736	292.305	283.027	277.289	291.136	490.67	530.879	553.343	459.943	711.399	647.201	726.16	572.731	689.27
ENSMUSG00000023800	Tiam2	L10	352.416	325.128	347.134	360.649	348.938	343.941	347.258	357.511	343.297	329.03	365.461	338.009	321.914	323.257	347.743	374.602	352.065	352.874	334.419
ENSMUSG00000021957	Tkt	L10	2811.38	2817.38	2878.45	3142.1	2956.81	2497.48	2989.49	2759.37	2601.22	2668.28	3632.41	3671.74	3780.95	3542.79	3452.88	3725.67	4042.59	3687.78	3516.36
ENSMUSG00000030650	Tmc5	L10	328.84	345.822	387.26	349.958	397.197	290.759	337.151	316.747	343.297	323.634	448.262	511.604	544.612	429.786	776.824	535.282	649.397	588.011	649.076
ENSMUSG00000029829	Tmem213	L10	202.642	217.053	204.904	215.96	213.998	193.716	209.427	202.047	197.415	203.427	213.216	187.191	194.987	198.431	197.668	196.42	199.498	194.658	185.672
ENSMUSG00000028364	Tnc	L10	938.599	609.579	850.401	993.953	776.287	915.711	754.273	658.385	831.41	757.749	1227.33	1112.38	1173.03	871.168	1915.95	1675.83	2424.61	1740.57	1556.55
ENSMUSG00000035678	Tnfsf9	L10	289.328	274.97	295.862	327.966	293.345	246.306	275.223	257.507	267.564	285.153	357.406	344.486	366.724	376.354	419.231	388.843	465.111	421.705	462.825
ENSMUSG00000038335	Tsr1	L10	756.108	711.626	710.682	760.415	663.074	690.668	769.777	696.213	710.385	675.214	943.831	858.798	878.59	909.279	861.11	919.809	970.935	868.661	933.602
ENSMUSG00000022111	Uchl3	L10	358.164	365.798	362.747	407.96	376.535	378.679	393.041	357.511	375.729	353.923	437.164	419.355	447.215	473.562	419.231	418.957	446.599	433.139	408.606
ENSMUSG00000037568	Vash2	L10	225.211	217.053	207.552	211.776	218.794	219.494	207.518	221.417	226.501	206.32	215.843	243.264	229.252	216.42	247.29	236.446	256.438	218.919	208.019
ENSMUSG00000022479	Vdr	L10	437.249	490.942	450.785	519.45	500.806	447.738	468.27	504.332	487.445	450.682	624.618	742.398	663.898	636.654	578.158	539.539	627.249	577.44	567.547
ENSMUSG00000014243	Zswim7	L10	253.377	253.468	251.186	261.529	262.506	244.44	273.006	242.478	240.885	259.696	266.539	256.52	260.278	291.18	261.685	241.998	273.409	265.899	253.06
ENSMUSG00000068099	1500009C09Rik	L11	165.665	165.665	165.665	165.665	165.665	165.665	165.665	178.593	165.665	165.665	165.665	165.665	178.201	165.665	189.967	165.665	186.345	165.665	165.665
ENSMUSG00000004668	Abca13	L11	217.54	230.526	217.159	199.879	196.924	209.413	205.545	207.468	209.552	211.709	215.843	231.177	234.653	258.847	315.974	268.665	412.894	245.404	264.036
ENSMUSG00000025236	Adpgk	L11	824.338	811.077	924.367	849.539	892.02	904.158	845.419	877.496	813.314	819.562	966.791	922.901	852.043	861.059	1156.29	965.525	1340.2	1012.41	958.067
ENSMUSG00000028527	Ak4	L11	292.655	299.725	328.581	281.536	307.606	316.794	299.478	302.317	314.543	315.416	412.144	436.825	414.085	402.781	425.355	418.957	514.368	422.981	437.89
ENSMUSG00000024774	Ankrd22	L11	186.125	197.778	202.119	190.944	189.412	200.627	188.708	192.51	189.778	189.526	179.46	187.191	187.965	185.713	273.452	210.714	280.556	185.688	237.171
ENSMUSG00000090698	Apold1	L11	284.264	308.377	319.68	341.268	330.709	268.851	277.419	294.195	311.706	355.204	306.465	276.699	332.587	312.861	314.542	300.752	315.485	312.636	365.012
ENSMUSG00000020123	Avpr1a	L11	279.106	253.468	257.708	287.862	276.857	232.665	248.177	259.097	252.067	259.696	215.843	214.552	203.561	210.995	222.477	202.625	218.14	216.352	204.994
ENSMUSG00000031872	Bean1	L11	209.031	197.778	199.168	190.944	193.37	185.051	199.141	204.826	189.778	179.055	210.486	200.927	236.399	208.11	231.357	215.58	277.008	230.739	251.163
ENSMUSG00000003452	Bicd1	L11	394.453	377.726	397.548	389.759	375.303	391.143	374.014	421.589	405.622	396.254	373.425	371.275	390.721	390.986	377.869	378.186	373.814	367.932	439.147
ENSMUSG00000015968	Cacna1d	L11	1530.18	1398.84	1519.27	1458.72	1578.23	1616.17	1364.94	1411.55	1346.49	1390.07	1278.06	953.561	917.846	907.041	1125.59	1111.8	1243.36	1132.97	1153.72
ENSMUSG00000003657	Calb2	L11	165.665	165.665	165.665	187.35	165.665	165.665	165.665	178.593	165.665	184.909	179.46	187.191	187.965	165.665	209.911	178.787	180.039	165.665	194.634
ENSMUSG00000005124	Ccn4	L11	356.732	340.154	356.787	364.878	381.442	402.213	401.556	356.318	395.767	370.388	370.78	360.375	367.831	315.858	355.733	349.003	422.427	347.309	330.116
ENSMUSG00000047139	Cd24a	L11	5398.08	5767.44	5274.13	5344.41	5492.65	5121.98	5913.9	5564.56	5674.75	5470.4	4019.15	4216.04	5177.12	4792.45	6660.82	5071.16	5512.11	4623.1	5596.44
ENSMUSG00000029084	Cd38	L11	1437.94	1129.11	1032.68	1047.23	1251.16	1033.88	1235.51	1283.27	1105.11	1193.56	1632.67	1706.38	1890.04	1651.08	2653.6	1878.89	3160.53	1956.06	2151.06
ENSMUSG00000052353	Cemip	L11	249.401	257.961	254.478	225.542	255.793	238.688	227.66	217.054	248.431	236.132	278.321	274.762	257.289	257.005	638.609	417.815	567.566	362.495	497.096
ENSMUSG00000034612	Chst11	L11	880.439	893.271	902.029	856.495	918.716	878.915	867.342	916.255	878.1	925.537	1059.41	1103.52	1158.63	998.544	1368.25	1132.48	1746.61	1155.02	1171.32
ENSMUSG00000004098	Col5a3	L11	623.565	555.678	551.096	628.155	528.486	612.483	607.622	533.514	644.115	692.235	577.559	614.661	607.121	569.928	954.379	615.134	1600.58	800.101	673.23
ENSMUSG00000003762	Coq8b	L11	807.917	896.87	784.772	793.722	785.639	781.605	808.043	806.42	873.863	887.205	699.301	838.211	826.35	786.626	854.652	773.554	902.225	820.381	881.19
ENSMUSG00000003617	Cp	L11	5798.78	5396.05	5966.03	6442.97	5820.42	5633.24	6426.35	5742.53	5835.22	5421.29	12467.2	13171.3	15867	11460.4	24047	15650.7	23382.1	16706.5	21519
ENSMUSG00000018916	Csf2	L11	229.995	237.496	223.638	257.29	227.635	242.549	223.068	238.921	240.885	236.132	301.942	300.708	329.056	286.341	346.401	351.484	349.11	321.546	377.129
ENSMUSG00000038067	Csf3	L11	179.888	165.665	165.665	177.864	165.665	179.153	165.665	165.665	179.193	184.909	210.486	220.449	215.352	194.694	391.861	273.279	411.525	279.589	348.519
ENSMUSG00000095620	Csta2	L11	195.305	208.201	227.712	215.96	208.855	189.705	196.794	199.102	217.265	200.361	227.841	264.827	239.818	223.906	251.005	259.125	252.454	251.24	258.629
ENSMUSG00000094733	Csta3	L11	165.665	165.665	165.665	165.665	165.665	165.665	165.665	165.665	165.665	165.665	165.665	165.665	165.665	179.606	165.665	178.787	165.665	179.589	165.665
ENSMUSG00000079597	Cstdc4	L11	222.728	191.463	192.562	202.478	206.117	193.716	196.794	188.681	179.193	184.909	223.234	225.961	238.12	198.431	394.381	344.009	467.737	289.392	426.518
ENSMUSG00000071561	Cstdc5	L11	165.665	178.106	165.665	165.665	165.665	165.665	176.817	165.665	165.665	165.665	165.665	165.665	178.201	165.665	207.1	192.928	235.395	179.589	221.36
ENSMUSG00000074874	Ctla2b	L11	399.899	392.655	417.801	393.834	382.664	377.422	366.98	373.998	400.707	403.507	438.402	547.281	524.123	511.394	494.478	473.722	565.056	491.389	487.371
ENSMUSG00000040314	Ctsg	L11	165.665	165.665	165.665	165.665	165.665	165.665	176.817	165.665	165.665	165.665	165.665	165.665	165.665	165.665	179.296	165.665	191.33	185.688	185.672
ENSMUSG00000024087	Cyp1b1	L11	527.869	526.911	491.523	491.327	473.874	483.785	540.072	502.233	492.058	487.303	822.907	790.438	813.478	662.117	1510.03	961.555	1628.42	1019.06	1086.49
ENSMUSG00000022150	Dab2	L11	1660.92	1766.17	1916.56	1862.72	1733.61	1576.13	1663.98	1665.34	1674.21	1714.25	1829.61	1622.63	1767.34	1587.66	1663	1653.45	1913.22	1595.56	1803.66
ENSMUSG00000019929	Dcn	L11	2738.02	3234.9	2679.56	2812.27	2529.51	2538.28	3165.86	3044.81	3317.35	3066.16	2945.59	2783.19	3182.57	2650.71	4876.95	3687.07	5159.47	3397.82	3950.55
ENSMUSG00000037426	Depdc5	L11	967.59	887.87	913.688	902.469	975.022	902.056	904.516	903.671	886.568	929.674	933.98	911.386	917.846	841.94	971.465	970.486	952.013	937.926	958.067
ENSMUSG00000095061	E030018B13Rik	L11	211.985	208.201	210.086	199.879	200.19	230.586	205.545	195.946	209.552	200.361	207.635	211.418	208.55	210.995	224.774	199.63	199.498	228.487	230.682
ENSMUSG00000021367	Edn1	L11	707.507	746.448	616.491	680.901	649.294	741.099	757.967	729.85	785.57	790.282	522.733	501.904	565.909	504.128	678.437	527.815	654.304	564.473	684.692
ENSMUSG00000063600	Egfem1	L11	227.631	214.942	223.638	213.898	223.322	224.088	234.885	212.429	242.809	200.361	230.067	208.129	198.035	210.995	207.1	192.928	199.498	201.821	201.791
ENSMUSG00000020125	Elane	L11	165.665	178.106	165.665	177.864	165.665	165.665	176.817	165.665	165.665	165.665	165.665	165.665	178.201	165.665	189.967	192.928	209.523	179.589	201.791
ENSMUSG00000035020	Epgn	L11	179.888	165.665	165.665	165.665	178.993	165.665	165.665	165.665	165.665	179.055	165.665	165.665	165.665	179.606	185.26	165.665	195.631	179.589	165.665
ENSMUSG00000047443	Erfe	L11	195.305	200.597	212.524	209.583	206.117	212.071	207.518	212.429	214.786	227.96	248.428	225.961	229.252	243.515	235.532	220.148	246.291	251.24	237.171
ENSMUSG00000021831	Ero1l	L11	1296.41	1216.89	1395.57	1254.87	1242.07	1214.52	1163.08	1269.94	1268.65	1217.03	1722.63	1947.24	1813.59	1741.76	1802.09	1687.5	2369.26	1867.96	1707.95
ENSMUSG00000039109	F13a1	L11	598.073	612.393	629.631	577.467	622.678	598.213	703.088	649.384	694.164	584.815	854.909	794.321	919.669	674.799	1930.57	1383.43	2279.3	1360.48	1768.87
ENSMUSG00000019874	Fabp7	L11	165.665	191.463	192.562	183.172	193.37	179.153	181.651	195.946	189.778	189.526	190.268	196.885	206.111	208.11	212.602	196.42	218.14	213.696	190.484
ENSMUSG00000036136	Fam110c	L11	325.816	343.562	334.838	318.892	347.656	315.394	329.678	333.19	324.322	322.275	303.456	295.335	306.023	306.8	317.4	323.556	323.335	320.074	363.653
ENSMUSG00000025854	Fam20c	L11	472.267	494.861	512.604	500.744	544.939	533.778	496.187	512.709	527.46	518.756	654.175	769.7	683.609	698.927	938.344	690.3	1037	735.556	801.563
ENSMUSG00000026835	Fcnb	L11	165.665	165.665	165.665	177.864	165.665	165.665	176.817	165.665	179.193	165.665	207.635	211.418	194.987	221.483	204.147	192.928	218.14	201.821	185.672
ENSMUSG00000032966	Fkbp1a	L11	5367.69	5615.23	5455.58	5352.79	5634.69	5543.8	5816.04	4918.15	5445.79	5917.4	4396.2	4426.76	5206.25	4603.94	4446.35	4695.11	5071.02	4587.43	5410.86
ENSMUSG00000021765	Fst	L11	270.268	300.974	290.341	285.349	306.206	322.349	280.678	292.822	292.719	275.926	442.108	436.825	461.454	364.177	756.17	484.661	812.813	566.835	608.532
ENSMUSG00000044674	Fzd1	L11	1696.13	1427.92	1686.37	1763.17	1548.12	1569.97	1474.05	1491.21	1565.85	1371.78	1663.74	1536.28	1400.83	1362.98	1607.51	1522	1768.61	1616.29	1522.75
ENSMUSG00000021130	Galnt16	L11	353.858	345.822	357.983	342.361	374.07	399.764	358.983	380.953	364.232	369.136	292.714	266.85	246.404	299.081	278.314	257.489	264.154	262.339	260.448
ENSMUSG00000044576	Garem2	L11	179.888	165.665	165.665	177.864	189.412	179.153	176.817	165.665	165.665	179.055	179.46	180.616	187.965	165.665	201.018	199.63	206.381	194.658	194.634
ENSMUSG00000042367	Gjb3	L11	249.401	234.063	231.628	261.529	247.021	249.97	248.177	223.518	253.855	240.015	223.234	260.718	255.777	249.437	283.085	255.838	318.642	284.534	277.815
ENSMUSG00000093954	Gm16867	L11	395.817	408.382	422.25	456.05	446.508	487.233	361.659	431.508	510.403	550.881	467.785	627.985	609.026	585.256	573.639	523.538	879.641	623.02	360.927
ENSMUSG00000031342	Gpm6b	L11	1543.84	1393.55	1656.96	1378.14	1387.28	1448.68	1488.29	1352.68	1382.77	1380.93	1299.62	1103.52	1112.68	1052.99	1359.84	1324.77	1406.58	1229.87	1288.8
ENSMUSG00000074934	Grem1	L11	243.24	244.097	254.478	199.879	239.619	244.44	236.277	227.583	222.004	227.96	257.708	243.264	264.675	249.437	641.941	406.326	629.716	408.866	511.596
ENSMUSG00000035376	Hacd2	L11	540.312	550.905	565.516	598.37	528.486	522.515	540.072	567.477	566.817	551.982	625.759	646.569	663.898	674.799	750.726	686.21	755.152	723.035	710.965
ENSMUSG00000020017	Hal	L11	199.126	197.778	221.532	202.478	206.117	206.636	194.301	204.826	203.838	211.709	194.38	204.649	210.895	210.995	197.668	210.714	206.381	190.504	198.362
ENSMUSG00000056758	Hmga2	L11	191.053	178.106	178.618	165.665	165.665	165.665	165.665	178.593	185.109	184.909	179.46	187.191	165.665	179.606	185.26	165.665	203.056	190.504	208.019
ENSMUSG00000032965	Ift57	L11	671.702	683.998	624.582	644.31	581.877	647.394	656.721	630.324	672.463	646.362	680.169	672.988	675.171	638.974	723.44	649.262	679.987	639.252	701.84
ENSMUSG00000004371	Il11	L11	214.815	205.783	196.005	213.898	203.239	206.636	201.37	192.51	200.736	209.073	207.635	236.155	254.251	230.828	600.661	438.207	601.259	401.087	497.096
ENSMUSG00000025929	Il17a	L11	179.888	165.665	165.665	177.864	165.665	165.665	165.665	165.665	165.665	165.665	204.641	231.177	206.111	190.535	215.192	215.58	237.648	218.919	213.655
ENSMUSG00000027399	Il1a	L11	315.071	290.847	333.592	308.448	291.884	309.746	321.132	296.925	322.939	302.769	815.167	993.074	954.261	703.511	1916.99	987.341	2878.53	1031.26	1286.61
ENSMUSG00000070942	Il1rl2	L11	635.647	634.833	656.793	629.953	649.294	591.608	600.015	582.786	617.789	600.024	628.039	634.631	566.873	542.616	694.942	597.44	722.528	610.221	582.828
ENSMUSG00000074695	Il22	L11	165.665	183.525	165.665	165.665	165.665	165.665	165.665	165.665	165.665	165.665	213.216	208.129	227.39	190.535	212.602	224.48	218.14	235.109	258.629
ENSMUSG00000025383	Il23a	L11	165.665	183.525	184.27	177.864	193.37	185.051	201.37	165.665	185.109	184.909	213.216	228.602	213.159	179.606	233.464	210.714	233.099	226.185	230.682
ENSMUSG00000041324	Inhba	L11	297.581	290.847	265.549	275.057	297.686	272.101	279.596	277.27	297.194	277.487	1014.79	1498.7	1316.68	1008.56	2212.17	1321.83	2377.34	1398.82	1437.6
ENSMUSG00000020689	Itgb3	L11	1374.08	1217.78	1298.29	1032.64	1285.49	1326.09	1280.61	1254.7	1218.74	1300.59	1474.99	1555.06	1662.3	1432.13	1526.81	1667.07	1803.33	1656.65	1624.12
ENSMUSG00000053062	Jam2	L11	1523.36	1471.94	1690.16	1507.02	1394.33	1629.51	1539.55	1636.97	1625.73	1549.32	1288.84	1239.92	1236.85	1243.09	1371.41	1387.34	1478.68	1207.88	1496.56
ENSMUSG00000035165	Kcne3	L11	247.376	237.496	264.005	265.678	250.586	248.149	256.825	240.712	259.112	240.015	232.247	231.177	246.404	228.573	227.016	247.334	264.154	249.319	241.313
ENSMUSG00000030247	Kcnj8	L11	387.6	417.702	418.915	431.746	429.133	433.546	422.535	399.224	411.732	440.223	398.136	400.119	418.277	402.781	447.153	407.481	458.525	394.556	442.913
ENSMUSG00000034205	Loxl2	L11	1304.41	1045.48	1313.56	1141.42	1263.28	1388.97	1264.15	1198.46	1270.72	1366.7	1124.54	970.143	1161.33	1048.55	1294.57	1056.58	1456.59	1128.55	1217.48
ENSMUSG00000024481	Lvrn	L11	247.376	247.284	254.478	240.767	245.206	232.665	226.153	255.903	255.625	269.579	225.565	252.221	238.12	237.333	189.967	230.629	233.099	239.324	241.313
ENSMUSG00000026390	Marco	L11	352.416	436.119	519.934	494.156	500.806	275.306	279.596	268.374	289.699	256.288	976.621	890.891	1154.13	952.861	833.096	639.981	1167.33	863.058	622.477
ENSMUSG00000029659	Medag	L11	625.984	571.848	623.572	611.937	551.492	565.057	649.203	635.348	632.069	602.191	487.076	404.59	442.095	437.388	496.811	457.179	472.977	476.715	551.004
ENSMUSG00000047562	Mmp10	L11	195.305	165.665	165.665	165.665	165.665	165.665	165.665	165.665	179.193	165.665	248.428	256.52	268.981	216.42	602.904	320.938	976.844	406.279	447.917
ENSMUSG00000027612	Mmp24	L11	199.126	200.597	188.726	177.864	206.117	189.705	185.447	188.681	206.766	209.073	179.46	192.392	178.201	190.535	201.018	205.452	199.498	185.688	185.672
ENSMUSG00000018623	Mmp7	L11	165.665	165.665	178.618	165.665	165.665	165.665	165.665	165.665	165.665	165.665	165.665	187.191	178.201	165.665	189.967	165.665	165.665	165.665	185.672
ENSMUSG00000009350	Mpo	L11	165.665	165.665	165.665	177.864	178.993	165.665	165.665	165.665	179.193	165.665	165.665	180.616	187.965	185.713	201.018	189.036	258.397	185.688	190.484
ENSMUSG00000024681	Ms4a3	L11	165.665	165.665	165.665	165.665	165.665	165.665	165.665	165.665	165.665	165.665	165.665	165.665	165.665	165.665	179.296	165.665	191.33	165.665	179.578
ENSMUSG00000094840	Muc3a	L11	195.305	191.463	207.552	197.122	200.19	206.636	196.794	195.946	185.109	206.32	204.641	204.649	191.667	205.078	197.668	189.036	191.33	194.658	210.898
ENSMUSG00000027859	Ngf	L11	199.126	165.665	199.168	197.122	200.19	214.628	188.708	184.235	189.778	193.505	185.5	187.191	187.965	185.713	179.296	192.928	220.807	210.936	190.484
ENSMUSG00000020826	Nos2	L11	487.588	377.726	383.804	420.906	410.324	417.989	385.309	386.703	389.555	411.903	6708.03	10574.1	8584.07	6515.57	14340.7	8382.54	22135.8	12395.3	10335.1
ENSMUSG00000036805	Noxa1	L11	264.795	280.368	274.586	284.084	268.999	260.502	275.223	288.664	260.832	274.355	309.45	346.094	323.112	311.355	362.316	381.753	353.537	357.014	362.292
ENSMUSG00000047638	Nr1h4	L11	191.053	194.755	196.005	187.35	196.924	193.716	203.499	207.468	193.802	193.505	194.38	204.649	206.111	205.078	209.911	199.63	223.394	198.389	190.484
ENSMUSG00000032311	Nrg4	L11	275.61	254.978	267.081	268.398	268.999	242.549	261.582	277.27	255.625	259.696	266.539	288.026	268.981	271.282	271.809	254.172	287.514	253.139	253.06
ENSMUSG00000055254	Ntrk2	L11	524.124	560.443	682.806	700.432	598.037	679.883	628.086	558.255	531.988	758.8	536.838	455.489	463.478	595.827	612.978	662.636	717.681	606.723	715.523
ENSMUSG00000020591	Ntsr2	L11	165.665	197.778	199.168	183.172	200.19	189.705	188.708	195.946	193.802	200.361	185.5	187.191	198.035	194.694	224.774	208.14	199.498	210.936	216.309
ENSMUSG00000028525	Pde4b	L11	2074.69	1526.49	1878.71	2003.48	1833.71	1579.21	1414.88	1703.14	1512.12	1689.99	2104.1	1946	2249.51	2169.04	2915.67	2566.61	2989.04	2697.25	2870
ENSMUSG00000029373	Pf4	L11	339.28	359.207	353.184	364.878	347.656	327.836	350.889	350.32	335.251	370.388	318.271	331.452	307.268	283.069	358.374	379.377	309.097	331.721	348.519
ENSMUSG00000030413	Pglyrp1	L11	416.059	419.763	420.027	485.654	453.396	404.656	403.25	408.227	369.364	403.507	640.558	729.36	759.954	741.204	1488	1030.89	1770.92	901.105	1221.88
ENSMUSG00000067780	Pi15	L11	504.045	443.209	553.161	458.938	541.657	522.515	453.73	458.672	534.249	519.871	476.251	416.418	436.955	372.317	575.899	520.325	567.566	495.04	543.885
ENSMUSG00000045658	Pid1	L11	1283.83	1110.45	1136.55	1057.52	1096.23	1181.39	1152.31	1097.14	1113.47	1112.78	1098.51	1117.44	1094.64	1055.21	1198.58	1115.74	1515.85	1199.07	1141.61
ENSMUSG00000046794	Ppp1r3b	L11	447.713	441.187	449.699	437.619	452.25	434.735	461.017	459.748	432.259	442.554	514.467	582.491	542.667	474.794	866.489	753.339	1008.72	680.732	714.384
ENSMUSG00000027611	Procr	L11	339.28	308.377	314.513	313.123	319.991	306.89	314.37	326.934	321.55	316.797	1046.36	1483.66	1443.74	1278.33	1361.94	1270.92	1812.59	1607.56	1290.99
ENSMUSG00000030069	Prok2	L11	165.665	165.665	165.665	165.665	165.665	165.665	165.665	165.665	165.665	165.665	165.665	180.616	183.663	165.665	370.133	236.446	457.205	201.821	284.421
ENSMUSG00000057729	Prtn3	L11	202.642	194.755	219.374	187.35	189.412	203.719	214.837	207.468	209.552	211.709	198.072	214.552	227.39	194.694	249.159	228.62	294.307	232.945	264.036
ENSMUSG00000044903	Psg22	L11	165.665	178.106	165.665	177.864	165.665	165.665	176.817	165.665	165.665	165.665	165.665	180.616	178.201	165.665	204.147	196.42	215.38	190.504	198.362
ENSMUSG00000026204	Ptprn	L11	282.556	293.408	271.613	287.862	282.967	290.759	284.961	287.265	298.673	291.136	307.96	307.746	306.023	274.708	532.652	356.418	580.085	367.932	426.518
ENSMUSG00000049404	Rarres1	L11	238.979	232.308	227.712	235.91	208.855	217.099	223.068	212.429	212.219	230.061	230.067	223.247	221.579	226.267	235.532	199.63	206.381	218.919	221.36
ENSMUSG00000019880	Rspo3	L11	275.61	262.346	270.113	265.678	237.704	248.149	261.582	247.649	269.214	274.355	248.428	272.81	257.289	278.085	302.898	274.796	343.156	286.162	306.448
ENSMUSG00000042312	S100a13	L11	874.608	1041.02	879.652	950.007	870.416	810.265	879.746	806.42	911.939	974.079	706.038	805.959	896.864	881.268	799.591	783.641	857.013	782.035	850.98
ENSMUSG00000074115	Saa1	L11	165.665	205.783	188.726	190.944	189.412	189.705	165.665	165.665	165.665	165.665	215.843	223.247	232.882	216.42	289.319	260.747	338.649	247.374	344.326
ENSMUSG00000057465	Saa2	L11	165.665	183.525	165.665	165.665	178.993	179.153	165.665	165.665	165.665	179.055	179.46	180.616	217.482	194.694	231.357	210.714	215.38	213.696	221.36
ENSMUSG00000039683	Sdk1	L11	434.62	375.571	383.804	368.032	417.414	381.186	380.116	365.802	392.045	404.711	394.28	374.359	364.505	347.598	456.73	380.566	462.48	430.607	407.315
ENSMUSG00000030109	Slc6a12	L11	186.125	165.665	178.618	194.165	178.993	185.051	165.665	165.665	165.665	165.665	207.635	225.961	210.895	237.333	212.602	228.62	260.335	218.919	230.682
ENSMUSG00000037239	Spred3	L11	454.213	392.655	476.628	426.831	441.897	474.558	416.702	454.361	460.686	402.302	447.034	456.914	437.985	418.292	486.289	497.702	547.426	459.437	478.819
ENSMUSG00000042212	Sprr2d	L11	165.665	165.665	165.665	165.665	165.665	165.665	165.665	165.665	165.665	165.665	165.665	165.665	165.665	165.665	165.665	165.665	195.631	165.665	165.665
ENSMUSG00000029534	St7	L11	517.869	510.46	494.699	525.032	496.344	500.962	523.713	472.602	518.379	497.466	536.838	511.604	494.534	559.271	519.999	492.279	553.735	514.399	521.209
ENSMUSG00000038781	Stap2	L11	771.449	794.739	802.449	852.148	757.549	781.605	808.777	764.301	781.294	777.704	769.699	818.872	820.835	857.688	866.489	827.89	884.399	833.877	900.172
ENSMUSG00000071562	Stfa1	L11	165.665	165.665	165.665	187.35	165.665	179.153	176.817	165.665	165.665	179.055	179.46	165.665	178.201	165.665	204.147	202.625	203.056	185.688	208.019
ENSMUSG00000022902	Stfa2	L11	165.665	165.665	165.665	165.665	178.993	165.665	165.665	165.665	165.665	165.665	165.665	165.665	165.665	165.665	229.209	189.036	246.291	194.658	216.309
ENSMUSG00000059657	Stfa2l1	L11	199.126	210.525	192.562	199.879	196.924	214.628	201.37	202.047	212.219	184.909	225.565	268.855	244.786	198.431	438.719	360.093	583.831	317.114	387.745
ENSMUSG00000054905	Stfa3	L11	165.665	165.665	178.618	165.665	165.665	165.665	165.665	165.665	165.665	165.665	165.665	187.191	210.895	190.535	241.539	222.34	254.457	258.714	245.332
ENSMUSG00000032327	Stra6	L11	205.928	203.256	178.618	194.165	208.855	193.716	191.626	192.51	203.838	227.96	242.586	214.552	241.494	253.263	233.464	241.998	223.394	239.324	232.886
ENSMUSG00000032625	Thsd7a	L11	352.416	349.195	323.516	366.982	375.303	391.143	354.499	361.077	370.641	364.102	271.662	268.855	252.711	284.71	343.707	286.622	327.98	282.896	303.389
ENSMUSG00000020701	Tmem132e	L11	165.665	165.665	165.665	165.665	178.993	165.665	165.665	178.593	165.665	165.665	190.268	192.392	183.663	194.694	185.26	178.787	180.039	179.589	179.578
ENSMUSG00000063727	Tnfrsf11b	L11	350.971	348.073	342.248	303.715	311.777	339.961	325.9	320.595	341.964	323.634	331.175	366.624	403.534	344.791	430.231	376.993	474.285	386.658	402.135
ENSMUSG00000035235	Trim13	L11	433.304	385.223	394.131	415.945	410.324	414.369	402.403	421.589	412.95	410.708	396.852	413.474	393.941	369.614	409.363	401.695	407.409	410.157	406.023
ENSMUSG00000029409	U90926	L11	165.665	165.665	165.665	165.665	165.665	165.665	165.665	165.665	165.665	165.665	165.665	165.665	165.665	165.665	165.665	165.665	191.33	165.665	165.665
ENSMUSG00000037440	Vnn1	L11	524.124	553.77	649.767	649.682	541.657	533.778	561.727	545.913	573.509	536.531	1045.28	1265.12	1185.63	1129.42	2161.1	1651.51	2044.97	1511.48	2180.33
ENSMUSG00000051748	Wfdc21	L11	232.307	239.177	256.1	257.29	250.586	200.627	213.081	219.264	222.004	211.709	287.997	276.699	264.675	257.005	500.305	302.131	603.742	271.128	396.928
ENSMUSG00000018486	Wnt9b	L11	179.888	191.463	199.168	190.944	200.19	200.627	181.651	188.681	185.109	197.078	185.5	165.665	187.965	185.713	209.911	189.036	203.056	198.389	198.362
ENSMUSG00000039195	1110008P14Rik	L12	550.224	540.375	530.364	571.079	499.691	517.995	545.502	502.233	564.583	537.638	553.197	613.326	618.537	611.041	628.598	601.611	687.302	636.937	647.923
ENSMUSG00000062619	2310039H08Rik	L12	336.318	340.154	342.248	347.797	366.626	319.581	353.599	343.043	361.652	335.693	306.465	342.874	329.056	318.833	321.652	335.161	299.308	343.102	356.818
ENSMUSG00000013353	4931406B18Rik	L12	165.665	165.665	178.618	177.864	165.665	165.665	165.665	165.665	165.665	165.665	190.268	187.191	183.663	179.606	165.665	184.518	165.665	190.504	165.665
ENSMUSG00000045065	9930022D16Rik	L12	179.888	165.665	178.618	165.665	178.993	165.665	176.817	165.665	185.109	165.665	194.38	208.129	221.579	194.694	201.018	210.714	199.498	216.352	179.578
ENSMUSG00000047878	A4galt	L12	765.552	759.233	805.392	765.683	714.689	717.543	779.36	695.221	660.49	738.795	721.73	657.154	702.315	628.521	795.259	772.544	880.83	746.919	877.837
ENSMUSG00000048636	A730049H05Rik	L12	234.573	234.063	233.535	207.312	227.635	230.586	239.014	225.572	212.219	247.462	232.247	225.961	239.818	230.828	271.809	232.601	266.037	230.739	274.446
ENSMUSG00000023088	Abcc1	L12	1202.54	1272.63	1305.93	1239.54	1297.6	1318.87	1262	1283.27	1298.76	1263.93	1570.5	1701.39	1540.17	1433.22	1752.96	1556.1	2070.38	1712.24	1639.37
ENSMUSG00000028953	Abcf2	L12	1075.01	1133.55	1137.51	1264.24	1180.38	1139.93	1251.27	1092.35	1185.43	1120.97	1296.39	1300.36	1395.46	1345.41	1334.59	1376.59	1494.94	1358.29	1424.49
ENSMUSG00000062480	Acat3	L12	214.815	214.942	229.688	211.776	223.322	232.665	226.153	212.429	206.766	236.132	225.565	214.552	225.493	218.99	241.539	222.34	248.372	218.919	216.309
ENSMUSG00000030760	Acer3	L12	1126.79	1053.5	1146.14	1062.67	1065.74	1027.63	1085.43	1149.76	986.729	966.859	1223.01	1113.64	1149.63	1088.46	1255.57	1207.18	1318.05	1238.67	1182.32
ENSMUSG00000028405	Aco1	L12	1399.18	1357.4	1456.5	1437.53	1380.24	1368.36	1423.44	1341.28	1361	1306.7	1680.88	1715.13	1680.11	1719.92	1692.3	1624.26	1785.97	1686.09	1749.29
ENSMUSG00000015143	Actn1	L12	3720.17	3754.87	3725.01	3884.2	3843.16	3794.93	3889.17	3608.69	3569.16	3745.72	4147.67	3960.67	4239.42	3990.56	4791.87	4007.41	5519	4313.92	4871.34
ENSMUSG00000006403	Adamts4	L12	285.962	253.468	315.811	280.254	282.967	278.469	261.582	255.903	264.226	285.153	445.804	420.821	470.539	375.011	849.267	637.916	1069.94	606.723	926.922
ENSMUSG00000030022	Adamts9	L12	1524.49	1098	1330.74	1197.77	1330.87	1379.7	1313.5	1222.3	1107.2	1187.43	1223.01	1193.26	1179.33	990.754	1516.33	1428.36	1788.28	1521.31	1781.92
ENSMUSG00000031298	Adgrg2	L12	295.948	284.343	313.211	333.55	309.001	316.794	318.247	291.442	311.706	305.617	306.465	264.827	277.351	286.341	324.464	288.065	312.304	312.636	301.85
ENSMUSG00000060470	Adgrg3	L12	438.561	428.99	418.915	414.95	419.767	461.789	489.049	422.695	450.093	432.031	447.034	438.269	460.442	432.325	593.925	463.817	616.132	466.864	507.98
ENSMUSG00000030790	Adm	L12	460.684	387.353	424.468	402.938	401.99	429.974	385.309	401.483	399.474	403.507	445.804	406.076	424.535	379.034	529.208	434.832	551.213	450.725	473.914
ENSMUSG00000042429	Adora1	L12	393.086	397.926	439.884	398.903	449.956	417.989	419.205	409.347	421.437	455.306	372.104	403.102	433.862	393.62	399.401	380.566	425.136	387.979	422.703
ENSMUSG00000018500	Adora2b	L12	438.561	417.702	452.955	440.545	394.791	364.739	389.613	379.798	371.916	359.032	525.09	497.733	534.876	480.944	538.382	508.505	617.369	510.783	568.725
ENSMUSG00000029762	Akr1b8	L12	516.615	553.77	535.563	628.155	548.218	516.864	568.653	486.418	527.46	560.772	546.198	605.308	604.261	550.956	723.44	703.57	695.824	671.544	725.766
ENSMUSG00000025701	Alox5	L12	511.596	491.922	525.155	557.345	469.346	432.357	448.038	475.8	432.259	437.888	461.711	404.59	376.629	350.391	470.984	446.05	501.526	381.352	416.318
ENSMUSG00000025172	Ankrd2	L12	165.665	178.106	178.618	177.864	165.665	165.665	196.794	178.593	165.665	184.909	165.665	165.665	178.201	179.606	179.296	184.518	191.33	179.589	165.665
ENSMUSG00000029484	Anxa3	L12	4043.51	3971.65	3811.59	4241.21	3875.97	4046.2	4131.56	3762.49	4335.43	3870.13	3443.24	3556.4	3892.27	3660.99	4316.64	3736.28	4574.69	3731.05	4537.84
ENSMUSG00000056656	Apol8	L12	186.125	165.665	178.618	165.665	165.665	185.051	181.651	178.593	193.802	189.526	179.46	180.616	183.663	198.431	194.024	184.518	186.345	179.589	165.665
ENSMUSG00000062421	Arf2	L12	1073.86	1081.99	1133.67	1133.73	1072.86	1122.29	1229.06	1056.88	1050.72	1083.06	1198.15	1218.49	1248.53	1166.99	1191.18	1195.4	1297.06	1192.47	1180.12
ENSMUSG00000021125	Arg2	L12	336.318	316.836	355.588	365.931	329.383	308.321	336.223	294.195	308.849	304.196	506.169	558.159	608.073	467.385	984.268	828.893	1116.93	760.532	862.179
ENSMUSG00000026426	Arl8a	L12	1411.72	1471.06	1393.66	1463.81	1455.7	1397.21	1491.14	1380.23	1380.7	1457.07	1568.36	1606.37	1764.67	1587.66	1715.31	1776.92	1805.65	1740.57	1704.68
ENSMUSG00000049804	Armcx4	L12	1535.87	1344.16	1502.16	1493.46	1378.22	1602.82	1369.22	1370.73	1598.89	1782.96	1184.09	1272.67	1210.8	1269.52	2491.27	1423.48	1748.92	1190.27	1728.62
ENSMUSG00000028539	Artn	L12	220.174	245.699	247.826	232.562	265.778	270.482	265.074	255.903	234.937	249.266	250.326	240.936	249.589	233.037	233.464	254.172	246.291	251.24	247.3
ENSMUSG00000037686	Aspg	L12	268.459	285.656	283.293	297.708	285.97	260.502	299.478	294.195	295.709	277.487	291.15	286.17	323.112	294.364	310.217	279.294	326.436	286.162	345.727
ENSMUSG00000039105	Atp6v1g1	L12	1632.52	1768.8	1754.63	1877.9	1676.5	1590.5	1762.68	1566.02	1710.3	1766.8	1776.13	1848.72	2118.24	1959.93	2126.69	2026.34	2175.44	1888.63	2030.65
ENSMUSG00000028191	Bcl10	L12	873.442	880.665	922.426	1033.5	889.964	890.491	934.324	889.136	880.217	908.974	1218.69	1316.71	1391.89	1288.23	1420.81	1402.97	1514.69	1368.15	1498.74
ENSMUSG00000021070	Bdkrb2	L12	486.316	473.204	484.091	514.789	456.828	457.12	587.811	536.619	511.544	465.659	444.573	461.183	485.573	454.961	459.115	475.916	459.845	558.561	554.557
ENSMUSG00000052271	Bhlha15	L12	253.377	272.226	277.522	289.11	272.174	302.566	250.695	260.673	272.478	294.084	257.708	264.827	258.79	269.55	298.434	300.752	310.704	294.171	307.968
ENSMUSG00000032000	Birc3	L12	1109.54	974.029	1165.32	1203.74	1134.79	984.835	1038.56	1069.35	969.907	972.017	2350.44	2529.72	2489.67	2314.84	3337.58	3102.02	3334.26	2962.66	2970.57
ENSMUSG00000040298	Btbd16	L12	165.665	165.665	165.665	177.864	184.818	189.705	185.447	165.665	165.665	179.055	238.552	231.177	238.12	233.037	241.539	228.62	278.788	245.404	282.785
ENSMUSG00000036478	Btg1	L12	2159.55	2311.23	2135	2315.72	2048.64	1968.52	2141.76	1874.94	1867.91	2141.02	4437.61	5270.6	5317.47	5235.51	5760.7	5623.55	6257.46	5298.58	4592.89
ENSMUSG00000017446	C1qtnf1	L12	880.439	849.09	904.945	791.097	955.594	883.126	930.692	853.209	853.719	868.514	738.5	690.089	651.657	724.098	868.64	707.647	960.294	777.513	815.065
ENSMUSG00000049130	C5ar1	L12	459.392	445.228	533.485	500.744	448.807	377.422	375.762	373.998	348.598	409.512	720.61	756.711	770.132	626.195	1474.36	1085.2	1873.9	1005.75	1215.29
ENSMUSG00000037960	Card19	L12	558.867	610.517	542.823	625.456	603.408	529.279	622.033	572.588	573.509	616.249	693.681	731.97	728.407	719.529	783.335	829.896	1081.7	809.119	798.184
ENSMUSG00000046318	Ccbe1	L12	541.553	494.861	503.144	483.76	527.385	517.995	491.431	526.253	461.859	508.698	499.03	441.154	459.428	381.705	584.924	486.841	539.836	492.607	493.454
ENSMUSG00000031779	Ccl22	L12	511.596	525.947	564.488	688.011	461.391	284.682	305.507	287.265	267.564	307.032	740.733	808.543	807.036	854.315	395.639	372.204	449.258	439.446	391.692
ENSMUSG00000028195	Ccn1	L12	4235	5817.88	5076.69	4452.35	5867.1	3228.05	3408.45	4175	5168.76	5316.04	1759.02	1828.75	2387.79	2237.6	1223.92	1494.7	1684.06	2119.08	2061.03
ENSMUSG00000019997	Ccn2	L12	2535.92	2630.73	3357.9	2122.21	2664.03	2367.92	2080.89	2432.34	2947.64	2643.15	2126.51	2079.33	2713.69	2268.07	1724.73	1618.42	1844.99	1998.46	1942.72
ENSMUSG00000070871	Ccnyl1	L12	665.712	638.562	659.802	630.851	634.409	620.145	609.901	625.294	640.833	594.6	604.032	638.614	668.598	618.042	637.498	665.717	697.04	641.566	706.404
ENSMUSG00000051439	Cd14	L12	830.196	712.545	957.324	896.407	772.127	696.053	763.136	758.407	661.579	697.544	2455.92	3206.53	3522.91	2494.24	8218.05	4851.33	10881.6	4440.41	6882.25
ENSMUSG00000060703	Cd302	L12	737.183	698.749	793.615	779.714	683.145	665.83	661.226	677.333	632.069	630.256	1085.49	1103.52	1087.42	951.745	1460.71	1176.73	1564.61	1091.01	1317.28
ENSMUSG00000055447	Cd47	L12	6256.83	6695.33	6515.88	6075.42	6389.47	6246.04	6302.47	6429.98	5886.32	6068.72	7625.82	7104.93	7903	7282.13	8115.42	7881.52	7860.33	7132.99	8105.22
ENSMUSG00000012819	Cdh23	L12	245.323	239.177	235.411	230.85	225.503	230.586	233.477	247.649	238.933	243.787	244.559	286.17	252.711	264.269	276.704	270.213	309.097	292.586	277.815
ENSMUSG00000048895	Cdk5r1	L12	243.24	251.944	257.708	257.29	252.34	244.44	243.014	257.507	248.431	251.049	278.321	274.762	260.278	279.757	283.085	286.622	302.601	279.589	284.421
ENSMUSG00000009555	Cdk9	L12	1490.34	1631.93	1502.16	1575.58	1560.17	1522.72	1612.81	1362.18	1535.89	1448.96	1523.3	1717.63	1748.65	1664.2	1683.93	1695.28	1790.6	1596.65	1580.54
ENSMUSG00000074272	Ceacam1	L12	2005.63	1754.77	1842.73	2027.91	1967.71	1686.94	1832.21	2072.88	1756.68	1762.75	2092.36	1838.73	1846.49	1682.78	2403.83	2421.5	2483.4	2053.89	2391.64
ENSMUSG00000071637	Cebpd	L12	1270.11	1102.45	1474.58	1273.6	1121.6	820.856	839.565	985.75	987.78	1194.58	1441.68	1444.8	2020.61	1443.09	2932.3	1992.4	2761.07	2084.31	3621.15
ENSMUSG00000023473	Celsr3	L12	243.24	242.477	244.391	221.836	248.814	219.494	229.144	227.583	238.933	240.015	275.015	293.524	273.203	251.361	347.743	337.704	393.563	301.982	306.448
ENSMUSG00000037443	Cep85	L12	1194.52	1454.34	1087.56	1481.6	1285.49	947.17	644.686	968.406	1065.38	1146.55	2772.16	2929.73	3830.43	3031.82	5244.17	4915.93	2448.82	3821.91	3224.61
ENSMUSG00000047501	Cldn4	L12	334.831	352.55	317.104	336.872	345.082	357.019	364.325	326.934	357.763	344.88	422.216	506.067	479.575	474.794	509.595	433.705	689.738	475.487	436.632
ENSMUSG00000030144	Clec4d	L12	308.806	297.213	314.513	292.824	272.174	280.036	271.89	260.673	257.377	267.964	931.79	1217.23	1418.71	1018.56	2579.73	2173.65	2718.46	1883.19	1942.72
ENSMUSG00000034390	Cmip	L12	1515.39	1505.38	1484.09	1480.76	1558.16	1418.84	1407.04	1413.45	1395.2	1426.63	1947.16	1921.06	1974.44	1843.26	2052.65	2067.06	2310.44	2070.19	2015.46
ENSMUSG00000039782	Cpeb2	L12	612.66	592.651	633.665	608.324	596.962	620.145	583.988	609.157	572.395	583.726	587.942	601.292	627.078	591.133	711.399	688.255	753.947	628.824	683.547
ENSMUSG00000020300	Cpeb4	L12	1657.51	1581.87	1719.56	1495.16	1681.51	1689	1494.7	1773.97	1665.96	1597.92	1958.91	1853.71	1885.6	1721.01	2119.4	2116.49	2312.75	1988.68	2044.76
ENSMUSG00000021508	Cxcl14	L12	2251.16	1784.58	2255.91	2275.35	2427.84	2043.16	2225.25	2231.99	2260.58	2093.67	1727.98	1514.99	1668.53	1377.26	1232.37	1512.25	1361.17	1420.71	1451.8
ENSMUSG00000058427	Cxcl2	L12	243.24	200.597	202.119	209.583	189.412	197.317	188.708	192.51	185.109	189.526	387.818	466.857	599.491	376.354	3809.06	2389.57	3204.25	1180.36	2874.33
ENSMUSG00000006724	Cyp27b1	L12	186.125	197.778	178.618	187.35	178.993	200.627	181.651	178.593	185.109	184.909	194.38	214.552	210.895	205.078	212.602	192.928	246.291	221.408	223.777
ENSMUSG00000027845	Dclre1b	L12	491.398	507.544	512.604	513.855	511.919	533.778	493.017	527.291	451.274	486.17	589.094	626.655	576.5	553.335	646.379	623.433	670.219	605.556	579.308
ENSMUSG00000020108	Ddit4	L12	545.273	568.051	631.648	601.993	569.976	559.497	533.075	573.609	597.931	646.362	654.175	683.518	784.913	757.132	1235.53	718.845	970.935	755.997	1000.24
ENSMUSG00000022555	Dgat1	L12	621.144	634.833	622.561	636.24	675.759	647.394	661.976	602.076	637.548	670.95	819.591	853.655	915.111	899.202	1440.77	1047.69	1486.81	930.124	1140.51
ENSMUSG00000037993	Dhx38	L12	1321.56	1321.22	1401.28	1318.68	1375.2	1320.93	1372.07	1318.47	1243.7	1283.29	1529.74	1601.37	1526.79	1444.19	1781.19	1690.42	2070.38	1711.16	1784.09
ENSMUSG00000033166	Dis3	L12	545.273	493.882	535.563	566.508	546.032	516.864	554.785	557.228	504.688	501.966	599.442	578.449	563.979	584.08	530.356	603.695	590.066	602.054	566.369
ENSMUSG00000014773	Dll1	L12	982.644	967.763	1008.56	1043.8	942.288	715.397	934.324	898.828	811.183	938.979	1000.63	880.631	1275.44	1038.56	980.001	1154.12	1266.72	977.989	1582.72
ENSMUSG00000004789	Dlst	L12	2226.28	2365.38	2318.23	2370.38	2390.94	2268.91	2389.99	2174.57	2281.11	2213.54	2346.17	2379.27	2437.41	2339.85	2385.08	2400.21	2417.69	2402.37	2454.45
ENSMUSG00000031701	Dnaja2	L12	1768.76	1812.62	1912.78	1990	1863.72	1859.05	1981.05	1867.4	1958.46	1761.74	2197.98	2195.13	2283.2	2362.69	2174.65	2295.68	2176.6	2230.92	2135.87
ENSMUSG00000031898	Dpep3	L12	202.642	205.783	196.005	199.879	189.412	200.627	188.708	192.51	189.778	184.909	185.5	192.392	203.561	205.078	194.024	192.928	203.056	185.688	198.362
ENSMUSG00000032087	Dscaml1	L12	211.985	226.869	204.904	199.879	208.855	209.413	224.623	209.997	222.004	211.709	220.842	211.418	217.482	216.42	231.357	228.62	235.395	216.352	226.133
ENSMUSG00000004947	Dtx2	L12	634.441	643.218	627.612	651.471	626.948	626.7	655.969	613.198	724.41	664.548	703.793	725.444	786.759	700.074	842.801	726.977	814.01	740.103	773.366
ENSMUSG00000068452	Duox2	L12	247.376	228.713	252.84	240.767	233.783	244.44	244.322	249.334	238.933	249.266	234.386	214.552	219.556	194.694	215.192	220.148	237.648	205.027	226.133
ENSMUSG00000024190	Dusp1	L12	4603.25	5195.11	4892.39	4570.48	4736.65	3406.2	3312.55	4453.37	4873.3	5437.33	1815.71	1770.08	2934.03	2683.3	4179.64	3013.15	3679.29	3158.63	4264.74
ENSMUSG00000044719	E230025N22Rik	L12	199.126	208.201	202.119	207.312	208.855	212.071	194.301	192.51	209.552	200.361	227.841	233.693	241.494	221.483	279.914	241.998	248.372	243.406	267.561
ENSMUSG00000012350	Ehf	L12	1039.27	987.447	1113.5	1167.05	1038.26	977.518	1069.58	1147.85	1068.51	949.311	1283.45	1324.25	1296.97	1288.23	1429.21	1451.78	1323.88	1211.18	1453.98
ENSMUSG00000109864	Eid3	L12	227.631	214.942	219.374	199.879	218.794	226.302	227.66	225.572	209.552	236.132	220.842	280.529	249.589	241.486	261.685	262.356	256.438	260.535	262.25
ENSMUSG00000020454	Eif4enif1	L12	1465.29	1373.27	1386.04	1401.06	1352.04	1347.75	1382.07	1394.47	1343.38	1318.91	1574.79	1481.16	1581.2	1572.34	1621.12	1563.9	1602.9	1500.55	1638.28
ENSMUSG00000021282	Eif5	L12	3327.95	3305.47	3675.13	3291.42	3141.94	3471.34	3428.89	3711.85	3357.27	3083.23	3627.1	3374.04	3945.28	3496.16	3862.01	3738.21	3647.1	3605.56	3708.64
ENSMUSG00000003051	Elf3	L12	737.183	804.727	840.633	790.222	863.206	702.508	785.252	763.319	751.296	755.645	924.122	890.891	1037.7	933.88	1109.7	1003.19	1079.35	934.583	1126.19
ENSMUSG00000048120	Entpd1	L12	2581.09	2232.6	2527.73	2335.06	2343.07	2283.2	2133.98	2279.04	2211.29	2288.05	3047.71	3212.74	3124.2	2955.84	4074.81	3618.54	4485.06	3509.27	3577.94
ENSMUSG00000021996	Esd	L12	1145.17	1276.16	1176.82	1265.94	1199.61	1148.23	1249.83	1171.73	1241.62	1252.72	1781.48	2017.04	2076.53	1830.17	2334.06	2164.93	2868.17	2115.82	2077.3
ENSMUSG00000052397	Ezr	L12	5807.78	6171.84	6472.65	6477.29	5898.88	5732.84	6362.3	5865.23	5922.1	5752.04	5692.44	5595.17	6161.24	6137.66	5264.92	5748.86	5916.39	5581.68	5763.66
ENSMUSG00000036002	Fam214b	L12	853.593	861.731	875.756	950.007	921.793	895.749	923.426	910.448	929.881	919.328	904.386	972.692	986.961	959.554	1083.19	977.428	1229.34	1014.63	1031.24
ENSMUSG00000070476	Fam217b	L12	535.342	553.77	525.155	511.987	498.576	538.269	536.187	520.012	544.398	535.424	552.031	547.281	539.748	476.026	596.172	605.777	646.942	533.591	632.905
ENSMUSG00000024778	Fas	L12	945.562	918.445	997.939	914.585	908.455	839.892	941.585	919.157	941.478	907.939	1015.88	1036.31	1216.19	1019.67	1413.45	1350.2	1408.9	1151.71	1470.36
ENSMUSG00000037536	Fbxo34	L12	604.158	554.724	582.933	627.255	562.379	579.466	619.761	578.71	554.508	585.903	626.899	666.397	700.448	651.717	692.744	678.022	698.256	717.335	678.964
ENSMUSG00000022184	Fbxo4	L12	506.565	517.248	544.894	544.467	516.349	533.778	538.519	502.233	504.688	517.641	562.501	590.561	609.026	586.432	599.539	610.979	604.983	631.144	612.023
ENSMUSG00000038074	Fkbp14	L12	542.794	490.942	508.405	544.467	465.942	474.558	539.296	483.239	503.543	546.474	477.457	466.857	511.351	462.428	598.417	505.27	671.441	528.808	601.54
ENSMUSG00000024222	Fkbp5	L12	578.53	624.563	661.806	684.457	673.647	581.677	580.161	510.618	520.653	539.849	991.9	1004.53	1135.22	1107.29	1728.91	1130.51	2405.01	1193.57	1558.73
ENSMUSG00000036053	Fmnl2	L12	1200.25	1170.82	1208.43	1256.57	1183.42	1209.35	1116.37	1238.51	1075.84	1105.61	1588.73	1628.88	1546.42	1504.46	1782.24	1631.07	1960.62	1749.29	1798.22
ENSMUSG00000035992	Fnip1	L12	1102.64	1185.89	1237.13	1109.78	1147.97	1102.56	1153.75	1218.49	1092.57	1044.06	1373.94	1358.19	1273.65	1189.07	1564.55	1430.31	1553.01	1361.58	1292.09
ENSMUSG00000024912	Fosl1	L12	270.268	270.842	277.522	287.862	300.549	296.715	311.438	318.034	303.07	298.455	269.968	254.384	261.755	255.144	328.65	293.766	362.3	284.534	303.389
ENSMUSG00000029135	Fosl2	L12	2188.96	2055.13	2672.02	2438.47	2966.77	1851.88	1767.65	2326.07	2344.75	2657.22	2782.8	2815.48	3293.97	2925.45	3862.01	3539.4	4964.18	3550.39	4310.08
ENSMUSG00000024661	Fth1	L12	22509	24420	24620.3	25792	23584.5	21978.6	24740.8	22518.1	23663.6	23757.5	48274.2	62402.4	65401.3	53310.8	82621.2	61569.3	110164	68965.8	74711.5
ENSMUSG00000050708	Ftl1	L12	17964.3	19788.8	19592.2	20658.9	18587.6	17103.1	19157.4	17277.7	18657.1	18928.5	24922.3	29831.4	32347.2	28050.1	35294.9	33615.6	42676.3	33465.3	31906.3
ENSMUSG00000030530	Furin	L12	3011.07	2794.71	3094.21	3021.27	3017.53	2881.78	2821.53	2816.66	2869.77	2850.19	5316.7	6079.49	5593.75	5395.82	5625.87	5034.52	6722.52	5293.17	5037.52
ENSMUSG00000049307	Fut4	L12	433.304	378.801	437.693	437.619	423.288	358.312	412.516	378.641	355.158	362.838	570.618	554.085	595.669	552.146	628.598	609.939	632.181	551.45	673.23
ENSMUSG00000032350	Gclc	L12	3150.93	2898.47	3494.41	3188.24	2785.55	2516.86	2937.28	2720.86	2679.14	2535.56	3905.48	3888.75	3997.4	3991.64	3925.33	4030.57	4333.37	3802.44	4142.74
ENSMUSG00000038508	Gdf15	L12	217.54	205.783	223.638	223.708	225.503	200.627	226.153	219.264	226.501	211.709	244.559	243.264	280.078	267.804	271.809	292.351	294.307	267.656	264.036
ENSMUSG00000026815	Gfi1b	L12	186.125	183.525	184.27	177.864	200.19	189.705	191.626	184.235	179.193	184.909	165.665	180.616	203.561	179.606	204.147	205.452	209.523	194.658	185.672
ENSMUSG00000020363	Gfpt2	L12	654.911	638.562	692.777	579.29	628.014	539.39	625.817	600.051	640.833	675.214	758.572	703.207	908.728	710.381	811.494	801.769	885.588	734.419	1093.11
ENSMUSG00000026103	Gls	L12	1601.83	1666.17	1571.53	1576.42	1533.06	1615.14	1597.17	1702.19	1510.05	1481.41	2045.4	2218.78	2032.15	2048.19	1934.74	1909.94	1974.49	2014.77	1765.6
ENSMUSG00000071036	Gm10309	L12	255.33	219.108	231.628	223.708	225.503	265.551	221.485	251.001	264.226	263.044	223.234	240.936	225.493	230.828	273.452	236.446	260.335	253.139	262.25
ENSMUSG00000087006	Gm13889	L12	1063.49	1003.53	967.003	830.388	884.823	977.518	979.284	841.532	831.41	922.433	858.214	813.709	898.69	769.624	1115	1025.95	1198.93	966.871	1184.52
ENSMUSG00000094410	Gm38394	L12	1929.75	1741.62	2181.29	1803.67	1935.72	2301.58	1565.88	1989.97	1778.32	1710.2	1854.2	1989.62	1732.63	1573.44	1604.36	1670.96	2066.91	1675.19	1811.27
ENSMUSG00000110344	Gm45716	L12	247.376	251.944	242.642	257.29	235.759	244.44	253.173	238.921	246.58	251.049	244.559	238.568	264.675	249.437	247.29	241.998	254.457	255.017	237.171
ENSMUSG00000014959	Gorasp2	L12	1945.61	1997.39	1986.57	2022.85	1947.72	1892.82	2085.14	1908.9	1978	1960.6	2128.64	1999.59	2245.97	2076.5	2120.44	2044.76	2122.34	2086.49	2140.21
ENSMUSG00000031672	Got2	L12	1801.66	1728.46	1739.47	1737	1837.71	1721.8	1665.4	1781.52	1726.8	1643.46	2228.91	2170.23	2236.21	2129.86	2078.73	2033.13	2317.36	2159.26	1959.01
ENSMUSG00000050761	Gp1bb	L12	217.54	219.108	233.535	237.55	229.724	224.088	229.144	217.054	219.668	254.56	223.234	214.552	225.493	230.828	245.398	232.601	237.648	235.109	243.337
ENSMUSG00000031119	Gpc4	L12	688.44	664.576	673.816	639.828	738.766	720.76	660.475	655.386	695.247	686.922	667.754	661.117	657.311	584.08	676.233	658.525	693.39	606.723	659.442
ENSMUSG00000042808	Gpx2	L12	577.304	606.763	604.324	590.206	603.408	559.497	672.471	594.982	612.283	578.276	418.449	422.285	483.576	454.961	489.803	531.018	437.253	450.725	552.189
ENSMUSG00000018339	Gpx3	L12	15059.2	14801.1	16688.7	16150.7	15208.2	17262.5	15386.8	14624.2	14882.2	14565.1	10737.2	9797.92	11557.6	10630.2	21396.1	14501.6	21588.3	14378.7	21292.6
ENSMUSG00000031584	Gsr	L12	1335.26	1283.23	1451.74	1360.31	1320.79	1204.17	1417.02	1280.41	1226.02	1321.96	1807.15	1861.19	2070.32	1730.84	2567.25	2709.71	3150.17	2251.54	2610.34
ENSMUSG00000033543	Gtf2a2	L12	598.073	608.641	623.572	600.182	615.195	614.673	601.538	647.381	611.181	609.767	626.899	645.244	681.735	650.56	681.742	628.611	646.942	595.039	610.859
ENSMUSG00000027261	Hao1	L12	165.665	183.525	165.665	165.665	165.665	165.665	165.665	165.665	165.665	165.665	165.665	165.665	178.201	185.713	179.296	165.665	186.345	179.589	165.665
ENSMUSG00000045502	Hcar2	L12	370.921	339.014	344.696	365.931	321.344	319.581	313.395	308.943	313.127	283.637	1036.57	1439.78	1810.03	874.535	5215.13	5131.9	5739.52	3070.94	4251.78
ENSMUSG00000028778	Hcrtr1	L12	186.125	165.665	165.665	165.665	184.818	189.705	188.708	165.665	185.109	184.909	179.46	192.392	183.663	165.665	179.296	184.518	180.039	165.665	190.484
ENSMUSG00000027360	Hdc	L12	1622.29	1649.49	1829.47	2066.65	1711.57	1387.94	1574.41	1499.74	1504.89	1573.63	1782.55	1861.19	2139.54	1953.39	4578.14	3691.89	5640.75	2722.18	3710.8
ENSMUSG00000034088	Hdlbp	L12	6960.13	6483.16	7012.11	6638.03	6599	6867.9	6940.16	6548.92	6690.6	6554.73	7532.46	7353.83	7776.84	7295.12	7938.15	7603.05	8877.45	7787.53	8534.41
ENSMUSG00000021260	Hhipl1	L12	304.038	329.8	332.344	365.931	293.345	306.89	311.438	336.906	328.449	331.706	266.539	250.03	289.411	283.069	259.948	270.213	305.863	274.548	286.048
ENSMUSG00000021366	Hivep1	L12	2581.09	2311.23	2601.3	2231.61	2563.4	2807.39	2306.57	2777.22	2324.23	2459.12	3199.78	2950.83	2726.08	2675.69	2973.88	2976.44	3269.83	3139.14	3341.33
ENSMUSG00000005413	Hmox1	L12	711.076	771.997	772.967	843.449	759.634	730.402	719.451	688.271	744.853	707.087	1842.44	2518.53	2423.23	1933.77	3741.57	3045.99	5309.95	3156.47	3308.91
ENSMUSG00000030895	Hpx	L12	232.307	251.944	251.186	251.479	233.783	236.713	249.441	242.478	257.377	236.132	294.27	266.85	288.097	299.081	334.176	293.766	332.58	318.597	342.922
ENSMUSG00000070407	Hs3st3b1	L12	402.61	423.873	447.523	412.957	424.46	422.798	401.556	427.11	408.07	467.95	435.925	469.687	488.565	478.487	497.976	426.921	458.525	477.943	478.819
ENSMUSG00000045216	Hs6st1	L12	1071.55	1026.75	1121.19	1072.96	1039.28	1053.68	1109.9	1072.23	1080.02	1126.09	1292.08	1353.16	1344.45	1373.96	1514.23	1406.88	1594.78	1388.97	1451.8
ENSMUSG00000035941	Ibtk	L12	1244.93	1272.63	1301.15	1364.56	1281.45	1274.48	1242.67	1247.08	1212.5	1173.13	1433.09	1399.63	1481.26	1336.61	1598.08	1526.87	1757.03	1490.71	1615.4
ENSMUSG00000053560	Ier2	L12	1461.87	1915.11	1366.02	1516.33	1507.95	1301.33	1377.78	1363.13	1523.49	1807.2	1084.4	1157.9	1311.31	1245.3	1151	1225.82	1309.89	1238.67	1331.52
ENSMUSG00000041872	Il17f	L12	165.665	183.525	165.665	165.665	165.665	165.665	185.447	165.665	165.665	179.055	190.268	192.392	200.879	185.713	194.024	202.625	206.381	190.504	204.994
ENSMUSG00000026072	Il1r1	L12	1393.48	1308.85	1526.88	1534.96	1467.76	1429.13	1431.28	1369.78	1261.37	1382.96	1275.9	1162.96	1189.23	1185.76	1332.48	1464.47	1429.85	1246.36	1410.28
ENSMUSG00000026073	Il1r2	L12	217.54	228.713	225.697	211.776	229.724	197.317	209.427	212.429	197.415	214.244	374.744	420.821	443.12	339.135	921.22	599.526	1355.35	538.365	661.743
ENSMUSG00000022514	Il1rap	L12	669.307	656.23	706.708	643.414	676.815	651.738	661.226	715.033	723.332	692.235	658.706	655.832	669.537	587.608	1038.57	861.946	1028.75	768.461	881.19
ENSMUSG00000044244	Il20rb	L12	305.634	309.596	318.394	276.366	322.694	319.581	316.313	310.255	305.971	298.455	303.456	304.244	307.268	303.732	318.822	308.953	347.627	325.934	313.988
ENSMUSG00000060477	Irak2	L12	973.381	957.913	1047.13	1071.24	1108.41	995.282	1031.34	1018.46	1054.91	986.449	1364.25	1557.56	1534.82	1314.63	2038.05	1930.32	2195.06	1751.47	1869.95
ENSMUSG00000020227	Irak3	L12	493.934	462.274	494.699	510.117	497.46	514.599	495.395	473.669	431.061	467.95	757.458	759.311	712.579	621.538	988.533	902.877	1308.72	846.232	909.095
ENSMUSG00000051243	Islr2	L12	195.305	194.755	178.618	202.478	184.818	197.317	176.817	199.102	189.778	203.427	198.072	196.885	206.111	194.694	220.12	199.63	223.394	205.027	221.36
ENSMUSG00000034664	Itga2b	L12	463.265	497.795	473.42	419.915	486.266	505.517	480.287	452.2	427.461	515.408	433.444	414.947	422.453	383.037	510.754	516.034	513.087	422.981	425.247
ENSMUSG00000025348	Itga7	L12	817.304	740.047	862.11	941.375	885.851	747.509	749.837	713.054	691.998	697.544	978.805	981.612	1013.26	961.785	1549.88	1079.28	1472.87	1015.74	1373.11
ENSMUSG00000021922	Itih4	L12	1560.9	1315.04	1833.26	1658.44	1762.65	1004.68	1073.9	1086.6	986.729	901.722	3420.91	3612.21	3921.42	3191.34	4228.42	3542.3	3895.45	3292.85	3884.67
ENSMUSG00000003752	Itpkc	L12	519.121	484.065	553.161	522.243	513.028	536.025	506.452	481.117	497.809	491.826	518.013	536.358	526.081	519.84	515.381	531.018	596.289	551.45	593.366
ENSMUSG00000056962	Jmjd6	L12	904.897	901.368	880.626	997.395	915.638	905.209	881.933	894.952	889.742	863.317	878.024	929.294	1068.45	1000.77	1025.81	976.437	1126.31	1156.12	1175.72
ENSMUSG00000098557	Kctd12	L12	1701.8	1893.22	1944.95	1647.45	1730.6	1464.11	1664.69	1484.57	1518.32	1528.04	2096.63	2157.78	1971.77	2067.79	2381.96	2192.06	2309.29	2059.32	2029.56
ENSMUSG00000034327	Kctd9	L12	692.02	704.271	788.703	748.987	767.965	707.882	793.346	722.939	735.177	707.087	778.59	774.889	768.283	759.405	759.435	727.993	776.822	710.489	777.884
ENSMUSG00000014602	Kif1a	L12	492.666	478.149	516.795	552.753	510.811	528.153	547.051	502.233	510.403	525.437	526.267	539.093	500.485	562.828	528.059	493.365	629.716	577.44	535.554
ENSMUSG00000040263	Klhdc4	L12	846.579	815.61	841.611	893.808	853.93	758.18	777.887	712.065	691.998	713.441	937.264	1000.71	1015.07	937.232	1006.65	925.78	1115.75	969.095	944.727
ENSMUSG00000020911	Krt19	L12	2780.91	3078.91	2944.41	3432.32	3063.32	2859.36	3056.52	3050.44	3110.51	2952.66	2042.2	2014.55	2249.51	2400.75	1891.94	1766.23	1977.95	1961.5	1819.97
ENSMUSG00000067613	Krt83	L12	186.125	194.755	188.726	187.35	193.37	203.719	176.817	178.593	179.193	184.909	236.487	233.693	246.404	253.263	222.477	226.572	230.756	232.945	204.994
ENSMUSG00000023025	Larp4	L12	1217.44	1137.99	1142.3	1161.93	1227.92	1241.41	1221.9	1198.46	1178.14	1151.66	1411.59	1314.19	1458.04	1253.01	1348.27	1431.29	1312.22	1250.76	1349.03
ENSMUSG00000053846	Lipg	L12	1488.07	1462.26	1498.36	1360.31	1446.65	1471.31	1364.94	1664.39	1608.18	1384.99	1204.64	844.648	800.589	770.758	1683.93	1267	1468.22	1068.9	1366.54
ENSMUSG00000057604	Lmcd1	L12	639.265	605.824	621.55	589.298	710.493	626.7	668.726	627.307	665.936	609.767	453.167	406.076	384.247	404.082	425.355	415.527	394.957	363.858	430.32
ENSMUSG00000027412	Lpin3	L12	578.53	514.341	547.997	548.153	590.505	562.834	536.965	504.332	536.508	534.316	424.72	436.825	453.334	437.388	487.461	457.179	500.238	453.219	450.412
ENSMUSG00000015568	Lpl	L12	3077.62	3532.81	3582.89	3857.38	3211.6	2917.43	3050.17	2980.98	3091.05	3063.15	2880.7	2471.29	2355.89	2561.62	3559.85	2143.62	3274.44	2000.64	2648.22
ENSMUSG00000037095	Lrg1	L12	1118.74	905.864	1199.81	1444.31	1216.8	731.472	730.584	721.952	643.021	709.206	1723.7	1992.12	2226.46	2153.81	3991.77	2716.48	4196.61	2255.88	3616.82
ENSMUSG00000021997	Lrrc63	L12	191.053	194.755	196.005	207.312	189.412	197.317	181.651	184.235	197.415	197.078	232.247	240.936	238.12	223.906	237.566	228.62	228.361	247.374	239.258
ENSMUSG00000046079	Lrrc8d	L12	1465.29	1241.67	1358.4	1368.8	1373.19	1419.87	1330.65	1425.79	1289.42	1388.04	1528.66	1509.98	1366.83	1311.33	1590.75	1601.87	1729.24	1516.94	1493.29
ENSMUSG00000044313	Mab21l3	L12	195.305	210.525	221.532	221.836	218.794	200.627	203.499	195.946	203.838	221.374	392.991	398.624	449.257	413.147	569.113	483.57	590.066	476.715	498.308
ENSMUSG00000042622	Maff	L12	662.114	644.149	648.762	679.123	642.921	539.39	554.785	582.786	574.623	607.604	787.472	887.044	986.054	882.389	1123.47	1090.13	1263.21	1106.48	1266.87
ENSMUSG00000024235	Map3k8	L12	562.564	500.724	508.405	502.622	485.143	525.9	473.888	498.028	483.978	452.996	718.371	742.398	768.283	643.612	894.421	839.922	996.918	801.228	877.837
ENSMUSG00000004864	Mapk13	L12	429.346	453.274	443.163	453.155	452.25	427.587	449.666	426.007	421.437	424.967	536.838	666.397	617.587	599.343	813.656	686.21	976.844	647.346	696.13
ENSMUSG00000016528	Mapkapk2	L12	2853.13	3028.36	3261.85	3170.62	3050.38	3052.91	3117.18	2751.86	2921	2910.47	4462.04	4985.64	5223.02	4618.02	5688.1	5997.54	6542.24	5423.93	5551.12
ENSMUSG00000032135	Mcam	L12	4861.09	4419.89	4538.79	4402.92	5500.6	4753.97	5217.6	4673.59	4653.47	4562.15	3181.71	2943.38	3246.23	2867.91	3364.59	3193.77	3560.85	3214.92	4183.77
ENSMUSG00000038612	Mcl1	L12	5939.46	6212.71	6752.72	6676.54	6194.83	5471.64	5811.82	5570.18	5680.89	5830.21	8304.81	8615.56	9767.91	8859.4	11094.5	10510.7	11935.3	10114.8	10806.3
ENSMUSG00000032776	Mctp2	L12	372.324	337.871	380.334	382.581	366.626	388.664	379.247	377.483	365.518	331.706	543.861	558.159	500.485	494.4	548.663	504.19	548.689	527.61	478.819
ENSMUSG00000032717	Mdfi	L12	393.086	400.026	375.684	407.96	382.664	397.309	382.717	368.153	374.46	360.303	336.801	329.799	315.875	334.854	327.259	318.304	357.933	327.387	347.125
ENSMUSG00000056476	Med12l	L12	304.038	309.596	323.516	322.316	318.633	326.47	331.557	349.113	320.158	324.989	309.45	329.799	317.09	334.854	334.176	337.704	343.156	337.442	331.554
ENSMUSG00000034297	Med13	L12	2550.6	2305.98	2380.53	2213.94	2357.04	2423.02	2083.02	2468.07	2292.4	2287.04	2874.31	2898.68	2585.32	2610.51	2782.58	2920.4	2906.16	2883.59	2846.2
ENSMUSG00000021891	Mettl6	L12	542.794	615.205	609.398	584.753	575.391	567.278	564.807	555.174	564.583	566.253	650.775	667.716	667.658	638.974	687.246	657.497	684.865	654.272	622.477
ENSMUSG00000025347	Mettl7b	L12	179.888	183.525	165.665	187.35	178.993	165.665	181.651	184.235	165.665	179.055	179.46	165.665	187.965	179.606	194.024	189.036	186.345	165.665	190.484
ENSMUSG00000017737	Mmp9	L12	588.315	572.796	655.79	513.855	629.081	491.82	609.901	618.242	584.632	522.099	731.797	703.207	756.25	518.636	2712.9	1500.55	3510.25	1070.01	1988.32
ENSMUSG00000039616	Mocos	L12	532.854	527.876	556.254	536.156	532.884	553.927	536.187	577.691	567.933	504.212	613.195	646.569	664.838	649.403	745.277	702.55	873.69	735.556	735.993
ENSMUSG00000032092	Mpzl2	L12	339.28	374.492	343.473	373.26	387.535	350.515	368.745	364.624	384.554	385.266	423.469	397.127	424.535	441.173	408.123	407.481	435.912	386.658	447.917
ENSMUSG00000070305	Mpzl3	L12	334.831	350.316	357.983	364.878	365.378	334.607	369.626	328.192	336.6	351.353	487.076	492.157	483.576	466.147	490.973	463.817	570.074	464.392	409.895
ENSMUSG00000106918	Mrpl33	L12	796.17	840.053	785.755	886.008	764.842	761.379	852.731	821.065	821.834	832.082	894.507	957.389	973.344	956.208	903.003	954.605	928.326	894.4	971.395
ENSMUSG00000031765	Mt1	L12	478.667	544.209	508.405	577.467	480.644	453.609	452.918	426.007	477.024	479.36	447.034	524.014	601.4	548.576	1051.33	541.665	1002.82	549.076	918.011
ENSMUSG00000031762	Mt2	L12	297.581	297.213	315.811	414.95	294.798	286.213	278.51	287.265	297.194	292.614	370.78	442.594	482.577	467.385	1098.04	527.815	1223.49	501.109	988.04
ENSMUSG00000001156	Mxd1	L12	1040.42	1018.72	1112.54	1068.67	1067.77	997.37	1022.68	1020.39	1029.76	1028.65	2411.18	2952.08	3194.95	2400.75	6473.13	5599.46	7647.94	4764.7	5306.2
ENSMUSG00000042451	Mybph	L12	191.053	165.665	188.726	183.172	193.37	165.665	185.447	192.51	189.778	179.055	210.486	192.392	203.561	201.868	231.357	220.148	212.514	208.054	221.36
ENSMUSG00000026749	Nek6	L12	944.402	854.509	900.085	1003.42	892.02	846.23	812.448	874.584	737.328	828.954	1394.38	1479.9	1356.09	1335.52	1491.15	1355.09	1532.11	1403.2	1353.41
ENSMUSG00000067219	Nipal1	L12	352.416	358.102	372.178	405.954	376.535	350.515	354.499	403.736	417.808	370.388	318.271	350.891	323.112	324.722	311.664	331.323	292.623	308.107	303.389
ENSMUSG00000032691	Nlrp3	L12	402.61	371.243	362.747	347.797	366.626	337.291	347.258	323.141	331.181	326.34	895.605	1078.18	1052.18	790.022	2167.35	1975.92	2234.3	1581.37	1847.14
ENSMUSG00000067786	Nnat	L12	515.362	527.876	497.87	571.993	522.977	568.388	473.888	434.797	459.513	569.537	395.567	386.578	406.711	379.034	404.394	479.2	404.655	403.686	464.061
ENSMUSG00000061458	Nol10	L12	514.107	484.065	515.748	511.987	515.242	528.153	520.585	509.571	467.708	488.434	639.421	678.256	685.482	636.654	608.504	633.783	578.835	676.14	617.834
ENSMUSG00000075000	Nrbf2	L12	652.507	632.035	642.729	613.742	601.261	611.387	632.619	619.251	611.181	608.686	681.296	659.796	736.772	689.748	758.347	712.74	741.879	740.103	740.533
ENSMUSG00000048490	Nrip1	L12	1100.34	973.134	1004.7	997.395	996.467	1067.21	1016.18	1101.93	1005.63	1000.87	1385.77	1224.8	1124.4	1176.93	1287.2	1214.05	1294.73	1169.34	1202.11
ENSMUSG00000070564	Ntn5	L12	209.031	208.201	231.628	227.343	223.322	200.627	218.23	214.778	222.004	209.073	210.486	236.155	239.818	228.573	239.568	226.572	248.372	216.352	254.936
ENSMUSG00000037857	Nufip2	L12	1523.36	1289.42	1413.66	1447.7	1359.09	1413.69	1246.97	1451.4	1302.92	1306.7	1751.53	1746.36	1768.23	1724.29	1711.13	1801.21	1945.59	1774.34	1769.95
ENSMUSG00000090061	Nwd2	L12	266.635	270.842	273.104	272.416	270.592	273.709	273.006	277.27	272.478	251.049	271.662	298.927	300.999	279.757	283.085	300.752	307.484	305.057	348.519
ENSMUSG00000046610	Oacyl	L12	165.665	194.755	199.168	177.864	196.924	189.705	201.37	184.235	185.109	165.665	204.641	211.418	194.987	198.431	201.018	196.42	212.514	194.658	218.874
ENSMUSG00000026211	Obsl1	L12	690.826	637.63	700.741	624.556	678.926	673.402	669.475	611.178	641.927	678.409	685.803	634.631	633.709	602.856	787.673	673.924	866.546	757.131	781.271
ENSMUSG00000011179	Odc1	L12	1717.7	1804.74	1774.53	1750.5	1824.7	1546.35	1852.77	1717.31	1818.49	1873.83	2292.88	2430.26	3017.19	2720.23	2471.5	2714.55	2921.13	2611.64	2538.9
ENSMUSG00000022026	Olfm4	L12	179.888	191.463	178.618	183.172	189.412	179.153	165.665	165.665	185.109	165.665	198.072	217.555	219.556	198.431	307.306	283.714	327.98	237.234	321.391
ENSMUSG00000026672	Optn	L12	618.722	636.698	633.665	620.955	591.582	623.424	624.304	672.353	618.889	619.486	793.018	817.582	832.779	797.941	867.565	908.855	868.928	850.722	863.298
ENSMUSG00000039196	Orm1	L12	195.305	212.769	214.878	209.583	216.433	212.071	239.014	219.264	222.004	223.622	291.15	372.818	462.466	388.345	980.001	482.479	1025.22	453.219	878.955
ENSMUSG00000061540	Orm2	L12	186.125	187.791	165.665	183.172	165.665	185.051	176.817	184.235	179.193	165.665	218.381	247.808	255.777	218.99	405.639	285.172	396.349	267.656	393.004
ENSMUSG00000022146	Osmr	L12	2142.58	1886.21	2152.01	1941.13	1778.66	1772.01	1786.1	1918.33	1901.87	1784.98	2656.13	2540.9	2979.15	2471.41	3595.16	3440.94	3557.4	3182.45	3992.66
ENSMUSG00000032860	P2ry2	L12	527.869	446.236	539.714	610.131	561.292	521.386	502.51	487.477	496.66	514.291	595.996	568.997	629.922	562.828	700.433	704.589	788.836	685.321	674.377
ENSMUSG00000028370	Pappa	L12	318.168	297.213	341.02	304.904	309.001	335.951	303.508	323.141	311.706	320.912	273.344	297.135	273.203	276.402	479.242	374.602	445.268	303.523	412.469
ENSMUSG00000073530	Pappa2	L12	275.61	250.406	283.293	275.057	273.745	268.851	298.462	262.237	297.194	305.617	259.507	243.264	271.804	260.671	284.656	245.577	275.215	269.399	310.99
ENSMUSG00000021576	Pdcd6	L12	928.149	978.503	989.244	1014.59	929.994	882.073	995.208	959.726	958.331	955.507	1011.53	1079.45	1097.34	1136.05	1139.36	1135.43	1164.99	1074.43	1097.53
ENSMUSG00000021493	Pdlim7	L12	988.43	991.023	1012.42	994.814	1165.19	1063.04	1066.69	1029.04	975.165	1066.65	1049.63	1056.62	1134.32	998.544	1111.82	1105.89	1394.94	1143.99	1171.32
ENSMUSG00000004791	Pgf	L12	304.038	313.233	332.344	304.904	337.291	341.291	334.362	306.307	345.953	333.038	315.351	331.452	356.68	333.419	469.801	414.381	563.8	411.446	476.369
ENSMUSG00000023452	Pisd	L12	1154.36	1213.35	1229.48	1405.3	1248.13	1232.11	1258.43	1293.73	1212.5	1250.68	1310.4	1380.8	1392.78	1372.87	1444.97	1340.42	1527.47	1413.05	1331.52
ENSMUSG00000031538	Plat	L12	1427.68	1307.97	1307.84	1380.69	1426.53	1285.84	1335.65	1250.89	1196.88	1277.17	1402.98	1289.03	1407.09	1324.52	2170.48	1487.88	2405.01	1573.73	2287.64
ENSMUSG00000045659	Plekha7	L12	560.1	641.356	564.488	601.088	646.109	625.608	605.342	683.302	643.021	638.853	606.325	544.554	612.833	588.783	621.911	636.883	651.852	661.188	660.593
ENSMUSG00000032068	Plet1	L12	1236.92	1299.14	1564.88	1639.84	1257.22	986.925	1147.28	1103.84	1097.79	1059.46	1635.89	1736.37	1929.14	1635.78	2213.21	1566.82	2188.14	1720.96	1911.23
ENSMUSG00000028680	Plk3	L12	428.024	441.187	445.345	444.438	470.479	358.312	372.262	379.798	389.555	430.857	591.396	716.297	713.511	664.426	982.135	820.865	1152.1	766.196	857.701
ENSMUSG00000031146	Plp2	L12	1625.7	1793.34	1733.78	2008.53	1684.52	1629.51	1755.58	1575.49	1702.06	1678.86	1613.38	1665.14	1823.37	1674.04	1693.34	1729.3	2023.02	1731.86	1826.49
ENSMUSG00000031570	Plpp5	L12	686.052	618.951	662.808	652.366	629.081	637.604	641.672	642.371	638.643	648.505	636.01	647.893	667.658	641.294	722.347	679.047	764.791	693.341	676.671
ENSMUSG00000032369	Plscr1	L12	1203.69	1317.68	1346	1339.08	1255.2	1250.72	1328.51	1217.54	1243.7	1221.11	1271.58	1420.97	1480.37	1356.39	1560.36	1572.66	1715.34	1459.01	1738.41
ENSMUSG00000040128	Pnrc1	L12	1764.23	1832.78	2055.6	1778.36	1743.62	1671.56	1744.94	1858.91	1669.06	1822.35	1769.71	1701.39	1806.47	1797.44	2258.01	2218.21	2225.07	1987.59	2010.03
ENSMUSG00000040734	Ppp1r13l	L12	451.616	453.274	486.217	483.76	470.479	422.798	457.783	454.361	483.978	451.839	422.216	461.183	424.535	420.856	408.123	410.937	457.205	390.616	425.247
ENSMUSG00000020349	Ppp2ca	L12	2994.15	2949.91	3156.37	3049.8	2988.67	2911.32	2928.81	3061.71	2843.13	2755.73	3367.76	3310.77	3469	3388.78	3384.33	3329.92	3410.18	3385.92	3340.25
ENSMUSG00000050271	Prag1	L12	487.588	462.274	476.628	451.223	506.37	468.766	471.483	503.283	473.537	507.577	525.09	438.269	480.576	453.713	462.685	460.502	484.71	454.465	470.226
ENSMUSG00000045319	Proser2	L12	401.255	388.416	368.656	371.173	419.767	393.614	370.505	400.354	415.382	390.167	329.758	305.999	371.142	344.791	384.258	327.456	355.006	344.508	422.703
ENSMUSG00000024409	Psors1c2	L12	191.053	183.525	178.618	177.864	165.665	189.705	176.817	165.665	179.193	165.665	190.268	165.665	198.035	185.713	179.296	178.787	180.039	190.504	179.578
ENSMUSG00000026820	Ptges2	L12	470.984	488.98	490.463	520.381	511.919	471.085	533.853	496.976	478.185	459.916	500.222	530.879	511.351	528.256	579.286	540.602	601.259	505.951	608.532
ENSMUSG00000057541	Pus7	L12	461.975	466.257	465.911	492.27	478.391	496.396	490.637	475.8	465.371	471.381	504.981	473.922	496.52	482.171	532.652	496.619	513.087	464.392	504.358
ENSMUSG00000001785	Pwp1	L12	683.663	680.304	642.729	717.247	677.87	656.079	690.414	648.383	628.778	636.706	731.797	745.002	744.198	745.759	675.13	738.143	746.709	713.913	659.442
ENSMUSG00000035781	R3hdm4	L12	1746.07	1784.58	1729.04	1816.33	1751.63	1752.54	1781.84	1632.25	1696.9	1728.4	1719.42	1650.14	1745.98	1769.06	1915.95	1836.17	2008	1621.75	1848.22
ENSMUSG00000031504	Rab20	L12	390.347	404.212	407.724	393.834	405.57	377.422	364.325	402.61	355.158	379.101	684.677	748.907	867.613	751.448	1213.36	1045.72	1383.3	906.691	1150.42
ENSMUSG00000064147	Rab44	L12	552.696	470.23	531.405	504.498	490.752	419.193	479.489	433.702	414.166	416.671	410.878	426.665	432.829	373.665	460.306	464.921	553.735	403.686	447.917
ENSMUSG00000025340	Rabgef1	L12	1041.58	1049.93	1057.73	1046.37	1084.04	1079.69	1033.51	1028.08	1031.86	1016.31	1059.41	942.071	1055.8	990.754	1107.58	1079.28	1184.89	964.646	1108.55
ENSMUSG00000037533	Rapgef6	L12	1691.59	1595.92	1664.55	1649.99	1543.1	1682.84	1522.47	1731.48	1654.62	1482.43	2081.69	2086.8	1923.81	1872.71	1993.19	1956.52	1986.04	1977.81	1685.09
ENSMUSG00000020684	Rasl10b	L12	241.127	230.526	251.186	257.29	260.85	280.036	259.218	263.788	259.112	277.487	234.386	247.808	257.289	247.489	418.003	279.294	453.237	264.127	422.703
ENSMUSG00000010067	Rassf1	L12	1125.64	1129.99	1069.28	1118.34	1078.96	956.595	1023.4	1028.08	1094.66	1024.53	1075.71	1188.21	1181.13	1141.58	1145.71	1172.8	1279.56	1147.3	1171.32
ENSMUSG00000021123	Rdh12	L12	268.459	251.944	254.478	251.479	265.778	258.789	260.404	252.651	259.112	266.337	276.673	284.303	275.976	281.418	468.617	326.159	549.952	311.132	398.233
ENSMUSG00000022651	Retnlg	L12	406.663	452.271	424.468	410.961	448.807	376.163	497.769	414.928	393.287	385.266	379.999	438.269	564.944	321.787	3457.03	1365.84	3983.96	778.644	2348.31
ENSMUSG00000026082	Rev1	L12	595.636	630.168	581.911	643.414	600.186	701.433	650.707	609.157	641.927	615.169	650.775	651.864	613.784	612.209	624.142	645.14	681.207	648.501	661.743
ENSMUSG00000002233	Rhoc	L12	1739.26	1779.32	1791.58	1879.59	1850.72	1800.69	1898.14	1634.14	1716.49	1833.45	1786.83	1861.19	2211.38	1920.69	1897.16	2029.25	2423.46	2028.9	2437.13
ENSMUSG00000039960	Rhou	L12	616.299	610.517	668.816	633.546	608.77	577.253	624.304	606.124	628.778	625.951	771.923	717.605	808.877	736.647	935.135	846.935	1019.33	759.398	1017.96
ENSMUSG00000024404	Riok3	L12	1992.04	2021.01	2025.35	2177.76	1879.72	1983.86	1940.66	1936.24	1912.16	1804.17	2298.21	2383	2521.56	2261.54	2685.85	2532.76	2880.83	2478.29	2514.01
ENSMUSG00000054855	Rnd1	L12	553.931	557.585	585.997	535.231	573.226	594.912	593.918	604.101	632.069	668.817	591.396	585.183	721.894	579.369	930.855	847.936	1203.61	742.376	1078.77
ENSMUSG00000033107	Rnf125	L12	487.588	483.08	512.604	478.064	481.77	478.024	435.761	521.053	477.024	519.871	522.733	493.553	502.465	506.552	599.539	559.668	519.484	505.951	520.009
ENSMUSG00000048234	Rnf149	L12	752.563	726.31	769.028	831.259	728.308	673.402	726.133	673.349	712.545	691.173	1832.82	2149.07	2151.07	1817.08	2493.35	2172.68	3302.05	2311.23	1962.27
ENSMUSG00000035305	Ror1	L12	447.713	414.604	477.696	432.727	443.051	462.954	444.775	444.613	471.208	416.671	475.044	407.56	428.689	388.345	436.3	425.786	437.253	408.866	427.786
ENSMUSG00000018449	Rpain	L12	431.986	460.278	444.254	467.573	439.585	435.922	468.27	447.87	455.988	443.718	408.342	456.914	500.485	458.699	474.528	503.11	483.41	465.629	486.151
ENSMUSG00000061024	Rrs1	L12	625.984	616.142	632.657	644.31	602.334	581.677	607.622	590.921	547.772	595.685	672.272	682.203	737.7	722.956	714.685	676.998	775.62	685.321	765.454
ENSMUSG00000022952	Runx1	L12	1606.38	1578.35	1605.72	1640.69	1594.28	1505.24	1489	1606.71	1576.18	1619.18	2184.12	2300.91	1958.45	2006.79	2014.06	2011.8	2063.45	2026.72	2165.15
ENSMUSG00000027907	S100a11	L12	3836.22	4196.23	4184.18	5016.95	4141.39	3677.92	4308.39	3600.25	3909.9	4108.87	4848.54	5370.95	6074.75	5427.23	6182.78	6042.85	7357.47	5844.24	6416.29
ENSMUSG00000017009	Sdc4	L12	3875.66	3930.74	4138.08	4434.76	4104.61	3888.53	4026.58	3681.84	4141.09	4147.98	4183.79	4268.11	4706.56	4341.71	4637.28	4425.09	4948.1	4496.62	5395.76
ENSMUSG00000074211	Sdhaf1	L12	445.104	489.961	413.334	432.727	459.111	450.09	467.465	445.7	485.135	462.215	420.962	442.594	475.565	456.208	472.166	439.331	466.424	438.187	470.226
ENSMUSG00000039364	Sectm1b	L12	211.985	191.463	210.086	197.122	193.37	209.413	191.626	188.681	189.778	189.526	328.338	375.897	407.767	337.712	571.377	416.671	580.085	458.195	498.308
ENSMUSG00000034684	Sema3f	L12	4108.84	3971.65	4359.14	4092.89	4247.74	4194.7	4151.99	3802.81	3753.36	4054.7	3271.02	3154.41	3384.14	2986.23	3894.19	3552.91	4617.21	3074.19	5314.84
ENSMUSG00000026121	Sema4c	L12	1132.53	1104.23	1114.47	1138.86	1266.31	1046.39	1091.19	1122.98	1093.61	1176.19	1135.38	1076.91	1220.69	1133.84	1390.33	1359	1506.56	1285.9	1572.91
ENSMUSG00000066361	Serpina3c	L12	496.466	479.136	518.888	546.311	548.218	500.962	488.254	448.954	454.811	440.223	451.942	372.818	391.796	384.367	629.712	431.448	515.648	434.403	559.287
ENSMUSG00000017868	Sgk2	L12	191.053	203.256	196.005	194.165	193.37	179.153	188.708	184.235	185.109	193.505	179.46	180.616	187.965	185.713	204.147	192.928	191.33	194.658	194.634
ENSMUSG00000050931	Sgms2	L12	519.121	576.587	538.677	543.545	560.205	532.654	548.6	587.872	545.523	547.576	723.968	780.075	789.526	694.339	1137.24	920.804	1288.89	836.124	843.135
ENSMUSG00000030474	Siglece	L12	316.623	342.428	363.933	329.088	325.381	311.165	355.399	358.702	300.145	301.337	520.375	559.516	531.948	444.947	803.921	696.428	992.197	680.732	697.272
ENSMUSG00000027660	Skil	L12	1663.19	1559.9	1855.99	1640.69	1923.72	1603.85	1548.09	1728.64	1685.56	1648.52	2698.71	2636.6	2556.1	2408.36	2675.45	2958.08	3014.37	2881.43	2617.92
ENSMUSG00000040918	Slc19a2	L12	376.519	352.55	356.787	347.797	385.103	400.989	349.983	390.135	348.598	379.101	399.417	409.041	390.721	369.614	388.068	368.592	416.989	391.931	379.796
ENSMUSG00000027397	Slc20a1	L12	1222.03	1185	1317.38	1190.95	1311.72	1234.17	1300.63	1190.82	1173.97	1190.49	1831.75	1949.74	2143.97	1870.53	1827.17	1812.86	2050.74	1900.6	1697.07
ENSMUSG00000020334	Slc22a4	L12	227.631	228.713	219.374	245.453	239.619	228.466	244.322	252.651	232.888	243.787	248.428	286.17	255.777	249.437	281.504	249.071	320.212	287.782	271.03
ENSMUSG00000005802	Slc30a4	L12	814.958	752.843	839.656	835.614	771.086	824.032	740.217	873.614	733.025	741.957	882.421	911.386	829.106	819.402	908.363	829.896	837.923	847.355	762.061
ENSMUSG00000022094	Slc39a14	L12	865.273	739.132	869.91	836.485	840.516	820.856	787.46	765.283	704.983	788.187	1550.12	1605.12	1695.25	1237.58	2749.3	2041.86	3379.12	2135.37	2661.21
ENSMUSG00000053897	Slc39a8	L12	4222.61	3925.51	4369.49	4287.3	4038.01	4081.8	3965.27	4560.2	4600.3	4114.88	3589.9	3227.63	3447.79	3388.78	5686.03	3917.69	5380.02	3813.25	5856.44
ENSMUSG00000034591	Slc41a2	L12	501.522	484.065	495.757	498.864	549.309	465.281	483.478	520.012	478.185	483.903	555.526	603.97	584.181	553.335	636.386	581.755	675.105	573.909	635.219
ENSMUSG00000038178	Slc43a2	L12	3766.37	3544.14	3979.08	3724.1	3827.25	3595.5	3655.18	3642.45	3705.26	4016.59	3730.17	3645.7	3659.01	3934.19	4234.65	3746.9	3826.47	3732.13	3530.4
ENSMUSG00000027737	Slc7a11	L12	308.806	274.97	274.586	297.708	262.506	246.306	248.177	255.903	238.933	251.049	1272.66	1805.04	1466.08	1151.52	3070.55	2740.65	3813.82	2123.42	2248.62
ENSMUSG00000038059	Smim3	L12	676.49	651.587	699.746	672.892	671.534	627.792	714.25	640.366	614.487	663.48	725.087	752.81	769.207	755.996	715.78	821.869	862.972	750.325	720.077
ENSMUSG00000027333	Smox	L12	607.804	622.693	659.802	633.546	652.478	638.693	612.938	579.73	608.976	619.486	833.953	938.239	1118.09	812.63	1873.14	1757.49	2488.01	1510.39	1652.44
ENSMUSG00000042364	Snx18	L12	1395.76	1327.4	1554.43	1584.88	1532.06	1391.03	1458.37	1437.17	1473.86	1398.2	1861.68	1937.27	1854.49	1770.15	2122.52	2093.23	2409.62	1988.68	1944.9
ENSMUSG00000020027	Socs2	L12	1900.29	1809.12	1850.3	1876.21	1755.64	1860.07	1846.39	1591.57	1784.5	1727.39	1648.74	1537.53	1644.48	1600.79	1787.46	1598.95	1556.49	1590.1	1597.97
ENSMUSG00000006818	Sod2	L12	1642.75	1592.41	1667.4	1661.82	1643.42	1543.27	1672.51	1594.41	1587.53	1625.25	3665.35	4603.98	4396.62	3675.08	5866.48	4814.68	6777.64	4823.06	5724.82
ENSMUSG00000098188	Sowahc	L12	845.41	831.007	854.306	924.097	838.451	782.669	783.043	864.873	827.155	802.842	1111.53	1107.32	1127.11	1050.77	1154.17	1239.55	1309.89	1143.99	1192.21
ENSMUSG00000021990	Spata13	L12	1180.76	1333.57	1304.97	1348.42	1323.82	1339.5	1364.94	1303.25	1311.22	1344.34	2534.75	2744.68	2554.33	2463.8	2752.42	2661.37	3113.35	2801.27	2374.31
ENSMUSG00000027315	Spint1	L12	1083.07	1081.99	1055.8	1138.01	1068.79	1051.59	1057.32	1056.88	1067.47	1055.36	1154.87	1277.71	1334.6	1316.83	1276.66	1217.97	1392.61	1306.76	1285.51
ENSMUSG00000024427	Spry4	L12	991.901	839.148	1076.01	1161.93	1082	874.703	801.432	980.934	978.32	1075.88	940.548	907.546	1104.56	913.755	1004.52	998.239	1236.35	1017.95	1389.51
ENSMUSG00000039911	Spsb1	L12	713.453	709.788	766.072	681.791	669.42	715.397	712.019	666.371	673.55	740.903	880.223	949.732	951.533	904.801	1082.12	989.323	1196.59	1027.93	1232.86
ENSMUSG00000006050	Sra1	L12	1015.02	1023.18	982.479	1069.53	1055.57	1069.29	1094.79	939.456	974.114	1015.28	1092	1175.59	1287.1	1208.92	1360.89	1281.69	1448.45	1342.95	1307.43
ENSMUSG00000027828	Ssr3	L12	3415.88	3339.44	3603.6	3408	3463.29	3323.75	3302.68	3393.89	3356.25	3201.73	4128.56	4130.51	4314.49	3752.06	4360.22	4063.37	4334.52	4033.88	4167.57
ENSMUSG00000013846	St3gal1	L12	3690.87	3499.72	4054.35	3750.09	3934.62	3810.19	3626.28	3520.53	3439.17	3476.78	4244.33	4432.95	4620.03	4376.39	4984.84	4857.11	5339.82	4883.59	5825.15
ENSMUSG00000020303	Stc2	L12	345.155	303.458	286.134	291.591	288.942	319.581	314.37	284.447	315.953	297.004	275.015	286.17	275.976	286.341	330.037	293.766	337.138	286.162	309.482
ENSMUSG00000015653	Steap2	L12	662.114	618.951	685.799	673.782	633.344	569.498	598.492	578.71	569.049	586.992	626.899	658.475	720.032	645.929	809.331	626.541	778.024	639.252	728.04
ENSMUSG00000012428	Steap4	L12	585.872	555.678	904.945	786.721	643.984	530.405	556.329	544.882	533.119	550.881	1530.81	1555.06	1763.78	1335.52	2955.17	2469.88	3093.78	2113.64	3105.71
ENSMUSG00000042608	Stk40	L12	1574.55	1591.53	1630.4	1758.1	1612.34	1673.61	1641.96	1458.03	1512.12	1531.08	1803.94	1811.28	2133.33	1793.07	1927.44	2123.27	2177.75	1922.35	2302.81
ENSMUSG00000054321	Taf4b	L12	353.858	334.428	372.178	351.035	347.656	329.198	346.346	372.832	335.251	350.064	394.28	414.947	405.653	394.934	416.773	416.671	418.351	425.529	413.753
ENSMUSG00000025503	Taldo1	L12	2095.06	2223.86	2167.12	2454.44	2214.38	1912.26	2218.17	2001.28	1947.14	2050.33	2666.78	2857.71	3247.11	2990.58	3128.74	3459.28	3666.65	3147.8	3204.08
ENSMUSG00000024985	Tcf7l2	L12	705.127	671.058	691.781	678.233	651.417	632.155	619.761	617.234	637.548	613.009	741.849	717.605	706.05	670.191	755.081	720.879	772.012	691.05	670.935
ENSMUSG00000055602	Tcp10b	L12	205.928	210.525	202.119	211.776	203.239	200.627	194.301	204.826	200.736	216.694	225.565	208.129	236.399	216.42	239.568	230.629	254.457	243.406	232.886
ENSMUSG00000034674	Tdg	L12	1073.86	973.134	1020.14	1027.48	1040.3	975.427	1004.61	948.147	996.184	947.245	1028.95	1170.54	1187.43	1036.34	1022.62	1005.17	1104.02	1039.01	1051.15
ENSMUSG00000040943	Tet2	L12	1534.74	1450.82	1473.63	1421.42	1626.38	1527.85	1392.06	1643.59	1463.52	1553.37	1647.67	1732.62	1529.47	1525.27	1775.96	1768.18	1992.98	1713.33	1603.42
ENSMUSG00000053469	Tg	L12	287.65	256.476	280.423	272.416	252.34	242.549	233.477	262.237	255.625	252.814	278.321	245.554	255.777	251.361	315.974	241.998	289.226	258.714	254.936
ENSMUSG00000047407	Tgif1	L12	657.313	633.901	693.773	695.999	673.647	683.121	648.45	713.054	657.219	663.48	1107.19	1171.8	1292.48	1149.31	1535.2	1401.99	1747.76	1386.78	1388.42
ENSMUSG00000020694	Tlk2	L12	1138.28	1194.75	1184.49	1149.97	1200.62	1180.36	1141.54	1233.74	1214.58	1190.49	1272.66	1218.49	1335.5	1229.87	1228.14	1319.88	1179.04	1248.56	1326.05
ENSMUSG00000039886	Tmem120a	L12	434.62	453.274	462.682	479.014	473.874	429.974	454.542	430.41	445.36	439.056	489.473	511.604	551.405	480.944	542.956	498.785	607.463	508.368	575.784
ENSMUSG00000087370	Tmem170b	L12	1129.09	999.067	1082.75	963.807	1096.23	996.326	946.665	1029.04	975.165	938.979	1341.64	1315.45	1312.2	1210.03	1377.72	1267.98	1376.31	1233.17	1249.32
ENSMUSG00000048572	Tmem252	L12	613.874	531.728	608.384	577.467	605.554	557.27	570.19	581.767	646.301	624.874	536.838	539.093	650.715	615.71	678.437	618.248	655.53	668.095	675.524
ENSMUSG00000028420	Tmem38b	L12	682.468	707.95	722.589	756.022	710.493	733.613	703.833	687.278	640.833	739.849	693.681	700.586	738.629	643.612	857.881	833.908	896.286	817.004	864.417
ENSMUSG00000037613	Tnfrsf23	L12	289.328	289.557	324.787	317.744	281.453	263.882	291.267	306.307	270.852	307.032	409.611	486.566	469.532	381.705	565.715	496.619	724.95	511.989	480.043
ENSMUSG00000045362	Tnfrsf26	L12	299.207	285.656	311.904	286.608	294.798	301.113	284.961	285.86	292.719	280.58	381.307	413.474	435.925	379.034	473.347	432.577	542.369	443.216	378.464
ENSMUSG00000020400	Tnip1	L12	1089.98	1031.21	1153.81	1121.76	1077.94	1075.53	994.484	1076.06	1008.78	1042.01	2422.9	2704.93	2665.01	2361.6	3331.35	2999.63	3857.51	2953.99	3326.2
ENSMUSG00000042265	Trem1	L12	284.264	273.602	336.08	329.088	306.206	265.551	275.223	245.946	286.648	261.377	434.685	483.764	570.728	419.575	1292.47	843.93	1486.81	724.174	953.621
ENSMUSG00000032501	Trib1	L12	1141.73	1208.04	1215.13	1315.28	1186.45	1128.52	1115.66	1078.94	1143.73	1140.41	1390.08	1385.82	1615.08	1367.37	2034.92	2038.95	2273.53	1785.23	2037.16
ENSMUSG00000030351	Tspan11	L12	1465.29	1333.57	1606.67	1659.28	1319.78	1249.68	1289.91	1279.46	1348.56	1317.89	1432.01	1587.6	1580.31	1671.85	2102.71	1688.47	1929.41	1676.28	1890.59
ENSMUSG00000034919	Ttc22	L12	277.364	230.526	273.104	273.74	245.206	270.482	254.399	233.393	291.212	252.814	271.662	266.85	281.431	271.282	287.773	273.279	285.791	258.714	256.792
ENSMUSG00000022498	Txndc11	L12	986.116	997.28	989.244	907.663	932.044	990.059	918.338	911.416	884.452	918.293	1063.76	1036.31	1109.98	958.439	1170.04	1096.04	1216.48	1169.34	1128.39
ENSMUSG00000078578	Ube2d3	L12	3235.5	3112.03	3404.03	3236.06	3106.11	3260.63	3036.06	3388.26	3005.01	3049.09	4367.52	4424.28	4453.14	4021.99	4577.1	4657.51	4680.4	4253.38	4642.54
ENSMUSG00000027011	Ube2e3	L12	911.877	909.46	929.218	936.194	877.622	957.641	900.877	897.859	928.826	922.433	838.369	807.251	836.451	751.448	740.915	814.839	753.947	763.931	755.269
ENSMUSG00000028277	Ube2j1	L12	1260.96	1204.49	1335.51	1329.73	1261.26	1268.28	1270.59	1239.46	1212.5	1195.6	1673.38	1568.83	1641.81	1531.84	1630.55	1563.9	1700.28	1565	1473.64
ENSMUSG00000026558	Uck2	L12	738.367	752.843	748.316	815.564	800.166	733.613	770.515	717.999	791.98	714.5	948.207	945.902	994.219	919.349	903.003	920.804	995.738	918.97	904.634
ENSMUSG00000019951	Uhrf1bp1l	L12	1904.82	1817.01	1881.55	1957.98	1840.71	1835.5	1781.13	1923.04	1885.41	1733.45	2199.05	2039.47	2073.87	2139.65	2126.69	2047.67	2102.71	2018.03	2080.56
ENSMUSG00000020099	Unc5b	L12	958.319	871.652	908.831	886.875	963.777	919.909	921.973	879.437	891.858	877.863	794.126	765.805	754.397	697.781	707.015	810.819	717.681	794.459	674.377
ENSMUSG00000032376	Usp3	L12	914.203	937.295	953.45	939.648	922.818	933.546	939.407	1002.12	958.331	928.64	1174.36	1138.95	1167.64	1124.99	1203.86	1182.63	1235.18	1214.48	1141.61
ENSMUSG00000041438	Utp4	L12	591.978	568.051	535.563	589.298	559.117	578.36	551.694	564.406	560.11	540.955	668.884	622.661	689.227	630.846	670.718	665.717	684.865	628.824	673.23
ENSMUSG00000024091	Vapa	L12	1412.86	1549.35	1620.9	1582.34	1512.97	1471.31	1523.18	1408.71	1532.79	1558.43	1488.95	1610.12	1656.95	1675.13	1804.18	1757.49	1758.19	1593.38	1842.79
ENSMUSG00000029364	Wsb2	L12	1589.33	1572.2	1528.78	1637.31	1632.39	1579.21	1590.06	1530.99	1531.76	1561.47	1799.66	2000.84	2011.73	1810.53	1873.14	1875.98	2068.07	1999.55	1974.21
ENSMUSG00000020484	Xbp1	L12	3687.49	3575.49	3705.25	3766.01	3344.91	3422.49	3486.71	3228.76	3278.44	3239.88	3562.27	3625.86	4000.05	3533.03	4329.09	4601.57	4386.24	4084.7	4933.93
ENSMUSG00000022285	Ywhaz	L12	6923	6961.41	7378.61	7483.52	7400.3	7193.02	7498.96	6984.37	7022.7	7002.61	8831	8843.37	9433.59	8576.87	8380.81	8777.57	8908.45	8552.17	8299.33
ENSMUSG00000051390	Zbtb22	L12	924.663	939.089	1006.63	925.826	1032.15	1030.76	961.896	943.319	906.658	961.7	825.117	858.798	808.877	835.184	821.22	842.928	887.966	804.611	846.498
ENSMUSG00000042677	Zc3h12a	L12	525.373	503.65	596.19	613.742	576.473	522.515	531.517	542.819	511.544	517.641	974.437	1186.95	1216.19	984.073	1762.37	1476.17	1890.1	1401.01	1705.77
ENSMUSG00000055835	Zfp1	L12	408.01	445.228	428.892	395.865	397.197	415.577	450.48	395.826	452.454	441.389	465.358	449.772	472.551	427.241	483.943	442.695	450.585	477.943	467.763
ENSMUSG00000018347	Zkscan6	L12	470.984	490.942	483.027	496.982	491.871	478.024	495.395	473.669	500.104	483.903	535.666	541.825	573.615	535.446	550.943	567.048	654.304	570.374	561.65
ENSMUSG00000035671	Zswim4	L12	749.017	721.725	777.888	735.78	789.792	773.095	703.088	728.863	739.479	809.116	848.296	799.495	820.835	839.688	1212.31	1098.01	1337.87	1017.95	1163.62
ENSMUSG00000019923	Zwint	L12	1063.49	1133.55	1069.28	1102.08	1054.55	1091.13	1078.94	1147.85	1114.51	1106.63	1230.57	1221.01	1239.55	1223.26	1241.86	1149.21	1263.21	1233.17	1182.32
ENSMUSG00000029860	Zyx	L12	4051.4	4461.66	4329.04	4430.57	5089.35	4386.9	4395.74	4183.43	4204.51	4283.38	5034.33	5304.05	5599.05	4921.37	5194.38	5201.32	6103.58	5381.78	5269.52
ENSMUSG00000032656	March3	L13	304.038	285.656	298.587	297.708	304.8	296.715	289.18	304.982	286.648	298.455	292.714	357.229	321.914	330.537	320.239	304.875	343.156	321.546	365.012
ENSMUSG00000069873	4930438A08Rik	L13	165.665	178.106	188.726	177.864	178.993	179.153	165.665	178.593	165.665	179.055	185.5	165.665	191.667	179.606	212.602	178.787	223.394	190.504	198.362
ENSMUSG00000073386	9830107B12Rik	L13	195.305	200.597	188.726	194.165	211.476	165.665	191.626	199.102	179.193	193.505	207.635	192.392	219.556	179.606	318.822	255.838	331.051	221.408	253.06
ENSMUSG00000015243	Abca1	L13	2147.11	2062.12	2420.17	1853.45	2029.66	2071.78	2070.98	2531.05	2166.09	1886.95	2891.33	3159.38	2541.93	2633.33	3740.53	2477.62	4234.54	2776.35	2511.84
ENSMUSG00000044337	Ackr3	L13	971.065	998.174	906.888	870.393	989.322	811.324	948.842	1060.72	978.32	951.377	992.991	1087.05	1261.09	1020.78	963.992	1121.65	1074.65	917.854	1243.83
ENSMUSG00000020333	Acsl6	L13	186.125	187.791	188.726	197.122	206.117	193.716	196.794	202.047	179.193	184.909	204.641	211.418	215.352	201.868	258.195	222.34	256.438	232.945	253.06
ENSMUSG00000022893	Adamts1	L13	2836.2	2497.21	3327.77	3673.8	3399.63	2778.86	2430.28	2679.52	2915.88	3385.44	1850.99	1545.05	2378.93	2112.44	1351.42	1671.94	2176.6	2342.7	2217.19
ENSMUSG00000020085	Aifm2	L13	607.804	631.102	609.398	634.444	659.897	573.932	619.004	610.168	603.458	592.428	779.701	720.219	812.558	791.154	792.009	667.77	854.629	740.103	741.668
ENSMUSG00000060063	Alox5ap	L13	702.746	754.669	791.651	863.446	739.81	586.094	680.702	619.251	557.87	580.457	1162.45	1156.64	1294.28	1065.19	2123.57	1634.97	2641.28	1454.63	1878.64
ENSMUSG00000028356	Ambp	L13	165.665	187.791	178.618	177.864	165.665	179.153	165.665	165.665	165.665	165.665	165.665	165.665	187.965	185.713	185.26	178.787	180.039	165.665	165.665
ENSMUSG00000031465	Angpt2	L13	831.367	795.648	741.399	759.536	800.166	826.148	783.043	855.154	1001.43	809.116	541.522	466.857	563.014	536.643	570.245	600.569	591.311	624.182	598.039
ENSMUSG00000032231	Anxa2	L13	8119	8522	8703.53	10154.2	8173.71	8291.24	8821.23	7650.13	8175.22	8397.18	8061.87	8382.79	9037.5	8780.38	8047	8518.39	9383.69	8336.17	8894.57
ENSMUSG00000021814	Anxa7	L13	2158.42	2317.34	2292.74	2349.36	2269.26	2114.7	2392.11	2238.58	2310.88	2271.94	2279.02	2243.67	2592.4	2372.48	2373.63	2632.37	2659.71	2390.43	2718.56
ENSMUSG00000019564	Arid3a	L13	583.426	569.95	576.797	610.131	621.61	579.466	606.862	597.01	561.228	590.254	745.197	778.779	742.342	700.074	908.363	898.889	1051.12	836.124	824.056
ENSMUSG00000047446	Arl4a	L13	744.286	770.175	756.213	772.702	732.493	741.099	739.476	776.077	758.807	738.795	604.032	555.444	652.6	673.648	749.636	637.916	657.982	636.937	784.656
ENSMUSG00000042607	Asb4	L13	220.174	210.525	233.535	242.346	196.924	206.636	207.518	209.997	209.552	219.067	223.234	231.177	257.289	223.906	266.808	240.174	242.037	258.714	254.936
ENSMUSG00000057367	Birc2	L13	1064.64	1169.93	1065.43	1049.8	1006.67	1049.51	1063.09	1099.06	1115.55	1048.17	1604.81	1601.37	1651.61	1610.63	2047.44	1713.75	1893.56	1731.86	1842.79
ENSMUSG00000078566	Bnip3	L13	888.597	927.424	864.061	882.54	859.084	927.254	896.508	933.659	917.219	853.956	824.012	973.967	976.977	908.16	1109.7	884.924	1175.53	929.009	896.824
ENSMUSG00000022863	Btg3	L13	821.994	965.077	679.811	1107.22	876.593	950.312	900.877	901.734	855.841	1055.36	697.053	761.909	839.204	734.367	918.007	828.893	648.17	732.143	984.712
ENSMUSG00000023964	Calcr	L13	195.305	214.942	223.638	209.583	208.855	203.719	188.708	214.778	209.552	200.361	185.5	196.885	194.987	205.078	189.967	199.63	191.33	205.027	216.309
ENSMUSG00000038357	Camp	L13	179.888	165.665	165.665	177.864	165.665	165.665	176.817	192.51	179.193	179.055	179.46	196.885	178.201	179.606	299.928	199.63	386.563	208.054	245.332
ENSMUSG00000071005	Ccl19	L13	266.635	251.944	264.005	234.248	255.793	232.665	255.616	249.334	264.226	245.636	499.03	510.221	523.143	575.832	732.183	542.727	808.022	617.207	542.696
ENSMUSG00000026166	Ccl20	L13	214.815	194.755	207.552	204.949	200.19	179.153	185.447	165.665	179.193	184.909	364.125	432.48	453.334	528.256	699.335	499.867	947.278	562.11	777.884
ENSMUSG00000074715	Ccl28	L13	229.995	224.989	239.077	235.91	225.503	232.665	230.607	251.001	226.501	243.787	252.202	250.03	252.711	226.267	231.357	254.172	260.335	228.487	253.06
ENSMUSG00000000982	Ccl3	L13	214.815	217.053	199.168	209.583	211.476	206.636	214.837	204.826	200.736	179.055	405.8	456.914	569.764	397.557	1581.32	1182.63	1772.08	796.716	1241.64
ENSMUSG00000075122	Cd80	L13	243.24	234.063	259.302	245.453	235.759	219.494	229.144	221.417	206.766	234.144	396.852	433.93	398.216	406.68	430.231	400.534	505.387	395.866	394.314
ENSMUSG00000045664	Cdc42ep2	L13	799.696	742.791	700.741	765.683	734.585	766.707	828.581	697.205	687.663	679.474	806.314	747.606	936.976	769.624	967.195	1043.74	1142.73	875.381	1025.71
ENSMUSG00000054169	Ceacam10	L13	179.888	165.665	178.618	190.944	178.993	179.153	185.447	184.235	179.193	189.526	179.46	187.191	191.667	165.665	273.452	213.19	331.051	205.027	254.936
ENSMUSG00000035394	Cfap53	L13	451.616	465.262	405.471	456.05	411.509	384.934	491.431	412.699	474.7	456.46	373.425	420.821	454.352	441.173	453.146	421.238	414.261	387.979	452.903
ENSMUSG00000030142	Clec4e	L13	295.948	262.346	293.114	302.522	297.686	260.502	267.37	281.6	244.707	283.637	2133.98	3212.74	2871.22	2128.77	5884.11	4084.59	7075.02	4262.03	3625.47
ENSMUSG00000053931	Cnn3	L13	3035.89	3148.63	3059.35	2985.19	3347.9	3252.49	3427.48	3169.64	3354.2	3173.61	3332.68	3521.67	3636.03	3159.87	3856.82	3485.35	4157.53	3596.91	4311.16
ENSMUSG00000025981	Coq10b	L13	630.819	618.951	701.736	672.001	691.573	537.147	578.629	669.363	669.2	651.718	711.647	700.586	804.274	681.704	696.04	685.187	715.256	712.772	749.605
ENSMUSG00000036356	Csgalnact1	L13	812.612	809.263	846.495	761.293	842.581	919.909	843.224	860.015	874.923	808.07	679.042	633.303	732.126	635.493	719.064	716.811	814.01	669.245	843.135
ENSMUSG00000044258	Ctla2a	L13	2133.53	2367.12	2193.58	2144.1	2049.64	2086.09	2290.31	2022.01	2197.93	2367.56	1594.09	1810.03	2102.27	2019.86	1743.55	1778.87	1899.35	1842.93	1899.28
ENSMUSG00000021477	Ctsl	L13	3067.47	3132.08	3097.03	3278	3050.38	3131.32	3235.68	3021.35	3228.27	2986.81	2358.96	2323.3	2373.61	2297.44	2978.04	2567.58	3129.46	2255.88	2653.63
ENSMUSG00000029380	Cxcl1	L13	220.174	226.869	246.118	235.91	211.476	193.716	214.837	209.997	203.838	200.361	423.469	478.147	478.573	376.354	864.338	730.024	1009.89	583.317	877.837
ENSMUSG00000029379	Cxcl3	L13	220.174	197.778	214.878	221.836	193.37	189.705	165.665	188.681	189.778	179.055	351.98	395.628	383.163	315.858	679.539	562.833	846.279	511.989	613.186
ENSMUSG00000030203	Dusp16	L13	1523.36	1464.02	1534.48	1482.45	1359.09	1551.48	1475.47	1488.37	1310.18	1275.14	1967.46	1706.38	1744.2	1651.08	2212.17	2270.5	2702.33	1919.09	2169.49
ENSMUSG00000021890	Eaf1	L13	1437.94	1420.87	1532.58	1501.09	1509.96	1409.57	1433.42	1496.89	1425.23	1366.7	1575.86	1542.54	1570.5	1531.84	1602.27	1641.78	1826.47	1557.35	1625.21
ENSMUSG00000028108	Ecm1	L13	2069.03	2094.48	2397.52	2147.46	2171.46	2284.23	2245.76	2010.7	2031.47	2222.61	2012.31	1923.55	2151.07	1859.63	2669.21	1978.83	4078.22	2227.66	2622.25
ENSMUSG00000041773	Enc1	L13	652.507	706.111	788.703	770.07	787.716	717.543	730.584	765.283	740.554	797.611	1051.8	1205.88	1283.52	1109.5	1765.51	1238.57	2078.46	1490.71	1703.6
ENSMUSG00000059040	Eno1b	L13	165.665	191.463	204.904	209.583	189.412	165.665	233.477	188.681	206.766	211.709	165.665	208.129	243.15	213.759	233.464	215.58	258.397	255.017	232.886
ENSMUSG00000060568	Fam78b	L13	472.267	463.271	503.144	469.485	456.828	469.926	478.69	441.349	458.339	451.839	470.208	428.121	478.573	442.432	511.912	470.427	595.045	466.864	573.433
ENSMUSG00000039753	Fbxl5	L13	1571.14	1540.56	1677.83	1570.5	1447.65	1593.58	1512.5	1578.33	1470.76	1437.79	2372.82	2799.33	2780.07	2309.4	4227.38	3102.98	5337.52	3112.08	3460.18
ENSMUSG00000026415	Fcamr	L13	257.262	259.434	273.104	273.74	247.021	255.315	273.006	259.097	242.809	247.462	297.36	360.375	339.577	348.996	439.927	360.093	439.93	361.129	459.112
ENSMUSG00000045551	Fpr1	L13	426.701	404.212	493.641	421.895	381.442	326.47	357.194	343.043	300.145	329.03	563.662	508.837	549.466	446.202	915.865	635.85	1201.27	509.576	743.936
ENSMUSG00000052270	Fpr2	L13	352.416	329.8	406.598	372.217	313.157	286.213	279.596	269.88	259.112	266.337	1159.2	1433.51	1254.81	1077.38	1728.91	1288.55	1994.13	1351.72	1274.55
ENSMUSG00000020530	Ggnbp2	L13	1523.36	1692.49	1571.53	1713.35	1554.14	1603.85	1721.51	1640.76	1665.96	1609.06	1724.77	1805.04	2004.63	1879.26	1851.2	1907.03	1658.56	1821.16	1833.01
ENSMUSG00000006345	Ggt1	L13	251.401	228.713	252.84	239.168	264.149	263.882	243.014	265.328	259.112	240.015	275.015	295.335	244.786	299.081	395.639	277.804	403.276	272.845	383.78
ENSMUSG00000066407	Gm10263	L13	209.031	203.256	207.552	204.949	216.433	200.627	207.518	202.047	200.736	200.361	215.843	217.555	206.111	208.11	212.602	205.452	212.514	208.054	190.484
ENSMUSG00000074417	Gm14548	L13	268.459	263.786	280.423	273.74	304.8	267.207	261.582	277.27	242.809	230.061	382.613	365.067	366.724	326.183	582.67	484.661	710.404	419.149	518.809
ENSMUSG00000034837	Gnat1	L13	205.928	183.525	196.005	190.944	196.924	165.665	201.37	192.51	189.778	197.078	194.38	187.191	213.159	190.535	179.296	205.452	225.909	213.696	218.874
ENSMUSG00000036402	Gng12	L13	1942.21	1757.4	1961.98	1895.61	1847.72	1849.83	1810.93	1940.01	1850.41	1838.5	2369.62	2410.36	2439.18	2204.96	2542.27	2478.59	2758.77	2374.16	2638.48
ENSMUSG00000036427	Gpi1	L13	3669.46	3701.76	3763.6	3926.11	3940.59	3501.88	3849	3609.63	3694.01	3759.77	4945.15	5657.11	5758.8	5474.88	6098.78	5290.01	7256.43	5703.78	5451.86
ENSMUSG00000063234	Gpr84	L13	191.053	183.525	196.005	165.665	178.993	185.051	181.651	165.665	185.109	179.055	496.645	573.052	541.695	479.716	640.831	548.033	802.031	597.379	579.308
ENSMUSG00000031364	Grpr	L13	179.888	165.665	165.665	165.665	165.665	165.665	165.665	165.665	165.665	165.665	165.665	180.616	183.663	185.713	197.668	202.625	212.514	201.821	190.484
ENSMUSG00000003665	Has1	L13	264.795	262.346	311.904	276.366	254.075	238.688	250.695	254.284	301.61	294.084	304.964	333.099	404.594	376.354	341.001	371.002	423.782	371.983	482.489
ENSMUSG00000059108	Ifitm6	L13	297.581	304.694	268.602	308.448	287.46	262.199	304.509	306.307	282.01	288.16	378.689	339.635	385.329	333.419	950.105	651.322	1252.7	460.677	713.245
ENSMUSG00000027776	Il12a	L13	264.795	280.368	242.642	294.052	245.206	283.142	293.339	269.88	267.564	279.038	238.552	250.03	232.882	239.426	265.114	241.998	289.226	243.406	243.337
ENSMUSG00000027398	Il1b	L13	464.554	468.245	618.516	563.762	558.029	405.875	421.703	447.87	465.371	480.497	2337.65	3313.25	3404.47	2265.89	9998.94	7598.23	11426.8	5421.76	7162.67
ENSMUSG00000044103	Il1f9	L13	243.24	256.476	264.005	265.678	267.395	255.315	253.173	255.903	236.951	261.377	454.39	530.879	614.736	324.722	2427.77	2214.34	2175.44	1218.88	1998.09
ENSMUSG00000015533	Itga2	L13	724.142	600.184	669.816	692.45	712.592	745.373	652.963	734.782	635.357	699.666	816.273	781.371	752.544	737.786	777.909	846.935	847.473	813.625	812.816
ENSMUSG00000000157	Itgb2l	L13	255.33	230.526	227.712	213.898	218.794	248.149	227.66	225.572	203.838	234.144	215.843	247.808	215.352	223.906	339.643	240.174	403.276	232.945	267.561
ENSMUSG00000043881	Kbtbd7	L13	557.634	555.678	539.714	537.081	520.77	556.156	536.187	547.974	558.99	538.744	565.982	486.566	548.496	541.422	523.457	583.851	534.764	496.255	476.369
ENSMUSG00000000078	Klf6	L13	3738.2	3706.11	4091.98	4227.8	3503.07	3160.85	3243.44	3679.03	3775.87	3732.68	4735.99	4750.21	5516.96	4788.12	5549.12	5382.56	5591.36	5274.8	5810.05
ENSMUSG00000030265	Kras	L13	1778.97	1709.16	1715.77	1687.17	1607.32	1542.24	1641.96	1548.98	1563.78	1495.61	1691.58	1721.38	1781.57	1706.81	1606.46	1799.27	1782.5	1630.47	1868.87
ENSMUSG00000050966	Lin28a	L13	195.305	187.791	188.726	165.665	184.818	165.665	188.708	184.235	185.109	189.526	190.268	196.885	200.879	179.606	270.154	249.071	317.067	208.054	232.886
ENSMUSG00000022582	Ly6g	L13	186.125	183.525	184.27	177.864	206.117	165.665	181.651	184.235	165.665	165.665	198.072	196.885	232.882	165.665	487.461	274.796	506.672	213.696	378.464
ENSMUSG00000030787	Lyve1	L13	4576.23	4352.01	3821	3356.84	3853.1	4025.86	4159.03	4358.71	3966.17	3927.31	2730.65	2282.24	3030.45	2412.71	4787.72	3195.7	4683.85	2872.76	5643.91
ENSMUSG00000042918	Mamstr	L13	428.024	408.382	422.25	363.823	400.794	437.109	420.871	395.826	452.454	434.377	395.567	441.154	390.721	380.371	406.882	406.326	470.359	416.587	484.931
ENSMUSG00000042688	Mapk6	L13	1304.41	1322.1	1394.61	1337.38	1464.74	1450.74	1470.48	1427.68	1440.76	1379.91	1692.65	1650.14	1653.39	1490.22	1911.77	1832.29	2140.81	1716.6	1692.71
ENSMUSG00000024561	Mbd1	L13	1127.94	987.447	990.211	977.595	960.709	815.562	908.882	916.255	914.051	925.537	1220.85	1154.11	1281.72	1187.96	1580.27	1372.68	1421.7	1266.14	1567.46
ENSMUSG00000013974	Mcemp1	L13	464.554	487.015	582.933	537.081	465.942	371.107	454.542	410.466	409.292	396.254	929.6	971.418	1043.13	928.293	1218.64	1136.42	1465.89	937.926	1110.76
ENSMUSG00000021596	Mctp1	L13	500.259	577.535	585.997	544.467	496.344	541.632	563.267	558.255	562.347	575.002	467.785	487.965	460.442	484.623	664.092	564.941	557.514	562.11	546.26
ENSMUSG00000068587	Mgam	L13	249.401	235.792	242.642	251.479	247.021	228.466	234.885	229.555	234.937	240.015	276.673	288.026	275.976	230.828	658.564	517.107	770.809	377.351	534.362
ENSMUSG00000035299	Mid1	L13	810.265	794.739	878.678	886.008	630.147	859.948	827.848	751.524	745.927	923.468	1115.87	1217.23	1192.82	752.585	780.08	792.71	834.34	755.997	766.585
ENSMUSG00000005800	Mmp8	L13	304.038	308.377	313.211	304.904	315.904	286.213	298.462	272.864	259.112	271.182	373.425	400.119	481.577	331.98	2756.58	969.494	3307.8	681.88	1585.99
ENSMUSG00000023074	Mospd1	L13	469.7	453.274	424.468	436.642	437.27	433.546	461.824	440.259	439.421	437.888	481.07	438.269	452.316	471.094	496.811	451.626	470.359	440.704	450.412
ENSMUSG00000093973	Mrgpra2a	L13	186.125	183.525	165.665	165.665	196.924	165.665	165.665	165.665	165.665	165.665	198.072	214.552	264.675	213.759	404.394	376.993	397.738	274.548	342.922
ENSMUSG00000096719	Mrgpra2b	L13	165.665	187.791	225.697	199.879	184.818	189.705	185.447	184.235	165.665	193.505	271.662	280.529	277.351	198.431	711.399	616.173	762.382	443.216	678.964
ENSMUSG00000029063	Nadk	L13	2578.83	2577.5	2817.19	2826.55	2633.15	2686.11	2623.84	2501.91	2471.99	2408.82	3745.05	3938.35	3972.66	3501.58	4665.29	4845.54	5313.4	4235	4647.93
ENSMUSG00000018736	Ndel1	L13	1473.26	1465.78	1491.7	1548.5	1413.45	1432.22	1458.37	1441.91	1442.83	1392.1	1400.83	1442.29	1563.37	1469.4	1741.46	1681.66	1898.19	1597.74	1684.01
ENSMUSG00000005125	Ndrg1	L13	1049.65	1122.89	1149.98	1119.19	1101.3	1070.33	1131.47	1094.27	1099.88	1068.7	1410.51	1563.82	1629.33	1373.96	2361.13	1864.33	2757.62	1909.3	2026.31
ENSMUSG00000058794	Nfe2	L13	355.297	352.55	345.916	383.61	387.535	330.556	385.309	335.67	349.915	370.388	404.527	439.713	430.761	324.722	518.846	562.833	614.895	420.428	462.825
ENSMUSG00000015839	Nfe2l2	L13	2733.5	2881.04	2880.34	2969.24	2640.12	2541.34	2845.53	2748.1	2712.97	2734.62	3845.98	3775.91	4202.32	3598.09	4364.37	4496.46	4742.45	4203.64	4659.81
ENSMUSG00000021025	Nfkbia	L13	1786.91	1943.12	2023.46	1997.58	1861.72	1621.3	1924.37	1912.67	1823.64	1949.5	2949.85	3088.63	3730.58	3111.04	6194.19	5045.13	5628.12	4466.36	5772.29
ENSMUSG00000035356	Nfkbiz	L13	993.058	948.056	1167.24	1036.07	894.075	810.265	753.534	861.958	859.023	889.28	1483.58	1531.27	1640.92	1362.98	2227.8	2105.83	2535.27	1863.6	2312.56
ENSMUSG00000032484	Ngp	L13	209.031	214.942	217.159	187.35	196.924	193.716	205.545	188.681	193.802	200.361	220.842	196.885	232.882	208.11	1229.2	308.953	2827.86	292.586	661.743
ENSMUSG00000028978	Nos3	L13	818.476	838.244	760.158	762.171	817.775	753.914	884.121	853.209	769.523	864.357	632.595	683.518	729.337	640.134	629.712	693.365	765.995	598.548	819.562
ENSMUSG00000029819	Npy	L13	165.665	165.665	165.665	165.665	165.665	165.665	165.665	178.593	165.665	165.665	165.665	180.616	194.987	190.535	185.26	184.518	199.498	190.504	179.578
ENSMUSG00000030717	Nupr1	L13	1715.43	2024.51	1857.88	2002.64	1549.12	1789.42	1912.32	1860.8	1979.03	2031.18	1537.25	1621.38	1861.6	1770.15	2179.86	1964.28	2386.56	2018.03	2264.88
ENSMUSG00000023068	Nus1	L13	1308.99	1297.37	1315.47	1276.15	1228.93	1195.89	1278.46	1303.25	1278	1295.5	1596.23	1617.63	1785.13	1642.34	1795.82	1757.49	1910.91	1699.17	1773.22
ENSMUSG00000025330	Padi4	L13	277.364	315.638	341.02	307.27	300.549	287.736	304.509	307.627	297.194	299.899	338.198	312.939	371.142	311.355	545.24	487.93	735.838	399.784	553.373
ENSMUSG00000034981	Parm1	L13	753.745	701.511	735.464	660.408	706.294	694.976	789.667	856.126	754.516	717.674	1008.26	1005.8	1208.11	923.821	1496.4	1178.7	1415.89	1191.37	1462.72
ENSMUSG00000028273	Pdlim5	L13	2112.03	2122.46	2044.26	1880.43	1908.72	2119.81	2203.32	2099.25	1956.4	1983.79	1973.87	2066.87	2145.75	1943.58	1992.15	2048.64	2109.64	1900.6	2191.17
ENSMUSG00000002265	Peg3	L13	1194.52	1137.99	1246.69	1048.09	1091.15	1318.87	1073.18	1240.41	1119.73	1113.8	685.803	585.183	580.343	636.654	872.941	690.3	780.428	654.272	895.708
ENSMUSG00000026773	Pfkfb3	L13	1909.35	1961.5	2082.07	1822.24	2052.64	1808.88	1854.9	1790.96	1739.16	1863.74	4266.63	5221.05	5509.02	4455.49	7338.91	5658.26	6874.09	6019.26	6922.15
ENSMUSG00000046245	Pilra	L13	467.129	436.119	501.036	558.263	470.479	372.374	426.683	431.508	369.364	362.838	1132.13	1307.91	1173.93	1034.12	1209.14	1231.71	1706.07	1211.18	1118.48
ENSMUSG00000046223	Plaur	L13	855.93	811.984	866.011	893.808	839.483	678.804	788.932	727.876	770.594	738.795	1118.04	1241.18	1528.57	1006.33	2011.97	1547.34	2723.06	1516.94	2056.69
ENSMUSG00000024953	Prdx5	L13	1758.55	1924.74	1766	1952.08	1828.71	1672.59	1843.55	1682.35	1779.35	1911.17	4087.13	5279.27	5444.58	4490.17	5980.56	5051.88	8195.56	5423.93	5651.46
ENSMUSG00000006179	Prss16	L13	179.888	194.755	199.168	197.122	193.37	197.317	201.37	188.681	200.736	179.055	223.234	223.247	229.252	223.906	224.774	224.48	223.394	213.696	208.019
ENSMUSG00000028771	Ptpn12	L13	1856.09	1845.92	1848.41	1872	1734.61	1698.22	1787.52	1685.18	1592.7	1548.31	1918.32	1866.18	2037.48	1743.95	2117.31	2207.56	2326.59	2027.81	2245.37
ENSMUSG00000040511	Pvr	L13	968.748	925.629	993.109	1062.67	997.488	895.749	905.244	991.528	919.33	963.764	1086.57	1135.15	1261.09	1130.52	1101.22	1195.4	1362.34	1304.56	1429.95
ENSMUSG00000021069	Pygl	L13	1025.42	1040.13	1154.77	1149.97	1127.69	956.595	1091.91	1027.11	920.386	995.721	1447.06	1456.09	1419.61	1216.64	1967.1	1762.35	2629.76	1451.35	1737.33
ENSMUSG00000017831	Rab5a	L13	1448.2	1539.68	1474.58	1567.96	1437.6	1385.88	1501.11	1418.2	1505.92	1520.95	1507.2	1557.56	1637.35	1566.87	1568.74	1596.03	1704.91	1496.18	1619.76
ENSMUSG00000022246	Rai14	L13	2416.18	2260.56	2483.39	2682.12	2305.17	2424.04	2488.93	2533.87	2389.91	2389.7	2483.62	2511.07	2558.76	2273.51	2552.68	2465.04	2618.23	2385.01	2797.53
ENSMUSG00000049892	Rasd1	L13	272.062	274.97	297.228	282.813	307.606	292.259	276.323	281.6	283.564	309.847	283.202	297.135	323.112	308.324	401.901	308.953	343.156	295.748	359.56
ENSMUSG00000047881	Rell1	L13	1202.54	1197.41	1222.78	1282.96	1231.96	1233.14	1250.55	1232.79	1234.34	1185.39	1105.02	1090.85	1104.56	1106.18	1101.22	1224.84	1169.67	1138.48	1227.37
ENSMUSG00000019775	Rgs17	L13	264.795	230.526	249.515	240.767	247.021	230.586	245.618	252.651	255.625	247.462	227.841	217.555	215.352	226.267	224.774	226.572	244.18	221.408	247.3
ENSMUSG00000066800	Rnasel	L13	1049.65	1024.07	1042.32	940.512	1003.61	1038.05	1046.5	1041.52	981.474	944.146	1248.92	1157.9	1113.58	1013	1364.05	1266.02	1464.73	1199.07	1150.42
ENSMUSG00000020580	Rock2	L13	3898.19	3472.72	3684.54	3416.39	3415.54	3598.55	3603.73	3792.49	3573.25	3303.13	3775.86	3385.21	3533.52	3197.85	3251.35	3489.21	3119.1	3297.18	3759.4
ENSMUSG00000029608	Rph3a	L13	165.665	165.665	165.665	183.172	165.665	165.665	165.665	165.665	165.665	165.665	232.247	223.247	215.352	213.759	204.147	199.63	212.514	221.408	208.019
ENSMUSG00000056054	S100a8	L13	615.086	654.373	770.013	572.906	730.401	603.708	684.439	538.687	539.892	548.679	863.72	1076.91	1372.2	568.746	10574.2	5008.49	15802	2795.85	6843.42
ENSMUSG00000056071	S100a9	L13	834.879	934.604	1015.32	841.709	979.109	729.331	958.996	736.754	724.41	751.436	1101.77	1461.1	2053.46	774.161	15250.6	8568.49	23694.2	4467.44	10981
ENSMUSG00000037411	Serpine1	L13	836.05	870.751	940.855	899.006	1090.13	758.18	714.25	840.558	917.219	1023.51	1435.24	1476.14	1977.1	1543.89	2438.18	1834.23	3954.08	2264.57	3041.93
ENSMUSG00000045349	Sh2d5	L13	202.642	223.071	214.878	213.898	196.924	219.494	201.37	227.583	200.736	209.073	230.067	247.808	255.777	249.437	298.434	252.489	295.983	232.945	258.629
ENSMUSG00000025161	Slc16a3	L13	512.852	529.803	499.981	561.014	564.552	471.085	509.601	482.179	524.059	509.817	1111.53	1469.88	1344.45	1126.1	2071.43	1646.64	2818.65	1736.22	1825.4
ENSMUSG00000034248	Slc25a37	L13	1573.41	1573.08	1603.82	1498.55	1555.15	1618.22	1474.05	1646.43	1529.69	1553.37	2591.19	2856.46	2748.21	2668.09	3275.25	2832.47	3989.71	3018.97	3047.34
ENSMUSG00000028645	Slc2a1	L13	650.102	711.626	716.638	707.517	730.401	660.415	713.506	703.154	699.576	732.465	1285.61	1616.38	1484.83	1298.13	1749.83	1482.03	2451.13	1690.45	1614.32
ENSMUSG00000066150	Slc31a1	L13	1606.38	1613.49	1684.47	1845.85	1524.02	1618.22	1516.78	1547.09	1534.86	1498.65	1883.06	2136.62	2134.21	1956.66	2831.45	2261.79	3074.22	2383.93	2527
ENSMUSG00000019790	Stxbp5	L13	1187.64	1106.89	1063.5	1108.07	1111.46	1143.04	1087.59	1216.58	1125.99	1077.93	1138.63	1301.62	1274.55	1201.2	1572.93	1311.07	1722.29	1375.82	1296.47
ENSMUSG00000048473	Sult6b2	L13	165.665	165.665	165.665	165.665	178.993	165.665	165.665	165.665	165.665	179.055	165.665	165.665	165.665	165.665	194.024	184.518	218.14	165.665	204.994
ENSMUSG00000034640	Tiparp	L13	914.203	919.343	1032.68	991.371	955.594	903.107	888.494	1064.55	960.436	916.223	1042.01	985.434	1012.35	943.932	1350.37	1061.52	1257.38	1084.38	1147.11
ENSMUSG00000024401	Tnf	L13	247.376	239.177	239.077	240.767	216.433	248.149	229.144	214.778	212.219	203.427	848.296	1010.89	942.436	748.035	1782.24	1530.77	1957.15	1342.95	1433.23
ENSMUSG00000019850	Tnfaip3	L13	866.44	818.329	912.717	958.633	877.622	713.251	809.512	850.291	789.844	854.997	2344.04	2829.14	2811.93	2455.11	5112.43	3716.98	5054.94	3371.85	4413.71
ENSMUSG00000074345	Tnfaip8l3	L13	299.207	299.725	309.279	309.622	294.798	292.259	278.51	280.164	308.849	263.044	372.104	432.48	367.831	368.259	346.401	318.304	392.168	369.285	334.419
ENSMUSG00000026670	Uap1	L13	1215.15	1150.41	1227.57	1233.58	1127.69	1172.07	1214.73	1156.45	1163.55	1149.62	1297.47	1323	1516.08	1428.83	1358.79	1352.15	1449.62	1419.62	1494.38
ENSMUSG00000005262	Ufd1	L13	1094.58	1202.72	1107.74	1146.55	1138.84	1205.21	1184.61	1132.55	1215.62	1118.92	1179.77	1204.62	1217.09	1186.86	1167.92	1146.26	1227	1155.02	1164.72
ENSMUSG00000050732	Vamp8	L13	2836.2	3227.06	3076.31	3256.19	2908.03	3011.15	3122.83	2853.29	3178.09	3007.91	2991.34	3323.18	3724.4	3678.33	3674.08	3512.37	3858.66	3481.14	3946.23
ENSMUSG00000037428	Vgf	L13	165.665	183.525	196.005	187.35	193.37	179.153	176.817	184.235	165.665	179.055	194.38	204.649	183.663	190.535	197.668	208.14	215.38	179.589	179.578
ENSMUSG00000000983	Wfdc18	L13	165.665	165.665	165.665	183.172	165.665	165.665	165.665	178.593	165.665	179.055	190.268	187.191	198.035	185.713	189.967	189.036	206.381	179.589	185.672
ENSMUSG00000039770	Ypel5	L13	933.955	958.808	999.871	1013.73	949.454	995.282	995.931	958.762	981.474	984.388	1031.13	1038.85	1104.56	1060.75	1145.71	1121.65	1139.21	1081.06	1075.45
ENSMUSG00000024750	Zfand5	L13	1449.34	1499.22	1561.08	1424.81	1457.71	1513.47	1543.82	1682.35	1583.4	1452	1529.74	1433.51	1429.44	1409.09	1558.26	1601.87	1500.75	1364.87	1438.69
ENSMUSG00000021127	Zfp36l1	L13	5089.64	5073.32	5293.88	5088.98	5263.19	5043.71	4918.33	5288.22	5278.15	5130.6	4510.89	3896.19	4379.84	4321.12	4358.15	4502.24	4382.79	4106.33	4591.81
ENSMUSG00000023307	March5	L14	968.748	1011.57	991.177	1018.03	977.065	954.501	927.06	980.934	978.32	977.173	1422.34	1437.27	1459.82	1444.19	1555.12	1560	1546.04	1442.6	1451.8
ENSMUSG00000087651	1500009L16Rik	L14	241.127	253.468	233.535	260.127	243.369	251.771	244.322	244.222	242.809	256.288	295.819	284.303	297.182	289.576	334.176	307.598	344.65	323.013	298.751
ENSMUSG00000053553	3110082I17Rik	L14	416.059	427.969	388.409	414.95	426.799	381.186	407.472	378.641	401.938	377.862	385.22	380.491	413.035	383.037	358.374	422.377	433.227	407.573	409.895
ENSMUSG00000048905	4930539E08Rik	L14	191.053	200.597	212.524	183.172	193.37	179.153	199.141	188.681	203.838	184.909	218.381	217.555	238.12	226.267	224.774	222.34	233.099	239.324	208.019
ENSMUSG00000037270	4932438A13Rik	L14	2221.76	2172.29	2317.29	2155.04	2256.29	2333.22	2187.75	2522.59	2192.8	2161.17	2693.39	3102.28	2480.81	2602.91	2772.18	2614	3013.22	2601.88	2723.97
ENSMUSG00000031960	Aars	L14	1888.96	1837.16	2003.6	2041.38	2064.62	1916.35	2017.88	1800.4	1809.22	1869.79	2516.64	2540.9	2691.56	2603.99	2570.37	2953.25	2793.32	2962.66	2841.88
ENSMUSG00000028970	Abcb1b	L14	318.168	336.726	361.559	333.55	347.656	364.739	341.767	356.318	349.915	330.37	557.853	541.825	620.437	566.38	651.922	576.51	750.329	636.937	636.375
ENSMUSG00000032849	Abcc4	L14	654.911	622.693	654.787	648.787	699.99	624.516	604.581	670.36	576.85	590.254	1024.6	1007.07	926.959	930.528	1036.45	1088.15	1046.42	973.543	950.287
ENSMUSG00000017631	Abr	L14	2149.37	2172.29	2174.68	2238.34	2107.56	2210.71	2208.98	2161.39	2113.69	2147.07	4343.1	5198.74	4474.33	4058.85	5179.86	5315.08	6203.49	5347.2	4472
ENSMUSG00000026003	Acadl	L14	1936.55	2092.73	2087.74	2305.63	2198.41	2025.78	2020	1867.4	1887.46	2079.56	2251.3	2190.15	2427.66	2385.53	2593.26	2495.03	2711.55	2310.15	2478.28
ENSMUSG00000022126	Acod1	L14	295.948	224.989	210.086	207.312	211.476	185.051	185.447	195.946	165.665	200.361	2967.93	4059.85	4275.63	2321.37	12281.3	10499.2	13533	7360.9	8134.34
ENSMUSG00000062825	Actg1	L14	22929.6	23557.9	25312.6	25524.2	23802.9	21472.9	23573	21185.4	21511.7	22661.9	30023.3	32287	37088.1	33293	30418.2	31836.7	36809.9	32411.6	30967.4
ENSMUSG00000028041	Adam15	L14	2724.47	2828.72	2994.35	2841.66	2852.27	2785.99	2835.65	2670.13	2675.04	2970.74	3061.54	3377.77	3436.3	3310.68	3387.44	3368.54	4067.88	3098.01	4149.22
ENSMUSG00000011256	Adam19	L14	1970.53	1859.94	2259.69	2251.8	2022.67	1949.09	1755.58	1973	2023.24	1939.41	3105.14	3099.8	2800.43	2987.32	2934.38	2619.8	2945.3	2671.25	2469.61
ENSMUSG00000031555	Adam9	L14	2712.06	2373.24	2749.33	2445.19	2425.84	2547.46	2581.47	2630.67	2639.16	2476.22	2953.04	2820.45	2835.82	2674.61	3549.47	3136.79	3846.01	3025.46	3389.95
ENSMUSG00000059901	Adamts14	L14	372.324	365.798	396.41	360.649	403.185	425.195	359.877	384.408	384.554	369.136	560.178	500.514	493.54	498.053	479.242	498.785	455.883	499.897	547.447
ENSMUSG00000043635	Adamts3	L14	261.065	259.434	273.104	258.714	285.97	272.101	282.828	295.563	274.092	271.182	336.801	323.131	345.333	287.963	411.839	386.486	461.163	373.328	412.469
ENSMUSG00000020709	Adap2	L14	665.712	505.597	555.223	517.587	535.08	492.965	499.351	508.525	487.445	510.937	790.8	790.438	759.954	721.814	924.432	785.657	941.359	889.927	757.534
ENSMUSG00000039158	Akna	L14	1783.51	1838.03	1847.46	1900.67	1913.72	1826.29	1693.11	1654.94	1709.27	1702.12	3514.45	3894.95	3801.27	3708.69	3611.78	3631.09	3910.39	3623.95	3277.57
ENSMUSG00000025134	Alyref	L14	797.345	834.626	785.755	796.346	840.516	744.305	802.167	762.337	787.707	761.954	1024.6	962.492	1072.06	1056.32	950.105	1041.76	1038.18	989.1	998.019
ENSMUSG00000009585	Apobec3	L14	1984.12	2047.25	2104.76	2054.86	1977.7	1982.84	1998.76	1803.24	1764.93	1903.09	5581	6178.58	6433.92	5751.05	7325.43	6510.28	7157.69	6609.1	6503.66
ENSMUSG00000029378	Areg	L14	277.364	272.226	295.862	304.904	268.999	276.893	282.828	260.673	274.092	275.926	295.819	260.718	324.307	302.188	283.085	286.622	338.649	321.546	297.191
ENSMUSG00000034255	Arhgap27	L14	1484.65	1436.73	1446.99	1526.49	1529.04	1520.66	1563.03	1520.58	1403.49	1532.1	1779.34	1857.45	1790.47	1619.38	1790.6	1926.44	2041.5	1776.52	1766.69
ENSMUSG00000045094	Arhgef37	L14	262.939	256.476	290.341	265.678	272.174	283.142	291.267	271.377	267.564	251.049	412.144	420.821	431.795	341.97	472.166	533.151	514.368	440.704	498.308
ENSMUSG00000035199	Arl6ip5	L14	1615.47	1801.23	1780.22	1944.5	1719.58	1639.77	1798.87	1638.86	1698.96	1700.1	2252.37	2348.18	2560.53	2344.21	2354.89	2507.61	2459.2	2199.44	2520.5
ENSMUSG00000057219	Armc7	L14	401.255	427.969	429.996	432.727	437.27	415.577	409.997	422.695	361.652	411.903	630.318	675.623	699.513	651.717	658.564	648.232	731.001	679.585	598.039
ENSMUSG00000020704	Asic2	L14	165.665	165.665	165.665	183.172	165.665	179.153	176.817	165.665	179.193	179.055	190.268	165.665	187.965	165.665	165.665	165.665	186.345	179.589	165.665
ENSMUSG00000023027	Atf1	L14	895.585	931.015	961.196	908.529	853.93	873.65	855.655	855.154	883.393	840.421	1138.63	1130.09	1158.63	1019.67	1037.51	1085.2	1155.62	1087.7	1144.91
ENSMUSG00000031862	Atp13a1	L14	1202.54	1249.64	1246.69	1269.34	1262.27	1279.64	1222.62	1137.33	1151.03	1162.91	1706.57	1713.88	1760.22	1802.89	1719.5	1719.58	1938.66	1821.16	1856.92
ENSMUSG00000006273	Atp6v1b2	L14	2590.13	2615.02	2641.85	2941.55	2447.78	2319.95	2508.71	2407.9	2464.81	2430.95	3090.25	3316.97	3539.71	3191.34	3518.31	3506.58	3728.74	3258.21	3245.15
ENSMUSG00000033792	Atp7a	L14	1307.84	1085.55	1112.54	1054.09	1097.24	1137.85	1073.18	1184.14	1027.67	1006.02	1350.26	1179.38	1200.92	1089.57	1330.38	1443.98	1528.63	1300.17	1320.57
ENSMUSG00000025612	Bach1	L14	1664.33	1607.34	1690.16	1529.88	1571.2	1582.29	1436.28	1644.54	1445.93	1499.66	2046.47	2078.09	2132.44	1810.53	2399.66	2595.62	2602.1	2296.04	2471.78
ENSMUSG00000000317	Bcl6b	L14	1156.66	996.386	986.345	1126.89	1010.75	1062	1036.4	960.691	981.474	1130.18	1268.35	1152.85	1505.37	1202.31	1059.83	1293.45	1454.27	1282.61	1563.1
ENSMUSG00000022089	Bin3	L14	580.979	650.658	629.631	678.233	654.599	650.652	656.721	620.258	656.128	636.706	825.117	862.654	958.807	881.268	931.925	915.827	1045.24	901.105	866.655
ENSMUSG00000040466	Blvrb	L14	525.373	525.947	493.641	504.498	503.033	525.9	533.075	524.174	492.058	524.325	693.681	863.939	810.718	733.227	867.565	825.883	985.113	841.741	798.184
ENSMUSG00000022557	Bop1	L14	708.697	683.998	713.661	736.661	730.401	694.976	703.088	638.359	694.164	675.214	835.057	874.214	901.428	886.875	813.656	854.943	882.02	902.223	866.655
ENSMUSG00000029082	Bst1	L14	606.589	609.579	702.731	672.892	608.77	502.102	567.884	555.174	544.398	627.028	1556.56	2009.56	2003.74	1613.91	2366.34	1985.61	3053.5	2027.81	2233.45
ENSMUSG00000024340	Btnl2	L14	199.126	205.783	217.159	207.312	203.239	212.071	219.874	223.518	209.552	209.073	232.247	236.155	219.556	216.42	247.29	232.601	248.372	237.234	223.777
ENSMUSG00000044092	C130050O18Rik	L14	277.364	273.602	288.945	321.178	273.745	275.306	270.769	272.864	269.214	261.377	382.613	361.943	365.615	320.312	399.401	456.07	461.163	403.686	396.928
ENSMUSG00000028300	C9orf72	L14	500.259	504.624	554.192	550.914	504.146	489.528	550.147	505.381	488.6	514.291	719.49	726.75	727.477	669.039	812.575	791.703	916.468	766.196	676.671
ENSMUSG00000024430	Cabyr	L14	205.928	200.597	202.119	199.879	229.724	214.628	199.141	195.946	206.766	209.073	198.072	192.392	208.55	198.431	220.12	189.036	223.394	205.027	208.019
ENSMUSG00000053819	Camk2d	L14	1683.64	1580.99	1701.54	1588.27	1720.59	1644.89	1624.9	1718.25	1542.09	1576.66	1956.78	1795.05	1793.13	1829.08	1966.06	1959.43	2093.47	1860.34	1912.32
ENSMUSG00000010755	Cars	L14	838.391	870.751	806.372	853.887	873.505	844.118	843.956	796.643	775.946	829.997	896.703	982.886	1034.08	952.861	990.665	1080.26	1029.93	1070.01	1107.45
ENSMUSG00000034342	Cbl	L14	3126.12	2768.55	3011.31	3006.17	2937.9	3093.64	2933.04	2987.55	2561.23	2793.91	4678.66	4670.9	4312.72	4226.84	4632.09	4870.61	5624.67	4855.49	4727.8
ENSMUSG00000090946	Ccdc71l	L14	644.085	643.218	673.816	677.343	608.77	613.578	636.394	645.378	593.504	658.137	790.8	887.044	839.204	801.333	878.314	883.926	857.013	798.973	799.311
ENSMUSG00000024732	Ccdc86	L14	490.129	509.488	517.842	483.76	461.391	492.965	492.224	443.526	472.373	475.945	739.617	816.291	775.678	682.854	806.085	794.724	855.821	770.725	717.801
ENSMUSG00000025804	Ccr1	L14	406.663	371.243	402.083	404.95	395.995	315.394	359.877	325.673	317.36	343.577	906.58	1093.39	1146.93	752.585	1942.05	1522	2197.37	1219.98	1358.88
ENSMUSG00000047798	Cd300lf	L14	545.273	510.46	611.426	552.753	571.06	462.954	477.891	459.748	435.845	436.718	1733.33	2279.76	2038.37	1462.83	3338.62	2553.07	4439.1	2465.27	2283.3
ENSMUSG00000032477	Cdc25a	L14	556.4	501.7	505.25	537.081	489.631	499.821	505.664	460.823	483.978	510.937	658.706	623.993	650.715	604.027	606.265	618.248	690.956	678.437	578.134
ENSMUSG00000096472	Cdkn2d	L14	449.015	490.942	480.896	485.654	488.51	474.558	545.502	489.592	477.024	499.717	629.178	646.569	761.806	642.453	638.609	753.339	717.681	642.723	659.442
ENSMUSG00000026031	Cflar	L14	4928.65	4343.31	4747.57	4181.72	4523.02	4800.74	4443.64	4563.95	4308.84	4182.08	6118.02	5885.03	5891.18	5629.76	7103.55	6635.56	7345.98	6436.26	6938.33
ENSMUSG00000041235	Chd7	L14	1418.56	1308.85	1343.14	1300.82	1337.93	1323	1270.59	1414.4	1301.88	1415.46	1968.53	2207.58	2122.68	1950.12	2324.68	2157.18	2602.1	2304.72	2164.07
ENSMUSG00000014668	Chfr	L14	915.365	876.159	872.833	909.394	910.507	912.561	939.407	865.845	921.441	856.037	1139.71	1280.22	1217.09	1196.79	1204.92	1158.06	1202.44	1152.81	1112.96
ENSMUSG00000043873	Chil5	L14	202.642	187.791	196.005	183.172	178.993	189.705	188.708	178.593	189.778	179.055	190.268	200.927	178.201	194.694	233.464	189.036	230.756	201.821	208.019
ENSMUSG00000029915	Clec5a	L14	270.268	285.656	332.344	323.452	265.778	268.851	276.323	299.631	289.699	261.377	896.703	1202.09	1091.03	862.183	1189.07	975.445	1482.16	1127.45	962.511
ENSMUSG00000079022	Col22a1	L14	225.211	194.755	199.168	197.122	193.37	185.051	196.794	188.681	206.766	193.505	250.326	240.936	244.786	241.486	245.398	241.998	239.861	247.374	243.337
ENSMUSG00000034361	Cpne2	L14	482.495	473.204	486.217	499.804	499.691	454.78	476.291	476.865	444.174	462.215	677.914	782.667	762.731	714.957	885.834	770.525	1108.71	846.232	706.404
ENSMUSG00000034796	Cpne7	L14	229.995	224.989	212.524	217.966	227.635	236.713	221.485	225.572	217.265	214.244	240.584	256.52	241.494	257.005	241.539	234.539	242.037	235.109	249.243
ENSMUSG00000053007	Creb5	L14	527.869	516.28	505.25	456.05	540.562	473.401	502.51	482.179	447.729	399.888	935.075	1057.89	965.169	857.688	966.128	910.847	1080.52	1110.89	861.059
ENSMUSG00000071713	Csf2rb	L14	1080.77	1000.85	1284.92	1304.23	1018.91	700.357	824.916	815.21	638.643	752.489	4743.42	5403.16	5144.46	4174.82	6571.64	5532.94	8311.5	5257.51	5015.94
ENSMUSG00000028859	Csf3r	L14	809.091	833.721	1129.83	985.345	988.301	948.218	849.076	883.318	789.844	804.934	2074.22	2160.27	2493.22	1513.23	4559.46	4707.65	6286.17	3860.84	3859.84
ENSMUSG00000032515	Csrnp1	L14	708.697	719.89	963.132	915.45	1013.81	577.253	609.901	745.62	757.734	906.903	1160.29	1227.32	1738.86	1282.73	2223.63	2038.95	2305.83	1889.72	2569.21
ENSMUSG00000007891	Ctsd	L14	8764.76	8886.25	10101.6	10370.1	9311.38	8515.74	8788.15	8276.51	8357.07	8198.83	17684.2	21072.1	20102.9	19593.2	20173.3	17079.2	24522.8	17822.9	16389.8
ENSMUSG00000004552	Ctse	L14	222.728	242.477	231.628	232.562	218.794	249.97	240.36	235.264	222.004	241.914	271.662	284.303	278.718	253.263	311.664	315.654	320.212	282.896	286.048
ENSMUSG00000032359	Ctsh	L14	3635.65	3678.25	4155.96	5490.12	3365.81	3653.5	3902.56	3370.44	3531.29	3558.07	6623.14	7664.64	7498.92	7401.22	9602.98	7800.58	9997.81	8484.13	8813.7
ENSMUSG00000026180	Cxcr2	L14	398.54	389.478	469.134	380.519	370.357	402.213	382.717	358.702	332.541	366.623	560.178	633.303	691.099	405.382	1866.87	1630.1	2443.06	1112	1480.19
ENSMUSG00000017132	Cyth1	L14	1170.43	1148.64	1167.24	1184.98	1221.86	1105.67	1109.18	1093.31	1054.91	1046.12	1578.01	1666.39	1696.14	1631.41	1750.87	1603.82	1792.91	1603.2	1435.42
ENSMUSG00000041645	Ddx24	L14	1722.24	1798.6	1919.4	1760.63	1747.63	1811.95	1816.6	1793.8	1737.1	1707.17	2187.31	2149.07	2356.77	2113.53	2310.1	2407.95	2453.43	2334.02	2319.06
ENSMUSG00000017999	Ddx27	L14	807.917	859.023	813.234	836.485	808.457	830.379	843.956	810.328	832.473	728.243	892.31	902.424	919.669	958.439	901.93	955.598	975.662	903.34	923.581
ENSMUSG00000056268	Dennd1b	L14	824.338	811.077	858.209	853.887	822.948	807.085	797.022	867.787	787.707	815.385	1379.32	1364.47	1247.63	1326.72	1306.16	1253.28	1387.95	1303.46	1194.41
ENSMUSG00000027901	Dennd2d	L14	814.958	808.356	825.965	855.625	785.639	807.085	835.905	874.584	813.314	774.557	1192.74	1173.06	1203.61	1112.82	1381.92	1211.1	1361.17	1201.28	1292.09
ENSMUSG00000027068	Dhrs9	L14	273.842	280.368	283.293	278.964	264.149	249.97	256.825	249.334	260.832	245.636	326.913	319.761	366.724	300.638	655.244	533.151	787.635	420.428	589.857
ENSMUSG00000029169	Dhx15	L14	2373.24	2264.05	2343.72	2292.17	2139.52	2390.37	2297.38	2305.38	2123.97	2065.45	2876.44	2724.81	2701.3	2550.75	2619.27	2843.1	2624	2767.68	2535.66
ENSMUSG00000044447	Dock5	L14	1200.25	1261.13	1386.04	1305.93	1281.45	1227.97	1169.54	1191.78	1181.26	1144.5	2251.3	2308.37	2104.04	2010.06	2051.61	2285.99	2429.22	2135.37	2135.87
ENSMUSG00000068335	Dok1	L14	612.66	615.205	608.384	599.276	590.505	607.001	604.581	576.671	586.852	603.274	849.398	913.946	953.352	920.467	895.494	909.851	955.562	908.924	811.692
ENSMUSG00000035711	Dok3	L14	492.666	524.017	507.354	556.427	538.371	488.38	525.276	518.97	455.988	456.46	746.312	818.872	835.533	716.1	1022.62	1011.11	1172.02	955.745	991.367
ENSMUSG00000019960	Dusp6	L14	1634.79	1544.95	1562.98	1869.47	1550.13	1342.59	1269.88	1567.92	1544.16	1734.46	1840.3	1982.15	2096.06	1808.35	2084.99	2250.17	2289.68	2127.76	2341.81
ENSMUSG00000033788	Dysf	L14	949.042	854.509	957.324	876.468	956.617	957.641	954.645	895.921	882.335	1019.39	941.642	989.254	994.219	902.562	1050.27	1018.04	1155.62	991.321	1210.89
ENSMUSG00000014859	E2f4	L14	1107.24	1104.23	1041.35	1094.37	1058.62	1037.01	1209	1040.56	1088.39	1090.24	1261.87	1325.51	1436.59	1344.31	1288.25	1383.43	1380.97	1348.43	1359.98
ENSMUSG00000003206	Ebi3	L14	261.065	276.33	273.104	284.084	248.814	234.706	256.825	231.49	250.259	240.015	391.701	407.56	410.931	388.345	429.014	440.453	491.195	421.705	417.598
ENSMUSG00000040659	Efhd2	L14	1605.24	1852.93	1891.01	1922.58	1804.69	1592.56	1719.38	1584.95	1540.02	1653.58	3704.67	4310.25	4488.46	4038.25	4385.13	4467.52	5201.98	4519.33	4124.39
ENSMUSG00000038418	Egr1	L14	3029.12	4186.65	2410.73	2713.19	3121.04	2330.16	2189.17	2806.33	3249.77	3883.17	1368.56	1378.29	1547.31	1384.94	1585.51	1647.62	2059.98	1746.02	1945.98
ENSMUSG00000027236	Eif3j1	L14	1197.96	1175.25	1126.95	1162.78	1090.13	1152.37	1215.45	1159.31	1163.55	1118.92	1121.29	1116.18	1209.9	1175.82	1086.37	1109.83	1136.86	1083.27	1096.42
ENSMUSG00000031103	Elf4	L14	1331.84	1330.93	1369.84	1456.18	1448.66	1428.1	1373.5	1332.73	1194.8	1246.61	3066.85	2954.56	2972.07	2699.59	2922.95	3001.56	3124.85	2920.42	2847.29
ENSMUSG00000024053	Emilin2	L14	545.273	579.428	684.802	647.892	675.759	602.609	644.686	621.266	544.398	583.726	972.253	1045.2	1131.61	820.53	1897.16	1673.88	2479.94	1469.94	1798.22
ENSMUSG00000022066	Entpd4b	L14	1003.47	970.449	914.659	920.639	1027.06	972.29	990.867	1018.46	1032.91	1018.36	917.547	945.902	927.87	912.636	930.855	899.886	837.923	869.781	750.738
ENSMUSG00000025192	Entpd7	L14	460.684	427.969	442.071	432.727	419.767	433.546	430.818	428.211	428.662	432.031	610.906	646.569	576.5	569.928	612.978	552.269	665.327	583.317	612.023
ENSMUSG00000025198	Erlin1	L14	712.265	717.137	704.719	745.468	685.253	698.205	746.139	662.379	680.068	641	925.218	884.479	971.528	880.146	911.579	966.517	929.511	911.157	965.843
ENSMUSG00000030199	Etv6	L14	1186.49	1192.98	1275.37	1244.65	1260.25	1214.52	1247.69	1163.14	1083.16	1179.26	2448.47	2509.83	2473.73	2229.99	2708.74	2695.21	3165.13	2855.43	2700.16
ENSMUSG00000000392	Fap	L14	257.262	250.406	251.186	251.479	235.759	238.688	251.938	245.946	264.226	240.015	292.714	240.936	288.097	271.282	301.416	283.714	299.308	294.171	271.03
ENSMUSG00000003808	Farsa	L14	700.364	728.143	695.765	738.423	765.883	687.435	696.382	649.384	678.982	673.082	796.344	889.609	935.155	814.888	822.301	868.944	916.468	904.457	911.324
ENSMUSG00000055401	Fbxo6	L14	676.49	818.329	761.144	805.086	782.523	745.373	765.351	738.725	752.37	769.308	870.324	986.708	995.126	904.801	963.992	943.678	1005.18	949.065	1001.34
ENSMUSG00000066595	Flvcr1	L14	598.073	636.698	616.491	655.942	598.037	557.27	584.753	572.588	541.019	555.282	725.087	704.518	665.779	657.498	753.993	724.945	769.606	700.206	707.545
ENSMUSG00000055805	Fmnl1	L14	1345.54	1419.99	1499.31	1714.2	1538.08	1301.33	1376.36	1326.07	1106.15	1190.49	3624.97	3635.78	3889.62	3273.79	4010.45	4265.94	4747.04	3885.72	3543.37
ENSMUSG00000008200	Fnbp4	L14	1642.75	1767.92	1704.39	1725.17	1711.57	1756.64	1725.06	1795.68	1684.53	1634.36	2170.25	2089.3	2065	2036.2	2163.18	2109.71	2151.2	2201.61	2007.86
ENSMUSG00000021250	Fos	L14	2075.82	3069.33	1402.24	1389.18	1453.68	1573.05	1661.14	1480.78	1640.17	1734.46	890.113	981.612	1095.54	997.432	1340.9	1211.1	1546.04	1204.58	1241.64
ENSMUSG00000016552	Foxred2	L14	292.655	281.699	305.307	308.448	307.606	306.89	301.499	278.721	277.289	282.113	360.101	342.874	323.112	324.722	345.056	322.249	366.639	337.442	321.391
ENSMUSG00000031400	G6pdx	L14	1176.17	1110.45	1153.81	1269.34	1204.66	1081.77	1201.83	1100.97	1099.88	1019.39	1833.88	1777.57	1819.81	1609.54	2177.77	1970.1	2583.67	1991.94	1960.1
ENSMUSG00000029777	Gars	L14	1433.38	1410.3	1518.32	1497.7	1497.91	1373.52	1499.69	1361.23	1290.46	1337.22	1874.51	1839.98	2140.42	1920.69	1715.31	1893.45	2121.19	1883.19	1833.01
ENSMUSG00000038843	Gcnt1	L14	476.109	535.575	517.842	538.005	546.032	472.244	490.637	490.648	497.809	516.525	702.67	705.827	667.658	609.873	827.7	804.787	834.34	800.101	712.105
ENSMUSG00000058624	Gda	L14	953.681	870.751	1038.46	961.22	916.664	792.231	841.029	818.138	720.098	785.044	2665.71	3019.12	3108.28	2511.63	4485.79	3774.88	5672.91	3377.26	3688.11
ENSMUSG00000027865	Gdap2	L14	609.019	558.538	597.208	599.276	588.35	556.156	596.968	558.255	577.963	558.577	617.768	683.518	663.898	627.358	659.67	641.013	700.688	631.144	673.23
ENSMUSG00000066878	Gm10184	L14	214.815	232.308	257.708	245.453	216.433	214.628	221.485	229.555	226.501	221.374	271.662	264.827	231.082	278.085	235.532	290.929	220.807	274.548	251.163
ENSMUSG00000095609	Gm21188	L14	211.985	197.778	178.618	183.172	178.993	189.705	185.447	165.665	185.109	165.665	232.247	231.177	223.557	223.906	235.532	234.539	252.454	251.24	243.337
ENSMUSG00000098374	Gm28043	L14	702.746	745.534	563.46	601.088	701.041	665.83	716.479	670.36	669.2	702.848	783.032	772.295	711.646	724.098	703.725	729.009	703.118	742.376	755.269
ENSMUSG00000062593	Gm49339	L14	447.713	421.82	508.405	502.622	361.62	349.206	374.014	382.106	366.803	371.639	1423.41	1913.58	1946.9	1422.25	2848.09	2268.57	3406.73	2160.35	2238.87
ENSMUSG00000069379	Gm4950	L14	195.305	178.106	184.27	187.35	178.993	165.665	181.651	178.593	179.193	184.909	194.38	180.616	191.667	165.665	197.668	178.787	180.039	185.688	179.578
ENSMUSG00000060791	Gmfg	L14	600.508	688.612	683.804	694.225	630.147	641.957	687.427	634.343	644.115	642.073	1074.63	1237.4	1300.55	1172.51	1258.74	1203.25	1376.31	1254.06	1221.88
ENSMUSG00000020611	Gna13	L14	3224.22	2976.06	3262.79	3067.43	2959.8	3145.58	2976.08	3101.13	2902.56	2936.59	5170.21	5126.89	5411.92	4830.37	5710.92	5622.59	5768.23	5637.87	5251.18
ENSMUSG00000034707	Gns	L14	4616.76	4498.21	4832.21	4674.36	4610.46	4373.68	4496.46	4401.82	4283.27	4328.51	8088.39	8219.35	8254.13	7760.64	9687.97	7842.01	10536.1	8726.04	7678.17
ENSMUSG00000025190	Got1	L14	571.171	587.934	577.82	596.558	607.698	563.946	600.015	603.089	569.049	555.282	881.322	885.762	921.492	908.16	851.421	891.909	923.584	870.901	809.442
ENSMUSG00000022564	Grina	L14	1810.73	1998.26	2069.78	2138.2	2072.61	1916.35	2018.59	1916.44	1971.83	1943.45	4425.93	5756.21	5642.3	4686.28	7521.38	5798.02	10477.6	6197.52	6530.63
ENSMUSG00000024858	Grk2	L14	2529.14	2583.61	2602.24	2800.52	2744.72	2542.36	2582.17	2473.71	2384.78	2484.26	4128.56	4703.12	4577.65	4433.82	4721.32	4869.65	4882.61	4697.68	4605.84
ENSMUSG00000016559	H3f3b	L14	6578.67	7370.06	6659.68	7004.7	6921.71	6615.91	7315.28	6712.8	6924.61	7218.02	7223.71	7384.79	8003.58	7427.2	7936.07	7994.25	8026.8	7440.83	7383.76
ENSMUSG00000050244	Heatr1	L14	1079.62	1023.18	1100.05	1072.96	1032.15	928.303	1024.85	1012.7	1002.48	843.546	1405.13	1393.35	1344.45	1319.03	1395.59	1400.04	1464.73	1287	1377.48
ENSMUSG00000020228	Helb	L14	542.794	493.882	525.155	547.232	535.08	520.256	519.802	490.648	502.397	473.664	698.177	671.671	696.71	647.088	729.999	694.386	763.587	721.895	638.687
ENSMUSG00000020064	Herc4	L14	1156.66	1051.71	1030.75	1039.51	1065.74	1070.33	1034.23	1061.68	1007.73	1029.68	1340.57	1355.68	1297.86	1203.41	1431.31	1419.57	1337.87	1341.85	1315.09
ENSMUSG00000037012	Hk1	L14	1999.97	2041.13	2120.82	2000.11	2088.59	2084.04	2099.3	1961.69	2005.76	2072.51	2659.33	2875.09	2895.99	2763.67	3115.23	2997.69	3597.65	3145.64	3007.33
ENSMUSG00000046711	Hmga1	L14	865.273	965.077	868.935	927.555	904.348	862.057	888.494	823.992	866.446	918.293	1809.29	1760.09	2127.11	1914.15	2104.8	2054.46	2653.95	2162.52	1980.72
ENSMUSG00000078249	Hmga1b	L14	199.126	165.665	221.532	202.478	218.794	206.636	205.545	188.681	185.109	200.361	238.552	236.155	249.589	216.42	263.407	220.148	273.409	251.24	223.777
ENSMUSG00000000568	Hnrnpd	L14	1911.62	2013.13	1961.03	2086.85	2027.66	1959.32	2081.6	1970.18	1986.23	1921.26	2421.83	2161.52	2327.53	2295.26	2349.68	2255.98	2300.06	2356.8	2042.59
ENSMUSG00000026322	Htr4	L14	165.665	165.665	188.726	177.864	203.239	185.051	196.794	199.102	179.193	189.526	215.843	204.649	219.556	226.267	239.568	210.714	239.861	239.324	226.133
ENSMUSG00000025491	Ifitm1	L14	936.277	1002.64	1040.39	1032.64	881.737	882.073	1007.5	849.318	982.525	913.117	1560.85	1726.37	1929.14	1462.83	4243.99	2940.69	5097.44	2639.82	3711.88
ENSMUSG00000035004	Igsf6	L14	422.722	435.103	409.971	438.595	419.767	405.875	436.583	421.589	387.058	384.037	1421.26	1703.88	1591.9	1290.43	1984.84	1955.55	2446.51	1859.25	1591.43
ENSMUSG00000042349	Ikbke	L14	572.399	604.884	552.129	592.022	604.481	596.013	635.639	617.234	570.165	630.256	1630.53	1989.62	1825.15	1766.87	2176.73	2022.46	2678.14	1997.38	2010.03
ENSMUSG00000001741	Il16	L14	946.722	971.344	920.485	943.965	931.019	1008.85	979.284	925.927	830.346	933.811	1379.32	1409.67	1363.25	1404.7	1429.21	1484.95	1447.29	1402.11	1247.12
ENSMUSG00000026068	Il18rap	L14	498.996	493.882	604.324	538.93	496.344	488.38	460.209	502.233	451.274	430.857	1811.43	2045.7	2057.9	1758.14	2037.01	1755.55	1849.61	1805.92	1615.4
ENSMUSG00000026981	Il1rn	L14	402.61	382.019	413.334	426.831	345.082	284.682	297.444	321.87	283.564	286.66	2293.94	2784.43	3514.08	1784.34	7340.98	6571.96	8500.92	5092.17	5612.62
ENSMUSG00000026288	Inpp5d	L14	1642.75	1722.32	1755.58	1710.82	1799.68	1489.82	1541.69	1484.57	1392.09	1606.02	2931.76	3258.65	3013.65	2887.45	3470.54	3351.16	3758.63	3371.85	2991.11
ENSMUSG00000030786	Itgam	L14	771.449	719.89	956.356	911.125	885.851	774.159	870.991	847.372	660.49	716.616	3133.85	3421.19	3571.52	2567.05	4903.92	3798.04	7224.28	3745.11	4018.57
ENSMUSG00000027087	Itgav	L14	1719.97	1516.81	1701.54	1729.4	1663.47	1615.14	1563.74	1710.7	1568.95	1526.02	2323.79	2319.57	2137.76	2071.06	2504.8	2527.92	2934.94	2398.03	2407.89
ENSMUSG00000024789	Jak2	L14	1629.11	1520.33	1639.89	1632.24	1533.06	1543.27	1499.69	1583.06	1533.82	1411.4	3495.32	3789.55	3537.94	3254.27	3786.22	3730.49	4215	3834.88	3466.66
ENSMUSG00000048534	Jaml	L14	348.07	395.821	415.57	419.915	357.842	293.751	358.983	336.906	317.36	294.084	633.734	695.34	776.602	734.367	697.139	707.647	693.39	695.63	552.189
ENSMUSG00000052837	Junb	L14	1767.63	2347.04	1695.85	1671.11	1747.63	1440.45	1637.69	1503.53	1719.58	1938.41	2478.29	2779.46	2902.18	2620.29	3631.51	3615.65	4563.2	3352.37	3960.27
ENSMUSG00000058740	Kcnt1	L14	195.305	178.106	165.665	183.172	184.818	179.153	176.817	184.235	189.778	165.665	204.641	220.449	191.667	179.606	266.808	215.58	237.648	190.504	226.133
ENSMUSG00000042599	Kdm7a	L14	1465.29	1373.27	1573.43	1436.68	1413.45	1427.07	1364.94	1512.05	1340.27	1357.56	1600.52	1677.64	1604.38	1485.84	1909.69	1924.5	2183.52	1767.81	1831.92
ENSMUSG00000027475	Kif3b	L14	1415.14	1348.58	1403.19	1344.17	1350.02	1343.62	1333.51	1295.64	1316.41	1285.32	1742.96	1742.61	1703.26	1674.04	1859.56	1693.33	1885.47	1805.92	1656.79
ENSMUSG00000043008	Klhl6	L14	496.466	546.124	511.555	552.753	561.292	511.198	533.075	518.97	506.976	524.325	1038.75	1084.52	1085.61	1035.23	1231.31	1107.86	1329.71	1076.64	954.733
ENSMUSG00000035047	Kri1	L14	888.597	880.665	844.542	863.446	848.772	842.005	897.964	828.867	865.386	799.704	940.548	970.143	987.869	1051.88	1120.29	1078.29	1074.65	1066.69	1069.93
ENSMUSG00000037331	Larp1	L14	3468.85	3487.52	3420.04	3447.41	3405.6	3211.76	3615.71	3307.58	3347.04	3270	4851.72	5059.98	5332.48	4972.29	5083.39	5342.07	5661.42	5426.09	5559.75
ENSMUSG00000038366	Lasp1	L14	4787.91	4870.62	4988.3	4988.47	5043.65	4880.03	5361.24	4722.32	4708.68	5000.28	6514.91	6916.7	7238.65	6816.57	6861.97	6804.21	7789.15	7112.47	6647.12
ENSMUSG00000004880	Lbr	L14	1550.66	1584.5	1563.93	1556.12	1590.27	1620.27	1595.04	1644.54	1456.28	1561.47	2282.22	2135.37	2280.54	2001.34	2265.31	2279.22	2282.76	2048.46	2200.93
ENSMUSG00000030427	Lilra6	L14	266.635	280.368	309.279	315.44	291.884	280.036	304.509	284.447	262.536	271.182	312.411	339.635	356.68	318.833	426.576	444.933	441.266	402.387	447.917
ENSMUSG00000024590	Lmnb1	L14	578.53	601.125	587.018	624.556	603.408	512.332	577.096	510.618	543.272	575.002	1611.24	1587.6	1748.65	1672.94	1655.67	1746.8	1871.59	1538.79	1381.86
ENSMUSG00000028266	Lmo4	L14	1076.16	1122.89	1125.03	1187.54	1025.02	966.013	1024.85	989.602	1028.71	993.661	1370.71	1414.69	1511.62	1463.92	1414.51	1454.71	1532.11	1459.01	1323.86
ENSMUSG00000023845	Lnpep	L14	1515.39	1484.26	1546.83	1418.87	1464.74	1553.54	1399.19	1657.77	1361	1401.25	1842.44	2239.94	1883.82	1959.93	1517.37	1802.18	2148.89	1768.89	1717.74
ENSMUSG00000033192	Lpcat2	L14	429.346	432.05	463.759	472.349	462.53	427.587	434.938	441.349	420.229	440.223	1254.32	1457.34	1388.31	1313.53	1419.76	1323.79	1844.99	1465.57	1132.8
ENSMUSG00000022305	Lrp12	L14	506.565	494.861	527.24	507.309	461.391	433.546	485.071	441.349	471.208	461.066	614.339	617.33	627.078	540.228	570.245	565.995	576.335	511.989	495.883
ENSMUSG00000007050	Lsm2	L14	379.304	391.597	392.99	415.945	404.378	369.838	369.626	368.153	374.46	370.388	472.628	492.157	500.485	521.044	430.231	437.083	502.814	498.684	461.589
ENSMUSG00000079018	Ly6c1	L14	3029.12	4108.32	3836.06	4309.92	3380.73	3635.19	3595.97	3206.24	3779.96	3867.12	6592.37	7731.5	10095.2	8480.53	12483.4	9867.19	12254.4	7997.05	13899.4
ENSMUSG00000024085	Man2a1	L14	3427.15	3005.7	3272.21	2961.69	2977.72	3072.26	2948.57	3159.32	2756.02	2838.13	4636.18	4513.51	4624.44	4168.31	5980.56	4948.71	6801.75	4670.66	5340.73
ENSMUSG00000053137	Mapk11	L14	544.033	510.46	550.064	545.389	607.698	544.991	597.73	532.478	516.103	569.537	535.666	552.725	595.669	564.012	618.564	589.084	577.585	589.183	675.524
ENSMUSG00000021840	Mapk1ip1l	L14	1785.78	1827.52	1839.89	1862.72	1744.62	1678.74	1761.26	1767.36	1763.9	1739.52	2243.84	2197.62	2317.78	2187.55	2110.01	2304.39	2348.5	2265.65	2180.33
ENSMUSG00000032577	Mapkapk3	L14	813.785	833.721	932.128	979.317	924.869	801.783	922.699	876.526	816.51	769.308	1788.97	1853.71	1874.04	1807.26	1679.74	1670.96	1880.84	1830.96	1452.89
ENSMUSG00000059436	Max	L14	1242.64	1373.27	1314.52	1355.22	1304.66	1309.58	1303.49	1260.42	1334.04	1286.34	1544.76	1575.09	1718.39	1561.4	1673.46	1620.37	1700.28	1627.2	1590.34
ENSMUSG00000022534	Mefv	L14	266.635	262.346	273.104	272.416	255.793	248.149	268.509	247.649	244.707	247.462	666.624	781.371	801.51	659.808	1116.06	1099.98	1379.8	1025.72	1000.24
ENSMUSG00000029490	Mfsd7a	L14	349.522	342.428	361.559	347.797	322.694	343.941	325.9	336.906	373.189	330.37	564.822	626.655	628.974	547.385	654.137	564.941	672.662	604.389	569.903
ENSMUSG00000026110	Mgat4a	L14	791.467	811.984	832.813	811.2	827.085	794.354	766.089	807.397	773.805	761.954	1353.49	1400.89	1377.57	1293.73	1390.33	1315.96	1578.54	1358.29	1217.48
ENSMUSG00000070323	Mmp27	L14	205.928	197.778	214.878	215.96	216.433	197.317	203.499	202.047	217.265	193.505	218.381	208.129	194.987	198.431	212.602	226.572	220.807	190.504	213.655
ENSMUSG00000003348	Mob3a	L14	889.762	882.466	997.939	961.22	1012.79	856.784	908.882	862.93	856.902	859.158	1614.46	1722.63	1903.37	1868.35	1694.39	1694.31	1767.45	1765.63	1554.37
ENSMUSG00000028709	Mob3c	L14	731.259	760.145	719.614	701.318	736.675	697.129	723.164	710.086	736.253	761.954	959.141	934.406	1025.03	927.175	1067.26	1033.86	1101.67	1023.5	1128.39
ENSMUSG00000075705	Msrb1	L14	1046.19	1057.95	1095.25	1201.19	1035.21	883.126	1055.16	913.352	927.772	986.449	1641.24	1931.03	2132.44	1712.27	2442.35	2447.63	2877.38	2061.5	2208.52
ENSMUSG00000040675	Mthfd1l	L14	318.168	346.948	347.134	342.361	355.311	358.312	348.168	335.67	332.541	335.693	543.861	552.725	571.69	547.385	554.358	487.93	581.334	569.195	486.151
ENSMUSG00000030681	Mvp	L14	2198.01	2290.26	2399.41	2390.55	2386.95	2190.29	2261.32	2192.46	2341.67	2214.55	3463.43	3793.27	4034.5	3683.76	3981.39	4160.8	4857.34	4560.4	4302.52
ENSMUSG00000004677	Myo9b	L14	2631.9	2393.32	2533.39	2489.74	2755.67	2643.3	2522.84	2550.79	2554.05	2487.28	3860.86	4037.53	3681.1	3702.19	3742.61	3745.93	4394.28	3960.34	3721.6
ENSMUSG00000031652	N4bp1	L14	1904.82	1958.88	1892.9	1871.16	1952.71	1836.53	1925.08	1845.7	1885.41	1821.34	3473	4015.22	3786.25	3389.87	4294.84	4175.27	4958.44	4110.65	3974.3
ENSMUSG00000015950	Ncf1	L14	895.585	817.423	941.824	975.01	839.483	759.247	832.243	819.114	727.642	703.908	3111.52	3552.68	3374.42	3197.85	4259.56	3566.43	5054.94	3612.05	3195.43
ENSMUSG00000026480	Ncf2	L14	764.373	782.011	820.091	924.962	767.965	717.543	781.57	682.307	586.852	638.853	1639.1	1841.23	1743.31	1433.22	2225.71	2341.17	2758.77	2167.95	2013.29
ENSMUSG00000027678	Ncoa3	L14	2694	2538.23	2574.89	2556.12	2679.97	2512.78	2623.14	2696.43	2429.93	2379.64	3318.86	3249.97	3224.12	3040.5	3460.15	3677.42	3543.6	3417.3	3469.9
ENSMUSG00000039308	Ndst2	L14	765.552	815.61	800.487	853.887	867.327	871.543	777.887	858.07	821.834	815.385	963.513	1038.85	949.714	974.047	1002.39	1012.1	1064.07	991.321	975.835
ENSMUSG00000033016	Nfatc1	L14	1344.4	1309.74	1389.85	1315.28	1380.24	1509.36	1332.08	1405.86	1354.78	1319.93	1860.61	1866.18	1767.34	1740.67	1803.14	1856.56	1748.92	1850.55	1675.3
ENSMUSG00000072889	Nfxl1	L14	672.899	620.822	636.689	636.24	608.77	612.483	649.203	619.251	612.283	595.685	676.786	735.882	677.047	724.098	722.347	748.277	757.563	752.594	746.204
ENSMUSG00000095567	Noc2l	L14	1023.11	1055.28	1041.35	1183.27	1104.35	1063.04	1023.4	964.549	1032.91	1008.08	1202.47	1311.68	1331.91	1295.93	1290.36	1411.76	1411.23	1383.49	1355.6
ENSMUSG00000033294	Noc4l	L14	506.565	486.032	484.091	484.707	488.51	457.12	479.489	467.259	440.611	488.434	712.768	795.615	815.318	830.677	792.009	766.485	866.546	792.202	806.066
ENSMUSG00000023087	Noct	L14	548.987	551.86	564.488	611.034	569.976	503.241	508.814	501.183	517.241	491.826	802.992	748.907	962.443	877.902	1082.12	975.445	1450.78	1024.61	1197.71
ENSMUSG00000055994	Nod2	L14	399.899	411.498	412.214	418.924	391.171	402.213	386.172	418.263	374.46	369.136	876.924	1015.98	911.464	810.372	987.467	1089.14	1172.02	1012.41	1085.39
ENSMUSG00000027852	Nras	L14	1985.25	1995.64	2092.47	2046.43	1990.69	1919.42	2003.01	1940.01	2092.11	2120.87	2552.85	2675.11	2815.47	2521.41	2526.66	2496	2610.17	2592.12	2472.86
ENSMUSG00000062991	Nrg1	L14	438.561	453.274	464.836	482.812	455.684	446.561	453.73	478.992	485.135	411.903	429.713	451.203	483.576	410.565	447.153	425.786	437.253	416.587	487.371
ENSMUSG00000009772	Nuak2	L14	624.775	604.884	696.761	669.328	647.171	557.27	562.497	640.366	541.019	607.604	1080.06	1306.65	1444.64	1332.22	1665.09	1414.69	1623.78	1545.34	1677.48
ENSMUSG00000039183	Nubp2	L14	583.426	563.298	523.068	573.819	571.06	552.811	568.653	603.089	542.146	536.531	723.968	688.775	785.836	694.339	716.875	792.71	781.63	704.779	732.585
ENSMUSG00000032939	Nup93	L14	624.775	644.149	644.741	668.437	699.99	623.424	717.222	594.982	658.309	607.604	865.922	817.582	863.951	810.372	805.003	776.581	867.737	835	742.802
ENSMUSG00000030162	Olr1	L14	438.561	417.702	472.35	458.938	405.57	323.727	349.983	366.979	320.158	311.247	749.658	745.002	692.97	561.643	743.096	648.232	853.437	578.616	621.317
ENSMUSG00000048387	Osr1	L14	510.339	520.151	454.039	436.642	453.396	499.821	478.69	468.329	446.545	481.633	471.419	433.93	442.095	410.565	546.382	425.786	548.689	434.403	582.828
ENSMUSG00000036362	P2ry13	L14	321.243	318.03	341.02	339.074	270.592	249.97	283.897	280.164	260.832	251.049	538.01	558.159	568.801	467.385	813.656	675.973	857.013	620.696	634.062
ENSMUSG00000059173	Pde1a	L14	321.243	334.428	319.68	337.974	301.972	315.394	346.346	314.163	335.251	311.247	329.758	319.761	308.51	318.833	342.356	315.654	337.138	318.597	341.514
ENSMUSG00000022489	Pde1b	L14	474.829	483.08	515.748	509.182	499.691	454.78	473.087	478.992	432.259	465.659	673.401	700.586	662.017	625.031	719.064	711.722	861.781	738.967	628.274
ENSMUSG00000031381	Piga	L14	478.667	465.262	483.027	480.914	492.991	464.118	455.352	474.735	490.906	467.95	592.547	607.982	586.098	592.307	600.661	629.646	609.942	582.142	592.196
ENSMUSG00000056536	Pign	L14	904.897	827.386	909.803	901.603	862.176	800.722	812.448	885.258	831.41	815.385	1153.79	1145.27	1078.39	1033.01	1067.26	1113.77	1169.67	1084.38	1036.77
ENSMUSG00000020901	Pik3r5	L14	580.979	632.035	686.797	690.675	564.552	555.042	611.42	555.174	486.291	495.212	1701.22	1917.32	1811.81	1641.25	1871.05	1777.89	2077.31	1938.66	1666.59
ENSMUSG00000046207	Pik3r6	L14	435.935	488.98	498.926	497.923	480.644	451.264	479.489	430.41	447.729	442.554	715.01	780.075	709.781	674.799	686.146	700.51	761.178	708.206	668.638
ENSMUSG00000066684	Pilrb1	L14	307.223	286.962	271.613	308.448	297.686	263.882	308.484	269.88	253.855	277.487	503.792	598.612	557.216	480.944	595.049	643.077	699.472	610.221	555.74
ENSMUSG00000066682	Pilrb2	L14	307.223	288.263	288.945	315.44	285.97	280.036	275.223	275.81	226.501	258	462.928	526.762	477.571	427.241	504.956	558.612	607.463	505.951	480.043
ENSMUSG00000024014	Pim1	L14	1024.26	1111.34	1109.66	970.702	1052.51	870.489	963.346	975.153	906.658	902.758	2723.2	2929.73	3180.8	2633.33	4019.8	3919.62	4416.12	3259.3	3828.52
ENSMUSG00000017781	Pitpna	L14	3199.41	3280.2	3176.15	3483.47	3094.17	2973.46	3322.42	3044.81	2829.81	3028	4003.21	4069.77	4451.37	4071.85	4341.54	4351.79	4689.59	4440.41	4329.51
ENSMUSG00000024851	Pitpnm1	L14	1199.11	1294.72	1314.52	1408.69	1388.29	1351.87	1262	1272.8	1245.78	1241.51	2135.05	2234.96	2185.66	2201.69	2251.76	2239.52	2523.74	2325.34	2031.73
ENSMUSG00000033644	Piwil2	L14	220.174	219.108	221.532	243.908	208.855	212.071	221.485	219.264	209.552	230.061	268.26	289.87	254.251	260.671	317.4	288.065	337.138	287.782	286.048
ENSMUSG00000032294	Pkm	L14	5734.62	5956.17	6082.58	6135.71	6049.83	5760.28	5925.16	5587.98	5763.68	5826.2	12012.1	14224.7	14374.7	12153	15548	13737.7	20612.9	15076.2	14629.3
ENSMUSG00000002847	Pla1a	L14	232.307	223.071	229.688	246.982	216.433	219.494	213.081	212.429	230.801	193.505	372.104	388.092	391.796	370.967	575.899	353.956	635.876	419.149	503.15
ENSMUSG00000051413	Plagl2	L14	1025.42	1091.78	1067.35	1149.97	1049.46	1023.46	1052.27	1055.92	1046.53	991.601	1817.85	1877.41	1733.52	1725.38	1718.45	1850.73	1931.72	1840.75	1686.18
ENSMUSG00000020120	Plek	L14	1153.21	1239.9	1327.88	1355.22	1186.45	1018.24	1074.62	1072.23	904.545	934.845	4455.67	4917.49	4939.65	3564.48	8203.54	7475.86	8857.94	5909.06	6106.71
ENSMUSG00000014782	Plekhg4	L14	214.815	221.112	207.552	204.949	208.855	203.719	203.499	192.51	197.415	211.709	257.708	289.87	267.555	278.085	331.421	293.766	387.967	336.017	345.727
ENSMUSG00000028494	Plin2	L14	1994.31	2064.75	2320.12	2586.36	2093.58	1727.95	1771.2	1710.7	1685.56	1827.39	3445.36	2885.03	3743.84	3187	5774.18	4522.49	7286.28	4605.8	5473.44
ENSMUSG00000024521	Pmaip1	L14	461.975	484.065	479.83	501.683	519.665	454.78	463.438	466.188	463.031	443.718	667.754	667.716	739.558	647.088	792.009	764.464	800.832	703.636	677.818
ENSMUSG00000002963	Pnkp	L14	744.286	800.189	771.982	795.471	788.754	798.6	838.833	734.782	717.941	756.697	821.802	845.936	856.625	885.754	952.242	917.818	993.377	823.756	912.439
ENSMUSG00000036833	Pnpla7	L14	613.874	747.362	576.797	760.415	726.215	662.582	679.207	724.915	658.309	825.824	1141.88	1339.34	1233.26	1185.76	1344.06	1271.9	1475.19	1273.83	1062.2
ENSMUSG00000002228	Ppm1j	L14	264.795	286.962	288.945	285.349	279.93	272.101	287.079	280.164	257.377	288.16	356.053	386.578	391.796	385.695	350.418	320.938	410.155	377.351	383.78
ENSMUSG00000004455	Ppp1cc	L14	2594.64	2817.38	2684.28	2861.8	2802.48	2663.69	2669.75	2646.64	2619.68	2496.33	3329.49	3529.11	3645.75	3508.09	3470.54	3459.28	3502.2	3495.21	3440.73
ENSMUSG00000046062	Ppp1r15b	L14	2234.2	2293.75	2404.13	2477.97	2504.6	2296.48	2278.29	2207.52	2155.82	2164.19	3459.18	3339.31	3515.84	3153.36	3766.49	3606	4040.29	3557.96	3501.24
ENSMUSG00000049999	Ppp1r3d	L14	352.416	369.07	373.349	357.46	345.082	368.567	358.089	344.262	355.158	323.634	376.061	414.947	426.614	366.901	524.608	528.883	554.995	461.916	454.147
ENSMUSG00000033953	Ppp3r1	L14	1481.23	1478.98	1619.01	1551.04	1400.37	1571	1514.64	1482.68	1422.12	1399.21	1698.01	1691.39	1794.02	1692.61	1666.14	1660.26	1537.92	1645.74	1519.47
ENSMUSG00000028744	Pqlc2	L14	398.54	378.801	389.557	440.545	429.133	413.16	406.629	395.826	393.287	424.967	450.717	441.154	457.4	504.128	515.381	487.93	520.761	515.603	483.711
ENSMUSG00000021948	Prkcd	L14	2270.38	2234.34	2406.96	2500.66	2315.15	2144.32	2324.25	2062.52	1976.97	1908.14	4524.69	4849.34	4578.53	4148.81	4414.18	5073.09	4852.74	4543.11	4310.08
ENSMUSG00000035725	Prkx	L14	1340.97	1382.09	1448.89	1318.68	1250.15	1349.81	1392.06	1399.22	1265.53	1271.06	1606.95	1472.38	1567.82	1536.22	1586.56	1727.36	1643.49	1569.36	1679.65
ENSMUSG00000019969	Psen1	L14	1538.15	1498.34	1514.52	1521.41	1516.99	1438.39	1464.07	1530.05	1402.45	1379.91	2133.98	2150.31	2204.29	1981.73	2241.34	2226.93	2479.94	2344.87	2250.79
ENSMUSG00000006998	Psmd2	L14	2925.34	2961.24	3032.98	3116.09	3126.02	2969.39	3137.64	2976.29	2985.54	3037.03	3743.99	4168.94	4395.73	4039.34	3824.63	3875.23	4502.3	4028.47	4188.09
ENSMUSG00000025429	Pstpip2	L14	299.207	289.557	290.341	317.744	306.206	275.306	289.18	287.265	259.112	263.044	512.099	567.645	505.431	483.398	668.51	596.397	827.169	563.292	624.797
ENSMUSG00000025314	Ptprj	L14	2902.77	2642.07	2817.19	2668.68	2891.1	2861.4	2868.82	2938.73	2689.39	2772.81	4439.74	4424.28	3905.52	3943.95	4782.53	4887	5666.02	4631.75	4233.43
ENSMUSG00000064030	Pym1	L14	485.043	511.431	472.35	479.014	475.005	473.401	493.81	468.329	495.511	487.303	538.01	571.701	589.93	578.191	593.925	600.569	560.03	597.379	527.196
ENSMUSG00000003226	Ranbp2	L14	3806.93	3361.22	3608.31	3396.26	3322.03	3546.65	3330.18	3704.35	3257.96	3097.29	4160.42	4171.42	4210.27	4130.38	3697.96	4016.1	4027.65	3766.74	3810.16
ENSMUSG00000031453	Rasa3	L14	1825.47	1802.11	1806.74	1834.89	1929.72	1940.91	1965.46	1921.16	1743.29	1715.26	2525.16	2422.8	2363.86	2183.19	2492.31	2752.25	2550.25	2482.62	2391.64
ENSMUSG00000030589	Rasgrp4	L14	525.373	616.142	646.752	620.955	573.226	551.695	570.958	517.927	488.6	499.717	681.296	742.398	782.143	629.684	1148.88	1186.56	1361.17	960.196	1162.52
ENSMUSG00000026430	Rassf5	L14	854.762	892.371	907.86	971.564	886.88	873.65	852	824.967	703.902	725.074	1555.49	1563.82	1545.53	1516.51	1601.22	1671.94	1694.48	1563.91	1373.11
ENSMUSG00000031167	Rbm3	L14	1750.61	2246.58	1799.16	2007.69	2244.31	1835.5	1844.26	1794.74	1926.57	1817.3	2872.18	3071.25	3415.08	2712.62	3112.12	2188.18	3173.18	2644.15	2261.63
ENSMUSG00000029449	Rhof	L14	469.7	467.251	495.757	466.616	478.391	479.178	477.891	443.526	444.174	449.524	740.733	834.346	842.874	797.941	727.813	764.464	763.587	806.866	783.528
ENSMUSG00000073982	Rhog	L14	1402.6	1468.42	1474.58	1616.17	1459.72	1437.36	1463.36	1279.46	1372.41	1417.49	2254.5	2523.5	2817.24	2339.85	2879.28	2740.65	3308.95	2720.01	2653.63
ENSMUSG00000034226	Rhov	L14	229.995	263.786	256.1	249.994	265.778	255.315	279.596	272.864	260.832	279.038	275.015	289.87	306.023	273.001	456.73	392.366	536.033	331.721	360.927
ENSMUSG00000038658	Ric1	L14	1417.42	1345.05	1460.31	1357.76	1436.59	1448.68	1245.54	1403.01	1209.37	1287.36	1863.82	2007.07	1800.25	1798.53	1848.07	1805.09	1925.94	1676.28	1662.23
ENSMUSG00000021408	Ripk1	L14	1248.37	1138.87	1210.34	1276.15	1200.62	1217.63	1158.06	1159.31	1093.61	1099.46	2002.7	2101.75	2080.97	1927.23	2233.01	2259.85	2391.17	2077.79	2200.93
ENSMUSG00000036006	Ripor2	L14	837.22	868.045	817.153	837.356	947.407	953.454	937.229	937.524	779.155	807.025	1323.33	1299.1	1244.93	1163.68	1578.17	1554.16	1685.21	1336.37	1315.09
ENSMUSG00000035890	Rnf126	L14	696.789	703.351	710.682	756.9	686.307	691.746	758.706	662.379	658.309	660.275	783.032	865.224	868.528	858.812	823.381	793.717	879.641	916.739	831.917
ENSMUSG00000028793	Rnf19b	L14	962.955	951.641	976.677	1036.07	1000.55	936.691	968.419	938.49	889.742	903.795	3378.39	4193.73	4192.61	3684.84	4738.96	4040.21	5027.37	4153.9	4195.64
ENSMUSG00000021464	Ror2	L14	322.773	328.637	309.279	356.394	366.626	345.262	318.247	329.446	317.36	318.173	340.981	350.891	382.077	331.98	410.602	409.786	463.796	424.255	413.753
ENSMUSG00000091086	Rpl6l	L14	253.377	240.837	233.535	267.042	260.85	217.099	245.618	240.712	228.673	252.814	236.487	247.808	241.494	269.55	271.809	247.334	258.397	253.139	239.258
ENSMUSG00000062456	Rpl9-ps6	L14	277.364	269.449	290.341	275.057	247.021	265.551	290.225	283.027	275.696	264.697	275.015	295.335	295.9	299.081	301.416	296.578	313.898	292.586	274.446
ENSMUSG00000000339	Rtca	L14	560.1	659.941	601.276	589.298	595.887	557.27	626.573	592.952	582.411	589.167	647.372	665.077	689.227	678.253	634.163	651.322	677.547	668.095	667.49
ENSMUSG00000020458	Rtn4	L14	2875.7	2867.09	3119.64	2981.83	2787.54	2932.71	2779.18	2787.55	2787.79	2825.07	3251.88	3176.75	3217.94	3333.46	3111.08	3393.64	3461.94	3271.2	3129.5
ENSMUSG00000040570	Rundc3b	L14	234.573	247.284	235.411	245.453	254.075	249.97	251.938	219.264	230.801	256.288	301.942	297.135	281.431	264.269	302.898	312.987	258.397	286.162	274.446
ENSMUSG00000040188	Scamp2	L14	1222.03	1302.67	1205.56	1332.28	1246.11	1140.97	1282.75	1188.92	1182.3	1213.97	1525.45	1665.14	1684.56	1604.07	1572.93	1546.36	1670.15	1546.43	1458.35
ENSMUSG00000027429	Sec23b	L14	1330.69	1315.04	1362.21	1426.51	1352.04	1347.75	1339.23	1298.49	1319.52	1251.7	1688.37	1598.86	1797.58	1640.15	1652.53	1723.47	1847.3	1723.14	1840.62
ENSMUSG00000028064	Sema4a	L14	1062.33	1093.56	1215.13	1221.65	1085.05	869.436	965.52	989.602	865.386	925.537	3181.71	3598.57	3476.07	3367.09	3008.19	2925.23	3697.69	3256.05	2694.75
ENSMUSG00000038264	Sema7a	L14	1698.4	1526.49	1897.64	1813.8	1747.63	1746.39	1633.43	1572.65	1522.46	1665.72	2402.65	2813	3102.09	2486.63	4687.08	3372.4	6120.81	3414.06	5269.52
ENSMUSG00000017707	Serinc3	L14	12833.3	14343.1	12931.2	13441.2	12500.6	13188	12577.7	13314.7	12934.4	12693.2	13581.9	12837.1	14890.7	13992.9	25196.3	17371	22109.4	14675.7	22261.7
ENSMUSG00000021091	Serpina3n	L14	1387.77	1513.3	1725.25	2262.74	1348	1561.75	1246.97	1132.55	1234.34	1268.01	2266.23	2043.21	2532.19	1901.07	11175.4	4111.6	10888.5	4050.1	7812.98
ENSMUSG00000020097	Sgpl1	L14	1724.51	1638.96	1794.43	1822.24	1641.42	1636.69	1661.14	1651.16	1594.76	1485.47	3063.66	3280.99	3224.12	2887.45	3625.28	3550.98	4004.66	3405.4	3150.03
ENSMUSG00000005057	Sh2b2	L14	327.33	304.694	327.319	341.268	321.344	316.794	301.499	333.19	297.194	292.614	481.07	518.507	554.312	463.668	705.919	665.717	858.205	662.34	650.229
ENSMUSG00000022552	Sharpin	L14	896.75	859.926	928.248	915.45	909.481	955.548	909.61	882.348	882.335	906.903	1163.53	1189.48	1203.61	1218.85	1160.52	1121.65	1243.36	1250.76	1141.61
ENSMUSG00000003153	Slc2a3	L14	477.388	503.65	527.24	446.38	533.982	480.33	515.099	505.381	452.454	507.577	809.635	866.508	846.543	854.315	1014.1	1003.19	1244.53	895.518	792.55
ENSMUSG00000036067	Slc2a6	L14	316.623	313.233	328.581	371.173	326.719	292.259	307.494	295.563	270.852	292.614	779.701	898.581	934.244	919.349	1020.49	1033.86	1222.32	1106.48	948.063
ENSMUSG00000049922	Slc35c1	L14	744.286	744.619	769.028	830.388	758.592	693.9	731.325	762.337	711.465	700.727	1106.11	1121.24	1154.13	1138.26	1179.56	1218.95	1281.89	1205.68	1183.42
ENSMUSG00000044026	Slc35g1	L14	330.344	356.996	307.96	307.27	306.206	296.715	288.131	310.255	292.719	274.355	372.104	366.624	374.439	380.371	379.151	345.262	356.471	344.508	328.673
ENSMUSG00000072572	Slc39a2	L14	284.264	283.025	306.635	303.715	270.592	232.665	246.903	254.284	262.536	251.049	472.628	449.772	387.49	379.034	341.001	350.245	368.08	330.28	292.464
ENSMUSG00000074796	Slc4a11	L14	251.401	242.477	252.84	243.908	255.793	238.688	245.618	235.264	238.933	256.288	313.884	316.364	355.555	326.183	341.001	324.86	335.623	376.012	300.304
ENSMUSG00000021733	Slc4a7	L14	653.709	603.945	654.787	628.155	625.881	708.956	576.33	662.379	564.583	611.929	1007.17	1001.98	976.069	915.993	927.644	958.577	868.928	879.858	816.19
ENSMUSG00000032754	Slc8b1	L14	848.918	832.817	800.487	857.364	799.13	815.562	827.848	729.85	760.951	788.187	1131.04	1195.79	1270.06	1236.48	1318.8	1372.68	1414.72	1232.07	1196.61
ENSMUSG00000039738	Slx4	L14	705.127	669.207	660.804	735.78	658.838	667.995	697.873	672.353	649.579	676.279	850.501	920.343	936.065	861.059	893.348	861.946	910.535	963.534	886.776
ENSMUSG00000049323	Smcr8	L14	1378.64	1334.46	1412.71	1379.84	1405.4	1410.6	1356.37	1389.72	1276.96	1327.05	1855.27	1856.2	1898.04	1716.64	2098.54	2182.37	2351.96	2197.26	2114.18
ENSMUSG00000030655	Smg1	L14	3747.21	3531.07	3951.8	3781.94	3675.12	3831.56	3471.2	4070.95	3444.29	3531.98	4548.05	5169.01	4265.91	4550.84	4550.12	4370.11	4920.53	4548.51	4598.28
ENSMUSG00000028885	Smpdl3b	L14	304.038	351.434	314.513	362.767	334.668	280.036	318.247	298.281	294.218	280.58	1237.05	1481.16	1263.78	1123.89	1139.36	1312.05	1487.97	1281.51	1006.88
ENSMUSG00000006587	Snai3	L14	199.126	203.256	210.086	199.879	189.412	197.317	201.37	199.102	179.193	209.073	244.559	250.03	261.755	264.269	239.568	245.577	271.588	255.017	243.337
ENSMUSG00000038301	Snx10	L14	589.536	586.99	628.621	650.577	546.032	506.655	570.958	569.522	543.272	565.158	1974.93	2424.04	2187.44	1907.61	2587.02	2192.06	3033.93	2352.46	2208.52
ENSMUSG00000023045	Soat2	L14	209.031	197.778	219.374	204.949	221.087	206.636	218.23	192.51	197.415	197.078	281.585	305.999	300.999	278.085	335.548	319.623	352.065	330.28	306.448
ENSMUSG00000029699	Ssc4d	L14	222.728	234.063	223.638	229.111	233.783	203.719	240.36	235.264	212.219	254.56	240.584	247.808	254.251	239.426	251.005	238.323	242.037	241.381	230.682
ENSMUSG00000046027	Stard5	L14	562.564	603.945	604.324	629.054	606.626	569.498	574.796	562.357	585.742	583.726	751.887	825.323	782.143	763.948	812.575	844.932	944.911	835	822.933
ENSMUSG00000004043	Stat5a	L14	606.589	697.829	661.806	706.632	729.355	636.515	628.842	668.366	636.453	648.505	948.207	953.561	959.716	947.281	993.863	978.42	954.379	989.1	920.239
ENSMUSG00000039232	Stx11	L14	735.999	674.759	735.464	703.975	698.938	757.114	722.422	771.172	723.332	658.137	1141.88	1179.38	1196.42	1147.1	1518.42	1531.75	1697.96	1379.11	1421.21
ENSMUSG00000039231	Suv39h1	L14	623.565	653.445	602.292	611.034	636.539	589.404	640.165	605.113	606.77	571.724	822.907	883.197	984.239	867.799	874.016	879.932	887.966	897.753	863.298
ENSMUSG00000060445	Sycp2	L14	205.928	214.942	217.159	213.898	206.117	200.627	205.545	204.826	212.219	209.073	210.486	236.155	239.818	221.483	293.909	302.131	280.556	251.24	253.06
ENSMUSG00000022973	Synj1	L14	1582.51	1456.1	1604.77	1464.66	1426.53	1535.05	1474.05	1456.14	1378.62	1364.67	1984.55	1909.84	1931.8	1797.44	2157.97	2098.08	2229.68	2062.58	1930.78
ENSMUSG00000031098	Syt8	L14	186.125	178.106	178.618	190.944	196.924	185.051	188.708	184.235	179.193	179.055	207.635	192.392	200.879	194.694	209.911	228.62	235.395	210.936	213.655
ENSMUSG00000029174	Tbc1d1	L14	1112.99	1037.45	1123.11	1072.1	1108.41	1062	1100.55	1105.76	1003.53	986.449	1415.89	1232.36	1236.85	1312.43	1339.85	1441.05	1455.43	1450.26	1297.56
ENSMUSG00000042492	Tbc1d10b	L14	1101.49	1147.75	1170.11	1231.87	1155.06	1032.84	1063.09	1004.04	1065.38	1109.71	1502.91	1658.89	1625.77	1643.43	1560.36	1585.32	1765.13	1651.2	1519.47
ENSMUSG00000029192	Tbc1d14	L14	1223.17	1233.71	1304.97	1256.57	1199.61	1230.04	1232.65	1291.83	1191.68	1176.19	1608.02	1688.89	1631.12	1620.47	1904.47	1786.64	2036.88	1750.38	1656.79
ENSMUSG00000020115	Tbk1	L14	1147.47	1161.95	1164.36	1158.51	1114.5	1153.41	1231.21	1121.07	1115.55	1030.7	1634.82	1746.36	1762	1625.94	1992.15	1911.89	2185.83	1885.37	1856.92
ENSMUSG00000028345	Tex10	L14	542.794	514.341	526.198	550.914	499.691	479.178	520.585	532.478	519.516	519.871	612.051	617.33	591.844	602.856	648.597	626.541	618.605	559.744	601.54
ENSMUSG00000007613	Tgfbr1	L14	1424.26	1254.06	1451.74	1460.42	1211.74	1197.96	1156.62	1280.41	1173.97	1111.75	2178.78	2111.71	1928.25	1860.72	2114.18	2151.37	2289.68	2116.9	1778.65
ENSMUSG00000037820	Tgm2	L14	10859.3	9423.47	10192.7	9760.05	10475.8	9410.67	10076.5	9893.33	9380.72	9682.39	17466.8	18261.1	20159.4	17362.9	24437.7	21806.5	27607.5	20448.6	24626.8
ENSMUSG00000017713	Tha1	L14	375.124	369.07	360.369	371.173	359.104	383.686	360.769	387.849	357.763	360.303	376.061	400.119	371.142	364.177	425.355	373.404	375.24	374.671	390.379
ENSMUSG00000046688	Tifa	L14	387.6	400.026	391.847	412.957	406.761	384.934	384.446	410.466	382.042	415.481	955.862	1145.27	1155.03	998.544	1475.41	1280.72	1576.22	1247.46	1306.33
ENSMUSG00000028776	Tinagl1	L14	2285.08	2336.56	2332.39	2290.49	2235.33	2321.99	2497.4	2307.26	2260.58	2312.21	2357.9	2583.16	3492.86	2555.1	4193.13	3029.57	4519.54	2948.58	5076.37
ENSMUSG00000070462	Tlnrd1	L14	1399.18	1455.22	1505.96	1390.87	1462.73	1347.75	1384.92	1197.5	1289.42	1412.42	1482.51	1586.35	1733.52	1593.13	1496.4	1766.23	1739.66	1611.93	1796.05
ENSMUSG00000027995	Tlr2	L14	686.052	669.207	854.306	734.017	659.897	560.61	625.817	606.124	538.765	532.099	2479.36	3073.73	2925.19	2338.77	4190.02	3399.43	4566.65	3283.11	3163
ENSMUSG00000051498	Tlr6	L14	282.556	289.557	303.973	296.494	275.306	272.101	294.371	291.442	264.226	272.774	527.444	510.221	499.494	404.082	630.825	612.018	694.607	607.889	529.587
ENSMUSG00000020225	Tmbim4	L14	678.882	841.861	808.333	776.209	793.943	719.688	807.309	750.54	750.223	749.331	995.173	1137.68	1100.05	1078.49	1101.22	1143.3	1196.59	1114.2	1092.01
ENSMUSG00000038540	Tmc3	L14	261.065	244.097	249.515	240.767	218.794	257.06	259.218	262.237	228.673	206.32	198.072	228.602	229.252	228.573	231.357	255.838	218.14	282.896	228.433
ENSMUSG00000029390	Tmed2	L14	3874.53	3801.89	3805.94	4128.92	3485.17	3483.56	3808.83	3558.04	3667.4	3715.62	4471.59	4608.94	5026.16	4505.34	4607.19	4569.75	4605.72	4462.03	4568.06
ENSMUSG00000045980	Tmem104	L14	706.317	702.431	737.443	748.108	731.447	715.397	769.04	714.044	736.253	754.593	964.606	999.438	970.62	938.348	1017.3	995.268	1156.79	974.654	883.425
ENSMUSG00000037913	Tmem156	L14	255.33	269.449	273.104	292.824	265.778	272.101	286.022	272.864	246.58	263.044	339.591	333.099	321.914	299.081	372.721	402.855	378.086	343.102	347.125
ENSMUSG00000045917	Tmem268	L14	604.158	542.293	650.771	613.742	569.976	524.772	515.884	544.882	512.685	504.212	766.363	925.459	852.96	829.55	971.465	852.941	1098.14	893.282	929.149
ENSMUSG00000045282	Tmem86b	L14	299.207	312.024	320.963	291.591	293.345	287.736	282.828	291.442	297.194	333.038	331.175	346.094	361.162	373.665	339.643	357.645	352.065	369.285	360.927
ENSMUSG00000021281	Tnfaip2	L14	1258.67	1133.55	1346	1327.18	1154.05	942.979	960.446	1041.52	885.51	977.173	7347.85	10364.9	10293.6	8156.86	14569.7	12818.8	18474.8	11894.3	12649.9
ENSMUSG00000028599	Tnfrsf1b	L14	1166.99	1206.27	1340.28	1637.31	1319.78	1102.56	1295.63	1216.58	1083.16	1074.86	4553.36	5234.67	5162.11	4246.35	6238.78	6453.42	8025.65	6078.68	5365.55
ENSMUSG00000005824	Tnfsf14	L14	262.939	257.961	262.45	260.127	259.179	258.789	263.917	251.001	248.431	247.462	325.484	369.728	363.392	365.54	420.459	446.05	451.912	402.387	408.606
ENSMUSG00000059866	Tnip2	L14	711.076	701.511	779.855	744.588	719.931	723.976	657.472	677.333	720.098	692.235	785.252	759.311	783.067	729.805	880.463	802.775	866.546	894.4	910.209
ENSMUSG00000026849	Tor1a	L14	645.289	616.142	672.817	667.545	642.921	649.566	640.165	594.982	672.463	596.77	754.116	800.788	799.668	758.269	836.332	748.277	860.589	809.119	781.271
ENSMUSG00000041272	Tox	L14	262.939	259.434	268.602	285.349	268.999	281.594	267.37	257.507	248.431	271.182	303.456	288.026	308.51	302.188	301.416	315.654	262.254	281.248	298.751
ENSMUSG00000016831	Tox4	L14	1780.11	1731.97	1813.37	1766.54	1742.62	1758.69	1753.45	1733.37	1805.1	1751.64	2405.85	2513.56	2381.59	2385.53	2662.97	2537.59	2569.84	2562.86	2499.93
ENSMUSG00000048677	Tpcn2	L14	722.956	657.158	649.767	672.892	666.248	736.822	729.1	649.384	698.494	691.173	828.432	834.346	781.22	720.672	844.957	744.225	918.841	771.857	724.628
ENSMUSG00000027940	Tpm3	L14	6457.14	7212.69	7097.63	7260.85	6916.75	6787.63	7223.79	6677.22	6817.32	6960.53	10024.4	10140.8	11279.8	10047.9	10404.2	10354.7	11517.5	10535.9	10454.8
ENSMUSG00000058126	Tpm3-rs7	L14	285.962	288.263	302.634	280.254	268.999	268.851	269.642	262.237	285.11	271.182	345.13	300.708	325.499	320.312	355.733	326.159	332.58	318.597	349.91
ENSMUSG00000041754	Trem3	L14	229.995	235.792	252.84	240.767	245.206	224.088	239.014	233.393	236.951	211.709	335.4	350.891	353.298	284.71	420.459	495.535	506.672	384.009	425.247
ENSMUSG00000037376	Trmt6	L14	531.609	524.982	528.282	524.103	533.982	482.634	500.931	518.97	521.789	470.238	653.042	629.315	692.035	632.008	655.244	631.715	657.982	610.221	610.859
ENSMUSG00000068735	Trp53i11	L14	1114.14	1011.57	1058.69	1112.35	1006.67	927.254	1140.82	1170.78	1002.48	1063.57	1658.38	1588.85	1824.26	1610.63	1795.82	1800.24	1685.21	1706.8	1859.09
ENSMUSG00000009292	Trpm2	L14	369.515	384.156	424.468	360.649	400.794	354.425	353.599	363.444	333.898	312.641	1555.49	1758.85	1573.18	1528.56	1937.87	1786.64	2622.84	1849.46	1498.74
ENSMUSG00000038172	Ttc39b	L14	1201.4	1197.41	1314.52	1208.86	1289.52	1196.93	1108.46	1334.63	1175.01	1149.62	2447.4	2627.9	2456.9	2294.17	2420.49	2275.34	2582.52	2301.47	2065.37
ENSMUSG00000035248	Tut7	L14	2357.42	2295.5	2343.72	2291.33	2268.26	2292.39	2319.3	2266.8	2344.75	2093.67	3015.8	2928.48	2802.2	2809.28	3381.21	3246.88	3443.54	3153.22	3055.99
ENSMUSG00000001924	Uba1	L14	4347.62	4421.63	4767.32	4527.75	4685.98	4488.59	4421.8	4468.36	4236.22	4185.09	6615.72	6282.61	6701.29	6327.16	6653.56	6660.62	7487.2	6824.07	6724.78
ENSMUSG00000008348	Ubc	L14	10479.1	10400.5	9943.74	10058.8	10083.7	10426.4	10640.8	10057.2	9472.66	10111.1	11275	11264.9	12328.5	11937.6	14011.1	14449.6	16043	14283.7	16120.3
ENSMUSG00000091896	Ube2d2a	L14	2057.71	2143.45	2063.17	2234.97	2091.59	2067.69	2203.32	2106.78	2194.85	2100.72	2296.08	2281	2529.53	2422.49	2416.32	2460.2	2261.99	2331.85	2289.8
ENSMUSG00000067049	Unc93a	L14	165.665	165.665	188.726	165.665	184.818	185.051	165.665	165.665	179.193	165.665	207.635	225.961	217.482	205.078	217.694	228.62	225.909	228.487	221.36
ENSMUSG00000020407	Upp1	L14	433.304	427.969	463.759	414.95	413.875	416.784	462.631	445.7	444.174	419.048	939.453	1174.33	1285.31	899.202	2009.88	1702.08	2805.99	1570.46	1773.22
ENSMUSG00000038250	Usp38	L14	885.101	849.09	835.746	830.388	825.017	830.379	813.916	826.917	822.898	786.092	1166.78	1064.23	1155.93	1057.43	1164.75	1072.37	1082.87	1097.64	1030.14
ENSMUSG00000030403	Vasp	L14	2254.55	2417.77	2445.65	2541.83	2520.54	2456.68	2442.29	2089.83	2074.64	2232.67	4106.25	4331.32	4514.95	4134.72	4790.83	4684.51	5746.41	4519.33	4540
ENSMUSG00000033721	Vav3	L14	600.508	585.101	592.117	610.131	599.112	597.113	596.968	613.198	550.019	622.72	735.149	739.792	705.116	642.453	812.575	789.688	877.261	725.313	715.523
ENSMUSG00000018171	Vmp1	L14	1519.94	1501.86	1632.29	1612.79	1501.93	1468.23	1540.98	1425.79	1369.3	1364.67	2612.48	2965.73	2981.8	2747.38	3407.18	3030.54	3478.04	2926.92	3043.01
ENSMUSG00000020128	Vps54	L14	1482.37	1529.13	1491.7	1473.98	1468.76	1602.82	1444.83	1537.62	1449.04	1445.91	1805.01	1884.89	1799.36	1711.18	1951.44	1848.79	1876.22	1675.19	1784.09
ENSMUSG00000020101	Vsir	L14	2758.33	2577.5	2605.07	2439.31	2653.07	2147.39	2604.78	2667.31	2385.8	2474.21	3346.5	3344.27	3642.22	3339.97	4180.68	3971.72	4582.74	3441.11	4498.98
ENSMUSG00000045795	Whamm	L14	690.826	764.706	706.708	716.363	733.539	733.613	714.993	731.823	663.758	718.731	844.988	878.064	873.103	847.567	985.334	929.759	956.746	942.383	988.04
ENSMUSG00000017677	Wsb1	L14	1841.35	1710.92	2014	1793.55	1909.72	1897.94	1780.42	1855.14	1769.05	1661.67	2031.53	1857.45	1938.91	1820.35	2152.76	2149.43	2505.3	1948.45	2034.99
ENSMUSG00000024066	Xdh	L14	5894.44	7776.08	7369.22	6648.92	6431.18	7291.58	6073.69	5932.67	5909.83	6076.74	14698.7	15233.5	16435	15225.5	23073.9	20572.6	22232.2	17277.7	24125.5
ENSMUSG00000037965	Zc3h7a	L14	2193.48	1999.14	2084.91	2106.22	2014.67	2053.38	2102.84	2096.42	1946.11	1918.23	2796.63	2981.87	3037.53	2761.5	3205.64	3066.28	3219.21	2972.4	3118.69
ENSMUSG00000015335	Zdhhc12	L14	410.7	422.847	422.25	472.349	432.627	431.166	429.166	434.797	423.85	426.147	437.164	500.514	519.219	490.74	542.956	458.288	565.056	526.412	498.308
ENSMUSG00000034075	Zdhhc5	L14	1992.04	1852.05	2051.82	2016.11	2021.67	1912.26	1938.54	1897.58	1868.94	1792.05	2584.8	2642.81	2598.6	2464.89	2648.4	2539.53	2839.38	2711.34	2678.52
ENSMUSG00000052056	Zfp217	L14	1222.03	1262.9	1232.35	1205.45	1264.29	1348.78	1172.42	1258.51	1141.65	1195.6	1659.46	1545.05	1576.74	1467.21	1695.44	1705	1856.55	1638.11	1701.42
ENSMUSG00000063108	Zfp26	L14	838.391	804.727	838.679	813.818	844.645	809.205	785.988	842.505	827.155	811.206	941.642	972.692	909.64	904.801	953.311	883.926	898.662	916.739	856.581
ENSMUSG00000044786	Zfp36	L14	2690.61	3699.14	2577.72	2754.34	2761.65	2379.14	2473.38	2531.05	2936.37	3360.35	2779.6	3010.43	3514.96	2759.32	6537.42	5537.76	5746.41	4249.05	6350.49
ENSMUSG00000045817	Zfp36l2	L14	2587.87	2886.27	2582.43	2751.82	2603.26	2487.28	2456.42	2541.39	2421.72	2590.87	3071.11	3153.17	3288.67	3176.15	4203.51	3346.33	3955.23	3272.29	3426.69
ENSMUSG00000043059	Zfp513	L14	634.441	665.503	693.773	727.843	717.835	702.508	671.722	663.378	701.739	670.95	816.273	835.634	806.115	797.941	789.841	824.88	845.086	812.499	813.941
ENSMUSG00000057982	Zfp809	L14	804.395	803.82	832.813	850.409	800.166	705.733	734.29	883.318	763.095	757.749	948.207	954.837	1035.89	958.439	1130.89	1035.84	1028.75	1033.47	1131.7
ENSMUSG00000026974	Zmynd19	L14	460.684	431.031	477.696	431.746	447.658	435.922	454.542	428.211	434.651	442.554	528.62	559.516	600.445	579.369	544.098	559.668	581.334	584.491	615.511
ENSMUSG00000032300	1700017B05Rik	L15	720.581	849.09	782.806	779.714	814.67	798.6	780.833	737.739	754.516	795.518	1076.8	1178.11	1259.3	1102.86	1312.48	1257.2	1548.36	1248.56	1181.22
ENSMUSG00000035372	1810055G02Rik	L15	446.409	448.25	525.155	500.744	518.56	468.766	492.224	446.785	506.976	470.238	527.444	524.014	554.312	485.848	510.754	536.347	592.556	571.553	571.08
ENSMUSG00000044496	2510039O18Rik	L15	1108.39	1262.9	1228.52	1254.87	1188.48	1182.43	1193.94	1116.29	1133.3	1177.21	1408.36	1384.57	1447.32	1505.56	1364.05	1444.95	1446.13	1411.96	1351.22
ENSMUSG00000095493	A630023A22Rik	L15	179.888	165.665	178.618	183.172	178.993	165.665	176.817	178.593	179.193	189.526	198.072	180.616	183.663	179.606	212.602	213.19	203.056	194.658	208.019
ENSMUSG00000000686	Abhd15	L15	287.65	290.847	287.543	294.052	311.777	278.469	269.642	284.447	274.092	286.66	325.484	352.481	303.52	318.833	395.639	315.654	320.212	370.635	342.922
ENSMUSG00000032724	Abtb2	L15	476.109	443.209	462.682	468.529	499.691	484.935	485.868	486.418	447.729	432.031	675.658	716.297	788.604	725.24	784.42	793.717	827.169	804.611	773.366
ENSMUSG00000054136	Adm2	L15	179.888	178.106	165.665	187.35	165.665	165.665	165.665	178.593	189.778	184.909	204.641	196.885	208.55	198.431	209.911	217.897	223.394	198.389	210.898
ENSMUSG00000002844	Adprh	L15	932.794	912.156	902.029	968.979	919.741	938.788	987.972	896.89	885.51	880.978	1153.79	1144	1246.73	1154.84	1262.96	1195.4	1398.43	1244.17	1246.03
ENSMUSG00000039041	Adrm1	L15	1393.48	1382.09	1324.06	1402.75	1424.52	1386.91	1422.73	1267.08	1377.59	1318.91	1476.06	1558.82	1689.9	1583.28	1546.73	1582.4	1730.39	1716.6	1711.21
ENSMUSG00000011148	Adssl1	L15	544.033	555.678	583.955	676.453	579.717	556.156	562.497	592.952	544.398	514.291	677.914	631.974	689.227	587.608	687.246	721.896	837.923	672.694	694.987
ENSMUSG00000030609	Aen	L15	772.628	721.725	730.515	777.085	811.564	732.543	755.751	742.666	722.254	696.483	875.824	916.505	962.443	986.3	941.552	933.738	995.738	973.543	1041.2
ENSMUSG00000017718	Afmid	L15	284.264	359.207	343.473	307.27	326.719	325.101	343.603	324.409	294.218	319.545	390.408	386.578	399.282	393.62	405.639	418.957	385.156	420.428	340.102
ENSMUSG00000029722	Agfg2	L15	578.53	622.693	554.192	627.255	605.554	590.506	595.444	599.037	633.165	585.903	664.363	687.461	689.227	674.799	611.86	597.44	639.567	625.343	598.039
ENSMUSG00000035875	AI182371	L15	251.401	228.713	237.257	251.479	252.34	242.549	232.051	217.054	226.501	236.132	248.428	240.936	252.711	228.573	239.568	232.601	237.648	232.945	237.171
ENSMUSG00000047423	AI837181	L15	887.432	943.573	879.652	899.006	948.431	963.921	917.611	864.873	857.963	862.277	919.739	876.781	905.991	867.799	905.147	929.759	899.85	894.4	871.129
ENSMUSG00000028766	Alpl	L15	384.843	341.292	391.847	344.542	345.082	357.019	340.847	341.821	339.289	339.649	425.97	454.062	467.517	447.457	461.496	554.385	519.484	502.321	582.828
ENSMUSG00000027889	Ampd2	L15	705.127	708.869	758.186	771.825	762.759	706.807	775.676	700.18	672.463	657.068	884.62	789.143	805.194	800.203	776.824	836.916	889.155	807.992	899.056
ENSMUSG00000002289	Angptl4	L15	1169.28	1085.55	1380.32	1275.3	1102.32	717.543	593.918	800.555	655.038	1092.29	1210.04	811.126	1052.18	980.732	2193.41	1553.18	2249.3	1592.29	2039.33
ENSMUSG00000014496	Ankrd28	L15	823.166	718.055	788.703	741.066	798.093	809.205	737.995	791.751	721.176	765.107	819.591	750.208	777.526	750.31	777.909	777.59	822.386	768.461	708.685
ENSMUSG00000015750	Aph1a	L15	2195.75	2238.71	2276.69	2298.06	2450.77	2337.3	2430.98	2231.05	2172.26	2389.7	2322.73	2581.92	2621.62	2370.3	2518.33	2379.89	2703.48	2492.38	2457.7
ENSMUSG00000020440	Arf5	L15	1076.16	1344.16	1239.04	1289.77	1323.82	1221.76	1244.11	1122.03	1211.46	1259.86	1464.25	1568.83	1732.63	1652.18	1507.93	1461.54	1612.18	1560.63	1512.93
ENSMUSG00000078954	Arhgap8	L15	495.2	468.245	504.197	541.7	520.77	533.778	477.891	516.885	530.857	535.424	677.914	709.756	703.249	625.031	670.718	709.685	741.879	745.784	819.562
ENSMUSG00000025132	Arhgdia	L15	8036.87	8435.07	8185.8	8516.38	8543.02	8165.27	8583.39	7594.88	7796.17	8218.87	10220.6	10362.4	11316	9861.72	9868.33	10069.5	10874.8	10714.1	10499
ENSMUSG00000037447	Arid5a	L15	885.101	812.891	930.188	881.672	934.093	814.503	790.403	796.643	907.714	928.64	1664.81	1938.52	2190.1	1928.32	2270.52	2155.25	2490.32	2345.95	2380.81
ENSMUSG00000055116	Arntl	L15	1057.72	746.448	981.512	849.539	801.203	885.231	768.302	929.793	790.912	875.786	970.068	852.369	848.377	885.754	889.055	846.935	792.436	828.255	811.692
ENSMUSG00000036412	Arsi	L15	262.939	235.792	267.081	242.346	259.179	253.552	239.014	231.49	242.809	232.121	373.425	368.178	375.535	341.97	409.363	376.993	429.188	382.682	411.183
ENSMUSG00000029752	Asns	L15	623.565	659.014	696.761	678.233	638.667	567.278	681.45	623.281	599.037	619.486	567.142	590.561	647.885	640.134	562.312	684.164	616.132	612.551	691.557
ENSMUSG00000029036	Atad3a	L15	674.096	601.125	608.384	675.563	651.417	603.708	643.179	638.359	632.069	633.482	620.053	646.569	658.252	635.493	617.447	616.173	677.547	683.027	642.153
ENSMUSG00000042406	Atf4	L15	2778.65	2975.19	2851.12	3287.23	3101.14	2556.63	2849.06	2539.51	2752.94	2933.57	2825.36	2739.71	3385.03	2996	2788.82	3378.19	3099.54	3273.37	3630.87
ENSMUSG00000024121	Atp6v0c	L15	3035.89	3079.79	3138.48	3356	3191.69	2829.81	3067.8	2794.12	2982.47	2999.87	5197.81	5834.24	6340.38	5235.51	6747.91	5922.36	7910.84	6437.34	6073.27
ENSMUSG00000059995	Atxn7l3	L15	1627.97	1548.47	1556.33	1646.61	1616.35	1636.69	1548.09	1437.17	1530.72	1596.91	1832.82	1872.42	1917.59	1866.17	1910.73	1917.71	2077.31	2001.72	1893.85
ENSMUSG00000006731	B4galnt1	L15	1552.94	1537.92	1774.53	1868.63	1742.62	1569.97	1651.9	1541.41	1514.19	1542.23	3089.19	3226.39	3560.92	3326.95	3417.56	3219.84	3319.3	3441.11	3197.59
ENSMUSG00000028413	B4galt1	L15	2694	2823.49	2890.7	2773.65	2935.9	2832.87	3170.09	2422.94	2487.38	2665.26	3811.99	3842.87	4014.18	3383.36	3860.97	3531.68	4208.1	3799.19	3950.55
ENSMUSG00000053175	Bcl3	L15	563.795	514.341	656.793	609.228	554.762	490.674	550.921	531.441	543.272	542.059	1272.66	1329.28	1612.4	1477.07	1707.99	1769.15	1964.08	1522.4	1913.4
ENSMUSG00000022508	Bcl6	L15	1102.64	1085.55	1306.88	1175.59	1118.56	1054.72	1009.67	1324.17	1139.56	1076.91	1386.85	1377.03	1327.44	1223.26	1549.88	1774.01	1765.13	1609.75	1741.68
ENSMUSG00000041347	Bdkrb1	L15	236.796	265.216	293.114	280.254	257.494	257.06	259.218	238.921	250.259	283.637	286.408	319.761	317.09	295.944	314.542	350.245	370.952	347.309	358.191
ENSMUSG00000024191	Bnip1	L15	488.858	507.544	446.435	492.27	506.37	531.53	521.367	523.134	488.6	513.174	515.649	566.292	513.32	541.422	503.794	524.608	524.588	556.193	475.142
ENSMUSG00000080268	Brms1	L15	635.647	664.576	628.621	683.569	671.534	584.99	723.164	633.339	664.847	692.235	730.679	830.48	801.51	820.53	790.925	772.544	822.386	805.738	735.993
ENSMUSG00000000202	Btbd17	L15	195.305	203.256	210.086	207.312	221.087	230.586	219.874	214.778	224.28	225.815	230.067	223.247	232.882	239.426	239.568	222.34	250.426	223.828	239.258
ENSMUSG00000073771	Btbd19	L15	359.594	348.073	355.588	373.26	338.597	334.607	346.346	357.511	337.946	333.038	385.22	433.93	409.878	437.388	439.927	373.404	443.935	404.984	412.469
ENSMUSG00000023988	Bysl	L15	568.714	548.038	590.078	582.933	579.717	611.387	589.339	545.913	563.465	558.577	716.13	684.833	682.672	655.186	626.37	645.14	692.173	735.556	700.698
ENSMUSG00000018446	C1qbp	L15	709.886	792.013	697.756	780.59	758.592	723.976	773.464	701.171	728.719	707.087	764.138	796.908	839.204	803.594	787.673	787.673	790.036	775.251	826.303
ENSMUSG00000063897	CAAA01118383.1	L15	529.116	541.334	530.364	584.753	551.492	521.386	570.19	533.514	567.933	546.474	546.198	559.516	602.354	591.133	521.152	599.526	597.532	620.696	594.535
ENSMUSG00000029875	Ccdc184	L15	339.28	337.871	302.634	353.184	333.352	318.19	349.076	321.87	336.6	316.797	372.104	347.697	374.439	348.996	379.151	353.956	340.155	389.299	391.692
ENSMUSG00000020307	Cdc34	L15	760.832	795.648	793.615	818.182	827.085	801.783	766.826	743.65	800.52	812.251	961.327	987.981	1113.58	1095.11	1040.7	1013.09	1101.67	1041.23	1045.62
ENSMUSG00000046722	Cdc42se1	L15	2192.35	2301.62	2254.97	2513.27	2284.22	2194.37	2289.6	2119.03	2072.59	2207.5	2950.91	3031.53	3386.79	3044.84	3259.66	3355.02	3350.36	3195.44	3257.03
ENSMUSG00000023067	Cdkn1a	L15	1457.31	1354.75	1786.85	1478.21	1512.97	1206.24	1289.19	1183.19	1316.41	1291.43	2750.87	2868.88	3395.63	2918.93	4115.29	2911.71	4488.51	3332.89	4364.05
ENSMUSG00000056501	Cebpb	L15	804.395	826.481	778.871	799.843	752.337	578.36	586.282	573.609	625.484	794.471	960.234	987.981	1108.17	1212.23	1669.28	1530.77	2311.6	1356.1	1687.27
ENSMUSG00000035891	Cerk	L15	1604.11	1431.44	1525.93	1556.12	1583.25	1462.06	1476.18	1440.02	1351.67	1414.45	1632.67	1626.38	1579.42	1587.66	1832.4	1715.7	1744.29	1689.36	1642.63
ENSMUSG00000038467	Chmp4b	L15	2560.77	2712.73	2512.63	2792.12	2517.55	2406.69	2667.63	2336.42	2440.19	2688.38	3653.67	3842.87	4315.37	3973.22	4304.18	4356.61	4778.06	4263.11	4319.79
ENSMUSG00000038181	Chpf2	L15	1300.98	1371.51	1297.33	1277	1370.17	1358.06	1290.62	1216.58	1329.9	1311.79	1362.1	1511.23	1482.15	1477.07	1442.87	1361.93	1553.01	1443.69	1352.32
ENSMUSG00000031781	Ciapin1	L15	625.984	625.498	595.172	605.612	546.032	581.677	576.33	612.188	595.718	580.457	665.493	708.447	695.775	697.781	690.545	656.468	788.836	666.944	683.547
ENSMUSG00000032578	Cish	L15	1456.18	1326.51	1392.71	1272.75	1481.83	1431.19	1518.91	1212.77	1264.49	1302.63	1676.59	1720.13	1849.15	1659.83	1546.73	1707.92	1910.91	1696.99	1673.12
ENSMUSG00000070803	Cited4	L15	257.262	219.108	231.628	237.55	237.704	234.706	246.903	255.903	236.951	230.061	291.15	286.17	290.72	302.188	278.314	280.776	285.791	269.399	298.751
ENSMUSG00000037242	Clic4	L15	16388.6	14895.8	16938.6	15344	16130.3	16686.7	16407.6	15885.9	15249.9	14843.5	18133.9	16465.1	18430.8	16151.9	17096.4	19044.1	19420.5	18223.4	20819.3
ENSMUSG00000063146	Clip2	L15	1358.1	1124.67	1264.86	1210.57	1278.42	1240.38	1224.05	1189.87	1137.47	1230.29	1337.33	1365.73	1321.16	1278.33	1305.11	1345.31	1411.23	1463.38	1382.95
ENSMUSG00000024059	Clip4	L15	952.521	931.912	1042.32	977.595	997.488	859.948	933.598	946.216	830.346	868.514	1438.46	1531.27	1522.33	1544.98	1701.71	1556.1	1646.97	1452.44	1568.55
ENSMUSG00000022037	Clu	L15	3574.8	3861.96	4142.78	4185.07	3975.38	3745.08	4316.14	3946.26	4085.86	4116.89	4545.93	5456.43	6135.64	5456.47	8201.47	7231.11	9907.12	6906.16	7364.34
ENSMUSG00000031502	Col4a1	L15	21457.4	17059.9	21711.3	20956.7	21261.3	23465.3	20074.8	19201.1	19314.9	20996.5	21628.4	18813.2	20758.2	19176.6	29607.8	24438.8	28818.2	23771.6	30193.5
ENSMUSG00000031503	Col4a2	L15	18016	14859.3	18045.1	17061	18981.6	19862.3	17058.3	16471.9	17086.3	18443.8	15425.2	14051.4	15403.1	14394.4	20047.9	17194.8	19936.9	16817.7	21968.5
ENSMUSG00000004530	Coro1c	L15	2952.41	2996.11	3169.56	3063.23	3199.65	3108.92	3158.1	2932.16	3181.17	3086.25	3433.67	3387.69	3721.75	3511.34	3164.07	3343.43	3880.5	3447.6	3289.46
ENSMUSG00000024900	Cpt1a	L15	3801.3	3889.82	4055.29	4076.97	4434.58	3749.15	3576.94	3185.59	2939.44	3706.59	3785.42	2959.52	3416.85	3274.88	3648.12	3807.69	3967.87	3678.04	3652.47
ENSMUSG00000096506	CR974586.4	L15	165.665	178.106	184.27	165.665	178.993	179.153	188.708	178.593	179.193	179.055	218.381	225.961	213.159	249.437	254.638	226.572	225.909	249.319	213.655
ENSMUSG00000027230	Creb3l1	L15	882.77	827.386	943.762	979.317	912.56	938.788	871.721	858.07	849.473	929.674	1043.1	980.338	1036.8	884.632	1125.59	1153.14	1326.21	1191.37	1351.22
ENSMUSG00000014599	Csf1	L15	1385.49	1638.08	1580.08	1493.46	1526.03	1463.09	1538.13	1488.37	1601.99	1579.7	2695.52	2957.04	3308.12	2607.25	4843.75	4265.94	5346.71	3700.76	4298.2
ENSMUSG00000028633	Ctps	L15	850.087	772.908	893.277	893.808	794.981	836.722	835.905	748.573	743.779	752.489	1617.67	1727.62	2013.51	1593.13	2249.68	2090.32	2484.56	1978.9	2700.16
ENSMUSG00000049482	Ctu2	L15	539.071	607.702	551.096	560.097	585.115	590.506	628.842	516.885	596.825	588.08	628.039	611.991	667.658	618.042	615.213	592.22	690.956	686.467	643.308
ENSMUSG00000046727	Cystm1	L15	1184.2	1276.16	1238.09	1368.8	1230.95	1227.97	1216.17	1167.91	1252.02	1238.45	1179.77	1122.5	1279.93	1229.87	1143.59	1223.86	1292.39	1191.37	1334.8
ENSMUSG00000034974	Dapk3	L15	684.857	700.591	698.751	739.304	710.493	727.189	738.736	689.265	662.669	730.354	751.887	741.095	857.541	755.996	784.42	818.856	854.629	822.631	862.179
ENSMUSG00000045538	Ddx28	L15	395.817	409.421	376.849	389.759	407.95	396.079	384.446	391.276	387.058	371.639	442.108	462.604	433.862	418.292	436.3	426.921	429.188	436.927	429.054
ENSMUSG00000029599	Ddx54	L15	1429.96	1452.58	1507.86	1434.99	1428.54	1408.54	1424.15	1348.88	1323.67	1434.75	1547.98	1547.55	1684.56	1615	1711.13	1726.39	1741.97	1680.64	1675.3
ENSMUSG00000004393	Ddx56	L15	705.127	688.612	627.612	696.886	729.355	671.24	697.873	651.385	677.896	652.788	671.143	703.207	710.714	673.648	669.614	682.118	705.548	707.064	709.826
ENSMUSG00000001482	Def8	L15	831.367	811.077	826.943	857.364	913.586	806.025	831.511	798.599	748.075	836.252	954.768	993.074	1038.61	958.439	861.11	925.78	980.388	922.317	836.405
ENSMUSG00000007682	Dio2	L15	270.268	262.346	307.96	255.856	299.121	280.036	270.769	255.903	282.01	277.487	289.577	289.87	309.747	279.757	432.662	336.434	343.156	320.074	374.454
ENSMUSG00000061589	Dot1l	L15	1706.34	1578.35	1599.07	1617.02	1669.49	1792.49	1683.87	1686.13	1645.33	1600.96	1848.85	1822.51	1772.67	1766.87	1835.53	1917.71	2001.06	1962.59	1929.69
ENSMUSG00000057531	Dtnbp1	L15	756.108	774.729	725.563	735.78	748.164	718.616	713.506	677.333	701.739	711.324	798.56	778.779	833.697	745.759	775.738	760.42	865.355	776.382	776.755
ENSMUSG00000039982	Dtx4	L15	1371.8	1114.89	1398.42	1293.17	1311.72	1180.36	1196.09	1221.35	1095.7	1268.01	1477.14	1351.91	1337.29	1344.31	1715.31	1574.61	1781.34	1547.53	1633.92
ENSMUSG00000039244	E130309D02Rik	L15	604.158	594.536	581.911	650.577	637.603	598.213	597.73	612.188	560.11	580.457	722.849	728.055	704.183	706.947	635.275	654.41	710.404	626.504	678.964
ENSMUSG00000004788	Eif2b2	L15	754.927	784.74	764.101	832.13	812.6	776.288	776.413	720.964	734.101	752.489	801.884	862.654	905.991	817.145	857.881	876.937	952.013	944.611	897.94
ENSMUSG00000031029	Eif3f	L15	2610.45	3140.79	2571.12	2813.11	2741.73	2546.44	2823.65	2497.21	2428.9	2731.6	3027.5	3181.71	3387.68	3508.09	3412.37	3468.94	3374.52	3313.41	3276.49
ENSMUSG00000025580	Eif4a3	L15	1310.13	1391.79	1300.2	1450.25	1482.83	1335.37	1474.76	1319.42	1327.82	1405.31	1485.73	1461.1	1588.33	1569.06	1481.71	1488.85	1529.79	1507.11	1437.6
ENSMUSG00000031490	Eif4ebp1	L15	596.855	605.824	591.097	646.997	634.409	612.483	619.761	541.786	599.037	585.903	618.91	711.065	716.307	638.974	719.064	768.505	899.85	741.24	742.802
ENSMUSG00000027613	Eif6	L15	993.058	969.554	905.916	968.117	983.195	898.903	1001.72	880.407	907.714	941.046	1198.15	1336.83	1406.2	1357.49	1321.96	1276.8	1496.11	1356.1	1427.77
ENSMUSG00000001576	Ergic1	L15	1729.05	1634.57	1686.37	1752.19	1708.56	1638.74	1686	1591.57	1579.27	1560.46	1705.5	1546.3	1590.12	1484.74	1397.69	1571.69	1559.97	1596.65	1503.11
ENSMUSG00000024955	Esrra	L15	633.234	657.158	654.787	711.057	653.538	617.957	638.657	601.064	600.143	638.853	730.679	746.304	786.759	797.941	815.818	790.696	909.349	775.251	822.933
ENSMUSG00000003382	Etv3	L15	1735.86	1603.83	1719.56	1596.72	1673.5	1476.46	1543.11	1537.62	1495.58	1477.36	2217.18	2329.52	2214.04	2270.24	2352.8	2266.63	2418.85	2317.74	2233.45
ENSMUSG00000034259	Exosc4	L15	465.842	503.65	456.204	474.256	481.77	491.82	481.086	429.311	486.291	477.084	473.837	511.604	529.016	510.184	532.652	499.867	498.948	492.607	483.711
ENSMUSG00000025226	Fbxl15	L15	275.61	292.13	268.602	290.353	281.453	265.551	276.323	274.342	285.11	267.964	271.662	298.927	306.023	309.842	304.373	285.172	323.335	303.523	340.102
ENSMUSG00000079677	Fdx2	L15	417.395	461.276	415.57	486.601	443.051	419.193	447.223	409.347	438.23	436.718	451.942	473.922	507.406	496.836	466.247	468.227	467.737	475.487	449.165
ENSMUSG00000037946	Fgd3	L15	498.996	581.32	568.596	630.851	552.583	508.927	577.096	504.332	486.291	489.566	1062.67	1270.15	1149.63	1080.71	1581.32	1616.48	1804.49	1469.94	1276.74
ENSMUSG00000075012	Fjx1	L15	337.801	323.953	347.134	322.316	329.383	338.627	323.999	318.034	339.289	334.367	309.45	319.761	314.657	337.712	343.707	356.418	357.933	328.836	356.818
ENSMUSG00000059714	Flot1	L15	1366.09	1452.58	1535.43	1484.99	1429.55	1492.91	1486.87	1367.88	1460.42	1396.17	1339.49	1502.46	1530.36	1484.74	1759.24	1743.88	1898.19	1595.56	2045.84
ENSMUSG00000061175	Fnip2	L15	1046.19	1038.34	1136.55	1079.81	1085.05	1108.79	1039.29	1081.81	1009.83	1098.44	1384.7	1472.38	1464.29	1196.79	1732.05	1610.64	2110.79	1749.29	1546.74
ENSMUSG00000074676	Foxs1	L15	290.996	286.962	323.516	280.254	304.8	301.113	307.494	280.164	295.709	291.136	279.958	291.702	288.097	292.776	289.319	290.929	289.226	312.636	304.922
ENSMUSG00000062382	Ftl1-ps1	L15	455.509	467.251	452.955	496.041	440.742	403.435	478.69	412.699	501.251	429.681	529.796	559.516	641.275	585.256	680.641	630.681	761.178	689.905	654.838
ENSMUSG00000020235	Fzr1	L15	774.985	850.897	807.353	778.838	861.146	815.562	766.826	794.687	770.594	798.658	955.862	972.692	1070.26	1048.55	950.105	976.437	987.474	1030.15	923.581
ENSMUSG00000021453	Gadd45g	L15	456.805	433.069	468.06	446.38	465.942	511.198	512.744	451.119	458.339	448.365	510.914	625.324	649.771	594.654	907.291	690.3	699.472	612.551	822.933
ENSMUSG00000028010	Gar1	L15	372.324	386.289	396.41	425.845	383.885	408.309	407.472	347.904	398.24	432.031	413.408	413.474	475.565	404.082	395.639	433.705	412.894	403.686	423.976
ENSMUSG00000037580	Gch1	L15	507.824	549.95	565.516	536.156	558.029	458.289	525.276	489.592	514.964	538.744	759.685	821.453	911.464	804.724	878.314	903.873	1004	904.457	945.839
ENSMUSG00000091387	Gcnt4	L15	191.053	194.755	199.168	183.172	196.924	209.413	194.301	199.102	197.415	203.427	215.843	231.177	221.579	218.99	233.464	236.446	228.361	226.185	190.484
ENSMUSG00000040888	Gfer	L15	437.249	468.245	445.345	515.722	433.789	407.093	439.866	433.702	425.055	393.824	516.832	583.838	546.554	529.456	606.265	597.44	581.334	558.561	609.696
ENSMUSG00000032562	Gnai2	L15	9432.98	9803.34	9890.19	10176.8	9944.71	9439.11	9924.52	9236.14	9261.2	9791.57	10933.4	11705.6	12426.4	11264.5	11264.5	11624.3	12689.4	11518.5	11948.1
ENSMUSG00000024429	Gnl1	L15	1070.4	1251.41	1156.69	1259.13	1205.68	1258.98	1306.35	1150.71	1227.06	1230.29	1455.65	1533.78	1583.88	1551.55	1453.37	1513.23	1627.26	1503.83	1519.47
ENSMUSG00000028850	Gpatch3	L15	334.831	330.961	350.771	348.879	360.363	347.895	353.599	315.457	349.915	338.334	353.341	416.418	379.902	365.54	408.123	398.207	431.882	419.149	375.793
ENSMUSG00000001248	Gramd1a	L15	1517.67	1572.2	1630.4	1603.49	1594.28	1562.78	1528.88	1513.95	1478	1453.01	2362.16	2612.99	2741.13	2639.84	2629.68	2390.54	2873.92	2597.54	2613.59
ENSMUSG00000050105	Grrp1	L15	522.874	536.536	495.757	515.722	509.701	482.634	525.276	513.753	534.249	515.408	506.169	503.292	568.801	549.766	611.86	657.497	562.544	524.015	636.375
ENSMUSG00000053801	Grwd1	L15	413.383	391.597	397.548	412.957	416.235	381.186	422.535	405.984	417.808	402.302	427.219	459.762	445.169	454.961	425.355	478.106	445.268	463.155	471.457
ENSMUSG00000029821	Gsdme	L15	272.062	283.025	294.491	282.813	285.97	280.036	283.897	281.6	277.289	280.58	309.45	333.099	333.758	334.854	371.428	341.496	390.77	358.389	347.125
ENSMUSG00000033416	Gucd1	L15	713.453	729.976	767.058	770.07	765.883	694.976	727.617	740.696	721.176	677.344	915.354	896.018	946.076	930.528	991.731	966.517	1040.53	921.202	878.955
ENSMUSG00000019188	H13	L15	2166.34	2063.87	2117.04	2277.88	2175.45	2047.25	2057.53	2059.69	2077.73	2048.32	2631.65	2702.45	3120.67	2824.48	2850.17	2972.58	3258.33	2957.24	3239.74
ENSMUSG00000067235	H2-Q10	L15	362.443	442.198	421.139	392.817	388.749	394.847	391.329	428.211	382.042	376.622	663.232	627.985	733.055	687.451	728.906	893.903	728.581	788.814	798.184
ENSMUSG00000024986	Hhex	L15	633.234	652.516	591.097	669.328	630.147	590.506	607.622	632.334	648.487	608.686	610.906	577.101	665.779	584.08	623.027	649.262	576.335	598.548	580.482
ENSMUSG00000000628	Hk2	L15	734.814	680.304	756.213	761.293	708.394	685.278	686.681	718.987	730.872	649.576	1879.85	2150.31	2041.92	1884.71	2494.4	2016.65	3014.37	2236.35	2155.39
ENSMUSG00000021670	Hmgcr	L15	1053.11	1075.76	1159.57	1237.84	1174.3	1086.97	1034.23	1128.72	1071.65	1054.33	1751.53	1557.56	1704.15	1489.13	1363	1645.67	1548.36	1543.16	1470.36
ENSMUSG00000007836	Hnrnpa0	L15	2295.25	2484.99	2258.75	2388.87	2350.06	2172.93	2334.85	2243.28	2298.56	2500.36	2442.07	2547.12	2615.43	2495.32	2146.5	2329.56	2383.1	2358.97	2342.89
ENSMUSG00000031891	Hsd11b2	L15	234.573	239.177	246.118	248.495	267.395	221.821	234.885	237.106	236.951	211.709	306.465	329.799	341.886	327.639	366.236	320.938	347.627	373.328	327.226
ENSMUSG00000037405	Icam1	L15	7852.36	7409.19	7954.65	7493.56	7747.79	7293.61	7582.71	7396.38	7242.39	7282.15	13804.6	14485.9	15711.8	13531.8	16238.3	16862.4	18331.4	16836.1	18935
ENSMUSG00000056708	Ier5	L15	1699.53	1670.56	1566.78	1649.14	1498.91	1615.14	1851.35	1483.63	1466.62	1521.96	1952.5	1977.16	2133.33	2103.73	2326.77	2740.65	2477.64	2205.95	2419.8
ENSMUSG00000089762	Ier5l	L15	383.462	415.638	367.478	381.551	386.32	367.293	388.754	379.798	385.807	397.467	356.053	375.897	423.495	381.705	372.721	416.671	450.585	367.932	450.412
ENSMUSG00000060591	Ifitm2	L15	3006.56	3058	3133.77	3361.87	3195.67	3065.13	3407.74	2886.15	3179.12	3151.52	3057.28	3277.27	3635.15	2991.66	4744.15	4452.09	5389.21	4089.02	5487.47
ENSMUSG00000001627	Ifrd1	L15	1141.73	1081.99	1260.08	1123.47	1160.13	1105.67	1165.24	1148.8	1196.88	1131.2	1359.95	1197.05	1328.33	1255.21	1438.67	1444.95	1386.79	1305.66	1447.43
ENSMUSG00000033581	Igf2bp2	L15	577.304	557.585	575.773	574.731	555.852	561.722	540.072	586.856	562.347	507.577	643.966	627.985	677.985	632.008	810.412	755.363	849.859	658.884	843.135
ENSMUSG00000038034	Igsf8	L15	669.307	775.64	728.535	741.947	718.883	698.205	700.854	660.382	702.821	686.922	1018.06	1217.23	1142.42	1087.36	1129.83	1025.95	1241.02	1121.93	1122.88
ENSMUSG00000002578	Ikzf4	L15	476.109	404.212	423.36	389.759	439.585	434.735	409.156	417.153	420.229	419.048	476.251	446.905	447.215	417.008	469.801	468.227	471.669	465.629	511.596
ENSMUSG00000002897	Il17ra	L15	1233.48	1172.59	1222.78	1398.51	1207.7	1207.28	1221.9	1137.33	1029.76	1141.44	2115.84	2186.42	2190.98	1799.62	2486.07	2751.28	2976.38	2399.11	2407.89
ENSMUSG00000030748	Il4ra	L15	2900.52	2803.43	2901.07	2872.72	3256.37	2831.85	2873.76	2755.61	2694.52	2928.55	4302.74	4727.91	4907.86	4333.04	6924.18	5873.21	7534.28	5623.82	6793.81
ENSMUSG00000047989	Ino80c	L15	758.47	806.542	815.194	798.969	801.203	768.837	837.369	744.635	786.639	791.33	986.445	940.794	1015.07	978.504	950.105	991.305	938.99	899.988	978.055
ENSMUSG00000071652	Ints5	L15	642.881	651.587	696.761	611.937	645.046	614.673	628.842	645.378	640.833	648.505	758.572	777.483	769.207	740.065	753.993	743.212	749.122	729.867	742.802
ENSMUSG00000030662	Ipo5	L15	1792.59	1740.74	1696.8	1780.89	1662.47	1701.3	1732.16	1739.98	1562.75	1659.65	2222.51	2013.3	2206.06	2116.79	2034.92	2162.03	2236.61	2156	2101.17
ENSMUSG00000034168	Irf2bpl	L15	1904.82	1880.96	1906.15	1790.17	1819.7	1848.81	1866.95	1838.15	1781.41	1837.49	1828.54	1761.34	1661.41	1679.5	1586.56	1946.81	1820.69	1667.55	1935.12
ENSMUSG00000000555	Itga5	L15	1548.39	1478.1	1527.83	1471.44	1637.41	1685.92	1472.62	1443.81	1470.76	1555.4	2347.24	2251.14	2394.88	2096.1	2818.97	2370.21	3694.24	2664.74	2741.28
ENSMUSG00000057963	Itpk1	L15	760.832	771.086	784.772	789.347	806.385	821.915	836.637	759.39	838.851	816.429	951.488	945.902	993.312	1051.88	935.135	895.898	929.511	940.155	906.864
ENSMUSG00000071076	Jund	L15	2389.06	2858.37	2753.1	2635.92	2639.12	2430.16	2495.28	2299.73	2655.56	2839.13	2419.7	2565.76	2765.03	2996	2337.18	2515.35	2676.99	2485.88	2582.2
ENSMUSG00000055239	Kcmf1	L15	1331.84	1315.04	1373.65	1384.93	1302.64	1334.34	1441.98	1393.52	1340.27	1294.49	1495.39	1442.29	1574.96	1609.54	1461.76	1539.54	1606.38	1555.17	1595.79
ENSMUSG00000045404	Kcnk13	L15	304.038	293.408	327.319	332.439	328.053	349.206	317.281	325.673	324.322	311.247	326.913	311.216	304.774	306.8	349.082	347.759	357.933	338.862	328.673
ENSMUSG00000042115	Klhdc8a	L15	467.129	426.946	460.526	499.804	470.479	452.437	449.666	475.8	452.454	457.613	454.39	512.987	500.485	530.655	503.794	482.479	544.899	507.16	501.94
ENSMUSG00000049382	Krt8	L15	2662.39	2888.01	3045.22	3402.13	2953.82	3081.42	3235.68	2847.65	2906.66	2884.35	3214.67	3472.05	3881.67	3679.42	2894.88	2996.73	3565.45	3286.36	3257.03
ENSMUSG00000032193	Ldlr	L15	1671.14	1655.64	1744.21	2155.88	2011.68	2025.78	1720.09	1760.75	1919.36	1897.04	2402.65	2207.58	2232.67	1956.66	1843.89	2354.73	2102.71	2281.93	2385.14
ENSMUSG00000022500	Litaf	L15	1356.96	1303.55	1452.7	1450.25	1333.9	1261.05	1312.07	1258.51	1185.43	1254.76	2553.91	2651.51	3090.6	2431.19	3664.74	3356.95	4083.97	3051.45	3442.89
ENSMUSG00000024529	Lox	L15	1465.29	1170.82	1719.56	1282.96	1243.08	1314.74	1183.18	1346.03	1160.42	1142.46	1716.21	1591.36	1708.6	1253.01	3608.66	1829.37	3499.9	1929.96	2622.25
ENSMUSG00000032334	Loxl1	L15	2841.84	2317.34	2994.35	2905.45	2869.2	3137.43	2676.1	2417.3	2693.49	2776.83	2321.66	1825.01	1821.59	1928.32	1817.77	1809.95	1909.75	2032.16	2045.84
ENSMUSG00000040249	Lrp1	L15	15144.7	13968.5	16151.4	14280.5	15816.6	16055	13104.6	14189.9	13747.5	13884	16880.3	15098.6	13752.9	12456.1	20136	16313.4	24393.1	16729.2	21052.2
ENSMUSG00000022175	Lrp10	L15	2977.23	3132.08	3250.55	3175.66	3279.25	3173.07	3144.69	3057.95	3170.93	3184.66	3663.23	3924.71	4000.93	3797.6	3915.99	3894.53	4163.28	3956.01	3838.24
ENSMUSG00000028613	Lrp8	L15	272.062	269.449	281.862	282.813	273.745	240.632	265.074	254.284	255.625	254.56	454.39	466.857	457.4	452.464	447.153	425.786	457.205	499.897	440.404
ENSMUSG00000020869	Lrrc59	L15	1761.96	1690.74	1899.53	1852.6	1780.67	1746.39	1727.9	1699.36	1618.5	1587.8	2610.35	2658.96	2966.77	2573.57	2769.06	2690.38	3272.14	2775.27	2991.11
ENSMUSG00000030339	Ltbr	L15	1736.99	1689.86	1651.27	1705.75	1723.59	1692.07	1757.71	1532.89	1586.5	1714.25	1628.39	1682.64	1727.29	1725.38	1915.95	1917.71	2032.26	1809.18	2184.67
ENSMUSG00000019726	Lyst	L15	1474.4	1335.34	1416.52	1429.05	1433.57	1527.85	1368.5	1549.93	1338.19	1350.44	2291.81	2473.78	2091.62	2006.79	2736.82	2706.81	3644.8	2495.63	2470.7
ENSMUSG00000029003	Mad2l2	L15	403.963	407.341	396.41	399.913	389.96	389.904	401.556	366.979	427.461	407.114	447.034	493.553	490.557	454.961	499.141	481.387	524.588	470.565	482.489
ENSMUSG00000029815	Malsu1	L15	421.392	448.25	420.027	411.96	405.57	434.735	434.938	421.589	419.019	422.603	442.108	431.029	453.334	436.124	459.115	437.083	450.585	501.109	461.589
ENSMUSG00000020941	Map3k14	L15	712.265	729.976	685.799	756.022	760.675	708.956	723.164	697.205	697.412	684.795	938.359	1051.54	1006.01	956.208	1017.3	1054.61	1099.32	1032.37	960.289
ENSMUSG00000047945	Marcksl1	L15	584.649	592.651	638.703	695.999	613.055	565.057	602.299	532.478	621.089	632.407	1568.36	2040.71	2247.74	1887.98	2801.3	2592.72	3743.69	2727.59	2404.64
ENSMUSG00000026620	Mark1	L15	406.663	430.011	435.498	407.96	438.428	443.024	418.371	380.953	426.259	439.056	386.52	368.178	384.247	341.97	429.014	430.317	458.525	399.784	403.433
ENSMUSG00000040354	Mars	L15	967.59	945.366	992.143	1073.81	1021.96	1070.33	1106.3	964.549	965.698	901.722	1149.46	1119.97	1151.43	1141.58	1136.18	1311.07	1145.07	1283.71	1278.93
ENSMUSG00000038732	Mboat1	L15	445.104	494.861	485.154	520.381	503.033	500.962	491.431	522.094	503.543	522.099	501.413	451.203	542.667	523.451	468.617	480.294	496.367	508.368	491.023
ENSMUSG00000012114	Med15	L15	1251.8	1213.35	1233.31	1210.57	1283.47	1282.74	1278.46	1279.46	1283.19	1192.53	1502.91	1541.29	1574.07	1415.67	1492.2	1482.03	1597.1	1399.92	1526.02
ENSMUSG00000017210	Med24	L15	1089.98	1031.21	1135.59	1071.24	1087.08	1030.76	1055.88	1039.6	1100.93	1036.87	1139.71	1083.25	1133.41	1139.37	1107.58	1155.11	1211.8	1121.93	1048.94
ENSMUSG00000001082	Mfsd10	L15	629.61	714.382	661.806	680.012	667.306	641.957	619.004	589.905	674.637	696.483	755.23	743.7	770.132	689.748	732.183	753.339	800.832	716.195	694.987
ENSMUSG00000019823	Mical1	L15	1150.91	1172.59	1250.52	1232.73	1215.79	1208.31	1178.87	1086.6	1114.51	1112.78	1597.31	1691.39	1624.88	1621.56	1410.3	1560.98	1553.01	1654.47	1331.52
ENSMUSG00000039395	Mreg	L15	321.243	300.974	314.513	353.184	324.039	295.237	312.418	318.034	300.145	308.442	445.804	504.68	517.254	458.699	595.049	635.85	608.703	582.142	547.447
ENSMUSG00000021731	Mrps30	L15	573.626	593.593	549.03	549.994	566.723	580.572	602.299	562.357	554.508	628.104	610.906	694.027	672.355	658.653	643.051	638.949	648.17	645.035	608.532
ENSMUSG00000040463	Mybbp1a	L15	1791.45	1646.86	1868.29	1753.04	1851.72	1699.25	1810.22	1709.75	1693.81	1627.27	1976	1892.38	2092.51	1931.59	1941.01	2018.59	2221.61	2145.14	2062.12
ENSMUSG00000032508	Myd88	L15	1107.24	1114	1192.15	1133.73	1146.95	981.699	1060.93	972.262	937.262	992.631	1925.8	2053.17	2261.93	1976.28	2656.72	2690.38	3070.76	2446.84	2811.59
ENSMUSG00000009214	Mymk	L15	165.665	178.106	165.665	187.35	165.665	179.153	176.817	165.665	165.665	189.526	198.072	200.927	194.987	185.713	231.357	208.14	235.395	198.389	213.655
ENSMUSG00000001910	Nacc1	L15	1979.59	2027.13	2069.78	2086.85	2061.63	2015.56	2126.9	1957.92	2012.96	2108.78	2487.88	2455.13	2516.24	2444.24	2331.97	2466.01	2660.86	2554.18	2378.64
ENSMUSG00000028833	Ncdn	L15	737.183	838.244	841.611	851.278	823.983	801.783	848.344	787.835	833.537	875.786	849.398	811.126	884.989	827.296	843.879	814.839	841.505	835	881.19
ENSMUSG00000020238	Ncln	L15	1402.6	1504.5	1553.48	1448.55	1507.95	1431.19	1417.74	1455.19	1402.45	1420.54	1680.88	1735.12	1754.88	1694.8	1697.53	1702.08	1882	1816.8	1784.09
ENSMUSG00000036208	Nepro	L15	485.043	446.236	447.523	484.707	457.97	469.926	475.49	445.7	454.811	427.326	569.46	512.987	535.851	506.552	515.381	517.107	561.287	570.374	578.134
ENSMUSG00000007038	Neu1	L15	850.087	918.445	907.86	921.504	879.68	873.65	876.099	841.532	843.101	877.863	1102.85	1131.36	1150.53	1132.73	1335.64	1159.04	1378.64	1199.07	1187.82
ENSMUSG00000056749	Nfil3	L15	504.045	393.711	567.57	469.485	491.871	405.875	429.992	455.44	380.783	417.86	701.547	680.888	799.668	690.896	952.242	810.819	1011.07	811.373	910.209
ENSMUSG00000025225	Nfkb2	L15	1161.25	1143.31	1241.91	1337.38	1144.93	1069.29	1173.85	1124.9	1071.65	1072.8	2612.48	2707.41	2965	2864.65	3207.71	3192.8	3578.1	3303.67	3177.06
ENSMUSG00000030595	Nfkbib	L15	590.757	577.535	538.677	554.591	574.309	569.498	587.047	544.882	585.742	537.638	800.776	799.495	897.777	806.983	1057.71	989.323	1123.96	931.239	953.621
ENSMUSG00000036931	Nfkbid	L15	264.795	321.594	311.904	343.453	306.206	296.715	311.438	311.562	278.872	311.247	541.522	586.529	667.658	566.38	835.253	865.945	991.016	746.919	806.066
ENSMUSG00000023947	Nfkbie	L15	492.666	470.23	508.405	536.156	473.874	457.12	441.504	431.508	419.019	461.066	1464.25	1668.89	1659.62	1577.81	1921.17	1811.89	2213.53	1811.36	1756.9
ENSMUSG00000042419	Nfkbil1	L15	445.104	469.238	429.996	496.982	439.585	511.198	468.27	446.785	454.811	481.633	443.341	496.34	474.561	522.248	467.432	495.535	495.076	479.169	498.308
ENSMUSG00000037966	Ninj1	L15	572.399	581.32	547.997	604.708	588.35	530.405	610.66	591.937	594.611	569.537	1129.96	1310.42	1399.94	1273.92	1786.42	1426.41	2040.35	1493.99	1377.48
ENSMUSG00000020692	Nle1	L15	382.078	345.822	365.116	384.638	357.842	316.794	374.014	358.702	351.23	355.204	322.612	358.804	362.278	327.639	367.537	346.511	329.518	358.389	340.102
ENSMUSG00000032109	Nlrx1	L15	519.121	581.32	594.154	568.337	553.673	538.269	520.585	521.053	537.636	545.371	668.884	659.796	685.482	591.133	703.725	667.77	790.036	670.395	718.939
ENSMUSG00000038279	Nop2	L15	668.109	642.287	651.775	658.622	640.795	699.281	691.906	666.371	625.484	637.78	748.543	786.554	822.674	698.927	802.839	838.92	823.582	770.725	811.692
ENSMUSG00000019297	Nop9	L15	605.374	616.142	592.117	588.389	592.659	592.71	547.051	564.406	589.071	572.817	746.312	761.909	794.138	770.758	745.277	722.913	773.215	804.611	709.826
ENSMUSG00000028341	Nr4a3	L15	470.984	398.976	611.426	531.527	752.337	480.33	393.896	410.466	511.544	581.547	656.441	619.996	642.22	720.672	723.44	719.863	608.703	665.794	697.272
ENSMUSG00000034825	Nrip3	L15	211.985	221.112	210.086	207.312	211.476	221.821	213.081	233.393	228.673	236.132	220.842	200.927	217.482	216.42	237.566	228.62	215.38	235.109	208.019
ENSMUSG00000026857	Ntmt1	L15	401.255	451.267	447.523	411.96	424.46	450.09	425.026	426.007	422.644	443.718	433.444	432.48	439.013	432.325	447.153	429.186	429.188	424.255	420.153
ENSMUSG00000016619	Nup50	L15	1133.68	1078.43	1131.75	1231.02	1111.46	1105.67	1153.03	1062.64	1093.61	1092.29	1633.74	1582.6	1653.39	1567.96	1494.3	1587.27	1578.54	1501.64	1492.2
ENSMUSG00000109511	Nup62	L15	758.47	740.047	727.544	755.143	750.25	757.114	748.358	713.054	734.101	737.74	990.809	996.893	1052.18	962.9	909.435	945.666	928.326	966.871	878.955
ENSMUSG00000063550	Nup98	L15	2044.13	1878.33	2011.16	1940.28	1912.72	1932.72	1893.18	1890.98	1851.44	1826.38	2696.58	2655.23	2509.16	2382.27	2760.74	2705.85	2808.29	2669.08	2701.24
ENSMUSG00000039747	Orai2	L15	868.775	864.437	863.086	892.942	928.969	910.461	916.156	854.181	847.349	828.954	1393.3	1433.51	1339.08	1331.12	1515.28	1453.74	1677.1	1543.16	1391.7
ENSMUSG00000022807	Osbpl11	L15	850.087	882.466	906.888	828.645	813.635	869.436	835.173	829.842	818.64	770.358	893.408	849.796	895.038	901.442	968.263	917.818	970.935	894.4	916.897
ENSMUSG00000024767	Otub1	L15	1038.12	1089.11	1088.52	1084.1	1107.4	1053.68	1065.97	1043.44	1097.79	1047.14	1187.34	1188.21	1284.41	1260.71	1210.2	1141.34	1301.73	1205.68	1186.72
ENSMUSG00000047104	Pbp2	L15	186.125	183.525	199.168	230.85	189.412	197.317	188.708	188.681	189.778	197.078	190.268	165.665	183.663	185.713	185.26	165.665	191.33	194.658	165.665
ENSMUSG00000028583	Pdpn	L15	2422.96	2450.94	2451.31	2384.67	2515.56	2434.24	2483.98	2383.45	2539.69	2491.31	3385.84	3689.11	3998.28	3457.11	5077.16	4261.12	6337.84	4876.02	5441.07
ENSMUSG00000018921	Pelp1	L15	754.927	851.8	810.294	790.222	834.319	796.477	817.584	761.355	785.57	794.471	863.72	861.369	914.199	867.799	871.866	861.946	904.6	920.086	886.776
ENSMUSG00000025271	Pfkfb1	L15	255.33	253.468	254.478	240.767	245.206	263.882	250.695	245.946	267.564	249.266	263.054	276.699	271.804	262.478	276.704	274.796	269.754	260.535	251.163
ENSMUSG00000017715	Pgs1	L15	1756.28	1644.22	1693.96	1788.49	1774.66	1673.61	1557.34	1546.14	1523.49	1636.38	2080.63	2297.17	2250.4	2166.87	2451.72	2457.3	2670.08	2415.38	2609.26
ENSMUSG00000004264	Phb2	L15	1242.64	1265.55	1304.02	1265.94	1280.44	1178.29	1249.83	1159.31	1120.77	1168.02	1445.98	1478.65	1483.94	1448.57	1378.77	1472.27	1548.36	1451.35	1401.54
ENSMUSG00000028796	Phc2	L15	2246.64	2330.44	2357.88	2388.03	2451.76	2347.51	2455.01	2200.93	2229.77	2219.58	2785.99	2927.24	3072.02	2936.3	3022.74	3098.15	3099.54	2972.4	3322.96
ENSMUSG00000018572	Phf23	L15	1048.5	1151.3	1136.55	1175.59	1094.2	1102.56	1117.09	1013.66	1049.67	993.661	1134.29	1184.43	1291.59	1300.33	1275.61	1278.76	1396.1	1238.67	1403.72
ENSMUSG00000020205	Phlda1	L15	1060.03	1074.87	1179.7	1376.44	1135.8	1023.46	1081.11	978.044	1139.56	1128.13	1303.93	1142.74	1339.97	1261.82	1237.64	1333.57	1651.6	1460.1	1466
ENSMUSG00000041801	Phlda3	L15	929.31	827.386	863.086	886.008	985.237	919.909	939.407	846.399	995.134	844.587	811.848	839.498	841.04	896.962	772.48	795.731	834.34	761.665	848.739
ENSMUSG00000036912	Piwil4	L15	308.806	295.95	326.055	322.316	268.999	268.851	303.508	277.27	289.699	292.614	328.338	349.296	364.505	347.598	393.122	328.748	382.335	393.245	370.422
ENSMUSG00000054065	Pkp3	L15	544.033	566.151	574.749	611.937	567.808	561.722	535.409	529.367	582.411	604.357	749.658	834.346	827.268	837.436	699.335	660.581	724.95	744.648	675.524
ENSMUSG00000022565	Plec	L15	12436.3	11888.6	12507.5	11001.1	12692.2	13383	11347.2	11803.9	13351.2	13650.7	11105.3	12064.6	11539.1	11078.3	10782.5	11290.1	13311.5	11787.4	13378.7
ENSMUSG00000074170	Plekhf1	L15	386.223	371.243	416.686	404.95	367.872	353.125	311.438	321.87	355.158	385.266	400.697	414.947	457.4	398.865	448.354	418.957	435.912	417.869	411.183
ENSMUSG00000028917	Plekhm2	L15	1160.1	1131.77	1243.83	1205.45	1219.83	1179.32	1137.22	1140.2	1073.75	1107.66	1284.53	1307.91	1263.78	1255.21	1385.08	1336.51	1408.9	1364.87	1342.47
ENSMUSG00000004100	Ppan	L15	593.197	588.878	574.749	619.153	553.673	575.039	614.455	585.839	589.071	565.158	613.195	595.931	613.784	608.704	558.906	603.695	642.027	676.14	640.998
ENSMUSG00000030718	Ppme1	L15	983.801	1019.61	1005.66	1012.88	993.405	912.561	984.353	952.008	958.331	964.796	1087.66	1118.71	1256.6	1112.82	1200.69	1152.16	1285.39	1254.06	1257
ENSMUSG00000034595	Ppp1r18	L15	1493.76	1511.54	1514.52	1573.04	1512.97	1397.21	1497.55	1339.38	1358.93	1449.97	2696.58	3034.01	3125.09	2850.54	3240.96	3063.38	3522.9	3200.85	3178.14
ENSMUSG00000055491	Pprc1	L15	967.59	889.67	941.824	956.908	938.191	991.104	951.744	874.584	850.534	859.158	1386.85	1408.42	1466.97	1272.82	1177.44	1402.97	1443.8	1446.97	1516.2
ENSMUSG00000034686	Prr7	L15	236.796	221.112	239.077	229.111	229.724	251.771	243.014	235.264	222.004	223.622	252.202	247.808	252.711	255.144	241.539	226.572	235.395	249.319	247.3
ENSMUSG00000045027	Prss22	L15	205.928	183.525	165.665	177.864	196.924	185.051	181.651	184.235	165.665	184.909	190.268	192.392	198.035	185.713	209.911	208.14	235.395	201.821	216.309
ENSMUSG00000030603	Psmc4	L15	1383.21	1380.33	1331.69	1366.26	1430.55	1285.84	1461.93	1311.81	1343.38	1350.44	1590.87	1570.08	1749.54	1619.38	1690.21	1646.64	1887.78	1725.32	1732.97
ENSMUSG00000017428	Psmd11	L15	1588.19	1645.1	1580.08	1608.56	1565.18	1573.05	1651.9	1534.78	1603.02	1583.75	1837.09	1959.71	2133.33	1965.38	2064.13	1990.46	2143.12	2024.55	2066.45
ENSMUSG00000017221	Psmd3	L15	1859.49	1887.09	1893.85	1887.18	1906.73	1876.45	1910.9	1857.97	1882.32	1843.55	2025.12	2171.48	2416.14	2397.49	2233.01	2243.39	2498.39	2225.49	2310.39
ENSMUSG00000005625	Psmd4	L15	1502.87	1557.26	1618.06	1660.97	1596.29	1451.77	1696.66	1436.22	1531.76	1650.54	1785.76	1863.69	2008.18	2038.38	1851.2	1933.23	2116.57	1859.25	2010.03
ENSMUSG00000030591	Psmd8	L15	1502.87	1651.25	1664.55	1732.77	1603.31	1534.02	1643.38	1509.21	1550.36	1535.14	2017.65	2190.15	2295.61	2076.5	2214.25	2246.3	2496.08	2129.94	2082.73
ENSMUSG00000078652	Psme3	L15	1514.25	1574.84	1581.03	1622.09	1510.97	1505.24	1576.55	1513	1457.31	1467.22	1964.25	1907.34	2019.72	1915.24	1925.35	1930.32	1960.62	1888.63	1864.52
ENSMUSG00000056529	Ptafr	L15	421.392	430.011	454.039	461.822	445.356	358.312	424.196	395.826	397.004	362.838	1821.05	2122.92	2313.34	1722.1	3647.08	3310.61	4304.64	3087.18	2748.85
ENSMUSG00000047250	Ptgs1	L15	1810.73	1616.12	1779.27	1866.94	1742.62	1517.58	1474.76	1679.51	1474.9	1615.13	1989.88	1844.97	2090.73	1928.32	1919.08	1868.21	2018.4	1703.53	2040.41
ENSMUSG00000027540	Ptpn1	L15	2002.24	1900.22	2159.57	2047.28	2107.56	2020.67	2063.9	1970.18	1855.56	1923.27	3746.11	4269.35	4358.64	3690.26	4820.92	4912.07	5484.54	4558.24	4738.59
ENSMUSG00000029507	Pus1	L15	483.77	482.095	503.144	500.744	451.103	462.954	477.091	458.672	457.164	479.36	543.861	594.589	620.437	584.08	541.813	591.175	607.463	609.055	593.366
ENSMUSG00000032834	Pwp2	L15	576.079	633.901	616.491	619.153	618.404	600.412	597.73	565.43	564.583	586.992	591.396	595.931	639.385	614.543	561.177	598.483	640.797	572.731	595.703
ENSMUSG00000051343	Rab11fip5	L15	1070.4	1061.51	1148.06	1131.17	1241.06	1185.54	1160.21	1137.33	1160.42	1161.89	1101.77	1024.87	1080.19	953.977	1051.33	1026.94	1102.84	1040.12	1085.39
ENSMUSG00000029518	Rab35	L15	1538.15	1513.3	1522.12	1633.08	1540.09	1562.78	1587.22	1407.76	1455.24	1473.3	1741.89	1722.63	1912.26	1770.15	1763.42	1763.32	1806.8	1767.81	1797.14
ENSMUSG00000030254	Rad18	L15	336.318	310.812	347.134	307.27	311.777	323.727	321.132	328.192	311.706	322.275	424.72	433.93	441.068	417.008	388.068	388.843	423.782	420.428	406.023
ENSMUSG00000028426	Rad23b	L15	1890.09	1911.61	2060.33	1934.38	1985.7	1965.45	1879	2089.83	1958.46	1912.18	2387.73	2198.86	2428.55	2336.59	2186.11	2238.55	2309.29	2260.23	2239.95
ENSMUSG00000041046	Ramp3	L15	299.207	285.656	302.634	307.27	322.694	270.482	310.456	298.281	288.177	299.899	333.995	282.422	341.886	303.732	323.06	310.302	335.623	315.627	330.116
ENSMUSG00000029641	Rasl11a	L15	688.44	570.899	704.719	713.71	629.081	565.057	580.161	564.406	580.188	613.009	641.694	574.402	612.833	638.974	548.663	553.327	543.634	556.193	610.859
ENSMUSG00000010205	Raver1	L15	1467.57	1605.58	1470.77	1602.64	1599.3	1579.21	1580.82	1542.36	1494.55	1567.55	2016.58	2003.33	2043.69	2072.15	2065.17	1893.45	2075	2093	1887.34
ENSMUSG00000070780	Rbm47	L15	936.277	898.669	962.164	989.65	917.69	851.508	884.121	906.576	917.219	975.111	1240.29	1251.26	1295.17	1226.56	1352.48	1293.45	1437.99	1218.88	1336.99
ENSMUSG00000002983	Relb	L15	714.642	695.986	706.708	754.264	688.414	704.658	643.933	697.205	687.663	690.11	1341.64	1472.38	1599.03	1489.13	1581.32	1585.32	1751.24	1625.02	1599.06
ENSMUSG00000020806	Rhbdf2	L15	1264.39	1270.86	1304.02	1342.47	1255.2	1335.37	1339.94	1209.91	1228.1	1274.12	1900.15	2109.22	2112.92	1886.89	2186.11	2196.9	2777.2	2277.59	2488.02
ENSMUSG00000029401	Rilpl2	L15	500.259	516.28	450.785	588.389	524.079	476.869	510.387	500.132	501.251	549.78	671.143	726.75	732.126	740.065	816.899	725.962	861.781	742.376	737.128
ENSMUSG00000024883	Rin1	L15	375.124	361.411	376.849	380.519	401.99	396.079	415.866	396.96	395.767	392.607	386.52	397.127	416.183	379.034	408.123	402.855	455.883	440.704	459.112
ENSMUSG00000029110	Rnf4	L15	1662.06	1713.55	1768.84	1858.51	1735.61	1706.42	1826.53	1779.64	1714.43	1700.1	2122.24	2157.78	2206.06	2086.3	2054.74	2089.35	2197.37	2199.44	2153.22
ENSMUSG00000038650	Rnh1	L15	1857.22	1929.99	1984.68	2039.7	1912.72	1864.17	1916.57	1734.31	1699.99	1777.91	2344.04	2527.23	2540.16	2460.54	2567.25	2407.95	2788.71	2516.24	2548.65
ENSMUSG00000034681	Rnps1	L15	1230.04	1333.57	1235.22	1384.08	1276.4	1299.26	1363.51	1263.27	1235.38	1261.89	1556.56	1491.18	1636.46	1559.21	1494.3	1486.9	1543.72	1428.38	1459.44
ENSMUSG00000025508	Rplp2	L15	2550.6	3207.02	2566.4	2873.56	2604.25	2288.31	2685.99	2381.57	2554.05	2795.92	2714.68	2984.35	3611.29	3650.14	3390.56	3332.81	3396.38	3210.59	3287.29
ENSMUSG00000003644	Rps6ka1	L15	1584.78	1810.87	1826.63	1846.7	1889.73	1757.67	1734.29	1689.91	1715.46	1723.35	2222.51	2226.25	2167.92	2264.8	2387.17	2224.99	2541.03	2362.23	2175.99
ENSMUSG00000024952	Rps6ka4	L15	1031.19	1093.56	1092.36	1117.48	1122.62	1054.72	1072.46	1047.28	1031.86	1012.19	1311.48	1340.6	1356.09	1326.72	1396.64	1382.46	1604.06	1455.73	1330.43
ENSMUSG00000031880	Rrad	L15	428.024	450.262	466.986	413.954	482.895	473.401	456.163	487.477	473.537	494.084	473.837	466.857	499.494	448.71	469.801	520.325	500.238	459.437	517.609
ENSMUSG00000035049	Rrp12	L15	474.829	464.267	504.197	496.041	476.134	499.821	464.244	445.7	492.058	464.512	565.982	518.507	549.466	567.563	540.67	558.612	607.463	602.054	605.037
ENSMUSG00000018040	Rrp7a	L15	1184.2	1284.12	1271.55	1307.63	1275.39	1230.04	1314.22	1122.98	1175.01	1246.61	1316.87	1444.8	1567.82	1498.99	1465.96	1447.88	1517.01	1516.94	1515.11
ENSMUSG00000041506	Rrp9	L15	495.2	511.431	480.896	517.587	495.227	507.791	503.299	501.183	526.327	492.955	500.222	512.987	543.64	567.563	523.457	536.347	541.103	609.055	522.407
ENSMUSG00000050896	Rtn4rl2	L15	243.24	223.071	225.697	227.343	248.814	219.494	227.66	223.518	230.801	234.144	240.584	284.303	293.321	243.515	325.864	306.239	360.848	292.586	352.682
ENSMUSG00000036529	Sbf1	L15	2268.12	2179.29	2214.36	2241.71	2296.19	2336.28	2149.55	2124.68	2138.35	2057.39	2828.56	2846.53	2819.01	2796.25	2717.06	2721.31	2751.86	2779.6	2606.01
ENSMUSG00000035673	Sbno2	L15	2322.38	2076.99	2269.13	2189.54	2298.19	2139.22	1915.86	2064.4	2037.64	2041.26	4382.39	5082.28	5056.18	4543.26	5952.56	5983.09	7117.5	5772.93	6483.17
ENSMUSG00000046229	Scand1	L15	610.233	701.511	694.769	720.781	718.883	635.425	675.466	617.234	677.896	770.358	739.617	764.507	883.161	835.184	795.259	821.869	857.013	750.325	818.438
ENSMUSG00000026584	Scyl3	L15	732.444	732.724	729.525	777.085	794.981	761.379	767.564	800.555	728.719	743.011	890.113	908.826	893.211	831.804	945.829	919.809	946.095	903.34	848.739
ENSMUSG00000027456	Sdcbp2	L15	253.377	269.449	259.302	276.366	262.506	270.482	279.596	259.097	260.832	282.113	316.813	331.452	356.68	368.259	336.917	319.623	353.537	358.389	335.846
ENSMUSG00000030082	Sec61a1	L15	3254.66	3067.58	3203.46	3433.16	3189.7	3163.91	3108.72	3003.51	2992.71	2993.84	4052.08	4030.09	4374.54	3774.83	4184.83	4089.42	4579.29	4220.94	4351.1
ENSMUSG00000049091	Sephs2	L15	707.507	709.788	691.781	749.867	678.926	738.961	732.808	672.353	657.219	659.206	970.068	1089.58	1117.19	1011.89	1046.02	1021.99	1156.79	1054.51	971.395
ENSMUSG00000008384	Sertad1	L15	681.273	771.997	698.751	786.721	717.835	588.301	633.375	700.18	729.795	713.441	715.01	731.97	865.782	758.269	844.957	876.937	920.027	864.179	936.94
ENSMUSG00000028893	Sesn2	L15	582.203	559.491	625.592	635.342	599.112	536.025	580.161	561.332	562.347	543.164	668.884	733.274	719.101	737.786	742.006	690.3	849.859	761.665	725.766
ENSMUSG00000020211	Sf3a2	L15	935.116	981.186	948.607	1032.64	1039.28	975.427	957.546	985.75	1009.83	1017.34	1055.06	1017.25	1078.39	1074.06	1054.52	1121.65	1128.66	1112	1172.42
ENSMUSG00000033732	Sf3b3	L15	1978.45	1982.51	2013.06	2059.91	2077.61	2068.71	2030.62	1960.75	1911.13	1923.27	2632.71	2504.86	2580.01	2518.15	2510.01	2557.9	2587.12	2756.85	2510.76
ENSMUSG00000068856	Sf3b4	L15	1023.11	1000.85	1010.49	988.789	1041.32	938.788	1062.37	1012.7	982.525	941.046	1133.21	1178.11	1244.93	1052.99	1093.79	1126.58	1152.1	1201.28	1133.9
ENSMUSG00000047281	Sfn	L15	576.079	641.356	692.777	678.233	601.261	616.863	673.22	610.168	638.643	607.604	816.273	940.794	997.847	941.699	837.41	873.94	981.569	921.202	935.827
ENSMUSG00000028820	Sfpq	L15	3219.71	3155.6	3011.31	3215.09	3082.23	3022.35	3072.04	3034.49	2808.29	2927.55	3587.78	3984.22	4073.36	3681.59	3403.02	3780.67	3618.35	3475.73	3684.87
ENSMUSG00000040711	Sh3pxd2b	L15	1310.13	1101.56	1453.65	1320.38	1243.08	1187.61	1226.2	1025.19	1000.38	1103.56	2839.2	2902.41	2831.4	2415.97	3061.19	2888.52	3831.07	3195.44	2779.14
ENSMUSG00000017765	Slc12a4	L15	1760.82	1733.72	1899.53	1791.86	1868.72	1839.6	1811.64	1607.66	1746.38	1697.06	1849.92	1908.59	1920.25	1765.78	1804.18	1879.86	2061.14	1885.37	2128.28
ENSMUSG00000026205	Slc23a3	L15	217.54	219.108	214.878	234.248	213.998	212.071	218.23	207.468	222.004	216.694	246.506	223.247	229.252	233.037	233.464	215.58	225.909	239.324	230.682
ENSMUSG00000032602	Slc25a20	L15	786.761	878.863	836.724	897.273	839.483	779.479	777.15	696.213	701.739	847.711	841.679	778.779	876.761	855.439	960.789	942.685	973.299	869.781	868.892
ENSMUSG00000026819	Slc25a25	L15	958.319	891.471	1178.74	1139.71	1213.77	820.856	877.558	996.341	1046.53	1154.73	1073.54	1108.58	1320.27	1194.58	1034.32	1037.81	1294.73	1261.75	1437.6
ENSMUSG00000040414	Slc25a28	L15	621.144	710.707	691.781	688.011	704.193	678.804	709.788	701.171	743.779	655.998	712.768	737.185	733.985	732.086	789.841	783.641	774.417	750.325	758.666
ENSMUSG00000029175	Slc35f6	L15	982.644	917.547	970.874	947.418	1016.87	948.218	965.52	900.766	963.594	928.64	1204.64	1165.49	1139.72	1103.97	1118.18	1118.7	1294.73	1156.12	1129.49
ENSMUSG00000052310	Slc39a1	L15	2210.45	2021.88	2146.34	2298.06	2196.41	2170.88	2048.33	1995.62	1953.31	1984.8	2992.4	3068.77	3227.66	3024.22	3485.08	3335.71	3920.74	3442.19	3622.23
ENSMUSG00000024327	Slc39a7	L15	2330.29	2517.28	2423	2533.43	2442.79	2558.67	2571.58	2258.34	2422.75	2549.64	2316.33	2416.58	2593.29	2463.8	2485.03	2411.83	2682.75	2582.37	2593.03
ENSMUSG00000041313	Slc7a1	L15	844.24	810.17	894.25	809.453	948.431	806.025	870.991	846.399	786.639	867.475	1160.29	1114.91	1199.12	1105.07	922.291	1247.4	1132.17	1171.55	1139.41
ENSMUSG00000040010	Slc7a5	L15	412.042	438.149	459.447	441.52	453.396	366.017	394.75	383.258	373.189	405.913	616.625	587.873	675.171	629.684	602.904	688.255	709.19	654.272	556.923
ENSMUSG00000028854	Slc9a1	L15	1415.14	1385.62	1516.42	1440.92	1438.6	1477.48	1348.51	1436.22	1379.66	1419.52	1788.97	1856.2	1829.59	1799.62	1817.77	1759.43	1994.13	1862.52	1884.08
ENSMUSG00000020733	Slc9a3r1	L15	1240.35	1476.34	1442.23	1479.06	1425.53	1413.69	1504.67	1364.08	1459.38	1448.96	1863.82	2348.18	2538.39	2353.99	2430.9	2226.93	2853.2	2276.51	2578.96
ENSMUSG00000002210	Smg9	L15	638.06	676.608	625.592	641.621	683.145	680.963	649.203	670.36	667.024	668.817	706.038	714.989	748.836	745.759	712.495	764.464	811.615	794.459	710.965
ENSMUSG00000021645	Smn1	L15	542.794	573.745	530.364	575.643	526.284	534.902	570.19	509.571	570.165	553.082	609.761	603.97	648.828	607.535	600.661	586.991	622.312	557.377	598.039
ENSMUSG00000025024	Smndc1	L15	778.52	797.464	813.234	818.182	808.457	824.032	815.383	796.643	752.37	780.851	944.925	945.902	942.436	913.755	897.64	941.691	883.209	897.753	845.377
ENSMUSG00000020812	Snhg16	L15	318.168	326.301	322.241	321.178	309.001	335.951	306.502	324.409	318.761	299.899	315.351	342.874	355.555	348.996	393.122	344.009	386.563	352.874	374.454
ENSMUSG00000029560	Snx8	L15	665.712	640.425	671.817	669.328	669.42	619.051	633.375	586.856	681.154	672.016	659.838	684.833	754.397	718.386	821.22	726.977	759.973	760.532	731.449
ENSMUSG00000053113	Socs3	L15	1021.95	1073.98	1090.44	1052.38	1112.47	950.312	976.388	916.255	865.386	837.294	2753	3148.21	3360.28	2650.71	4934	4309.35	6161	3920.32	4801.19
ENSMUSG00000024160	Spsb3	L15	665.712	691.379	689.788	703.975	726.215	688.513	685.934	628.313	682.239	634.557	783.032	737.185	805.194	745.759	761.611	711.722	763.587	729.867	715.523
ENSMUSG00000015605	Srf	L15	1450.48	1462.26	1499.31	1571.35	1700.55	1421.92	1328.51	1391.62	1504.89	1551.34	1399.76	1395.86	1535.71	1564.68	1271.39	1409.81	1370.49	1407.58	1484.56
ENSMUSG00000004040	Stat3	L15	4162.91	4158.8	4457.9	4268.86	4363.02	3975	4013.19	3907.82	3747.22	3821.97	7017.87	7107.41	7503.34	6826.32	7585.66	7728.31	8208.18	7643.88	8056.7
ENSMUSG00000061207	Stk19	L15	651.305	666.429	673.816	684.457	689.468	638.693	661.976	681.313	662.669	654.929	770.811	767.104	841.957	791.154	822.301	809.814	906.974	846.232	911.324
ENSMUSG00000014867	Surf4	L15	2960.31	3037.95	3180.86	3355.16	3120.05	3052.91	3075.56	2868.31	2953.79	2878.32	4171.04	4535.82	4837.23	4342.8	4664.26	4426.05	5406.44	4520.41	4938.24
ENSMUSG00000021133	Susd6	L15	3687.49	3542.39	3973.44	3581.58	3507.05	3538.51	3342.17	3406.09	3354.2	3335.25	5982.18	6173.62	6471.86	5602.68	7879.05	7554.87	8915.34	7221.56	8714.49
ENSMUSG00000021457	Syk	L15	1713.16	1640.71	1801.06	1869.47	1810.69	1599.74	1643.38	1518.68	1208.33	1379.91	3884.23	4135.47	3753.56	3473.38	5208.91	5040.31	6017.45	4809.01	4358.66
ENSMUSG00000054150	Syne3	L15	593.197	608.641	605.339	635.342	625.881	694.976	646.192	623.281	644.115	642.073	756.344	785.258	765.508	757.132	668.51	704.589	671.441	704.779	669.787
ENSMUSG00000049303	Syt12	L15	255.33	228.713	244.391	251.479	241.507	240.632	256.825	251.001	234.937	232.121	289.577	314.655	324.307	330.537	315.974	323.556	332.58	331.721	341.514
ENSMUSG00000051397	Tacstd2	L15	1031.19	1049.93	1085.63	1124.33	1084.04	1115.02	1135.07	1122.03	1101.97	1051.25	1299.62	1359.45	1431.23	1381.65	1529.96	1366.82	1696.8	1459.01	1486.74
ENSMUSG00000036430	Tbcc	L15	401.255	468.245	444.254	417.932	415.056	432.357	434.115	413.814	420.229	427.326	382.613	441.154	455.368	427.241	399.401	425.786	449.258	391.931	454.147
ENSMUSG00000011114	Tbrg1	L15	1514.25	1557.26	1565.83	1608.56	1544.1	1535.05	1565.88	1570.75	1559.65	1565.52	1934.34	1948.49	2201.63	1871.62	1909.69	2073.85	1965.24	2037.59	2198.76
ENSMUSG00000000384	Tbrg4	L15	557.634	560.443	568.596	582.933	573.226	559.497	572.494	567.477	583.522	556.381	690.306	735.882	733.985	659.808	681.742	714.776	734.629	720.756	674.377
ENSMUSG00000000134	Tfe3	L15	1225.46	1272.63	1298.29	1326.33	1299.61	1232.11	1320.65	1215.63	1271.76	1263.93	1540.47	1682.64	1697.03	1509.94	1696.48	1810.92	1851.93	1763.45	1757.99
ENSMUSG00000002603	Tgfb1	L15	1593.88	1624.03	1812.42	1770.76	1798.68	1675.66	1692.4	1533.83	1484.21	1597.92	2499.6	2819.21	2849.98	2523.58	2655.68	2856.63	3108.74	2752.52	2817
ENSMUSG00000032280	Tle3	L15	1905.95	1706.53	1819.05	1795.24	1905.73	1848.81	1792.48	1821.17	1753.59	1789.02	2780.67	2663.93	2858.83	2690.9	3133.94	3165.76	3035.09	2948.58	2902.44
ENSMUSG00000043284	Tmem11	L15	580.979	556.632	579.866	571.079	558.029	547.227	580.927	516.885	572.395	593.514	598.294	579.797	608.073	591.133	536.091	616.173	624.781	602.054	618.995
ENSMUSG00000090213	Tmem189	L15	1316.99	1262.02	1383.18	1423.11	1338.94	1308.55	1352.8	1240.41	1291.5	1303.65	1800.73	1918.57	2001.97	1974.1	1944.14	1842.97	2243.53	1923.44	1773.22
ENSMUSG00000050777	Tmem37	L15	510.339	556.632	528.282	551.833	550.401	532.654	495.395	458.672	530.857	509.817	643.966	683.518	736.772	663.272	759.435	692.343	882.02	660.036	819.562
ENSMUSG00000022074	Tnfrsf10b	L15	445.104	417.702	434.4	453.155	430.299	382.437	410.838	442.438	442.988	401.096	459.275	492.157	510.365	494.4	503.794	500.949	486.009	498.684	530.782
ENSMUSG00000023905	Tnfrsf12a	L15	493.934	582.266	623.572	629.054	598.037	544.991	646.945	588.889	634.261	546.474	589.094	714.989	776.602	619.208	668.51	647.201	804.428	748.055	754.137
ENSMUSG00000030341	Tnfrsf1a	L15	2833.95	2941.19	3106.45	3086.72	3105.12	2980.59	2949.27	2770.64	2884.12	2957.68	3499.57	3594.85	4059.23	3512.42	4718.21	4668.11	5228.4	4271.76	4981.41
ENSMUSG00000028965	Tnfrsf9	L15	229.995	214.942	257.708	272.416	237.704	224.088	227.66	223.518	228.673	206.32	841.679	1052.81	1044.04	898.082	1242.92	1027.93	1248.03	1085.48	1096.42
ENSMUSG00000029344	Tpst2	L15	1073.86	1131.77	1087.56	1123.47	1181.39	1132.67	1116.37	1066.47	1048.62	1067.67	1215.44	1295.33	1356.99	1208.92	1288.25	1210.12	1308.72	1192.47	1306.33
ENSMUSG00000021277	Traf3	L15	1262.1	1186.77	1239.04	1322.08	1232.97	1233.14	1261.29	1245.18	1187.51	1170.06	2081.69	2145.33	2184.78	2038.38	2098.54	2148.46	2336.97	2209.21	2166.24
ENSMUSG00000032715	Trib3	L15	322.773	351.434	349.561	379.486	356.577	362.175	366.98	359.89	365.518	339.649	333.995	328.141	353.298	350.391	321.652	382.939	352.065	354.257	386.426
ENSMUSG00000038812	Trmt112	L15	659.714	762.882	623.572	761.293	752.337	759.247	717.965	742.666	677.896	725.074	689.18	798.202	795.981	830.677	784.42	805.793	778.024	742.376	844.256
ENSMUSG00000060950	Trmt61a	L15	366.694	341.292	341.02	351.035	341.2	320.967	319.211	331.945	318.761	311.247	376.061	371.275	380.991	347.598	349.082	392.366	397.738	369.285	354.064
ENSMUSG00000029723	Tsc22d4	L15	1427.68	1526.49	1518.32	1612.79	1455.7	1567.92	1493.99	1462.77	1426.27	1477.36	1935.41	2025.76	2035.7	2012.24	2079.77	1998.22	2319.67	2021.29	2061.03
ENSMUSG00000025511	Tspan4	L15	688.44	884.268	708.695	821.671	772.127	723.976	814.649	761.355	753.443	756.697	844.988	995.62	1045.85	825.041	1167.92	937.715	1248.03	1013.52	1250.42
ENSMUSG00000043091	Tuba1c	L15	942.081	914.852	992.143	1174.74	935.118	853.619	1003.89	889.136	866.446	961.7	1932.21	2031.99	2292.95	2134.21	2130.86	2187.22	2659.71	2338.36	1951.41
ENSMUSG00000054000	Tusc1	L15	287.65	290.847	294.491	308.448	301.972	320.967	310.456	280.164	289.699	297.004	295.819	318.065	298.459	318.833	287.773	327.456	302.601	286.162	289.273
ENSMUSG00000061613	U2af1	L15	790.291	908.561	860.16	927.555	870.416	879.968	959.721	853.209	844.163	887.205	970.068	961.217	1096.44	1007.44	1007.71	1018.04	1015.79	1044.55	996.91
ENSMUSG00000050628	Ubald2	L15	1093.43	1190.32	1160.53	1180.71	1187.46	1133.7	1191.07	1051.12	1172.93	1198.66	1227.33	1233.62	1349.82	1202.31	1298.79	1331.62	1421.7	1308.95	1370.92
ENSMUSG00000028437	Ubap1	L15	1072.71	1086.44	1080.82	1102.08	1085.05	1109.83	1122.13	1075.1	1041.29	1054.33	1324.41	1437.27	1432.12	1301.43	1700.67	1681.66	1667.83	1569.36	1576.18
ENSMUSG00000023286	Ube2j2	L15	774.985	850.897	766.072	868.656	816.741	789.045	830.778	822.041	782.363	811.206	919.739	1003.26	1034.08	994.093	1026.87	1021.99	1006.36	1009.08	951.398
ENSMUSG00000025171	Ubtd1	L15	441.182	423.873	455.122	446.38	437.27	471.085	465.856	426.007	419.019	413.097	538.01	574.402	604.261	549.766	688.346	636.883	727.371	621.858	661.743
ENSMUSG00000033685	Ucp2	L15	5946.21	7377.02	7456.61	8287.89	7704.11	6710.41	6291.91	5748.15	5766.74	7129.86	10081.7	10550.6	11158.1	11153	15937.7	10880.6	17448.8	12084.3	12602.5
ENSMUSG00000028381	Ugcg	L15	1262.1	1321.22	1190.23	1241.25	1151.01	1285.84	1198.96	1341.28	1213.54	1211.93	1626.24	1670.14	1614.18	1507.75	2068.3	1766.23	1796.39	1708.98	1825.4
ENSMUSG00000025651	Uqcrc1	L15	1852.69	1887.09	1849.36	1912.47	2033.66	1837.55	1820.15	1809.84	1766.99	1828.4	2013.38	1993.36	2123.57	2106.99	1977.54	2041.86	2143.12	2065.84	2054.52
ENSMUSG00000031976	Urb2	L15	531.609	497.795	526.198	523.173	507.481	551.695	511.173	513.753	518.379	479.36	654.175	585.183	607.121	581.725	609.623	634.817	624.781	617.207	623.637
ENSMUSG00000004356	Utp20	L15	940.92	860.828	936.007	917.18	940.24	916.761	901.605	943.319	869.625	823.737	1002.81	949.732	936.065	975.161	882.612	1015.07	952.013	946.838	971.395
ENSMUSG00000007029	Vars	L15	1526.77	1566.05	1604.77	1662.66	1654.45	1598.72	1641.24	1502.58	1464.55	1474.32	2328.05	2374.3	2464.87	2407.27	2755.54	2648.81	2780.65	2618.14	2745.6
ENSMUSG00000038775	Vill	L15	565.025	639.493	574.749	627.255	588.35	600.412	654.467	598.024	582.411	644.218	633.734	695.34	715.375	729.805	746.367	743.212	876.071	720.756	771.107
ENSMUSG00000034216	Vps18	L15	859.435	848.187	896.195	874.732	843.613	832.494	800.697	809.351	835.663	845.629	1010.44	1026.14	932.423	965.13	1005.58	1003.19	1121.62	1034.58	986.931
ENSMUSG00000066278	Vps37b	L15	759.651	731.808	722.589	718.13	773.167	727.189	710.531	695.221	686.578	745.118	879.123	854.941	962.443	875.658	914.793	1049.67	963.842	969.095	950.287
ENSMUSG00000050666	Vstm4	L15	773.807	726.31	764.101	756.022	788.754	745.373	732.808	727.876	752.37	709.206	610.906	483.764	501.475	529.456	651.922	608.899	629.716	586.838	595.703
ENSMUSG00000047731	Wbp1l	L15	2151.63	2305.98	2304.07	2285.45	2263.27	2243.39	2271.22	2176.46	2225.66	2307.17	2542.2	2644.05	2857.06	2586.61	2894.88	2637.2	2924.58	2625.73	2852.69
ENSMUSG00000024312	Wdr46	L15	501.522	500.724	512.604	508.246	533.982	512.332	492.224	503.283	510.403	498.592	516.832	507.452	502.465	546.194	540.67	551.211	576.335	546.699	568.725
ENSMUSG00000025027	Xpnpep1	L15	1101.49	1105.12	1068.32	1086.67	1144.93	1073.45	1096.95	1030.96	1020.32	1037.9	1333.03	1324.25	1299.66	1221.05	1393.49	1298.34	1508.88	1339.66	1393.88
ENSMUSG00000000131	Xpo6	L15	1625.7	1667.05	1607.62	1620.4	1687.52	1769.96	1604.99	1653.05	1580.31	1584.76	2181.98	2218.78	2239.76	2080.86	2477.74	2392.47	2653.95	2356.8	2284.39
ENSMUSG00000030189	Ybx3	L15	1724.51	1773.18	1714.82	1984.1	1773.66	1705.4	1791.06	1768.31	1756.68	1778.92	1731.19	1781.32	1918.48	1822.53	1829.26	1816.75	1824.16	1734.04	1903.63
ENSMUSG00000002741	Ykt6	L15	1585.92	1631.93	1651.27	1764.01	1764.65	1714.62	1796.03	1558.45	1681.43	1708.18	1909.77	1907.34	2038.37	1896.71	1891.94	1927.41	2050.74	1876.66	1914.49
ENSMUSG00000028889	Yrdc	L15	501.522	497.795	472.35	506.373	496.344	487.233	504.088	476.865	473.537	485.037	527.444	562.228	554.312	555.711	569.113	508.505	581.334	602.054	589.857
ENSMUSG00000037553	Zdhhc18	L15	2106.37	2102.35	2060.33	2172.71	2182.44	2142.28	2170.77	1989.03	2039.69	2103.74	2595.44	2718.6	2928.73	2746.29	2743.06	2726.15	2902.71	2716.76	2860.27
ENSMUSG00000028840	Zfp593	L15	359.594	364.704	378.013	386.69	381.442	355.724	383.582	346.693	351.23	369.136	374.744	422.285	419.322	422.136	404.394	426.921	445.268	441.961	431.585
ENSMUSG00000054716	Zfp771	L15	398.54	370.157	365.116	377.416	370.357	384.934	368.745	362.261	373.189	417.86	361.445	374.359	374.439	380.371	374.011	375.799	368.08	355.637	411.183
ENSMUSG00000049577	Zfpm1	L15	636.854	670.133	624.582	672.892	724.121	718.616	717.965	704.144	634.261	667.75	739.617	755.411	762.731	793.417	803.921	772.544	803.23	725.313	802.689
ENSMUSG00000041164	Zmiz2	L15	1813	1943.12	1960.09	1920.05	1925.72	1914.31	1788.94	1789.08	1784.5	1854.65	2630.58	2723.56	2652.61	2673.52	2518.33	2594.65	2545.64	2783.94	2528.08
ENSMUSG00000090673	#N/A	L15	526.621	452.271	455.122	423.872	487.389	487.233	460.209	472.602	480.505	480.497	550.866	567.645	477.571	549.766	562.312	556.499	606.223	560.927	575.784
ENSMUSG00000054091	1810037I17Rik	L16	1139.43	1371.51	1156.69	1332.28	1178.35	1156.52	1242.67	1090.44	1309.14	1339.25	1248.92	1369.49	1480.37	1493.51	1391.39	1408.83	1446.13	1446.97	1458.35
ENSMUSG00000029811	Aoc1	L16	330.344	406.299	347.134	345.629	372.834	388.664	429.992	390.135	403.167	379.101	354.699	360.375	401.41	428.514	413.074	341.496	408.783	358.389	332.989
ENSMUSG00000000563	Atp5f1	L16	2074.69	2274.54	2174.68	2342.63	2049.64	1991.02	2226.66	2150.1	2178.42	2078.55	2661.46	2907.38	3165.77	2844.02	2854.33	2876.92	2905.01	2813.19	2796.45
ENSMUSG00000038690	Atp5j2	L16	1062.33	1290.3	1149.02	1378.14	1238.03	1079.69	1269.88	1222.3	1213.54	1320.95	1282.37	1429.75	1555.34	1439.8	1334.59	1451.78	1339.04	1416.34	1422.3
ENSMUSG00000050856	Atp5k	L16	682.468	772.908	705.714	761.293	739.81	713.251	793.346	675.341	763.095	759.852	732.915	844.648	814.398	896.962	799.591	781.625	880.83	892.164	847.619
ENSMUSG00000021290	Atp5mpl	L16	610.233	761.97	695.765	798.969	675.759	627.792	719.451	664.376	721.176	731.41	741.849	861.369	914.199	881.268	847.112	836.916	868.928	874.261	819.562
ENSMUSG00000022956	Atp5o	L16	1239.21	1414.7	1337.42	1447.7	1351.03	1235.21	1374.93	1270.89	1361	1354.51	1438.46	1537.53	1654.28	1618.28	1414.51	1522.98	1534.43	1477.6	1461.63
ENSMUSG00000054428	Atpif1	L16	937.438	1031.21	986.345	1111.49	953.548	877.862	1047.94	868.759	1001.43	1074.86	1060.5	1054.08	1181.13	1099.54	954.379	1004.18	963.842	993.542	914.668
ENSMUSG00000048970	C1galt1c1	L16	648.899	659.014	652.779	633.546	610.913	625.608	652.211	679.323	627.68	658.137	647.372	676.939	691.099	658.653	670.718	743.212	683.646	701.35	732.585
ENSMUSG00000027793	Ccna1	L16	211.985	214.942	204.904	229.111	216.433	246.306	230.607	219.264	217.265	209.073	254.057	250.03	248.005	273.001	310.217	270.213	294.307	276.24	239.258
ENSMUSG00000021537	Cetn3	L16	900.242	899.569	865.036	978.456	805.349	790.107	920.519	919.157	936.208	800.75	910.968	940.794	978.792	912.636	883.686	915.827	765.995	863.058	834.161
ENSMUSG00000020462	Cfap36	L16	705.127	786.559	793.615	813.818	710.493	717.543	843.956	757.424	801.587	778.753	727.325	754.111	788.604	722.956	757.258	768.505	757.563	761.665	734.857
ENSMUSG00000063787	Chchd1	L16	512.852	518.216	526.198	561.93	520.77	522.515	573.261	492.76	541.019	551.982	584.485	615.996	628.026	613.376	596.172	654.41	592.556	618.371	667.49
ENSMUSG00000078695	Cisd3	L16	409.356	453.274	420.027	491.327	403.185	427.587	494.603	410.466	466.54	426.147	433.444	459.762	454.352	536.643	480.418	418.957	475.591	463.155	484.931
ENSMUSG00000036751	Cox6b1	L16	1522.22	1799.48	1575.33	1809.58	1554.14	1463.09	1745.65	1486.47	1662.87	1693.02	1714.07	1886.14	2104.04	1959.93	1855.38	1762.35	1862.34	1886.45	1747.12
ENSMUSG00000014313	Cox6c	L16	1568.86	1764.41	1625.65	1844.17	1621.36	1562.78	1759.84	1617.11	1717.52	1707.17	1554.41	1742.61	1854.49	1869.44	1628.45	1636.91	1687.53	1716.6	1642.63
ENSMUSG00000032330	Cox7a2	L16	1027.73	1208.04	1112.54	1202.89	1099.27	1078.65	1165.96	1072.23	1177.09	1108.68	1270.51	1493.69	1655.17	1562.49	1442.87	1448.86	1582.02	1489.62	1476.91
ENSMUSG00000024248	Cox7a2l	L16	2035.07	2444.83	2134.05	2396.44	2133.52	2074.84	2393.52	2274.33	2240.04	2274.96	2125.44	2309.62	2533.07	2532.28	2537.07	2584.98	2496.08	2378.5	2484.77
ENSMUSG00000017778	Cox7c	L16	1061.18	1214.24	1094.29	1233.58	1126.67	1042.22	1241.96	1006.93	1120.77	1202.74	1208.96	1339.34	1402.62	1300.33	1351.42	1326.72	1326.21	1313.34	1332.61
ENSMUSG00000047459	Dynlrb1	L16	1345.54	1500.1	1347.91	1501.93	1327.85	1276.55	1491.85	1347.93	1543.12	1462.14	1356.72	1446.05	1525	1507.75	1439.72	1475.2	1389.12	1491.81	1474.73
ENSMUSG00000025967	Eef1b2	L16	2687.22	3169.55	2765.35	3252	2915.99	2639.22	3081.21	2553.61	2765.24	2947.64	3248.69	3568.8	4060.11	3882.16	4003.19	3655.22	3924.19	3829.48	3596.3
ENSMUSG00000027170	Eif3m	L16	1239.21	1369.75	1254.34	1326.33	1287.51	1266.22	1278.46	1353.63	1349.6	1178.24	1450.28	1518.75	1605.27	1600.79	1600.17	1560.98	1592.46	1502.74	1532.56
ENSMUSG00000021728	Emb	L16	2177.65	2361.88	2475.84	2490.58	2112.56	2129	2397.77	2414.48	2378.62	2194.41	2657.2	2800.58	2917.22	2732.17	2480.86	2492.13	2576.75	2463.1	2430.63
ENSMUSG00000032314	Etfa	L16	1255.23	1327.4	1272.5	1296.57	1179.37	1201.07	1329.22	1269.94	1304.99	1265.97	1157.04	1056.62	1161.33	1159.26	1167.92	1192.45	1121.62	1088.8	1160.32
ENSMUSG00000003955	Fam162a	L16	566.256	574.692	570.648	600.182	573.226	544.991	613.696	536.619	601.248	594.6	556.689	621.329	568.801	620.373	542.956	517.107	595.045	610.221	573.433
ENSMUSG00000027208	Fgf7	L16	629.61	647.869	694.769	657.729	626.948	694.976	658.223	628.313	697.412	647.434	482.273	403.102	462.466	415.723	539.526	480.294	457.205	479.169	527.196
ENSMUSG00000020949	Fkbp3	L16	659.714	735.471	722.589	764.805	724.121	714.324	759.444	695.221	737.328	696.483	788.581	796.908	873.103	831.804	827.7	754.351	752.741	809.119	686.981
ENSMUSG00000060019	Gm10073	L16	211.985	214.942	210.086	227.343	206.117	200.627	219.874	209.997	230.801	221.374	204.641	200.927	225.493	218.99	215.192	215.58	228.361	226.185	204.994
ENSMUSG00000068706	Gm10250	L16	199.126	194.755	204.904	202.478	193.37	206.636	213.081	207.468	212.219	216.694	227.841	208.129	215.352	213.759	179.296	208.14	203.056	210.936	216.309
ENSMUSG00000074516	Gm10709	L16	179.888	165.665	165.665	165.665	165.665	165.665	165.665	165.665	179.193	165.665	185.5	165.665	165.665	165.665	165.665	165.665	165.665	165.665	185.672
ENSMUSG00000078193	Gm2000	L16	721.769	801.096	747.328	750.747	725.168	689.591	763.136	646.38	703.902	752.489	784.142	872.93	958.807	841.94	866.489	903.873	817.601	869.781	775.626
ENSMUSG00000004032	Gstm5	L16	352.416	375.571	384.958	372.217	359.104	368.567	384.446	382.106	404.395	367.88	322.612	305.999	333.758	340.554	317.4	336.434	352.065	330.28	331.554
ENSMUSG00000028576	Ift74	L16	491.398	569.95	504.197	507.309	491.871	482.634	526.057	565.43	563.465	539.849	462.928	485.165	535.851	554.523	563.447	524.608	445.268	522.815	511.596
ENSMUSG00000074749	Kiz	L16	778.52	869.849	804.411	921.504	803.276	814.503	849.076	839.584	914.051	810.161	778.59	696.652	833.697	816.016	809.331	801.769	882.02	804.611	877.837
ENSMUSG00000050552	Lamtor4	L16	514.107	612.393	543.859	597.464	548.218	521.386	575.563	545.913	608.976	585.903	599.442	650.541	727.477	693.192	653.029	712.74	714.043	623.02	662.893
ENSMUSG00000049760	Micos13	L16	623.565	675.683	625.592	637.137	649.294	596.013	672.471	589.905	655.038	652.788	629.178	683.518	723.756	726.381	689.446	682.118	697.04	704.779	704.123
ENSMUSG00000037772	Mrpl23	L16	493.934	541.334	442.071	504.498	487.389	482.634	481.086	474.735	518.379	481.633	440.874	466.857	461.454	508.974	454.342	463.817	434.57	435.666	455.39
ENSMUSG00000054312	Mrps21	L16	715.83	789.287	689.788	763.049	725.168	667.995	788.196	684.296	768.452	769.308	746.312	795.615	817.158	864.43	832.017	861.946	842.699	832.753	843.135
ENSMUSG00000029918	Mrps33	L16	671.702	712.545	632.657	723.43	614.125	648.48	661.976	635.348	699.576	662.412	685.803	688.775	723.756	692.044	659.67	722.913	688.52	648.501	691.557
ENSMUSG00000059278	Naa38	L16	465.842	470.23	464.836	511.987	443.051	427.587	497.769	430.41	488.6	439.056	466.572	534.99	586.098	537.838	513.069	527.815	551.213	521.615	524.803
ENSMUSG00000061315	Naca	L16	3554.51	4089.17	3525.47	4021.65	3426.48	3318.66	3922.29	3528.97	3923.2	3742.71	3715.3	3973.06	4459.32	4431.65	4300.03	4423.16	4194.31	4209.05	4273.37
ENSMUSG00000016427	Ndufa1	L16	623.565	699.67	633.665	703.09	615.195	582.782	663.477	588.889	696.329	646.362	629.178	705.827	738.629	720.672	691.645	706.628	715.256	721.895	649.076
ENSMUSG00000036199	Ndufa13	L16	982.644	1128.22	968.939	1122.61	1129.72	872.596	997.378	986.713	1039.2	1033.79	898.898	1253.78	1149.63	1238.69	1073.63	1201.29	1071.12	1117.52	1285.51
ENSMUSG00000014294	Ndufa2	L16	699.173	880.665	718.623	819.054	688.414	682.042	786.724	689.265	826.091	783.996	697.053	782.667	855.709	882.389	814.737	805.793	744.294	815.878	820.686
ENSMUSG00000029632	Ndufa4	L16	1235.77	1435.85	1210.34	1433.29	1193.54	1172.07	1336.37	1218.49	1374.48	1271.06	1137.54	1157.9	1338.18	1301.43	1184.84	1258.18	1188.4	1170.45	1215.29
ENSMUSG00000023089	Ndufa5	L16	609.019	696.908	602.292	694.225	625.881	581.677	675.466	613.198	633.165	682.667	564.822	646.569	651.657	667.886	553.22	656.468	601.259	648.501	559.287
ENSMUSG00000068184	Ndufaf2	L16	343.692	358.102	326.055	353.184	319.991	334.607	354.499	333.19	343.297	352.64	324.05	341.257	358.925	360.072	336.917	347.759	340.155	338.862	347.125
ENSMUSG00000026032	Ndufb3	L16	760.832	860.828	748.316	905.067	728.308	708.956	813.916	717.999	823.963	802.842	712.768	809.835	816.238	792.285	790.925	797.744	780.428	795.588	740.533
ENSMUSG00000022820	Ndufb4	L16	414.722	416.671	452.955	427.815	477.263	402.213	428.339	428.211	419.019	414.29	405.8	438.269	417.231	441.173	403.148	462.713	419.711	425.529	444.165
ENSMUSG00000037152	Ndufc1	L16	493.934	498.772	483.027	513.855	503.033	497.538	520.585	482.179	475.863	499.717	548.533	558.159	556.248	546.194	501.469	541.665	554.995	508.368	555.74
ENSMUSG00000028648	Ndufs5	L16	724.142	717.137	740.41	794.596	718.883	678.804	760.921	673.349	751.296	770.358	698.177	759.311	830.024	800.203	740.915	765.474	797.235	777.513	773.366
ENSMUSG00000021606	Ndufs6	L16	724.142	738.217	660.804	742.827	657.779	613.578	693.399	651.385	708.225	719.789	680.169	791.732	825.431	788.89	703.725	748.277	723.739	742.376	754.137
ENSMUSG00000010376	Nedd8	L16	852.425	1011.57	909.803	1017.17	918.716	814.503	938.681	798.599	987.78	977.173	967.884	1057.89	1155.03	1168.09	1037.51	1100.97	1060.54	1050.09	1080.97
ENSMUSG00000028443	Nudt2	L16	325.816	364.704	360.369	371.173	342.497	334.607	351.794	329.446	359.062	348.773	347.88	360.375	363.392	346.196	339.643	355.188	343.156	366.576	352.682
ENSMUSG00000038803	Ost4	L16	1178.46	1223.09	1229.48	1308.48	1144.93	1177.25	1235.51	1154.54	1220.82	1221.11	1105.02	1207.14	1291.59	1293.73	1267.17	1220.92	1290.06	1250.76	1285.51
ENSMUSG00000024346	Pfdn1	L16	605.374	688.612	649.767	676.453	635.474	599.313	713.506	629.318	676.81	654.929	700.424	747.606	817.158	736.647	649.706	719.863	756.358	760.532	707.545
ENSMUSG00000071866	Ppia	L16	7671.22	8767.15	7857.86	8784.21	7783.54	7252.97	8524.28	7416.04	8633.94	8203.84	9692.37	10410.7	11973.1	10805.5	9138.59	9710.16	9755.61	10309.1	9274.13
ENSMUSG00000026357	Rgs18	L16	292.655	263.786	306.635	275.057	267.395	268.851	270.769	271.377	244.707	252.814	264.804	247.808	223.557	258.847	296.932	273.279	285.791	260.535	276.136
ENSMUSG00000067847	Romo1	L16	588.315	670.133	633.665	661.301	628.014	576.147	652.211	598.024	681.154	645.29	563.662	630.645	632.763	641.294	574.769	579.658	624.781	582.142	608.532
ENSMUSG00000059291	Rpl11	L16	3721.3	4565.22	3895.34	4364.38	3909.77	3636.21	4213.28	3738.11	4142.12	4089.81	4241.14	4888.99	5348.37	5242.01	5150.82	5131.9	5301.91	4986.26	4904.79
ENSMUSG00000062328	Rpl17	L16	5519.64	6817.94	5525.15	6717.56	5270.15	5152.47	6217.29	5432.48	5945.6	6200	6624.2	7399.65	8470.27	7871.06	8332.09	7963.42	8096.83	7781.05	7461.41
ENSMUSG00000041453	Rpl21	L16	7482.21	9305.25	7036.54	8933.19	7028.95	6323.27	8453.2	7512.48	8386.7	8125.7	6434.26	6906.79	8503.79	8072.42	7845.88	8028.94	7560.68	7790.77	7966.11
ENSMUSG00000039221	Rpl22l1	L16	734.814	859.023	750.291	796.346	715.738	789.045	774.202	822.041	714.704	707.087	713.889	867.793	897.777	892.48	882.612	855.944	841.505	922.317	817.314
ENSMUSG00000071415	Rpl23	L16	4892.62	6257.93	4898.03	6075.42	4817.13	4330.97	5583.72	4780.41	5620.58	5608.72	5709.42	6103.02	7393.93	7234.49	7176.13	7074.03	7039.43	6718.21	7013.83
ENSMUSG00000058546	Rpl23a	L16	6307.47	7630.89	6407.8	7514.49	6754.9	6302.94	7005.61	6267.96	6565.93	6826.27	6923.43	7387.27	8542.61	8205.57	8085.36	7940.29	7845.4	7692.48	7748.27
ENSMUSG00000060938	Rpl26	L16	4400.55	5510.86	4606.51	5383.77	4511.09	4273.01	5135.92	4384.01	4860.01	4894.02	4521.5	5140.51	5584.04	5595.1	5787.66	5726.69	5795.8	5517.93	5709.72
ENSMUSG00000046364	Rpl27a	L16	3936.49	4619.16	3787.12	4537.81	3883.92	3673.85	4416.87	3920.01	3953.89	4114.88	4099.88	4658.51	4978.49	5135.86	4959.94	5107.8	5026.22	4753.89	4955.51
ENSMUSG00000048758	Rpl29	L16	2888.11	3536.3	3048.05	3455.8	3041.42	2740.13	3229.33	2950.94	3210.86	3164.57	3679.17	3920.99	4526.43	4197.58	4068.58	4081.7	4369	3956.01	4129.78
ENSMUSG00000058600	Rpl30	L16	3285.11	4169.25	3335.3	3866.6	3326.01	2998.92	3764.43	3269.11	3659.22	3583.16	3584.59	3912.31	4524.66	4415.4	4171.34	4126.07	3996.61	4146.33	4089.84
ENSMUSG00000073702	Rpl31	L16	3850.87	4470.37	3917.92	4567.97	3710.92	3549.71	4198.49	3500.83	4139.05	4144.97	3971.34	4397.01	4988.2	4783.79	4693.31	4716.33	4866.53	4736.59	5052.63
ENSMUSG00000057841	Rpl32	L16	3445.18	4136.17	3572.54	4185.91	3619.43	3379.74	3870.85	3533.66	3555.85	3733.68	4296.37	4887.75	5653.77	5367.65	5415.32	5284.23	5358.2	5273.72	5004.07
[truncated: 28,654 more rows]

## Sheet: Enrichment & FDR
Supplementary Data 5. Mouse lung RNA-seq data - mouse lung modules from Singhania et al. 2019 - enrichment score and FDR
[truncated: 40 more rows]
