# Supplementary material for: Type I IFN exacerbates disease in tuberculosis-susceptible mice by inducing neutrophil-mediated lung inflammation and NETosis
Source: Nat Commun. 2020 Nov 4;11:5566. doi: 10.1038/s41467-020-19412-6 (PMC7643080; doi:10.1038/s41467-020-19412-6)
Supplement: Supplementary file 10 — Source Data [file 41467_2020_19412_MOESM10_ESM.xlsx]

## Sheet: Figure 1b
Figure 1b
Days		Ctrl Ab									aGM-CSF
0		100	100	100	100	100	100	100	100		100	100	100	100	100	100	100	100
6		101.01	102.04	100	100	105	106.09	108.16	109.18		102.5	104.35	99.47	101.6	100.5	101.52	101.85	106.95
13		111.06	102.04	107.07	102.87	103.5	109.64	111.73	111.73		115.5	105.43	103.16	106.95	102.01	115.23	102.78	110.16
17		109.55	102.04	106.52	101.91	110	108.63	113.78	111.22		102	103.26	96.32	105.35	98.99	102.03	100.46	112.3
20		107.54	94.9	102.17	100	115.5	112.18	114.29	113.27		82	83.7	85.79	88.24	80.9	82.23	84.72	88.77
21		107.54	91.33	102.72	100	117.5	112.69	114.8	114.29		77	77.17	81.58	85.03	76.38	77.66	79.63	82.89

## Sheet: Figure 1c
Figure 1c
Ctrl Ab		aGM-CSF
7490000		56100000
14900000		145000000
24700000		68400000
6450000		244000000
9860000		83800000

## Sheet: Figure 1e
Figure 1e
Ctrl Ab		aGM-CSF
2		4
2		3
2		4
2		4
2		4
2		2
2		3
3		2
2		3
2		3
2		3
2		4
2		4
2		4
2		4

## Sheet: Figure 1f
Figure 1f
Necrosis					Intra-alveolar necrotic debris scores
Ctrl Ab		aGM-CSF			Ctrl Ab		aGM-CSF
1		3			1		2
2		3			2		3
2		3			2		3
2		2			2		3
1		3			2		3
2		3			2		2
1		3			1		2
2		2			2		2
1		3			1		3
0		3			1		3
1		3			1		3
1		3			1		3
1		2			0		3
1		3			0		3
1		3			0		3

## Sheet: Figure 3b
Figure 3b
Neutrophils					Monocytes					Alveolar macrophages
Ctrl Ab		aGM-CSF			Ctrl Ab		aGM-CSF			Ctrl Ab		aGM-CSF
1154560		3367200			1953600		2686400			575520		296240
1838040		4382400			1740120		3352800			303960		290400
896760		1739000			834220		1297200			373120		186120
1113600		1742000			1070080		1232800			358400		148740
1666800		1847600			1468800		1413600			271800		122760

## Sheet: Figure 3d
Figure 3d
Ctrl Ab			aGM-CSF
Isotype	aLy6G		Isotype	aLy6G
2025000	2565000		688905000	6952500
3375000	2092500		907605000	9517500
5287500	2430000		56497500	8707500
4950000	2880000		48600000	4792500
3217500	4185000		251505000	3420000

## Sheet: Figure 3f
Figure 3f
Ctrl Ab			αGM-CSF
Mean	SD		Mean	SD
4.62066	5.18596		27.4371	10.7535
5.25272	1.16717		32.745	8.90845
7.40788	3.51087		30.8972	7.65375
46.7721	2.20411		49.1185	14.0058
5.93302	5.31741		57.0092	8.42053
0.724596	0.0535907		57.3447	13.4342
3.08899	1.11356		33.3171	18.3334
5.43223	5.90705		8.02635	6.47347
10.4084	14.803		15.8135	4.26448

## Sheet: Figure 4a
Figure 4a
Isotype		aLy6G
195007500		2812500
191362500		2715000
329872500		2107500
278842500		2377500
297067500		2392500

## Sheet: Figure 6a
Figure 6a
WT mice			IFNAR-/- mice
Ctrl Ab	aGM-CSF		Ctrl Ab	aGM-CSF
8790000	40095000		6367500	6165000
9945000	25605000		3892500	5400000
11340000	120892500		6750000	5962500
8100000	117855000		7357500	6300000
8190000	433755000		5445000	6525000

## Sheet: Figure 6c
Figure 6c
WT mice			IFNAR-/- mice
Ctrl Ab	aGM-CSF		Ctrl Ab	aGM-CSF
3	3		2	2
2	4		2	2
2	4		2	2
2	4		2	2
2	4		2	3
3	4		2	2
2	4		2	2
2	3		2	3
3	3		2	3
2	3		2	2
3	3		3	2
3	3		2
	4

[truncated: 11 more sheets: Figure 6d, Figure 7b, Figure 8a, Figure 8c, Figure 9b, Figure 9d, Figure 9e, Figure 9h, Figure S1b, Figure S1c, Figure S1d]
